# Supplementary material for: Characterization of the genome and silk-gland transcriptomes of Darwin’s bark spider (Caerostris darwini)
Source: PLoS One. 2022 Jun 6;17(6):e0268660. doi: 10.1371/journal.pone.0268660 (PMC9170102; doi:10.1371/journal.pone.0268660)
Supplement: S1 Table — Identifiers and accession details for samples used for experiments described in this study. (XLSX) [file pone.0268660.s010.xlsx]

## Sheet: ST1
S1 Table. Samples used in this study
ID	Species*	Common name	Sex	NCBI BioSample accession	Location	Tissue subsections	Extraction	Application	Field collection date	Lab receipt date	Status	Permit number
Cae-001	Caerostris darwini	Darwin’s bark spider	F	SAMN21168600	Andasibe-Mantadia, Madagascar	All	DNeasy	DNA fragment libraries, DNA MPv2 libraries (3, 5, 7, 9, 11), DNA Nextera libraries (2, 4, 6), DNA Nextera libraries (5, 7, 9, 11, 13, 17)	March 2013	April 4 2013	dissections: P. Babb, extractions: P. Babb	090/12/MEF/SG/DGF/DCB.SAP/SCB; 042_EA04/MG12
Cae-002	Caerostris darwini	Darwin’s bark spider	F	SAMN21168601	Andasibe-Mantadia, Madagascar	All	DNeasy	40kb fosmid mate pair libraries (not used in assembly)	March 2013	April 4 2013	dissections: P. Babb, extractions: P. Babb	090/12/MEF/SG/DGF/DCB.SAP/SCB; 042_EA04/MG12
Cae-003	Caerostris darwini	Darwin’s bark spider	F	SAMN21168602	Andasibe-Mantadia, Madagascar	All	Trizol, RNeasy	RNA library, whole body #1	March 2013	July 10 2013	dissections: P. Babb, extractions: P. Babb	090/12/MEF/SG/DGF/DCB.SAP/SCB; 042_EA04/MG12
Cae-004	Caerostris darwini	Darwin’s bark spider	F	SAMN21168603	Andasibe-Mantadia, Madagascar	All	Trizol, RNeasy	RNA library, whole body #2	June 2013	July 10 2013	dissections: P. Babb, extractions: P. Babb	090/12/MEF/SG/DGF/DCB.SAP/SCB; 042_EA04/MG12
Cae-005	Caerostris darwini	Darwin’s bark spider	F	SAMN21168604	Andasibe-Mantadia, Madagascar	Silk glands (4), brain, venom gland	Trizol, RNeasy	Tissue specific RNA libraries (silk glands #1-4, brain, venom glands)	June 2013	July 10 2013	micro-dissections: L. Higgins, extractions: P. Babb	090/12/MEF/SG/DGF/DCB.SAP/SCB; 042_EA04/MG12
Cae-006	Caerostris darwini	Darwin’s bark spider	M	SAMN21168605	Andasibe-Mantadia, Madagascar	Head, pedipalps, legs, abdomen (including all silk glands)	Phenol-chloroform (gDNA); Trizol, RNeasy (RNA)	gDNA extractions, 4 tissue-specific RNA extractions, cDNA production, and qPCR expression analyses	December 2017	Jan 3 2018	micro-dissections: C. Hayashi, extractions: P. Babb	280/17/MEEF/SG/DGF/DSAP/SCB.Re; 314N-EA12/MG17
Cae-007	Caerostris darwini	Darwin’s bark spider	M	SAMN21168606	Andasibe-Mantadia, Madagascar	Head (no chelicerae), chelicerae and venom glands, pedipalps legs, all silk glands and spinnerets	Phenol-chloroform (gDNA); Trizol, RNeasy (RNA)	gDNA extractions, 5 tissue-specific RNA extractions, cDNA production, and qPCR expression analyses	December 2017	Jan 3 2018	micro-dissections: C. Hayashi, extractions: P. Babb	280/17/MEEF/SG/DGF/DSAP/SCB.Re; 314N-EA12/MG17
Cae-008	Caerostris darwini	Darwin’s bark spider	M	SAMN21168607	Andasibe-Mantadia, Madagascar	Head (no chelicerae), chelicerae and venom glands, pedipalps legs, all silk glands and spinnerets	Phenol-chloroform (gDNA); Trizol, RNeasy (RNA)	gDNA extractions, 5 tissue-specific RNA extractions, cDNA production, and qPCR expression analyses	December 2017	Jan 3 2018	micro-dissections: C. Hayashi, extractions: P. Babb	280/17/MEEF/SG/DGF/DSAP/SCB.Re; 314N-EA12/MG17
Cae-009	Caerostris darwini	Darwin’s bark spider	F	SAMN21168608	Andasibe-Mantadia, Madagascar	Head (no chelicerae), chelicerae, venom glands, pedipalps, legs (left 4), legs (right 4), epigynum, ovaries with small eggs, major ampullate glands, minor ampullate glands, flagelliform glands, aggregate glands, “other” (aciniform and pyriform) silk glands and spinnerets	Phenol-chloroform (gDNA); Trizol, RNeasy (RNA)	gDNA extractions, Long-Range PCR, PacBio SMRT libraries, 13 tissue-specific RNA extractions, cDNA production, and qPCR expression analyses	December 2017	Jan 3 2018	micro-dissections: C. Hayashi, extractions: P. Babb	280/17/MEEF/SG/DGF/DSAP/SCB.Re; 314N-EA12/MG17
Cae-010	Caerostris darwini	Darwin’s bark spider	F	SAMN21168609	Andasibe-Mantadia, Madagascar	Head (no chelicerae), chelicerae, venom glands, pedipalps, legs (left 4), legs (right 4), epigynum, ovaries with small eggs, mature eggs, major ampullate glands, minor ampullate glands, flagelliform glands, aggregate glands, tubuliform glands, “other” (aciniform and pyriform) silk glands and spinnerets	Phenol-chloroform (gDNA); Trizol, RNeasy (RNA)	gDNA extractions, 15 tissue-specific RNA extractions, cDNA production, and qPCR expression analyses	December 2017	Jan 3 2018	micro-dissections: C. Hayashi, extractions: P. Babb	280/17/MEEF/SG/DGF/DSAP/SCB.Re; 314N-EA12/MG17
Cae-011	Caerostris darwini	Darwin’s bark spider	F	SAMN21168610	Andasibe-Mantadia, Madagascar	Head (no chelicerae), chelicerae, venom glands, pedipalps, legs (left 4), legs (right 4), epigynum, ovaries with small eggs, major ampullate glands, minor ampullate glands, flagelliform glands, aggregate glands, “other” (aciniform and pyriform) silk glands and spinnerets	Phenol-chloroform (gDNA); Trizol, RNeasy (RNA)	gDNA extractions, 13 tissue-specific RNA extractions, cDNA production, and qPCR expression analyses	December 2017	Jan 3 2018	micro-dissections: C. Hayashi, extractions: P. Babb	280/17/MEEF/SG/DGF/DSAP/SCB.Re; 314N-EA12/MG17
Cae-012	Caerostris darwini	Darwin’s bark spider	F	SAMN21168611	Andasibe-Mantadia, Madagascar	Head (no chelicerae), chelicerae, venom glands, pedipalps, legs (left 4), legs (right 4), epigynum, ovaries with eggs, major ampullate glands, minor ampullate glands, flagelliform glands, aggregate glands, tubuliform glands, “other” (aciniform and pyriform) silk glands and spinnerets	Phenol-chloroform (gDNA); Trizol, RNeasy (RNA)	gDNA extractions, 14 tissue-specific RNA extractions, cDNA production, and qPCR expression analyses	December 2017	April 19 2018	micro-dissections: C. Hayashi, extractions: P. Babb	280/17/MEEF/SG/DGF/DSAP/SCB.Re; 314N-EA12/MG17
Cae-013	Caerostris darwini	Darwin’s bark spider	F	SAMN21168612	Andasibe-Mantadia, Madagascar	Head (no chelicerae), chelicerae, venom glands, pedipalps, legs (left 4), legs (right 4), epigynum, ovaries with eggs, major ampullate glands, minor ampullate glands, flagelliform glands, aggregate glands, tubuliform glands, “other” (aciniform and pyriform) silk glands and spinnerets	Phenol-chloroform (gDNA); Trizol, RNeasy (RNA)	gDNA extractions, 14 tissue-specific RNA extractions, cDNA production, and qPCR expression analyses	December 2017	April 19 2018	micro-dissections: C. Hayashi, extractions: P. Babb	280/17/MEEF/SG/DGF/DSAP/SCB.Re; 314N-EA12/MG17
Cae-014	Caerostris darwini	Darwin’s bark spider	F	SAMN21168613	Andasibe-Mantadia, Madagascar	Head (no chelicerae), chelicerae, venom glands, pedipalps, legs (left 4), legs (right 4), ovaries with eggs, major ampullate glands, minor ampullate glands, flagelliform glands, aggregate glands, tubuliform glands, “other” (aciniform and pyriform) silk glands and spinnerets	Phenol-chloroform (gDNA); Trizol, RNeasy (RNA)	gDNA extractions, 13 tissue-specific RNA extractions, cDNA production, and qPCR expression analyses	December 2017	April 19 2018	micro-dissections: C. Hayashi, extractions: P. Babb	280/17/MEEF/SG/DGF/DSAP/SCB.Re; 314N-EA12/MG17
Cae-015	Caerostris darwini	Darwin’s bark spider	F	SAMN21168614	Andasibe-Mantadia, Madagascar	Head (no chelicerae), chelicerae, venom glands, pedipalps, legs (left 4), legs (right 4), ovaries with eggs, major ampullate glands, minor ampullate glands, flagelliform glands, aggregate glands, tubuliform glands, “other” (aciniform and pyriform) silk glands and spinnerets	Liquid N2, -80°C storage	Archived for potential validation experiments, additional RNA-seq, or chromatin profiling	December 2017	April 19 2018	micro-dissections: C. Hayashi, extractions: P. Babb	280/17/MEEF/SG/DGF/DSAP/SCB.Re; 314N-EA12/MG17
Cae-016	Caerostris darwini	Darwin’s bark spider	F	SAMN21168615	Andasibe-Mantadia, Madagascar	Head (no chelicerae), chelicerae, venom glands, pedipalps, legs (left 4), legs (right 4), ovaries with eggs, major ampullate glands, minor ampullate glands, flagelliform glands, aggregate glands, tubuliform glands, “other” (aciniform and pyriform) silk glands and spinnerets	Liquid N2, -80°C storage	Archived for potential validation experiments, additional RNA-seq, or chromatin profiling	December 2017	April 19 2018	micro-dissections: C. Hayashi, extractions: P. Babb	280/17/MEEF/SG/DGF/DSAP/SCB.Re; 314N-EA12/MG17
Cae-017	Caerostris darwini	Darwin’s bark spider	F	SAMN21168616	Andasibe-Mantadia, Madagascar	Head (no chelicerae), chelicerae, venom glands, pedipalps, legs (left 4), legs (right 4), ovaries with eggs, major ampullate glands, minor ampullate glands, flagelliform glands, aggregate glands, tubuliform glands, “other” (aciniform and pyriform) silk glands and spinnerets	Liquid N2, -80°C storage	Archived for potential validation experiments, additional RNA-seq, or chromatin profiling	December 2017	April 19 2018	micro-dissections: C. Hayashi, extractions: P. Babb	280/17/MEEF/SG/DGF/DSAP/SCB.Re; 314N-EA12/MG17
*: For C. darwini, no special CITES status and classified as “Least Concern” by IUCN.
