# Supplementary material for: Characterization of the genome and silk-gland transcriptomes of Darwin’s bark spider (Caerostris darwini)
Source: PLoS One. 2022 Jun 6;17(6):e0268660. doi: 10.1371/journal.pone.0268660 (PMC9170102; doi:10.1371/journal.pone.0268660)
Supplement: S2 Table — Details of barcodes, adaptors and samples used for constructing RNA, DNA, and SMRT Sequencing libraries. (XLSX) [file pone.0268660.s011.xlsx]

## Sheet: ST2
S2 Table. Sequencing libraries constructed for this study.
Platform	Application	Barcode ID	Adapter Type	Barcode Sequence	Sample	Tissue	Run(s)
DNA Seq	Illumina TruSeq fragment library	AD012	Illumina TruSeq DNA	CTTGTA	Cae-001	All	58489 (HiSeq2500), 58689 (HiSeq2000), FGC0582 (HiSeq2000)
DNA Seq	3 kb Illumina MPv2 jumping library	AD006	Illumina TruSeq DNA	GCCAAT	Cae-001	All	58489 (HiSeq2500), 58689 (HiSeq2000), FGC0582 (HiSeq2000)
DNA Seq	5 kb Illumina MPv2 jumping library	AD005	Illumina TruSeq DNA	ACAGTG	Cae-001	All	58489 (HiSeq2500), 58689 (HiSeq2000), FGC0582 (HiSeq2000)
DNA Seq	7 kb Illumina MPv2 jumping library	AD002	Illumina TruSeq DNA	CGATGT	Cae-001	All	58489 (HiSeq2500), 58689 (HiSeq2000)
DNA Seq	9 kb Illumina MPv2 jumping library	AD004	Illumina TruSeq DNA	TGACCA	Cae-001	All	58489 (HiSeq2500), 58689 (HiSeq2000)
DNA Seq	11 kb Illumina MPv2 jumping library	AD007	Illumina TruSeq DNA	CAGATC	Cae-001	All	58489 (HiSeq2500), 58689 (HiSeq2000)
DNA Seq	2 kb Illumina Nextera jumping library (A)	AD007	Illumina TruSeq DNA	CAGATC	Cae-001	All	FGC0640 (HiSeq2000), FGC0644 (HiSeq2000)
DNA Seq	2 kb Illumina Nextera jumping library (B)	AD012	Illumina TruSeq DNA	CTTGTA	Cae-001	All	FGC0640 (HiSeq2000), FGC0644 (HiSeq2000)
DNA Seq	4 kb Illumina Nextera jumping library (A)	AD005	Illumina TruSeq DNA	ACAGTG	Cae-001	All	FGC0640 (HiSeq2000), FGC0644 (HiSeq2000)
DNA Seq	4 kb Illumina Nextera jumping library (B)	AD006	Illumina TruSeq DNA	GCCAAT	Cae-001	All	FGC0640 (HiSeq2000), FGC0644 (HiSeq2000)
DNA Seq	6 kb Illumina Nextera jumping library (A)	AD002	Illumina TruSeq DNA	CGATGT	Cae-001	All	FGC0640 (HiSeq2000), FGC0644 (HiSeq2000)
DNA Seq	6 kb Illumina Nextera jumping library (B)	AD004	Illumina TruSeq DNA	TGACCA	Cae-001	All	FGC0640 (HiSeq2000), FGC0644 (HiSeq2000)
DNA Seq	5 kb Illumina Nextera jumping library	AD012	Illumina TruSeq DNA	CTTGTA	Cae-001	All	FGC0763 (HiSeq2000), FGC0766 (HiSeq2000), FGC0767 (HiSeq2000)
DNA Seq	7 kb Illumina Nextera jumping library	AD007	Illumina TruSeq DNA	CAGATC	Cae-001	All	FGC0763 (HiSeq2000), FGC0766 (HiSeq2000), FGC0767 (HiSeq2000)
DNA Seq	9 kb Illumina Nextera jumping library	AD006	Illumina TruSeq DNA	GCCAAT	Cae-001	All	FGC0763 (HiSeq2000), FGC0766 (HiSeq2000), FGC0767 (HiSeq2000)
DNA Seq	11 kb Illumina Nextera jumping library	AD005	Illumina TruSeq DNA	ACAGTG	Cae-001	All	FGC0763 (HiSeq2000), FGC0766 (HiSeq2000), FGC0767 (HiSeq2000)
DNA Seq	13 kb Illumina Nextera jumping library	AD004	Illumina TruSeq DNA	TGACCA	Cae-001	All	FGC0763 (HiSeq2000), FGC0766 (HiSeq2000), FGC0767 (HiSeq2000)
DNA Seq	17 kb Illumina Nextera jumping library	AD002	Illumina TruSeq DNA	CGATGT	Cae-001	All	FGC0763 (HiSeq2000), FGC0766 (HiSeq2000), FGC0767 (HiSeq2000)
RNA Seq	NEBnext Ultra Directional RNA library + TruSeq, whole body #1	AD003	Illumina TruSeq RNA	TTAGGC	Cae-003	All	FGC0582 (HiSeq2000)
RNA Seq	NEBnext Ultra Directional RNA library + TruSeq, whole body #2	AD004	Illumina TruSeq RNA	TGACCA	Cae-004	All	FGC0582 (HiSeq2000)
RNA Seq	NEBnext Ultra Directional RNA library + TruSeq, silk gland #1	AD020	Illumina TruSeq RNA	GTGGCC	Cae-005	Silk gland 1	FGC0582 (HiSeq2000)
RNA Seq	NEBnext Ultra Directional RNA library + TruSeq, silk gland #2	AD021	Illumina TruSeq RNA	GTTTCG	Cae-005	Silk gland 2	FGC0582 (HiSeq2000)
RNA Seq	NEBnext Ultra Directional RNA library + TruSeq, silk gland #3	AD022	Illumina TruSeq RNA	CGTACG	Cae-005	Silk gland 3	FGC0582 (HiSeq2000)
RNA Seq	NEBnext Ultra Directional RNA library + TruSeq, silk gland #4	AD023	Illumina TruSeq RNA	GAGTGG	Cae-005	Silk gland 4	FGC0582 (HiSeq2000)
RNA Seq	NEBnext Ultra Directional RNA library + TruSeq, venom gland	AD025	Illumina TruSeq RNA	ACTGAT	Cae-005	Venom gland	FGC0582 (HiSeq2000)
RNA Seq	NEBnext Ultra Directional RNA library + TruSeq, brain	AD027	Illumina TruSeq RNA	ATTCCT	Cae-005	Brain	FGC0582 (HiSeq2000)
SMRT Seq	SMRTbell library, LR-PCR amplicon pool #1	-	PacBio SMRTbell	-	Cae-009	All	PacBio RS II run #PBG-1096
SMRT Seq	SMRTbell library, LR-PCR amplicon pool #2	-	PacBio SMRTbell	-	Cae-009	All	PacBio RS II run #PBG-1423
SMRT Seq	SMRTbell library, LR-PCR amplicon pool #3	-	PacBio SMRTbell	-	Cae-009	All	PacBio RS II run #PBG-1890
SMRT Seq	SMRTbell library, LR-PCR amplicon pool #4	-	PacBio SMRTbell	-	Cae-009	All	PacBio RS II run #PBG-1902
SMRT Seq	SMRTbell library, LR-PCR amplicon pool #5	-	PacBio SMRTbell	-	Cae-009	All	PacBio RS II run #PBG-1903
SMRT Seq	SMRTbell library, LR-PCR amplicon pool #6	-	PacBio SMRTbell	-	Cae-009	All	PacBio RS II run #PBG-2041
SMRT Seq	SMRTbell library, LR-PCR amplicon pool #7	-	PacBio SMRTbell	-	Cae-009	All	PacBio RS II run #PBG-2042
