# Supplementary material for: Characterization of the genome and silk-gland transcriptomes of Darwin’s bark spider (Caerostris darwini)
Source: PLoS One. 2022 Jun 6;17(6):e0268660. doi: 10.1371/journal.pone.0268660 (PMC9170102; doi:10.1371/journal.pone.0268660)
Supplement: S3 Table — Design details of sequencing performed for data collection. (XLSX) [file pone.0268660.s012.xlsx]

## Sheet: ST3
S3 Table. Sequencing runs performed for this study.
Run ID	Date	Machine	Lanes	Read Type	Chemistry	Libraries	Comments
PGFI.58489	May 22 2013	Illumina HiSeq 2500 (Rapid)	1	100 bp x 100 bp Paired end	TruSeq	Short fragment, 3-11 kb Mate Pair v2	-
PGFI.58689	Jun 12 2013	Illumina HiSeq 2000	8	100 bp x 100 bp Paired end	TruSeq	Short fragment, 3-11 kb Mate Pair v2	-
FGC0582	Nov 11 2013	Illumina HiSeq 2000	2	100 bp x 100 bp Paired end	TruSeq, RNA	NEBnext Ultra-directional RNA	-
FGC0582	Nov 11 2013	Illumina HiSeq 2000	1	100 bp x 100 bp Paired end	TruSeq	Short fragment, 3kb and 5kb Mate Pair	-
FGC0640	Feb 11 2014	Illumina HiSeq 2000	0.5	100 bp x 100 bp Paired end	Nextera	2 kb, 4 kb, and 6 kb Nextera Mate Pair	-
FGC0644	Feb 11 2014	Illumina HiSeq 2000	2.5	100 bp x 100 bp Paired end	Nextera	2 kb, 4 kb, and 6 kb Nextera Mate Pair	-
FGC0763	Jun 16 2014	Illumina HiSeq 2000	0.5	100 bp x 100 bp Paired end	Nextera	5-17 kb Nextera Mate Pair	-
FGC0766	Jun 18 2014	Illumina HiSeq 2000	1.5	100 bp x 100 bp Paired end	Nextera	5-17 kb Nextera Mate Pair	-
FGC0767	Jun 17 2014	Illumina HiSeq 2000	3	100 bp x 100 bp Paired end	Nextera	5-17 kb Nextera Mate Pair	-
PBG-1096	Nov 16 2017	PacBio RSII	1 SMRTcell	SMRT long reads	P6-C4	5-20 kb LR-PCR SMRTbell	-
PBG-1423	Aug 15 2018	PacBio RSII	1 SMRTcell	SMRT long reads	P6-C4	5-20 kb LR-PCR SMRTbell	Quality of this run was poor, but some data usable
PBG-1890	Jan 29 2019	PacBio RSII	1 SMRTcell	SMRT long reads	P6-C4	5-20 kb LR-PCR SMRTbell	-
PBG-1902	Jan 29 2019	PacBio RSII	1 SMRTcell	SMRT long reads	P6-C4	5-20 kb LR-PCR SMRTbell	-
PBG-1903	Jan 29 2019	PacBio RSII	1 SMRTcell	SMRT long reads	P6-C4	5-20 kb LR-PCR SMRTbell	-
PBG-2041	Apr 24 2019	PacBio RSII	1 SMRTcell	SMRT long reads	P6-C4	5-20 kb LR-PCR SMRTbell	-
PBG-2042	Apr 24 2019	PacBio RSII	1 SMRTcell	SMRT long reads	P6-C4	5-20 kb LR-PCR SMRTbell	-
