# Supplementary material for: Characterization of the genome and silk-gland transcriptomes of Darwin’s bark spider (Caerostris darwini)
Source: PLoS One. 2022 Jun 6;17(6):e0268660. doi: 10.1371/journal.pone.0268660 (PMC9170102; doi:10.1371/journal.pone.0268660)
Supplement: S5 Table — Assembly metrics summarized for each type of assembly method as well as meta-assembly. (XLSX) [file pone.0268660.s014.xlsx]

## Sheet: ST5
S5 Table. Genome assembly metrics.
		Contigs				Scaffolds†				Capture Gaps‡		BUSCO: Eukaryota§		BUSCO: Arthropoda§
Assembly	Depth of Coverage*	Number	N50 (bp)	Length Total (bp)	Length Max / Min (bp)	Number	N50 (bp)	Length Total (bp)	Length Max / Min (bp)	Length Total (bp)	% Total Genome	Single / Multi / Frag / Missing	% Hit (# Hit/Total)	Single / Multi / Frag / Missing	% Hit (# Hit/Total)
AllPaths-LG	170.1	194486	7800	847073136	189,885 / 63	59562	76055	1065326697	2,045,060 / 879	218253561	0.2049	208 / 7 / 48 / 40	70.96% (215 /303)	616 / 18 / 42 / 390	59.47% (634 /1066)
AllPaths-LG (gap filled)	128.4	105681	23832	996369470	714,891 / 150	59562	75825	1064412851	2,044,107 / 879	68043381	0.0639	226 / 11 / 32 / 34	78.22% (237 /303)	874 / 29 / 56 / 107	84.71% (903 /1066)
Platanus	ND	518482	18278	1477537936	276,544 / 35	415602	440459	1554811698	4,630,921 / 77	77273762	0.0497	274 / 11 / 4 / 14	94.06% (285 /303)	969 / 44 / 13 / 40	95.03% (1013 /1066)
Platanus (gap filled)	ND	443833	64458	1529762691	869,851 / 35	415602	442217	1558856712	4,639,521 / 77	29094021	0.0187	277 / 11 / 2 / 13	95.05% (288 /303)	968 / 45 / 14 / 39	95.03% (1013 /1066)
Metassembler	ND	436646	66911	1527012012	869,820 / 35	409312	442872	1555394417	4,640,793 / 77	28382405	0.0182	276 / 12 / 2 / 13	95.05% (288 /303)	969 / 45 / 13 / 39	95.12% (1014 /1066)
Metassembler (gap filled)	ND	430280	85627	1533692805	1,226,476 / 35	409312	443690	1556825089	4,645,134 / 77	23132284	0.0149	277 / 11 / 2 / 13	95.05% (288 /303)	971 / 44 / 12 / 39	95.22% (1015 /1066)
CaeDar_0.1	ND	430280	85627	1533692805	1,226,476 / 35	409312	443690	1556825089	4,645,134 / 77	23132284	0.0149	277 / 11 / 2 / 13	95.05% (288 /303)	971 / 44 / 12 / 39	95.22% (1015 /1066)
CaeDar_0.2	ND	253859	87597	1509781253	1,226,476 / 41	232896	453395	1532913648	4,645,134 / 201	23132395	0.0151	277 / 11 / 2 / 13	95.05% (288 /303)	971 / 44 / 12 / 39	95.22% (1015 /1066)
Final Annotated Metassembly (1kbp min)	140.4	66677	94553	1428963847	1,226,476 / 41	45784	489784	1452092905	4,645,134 / 1000	23129058	0.0159	277 / 11 / 2 / 13	95.05% (288 /303)	970 / 44 / 12 / 40	95.12% (1014 /1066)
Assembly metrics computed the script, assemblathon_stats.pl, available at: http://korflab.ucdavis.edu/datasets/Assemblathon/Assemblathon2/Basic_metrics/assemblathon_stats.pl
*: Depth of coverage was calculated for each assembly by remapping all QC-filtered reads (both paired-end and unpaired reads) back to the assembly using BWA-MEM, and then calculating the average per-base coverage of all non-ambiguous nucleotide positions (e.g., total contig length).
†: Scaffold refers to any assembly of contigs linked by the alignment of large-insert jumping read pairs.
‡: Capture gap refers to any string of >10 consecutive ambiguous nucleotides (“N”) within a scaffold, typically result from multiple connections of two separate contigs through the alignment of large-insert jumping read pairs.
§: BUSCO (v3) analysis was performed searching each assembly with either 303 conserved single copy sequences from 100 species (Eukaryota) or 1066 sequences from 60 species (Arthropoda).
