# Supplementary material for: Characterization of the genome and silk-gland transcriptomes of Darwin’s bark spider (Caerostris darwini)
Source: PLoS One. 2022 Jun 6;17(6):e0268660. doi: 10.1371/journal.pone.0268660 (PMC9170102; doi:10.1371/journal.pone.0268660)
Supplement: S6 Table — A list of the sequencing runs and libraries used for transcriptome characterization, with SRA accession numbers. (XLSX) [file pone.0268660.s015.xlsx]

## Sheet: ST6
S6 Table. RNA sequencing read files used in this study.
Library	Run ID	Read Lengths	Barcode Sequence	QC Filtered Read Pairs†	NCBI SRA Accession
NEBnext + TruSeq, whole body #1	FGC0582 (HiSeq2000)	100x100 PE	TTAGGC	17321153	SRR15715391
NEBnext + TruSeq, whole body #2	FGC0582 (HiSeq2000)	100x100 PE	TGACCA	25769711	SRR15715390
NEBnext + TruSeq, silk gland #1	FGC0582 (HiSeq2000)	100x100 PE	GTGGCC	58801114	SRR15715389
NEBnext + TruSeq, silk gland #2	FGC0582 (HiSeq2000)	100x100 PE	GTTTCG	6275324	SRR15715388
NEBnext + TruSeq, silk gland #3	FGC0582 (HiSeq2000)	100x100 PE	CGTACG	46991060	SRR15715387
NEBnext + TruSeq, silk gland #4	FGC0582 (HiSeq2000)	100x100 PE	GAGTGG	57465671	SRR15715386
NEBnext + TruSeq, venom gland #1	FGC0582 (HiSeq2000)	100x100 PE	ACTGAT	50049857	SRR15715384
NEBnext + TruSeq, brain #1	FGC0582 (HiSeq2000)	100x100 PE	ATTCCT	46690560	SRR15715383
All isolates‡	FGC0582 (HiSeq2000)	100x100 PE	-	309364450	(all above)
*: All FASTQ read files report quality scores using the “Illumina 1.9 / Sanger” encoding format.
†: RNA reads were QC filtered for errors, and trimmed to remove adapter artifacts. Only paired reads with both reads having lengths ≥50 bp were retained for transcriptome assembly.
†: Trimmed versions of the fragment read FASTQ files have the suffix “*_R?_trim.fastq.gz”.
‡: Union of all RNA sequencing libraries, reflects all RNA reads in the study.
