# Supplementary material for: Characterization of the genome and silk-gland transcriptomes of Darwin’s bark spider (Caerostris darwini)
Source: PLoS One. 2022 Jun 6;17(6):e0268660. doi: 10.1371/journal.pone.0268660 (PMC9170102; doi:10.1371/journal.pone.0268660)
Supplement: S7 Table — Details of transcriptomic assembly measures (total transcripts, N50) as well as BUSCO summary for all isolates. (XLSX) [file pone.0268660.s016.xlsx]

## Sheet: ST7
S7 Table. Transcriptome assembly metrics.
						BUSCO: Eukaryota§		BUSCO: Arthropoda§
Transcriptome*	Sample ID	Input Reads	Total Trinity Transcripts	Total Trinity Components	Transcript Contig N50 (bp)	Single / Multi / Frag / Missing	% Hit (# Hit/Total)	Single / Multi / Frag / Missing	% Hit (# Hit/Total)
Whole body #1	Cae-003	34642306	35179	27732	377	-	-	-	-
Whole body #2	Cae-004	51539422	339689	308496	256	-	-	-	-
Silk gland #1	Cae-005	117602228	243169	174166	1469	-	-	-	-
Silk gland #2	Cae-005	12550648	9831	8871	342	-	-	-	-
Silk gland #3	Cae-005	93982120	146057	109459	1344	-	-	-	-
Silk gland #4	Cae-005	114931342	328093	233977	1267	-	-	-	-
Venom gland	Cae-005	100099714	301941	224110	1165	-	-	-	-
Brain	Cae-005	93381120	308254	220250	1241	-	-	-	-
All isolates	-	618728900	1056281	798280	911	174 / 126 / 3 / 0	99.01% (300/303)	574 / 465 / 14 / 13	97.47% (1039/1066)
*: All transcriptomes were constructed using ribosomal RNA-depleted and strand specific read pairs, with a minimum of 50 bp trimmed read length.
†: BUSCO (v3) analysis was performed searching each assembly with either 303 conserved single copy sequences from 100 species (Eukaryota) or 1066 sequences from 60 species (Arthropoda).
