# Supplementary material for: Characterization of the genome and silk-gland transcriptomes of Darwin’s bark spider (Caerostris darwini)
Source: PLoS One. 2022 Jun 6;17(6):e0268660. doi: 10.1371/journal.pone.0268660 (PMC9170102; doi:10.1371/journal.pone.0268660)
Supplement: S8 Table — Details and sources of databases utilized for annotation mapping. (XLSX) [file pone.0268660.s017.xlsx]

## Sheet: ST8
S8 Table. Input files used in the C. darwini genome annotation pipeline.
Category	Species	Common Name	Description	Entries	Access Date	Study / Source / Link
Proteinsa	Apis mellifera	Honey bee	Gene annotation protein sequences, release OGSv3.2	15314	Apr-4-2014	BeeBase, OGSv3.2; http://hymenopteragenome.org/beebase/
	Bombyx mori	Silk moth	RefSeq gene protein sequences	1208	Apr-4-2014	SilkDB; http://silkworm.genomics.org.cn; NCBI GenBank http://www.ncbi.nlm.nih.gov/genbank/
	Caenorhabditis elegans	Transparent nematode (roundworm)	Ensembl protein sequences, release 235.75	30250	Sep-5-2014	Ensembl; ftp://ftp.ensembl.org/pub/release-94/fasta/caenorhabditis_elegans/
	Drosophila melanogaster	Fruit fly	Gene annotation protein sequences	14331	Jun-12-2017	NCBI FTP; ftp://ftp.ncbi.nlm.nih.gov/
	Gasteracantha cancriformis; Actinopus sp.	Spiny orb-weaver spider; Tarantula	Spidroin protein sequences	6	Nov-11-2013	Prosdocimi et al., 2011; http://www2.bioqmed.ufrj.br/prosdocimi/research/spider_PLoS/
	Ixodes scapularis	Deer tick	Subset of single-copy ortholog protein sequences (from Arthropoda)	2826	Aug-20-2014	Simão et al., 2015; http://busco.ezlab.org/files/arthropoda_buscos.tar.gz
	Mesobuthus martensii	Chinese scorpion	Manual search of NCBI Protein for "Mesobuthus martensii" protein sequences	536	Apr-4-2014	NCBI Protein; https://www.ncbi.nlm.nih.gov/protein/
	Nephila clavipes	Golden orb-weaver spider	Gene annotation protein sequences	22738	Jun-1-2017	Babb et al., 2017; NCBI (MWRG01.1); http://www.ncbi.nlm.nih.gov/Traces/wgs/
	Nephila spp.	Golden orb-weaver spider species	Manual search of NCBI Protein for protein sequences of the taxon "Nephila"	1134	Apr-4-2014	NCBI Protein; https://www.ncbi.nlm.nih.gov/protein/
	Tetranychus urticae	Spider mite	OrcAE protein sequences, release 20140320	18342	Apr-4-2014	Grbic et al., 2011; Sterck et al., 2012 (OrcAE); https://bioinformatics.psb.ugent.be/gdb/tetranychus/
	various	-	"Core Eukaryotic Gene" sequences (248) of 6 model organisms	1488	Apr-4-2014	Parra et al., 2007; http://korflab.ucdavis.edu/datasets/cegma
	various	-	"euKaryotic clusters of Orthologous Groups" protein sequences (458) of 6 model organisms	2748	Jun-12-2017	Parra et al., 2007; http://korflab.ucdavis.edu/datasets/cegma
	various	-	Araneomorph venom protein and peptide sequences	561	Apr-4-2014	ArachnoServer 2.0; Herzig et al., 2011; http://www.arachnoserver.org/fasta/araneomorphae_all.pep.fa
	various	-	Homeobox protein sequences	1994	Jun-12-2017	HomeoDB; http://homeodb.zoo.ox.ac.uk/download.get
	various	-	Manual search of NCBI Protein for “spidroin” protein sequences (excl. synthetic)	329	Apr-4-2014	NCBI Protein; https://www.ncbi.nlm.nih.gov/protein/
	various	-	Manual search of NCBI Protein for protein sequences of the taxon "Araneae"	82416	Apr-4-2014	NCBI Protein; https://www.ncbi.nlm.nih.gov/protein/
	various	-	Manually curated protein sequences	554515	May-18-2017	UniProtKB-SwissProt database; http://www.uniprot.org/downloads
cDNA, EST, mRNA, CDSb	Acanthoscurria geniculata	Brazilian whiteknee tarantula	Venom and opisthosomal gland cDNA sequences	109122	Aug-20-2014	Sanggaard et al., 2014; NCBI (GAZR01.1); http://www.ncbi.nlm.nih.gov/Traces/wgs/
	Acanthoscurria gomesiana	Tarantula (SE Brazil)	Hemocyte cDNA sequences	6790	Apr-7-2014	Lorenzini et al., 2006; NCBI Nucleotide; http://www.ncbi.nlm.nih.gov/nucleotide/
	Actinopus sp.	Tarantula	Silk gland cDNA CAP3 unigene sequences	18257	Aug-20-2014	Prosdocimi et al., 2011; http://www2.bioqmed.ufrj.br/prosdocimi/research/spider_PLoS/
	Aphonopelma sp.	Tarantula (Americas)	Skeletal muscle cDNA sequences	2699	Apr-7-2014	Zhu et al., 2009; NCBI Nucleotide; http://www.ncbi.nlm.nih.gov/nucleotide/
	Argiope argentata	Silver garden orb-weaver spider	CDS, gDNA sequence variants	51	Aug-20-2014	Chaw et al., 2014; NCBI Nucleotide; http://www.ncbi.nlm.nih.gov/nucleotide/
	Bombyx mori	Silk moth	EST sequences	184509	Apr-7-2014	SilkDB; http://silkworm.genomics.org.cn; NCBI Nucleotide; http://www.ncbi.nlm.nih.gov/nucleotide/
	Caerostris spp.	Bark spider species	Manual search of NCBI Nucleotide for nucleotide sequences of the taxon "Caerostris"	7	Apr-7-2014	NCBI Nucleotide; http://www.ncbi.nlm.nih.gov/nucleotide/
	Drosophila melanogaster	Fruit fly	Ensembl ncRNA sequences, release BDGP5.75	2031	Apr-7-2014	Ensembl; ftp://ftp.ensembl.org/pub/release-95/fasta/drosophila_melanogaster/
	Dysdera erythrina	Woodlouse spider	Whole specimen cDNA sequences	726	Apr-7-2014	Hughes et al., 2006; NCBI Nucleotide; http://www.ncbi.nlm.nih.gov/nucleotide/
	Gasteracantha cancriformis	Spiny orb weaver	Silk gland cDNA CAP3 unigene sequences	25663	Aug-20-2014	Prosdocimi et al., 2011; http://www2.bioqmed.ufrj.br/prosdocimi/research/spider_PLoS/
	Gasteracantha cancriformis; Actinopus sp.	Spiny orb-weaver spider; Tarantula	Spidroin nucleotide sequences	6	Nov-11-2013	Prosdocimi et al., 2011; http://www2.bioqmed.ufrj.br/prosdocimi/research/spider_PLoS/
	Latrodectus hesperus	Western black widow spider	Cephalothorax and silk gland cDNA sequences	245	Aug-20-2014	Lane et al., 2013; NCBI Nucleotide; http://www.ncbi.nlm.nih.gov/nucleotide/
	Latrodectus hesperus	Western black widow spider	Cephalothorax, venom gland, and silk gland cDNA sequences	93119	Aug-20-2014	Clarke et al., 2014; NCBI Nucleotide; http://www.ncbi.nlm.nih.gov/nucleotide/; http://www.ncbi.nlm.nih.gov/bioproject/242358
	Latrodectus hesperus	Western black widow spider	Venom gland cDNA sequences	483	Aug-20-2014	Haney et al., 2014; NCBI Nucleotide; http://www.ncbi.nlm.nih.gov/nucleotide/; http://www.ncbi.nlm.nih.gov/bioproject/242358
	Loxosceles intermedia	Brown recluse spider	Venom gland cDNA sequences	1843	Apr-7-2014	Gremski et al., 2010; NCBI Nucleotide; http://www.ncbi.nlm.nih.gov/nucleotide/
	Loxosceles laeta	Chilean recluse spider	Venom gland cDNA sequences	1358	Apr-7-2014	Fernandes-Pedrosa et al., 2008; NCBI Nucleotide; http://www.ncbi.nlm.nih.gov/nucleotide/
	Nephila antipodiana	Batik orb weaver	Silk gland cDNA sequences	512	Apr-7-2014	Huang et al., Unpublished; NCBI Nucleotide; http://www.ncbi.nlm.nih.gov/nucleotide/
	Nephilengys cruentata	Hermit spider	Silk gland cDNA sequences	6	Aug-20-2014	Bittencourt et al., 2007; NCBI Nucleotide; http://www.ncbi.nlm.nih.gov/nucleotide/
	Saccharomyces cerevisiae	Brewer's yeast	Ensembl ncRNA sequences, release R64-1-1.75	413	Apr-7-2014	Ensembl; ftp://ftp.ensembl.org/pub/release-95/fasta/saccharomyces_cerevisiae/
	Stegodyphus mimosarum	Velvet spider	Spidroin nucleotide sequences	19	Aug-20-2014	Sanggaard et al., 2014; NCBI (GAZR01.1); http://www.ncbi.nlm.nih.gov/Traces/wgs/
	Stegodyphus mimosarum	Velvet spider	Venom gland cDNA sequences	27074	Aug-20-2014	Sanggaard et al., 2014; NCBI (GAZR01.1); http://www.ncbi.nlm.nih.gov/Traces/wgs/
	Tetranychus urticae	Spider mite	OrcAE cDNA sequences, release 20140320	18342	Apr-7-2014	Grbic et al., 2011; Sterck et al., 2012 (OrcAE); https://bioinformatics.psb.ugent.be/gdb/tetranychus/
	Tetranychus urticae	Spider mite	OrcAE CDS nucleotide sequences, release 20140320	18342	Apr-7-2014	Grbic et al., 2011; Sterck et al., 2012 (OrcAE); https://bioinformatics.psb.ugent.be/gdb/tetranychus/
	Tetranychus urticae	Spider mite	Whole specimen cDNA sequences	36000	Apr-7-2014	Lucas et al., Unpublished; DOE JGI Tetranychus urticae EST project; NCBI Nucleotide; http://www.ncbi.nlm.nih.gov/nucleotide/
	various	-	Araneomorph venom nucleotide sequences	384	Sep-5-2014	ArachnoServer 2.0; Herzig et al., 2011; http://www.arachnoserver.org/fasta/araneomorphae_all.dna.fa
	various	-	Manual search of NCBI Nucleotide for "venom" nucleotide sequences	66850	Apr-7-2014	NCBI Nucleotide; http://www.ncbi.nlm.nih.gov/nucleotide/
	various	-	Manual search of NCBI Nucleotide for “spidroin” nucleotide sequences (excl. synthetic)	482	Apr-7-2014	NCBI Nucleotide; http://www.ncbi.nlm.nih.gov/nucleotide/
a = A total of 633,071 protein sequences (duplicates removed) from alternate species were used in the annotation of the C. darwini genome.
b = A total of 606,172 cDNA, EST, mRNA, and CDS sequences (duplicates removed) from alternate species were used in the annotation of the C. darwini genome.
