# Supplementary material for: Characterization of the genome and silk-gland transcriptomes of Darwin’s bark spider (Caerostris darwini)
Source: PLoS One. 2022 Jun 6;17(6):e0268660. doi: 10.1371/journal.pone.0268660 (PMC9170102; doi:10.1371/journal.pone.0268660)
Supplement: S10 Table — List of accessions for catalog of spidroins used for comparison and discovery of spidroins in C. darwini. (XLSX) [file pone.0268660.s019.xlsx]

## Sheet: ST10
Supplementary Table 10. Curated set of previously established spidroin genes used for analysis.
Gene	Species	Common Name	Accession #	Source
T.c. AcSp	Trichonephila clavipes	golden orb-weaver (USA)	NCL1_38763-RA, MWRG01000001.1	Babb et al., 2017
T.c. AgSp-a	Trichonephila clavipes	golden orb-weaver (USA)	NCL1_46464-RA, MWRG01000001.1	Babb et al., 2017
T.c. AgSp-b	Trichonephila clavipes	golden orb-weaver (USA)	NCL1_50123-RA, MWRG01000001.1	Babb et al., 2017
T.c. AgSp-c	Trichonephila clavipes	golden orb-weaver (USA)	NCL1_37576-RA, MWRG01000001.1	Babb et al., 2017
T.c. AgSp-d	Trichonephila clavipes	golden orb-weaver (USA)	NCL1_44933-RA, MWRG01000001.1	Babb et al., 2017
T.c. FLAG-a	Trichonephila clavipes	golden orb-weaver (USA)	NCL1_35963-RA, MWRG01000001.1	Babb et al., 2017
T.c. FLAG-b_VeSp	Trichonephila clavipes	golden orb-weaver (USA)	NCL1_42776-RA, MWRG01000001.1	Babb et al., 2017
T.c. MaSp-a	Trichonephila clavipes	golden orb-weaver (USA)	NCL1_45030-RA, MWRG01000001.1	Babb et al., 2017
T.c. MaSp-b	Trichonephila clavipes	golden orb-weaver (USA)	NCL1_59687-RA, MWRG01000001.1	Babb et al., 2017
T.c. MaSp-c	Trichonephila clavipes	golden orb-weaver (USA)	NCL1_58967-RA, MWRG01000001.1	Babb et al., 2017
T.c. MaSp-d	Trichonephila clavipes	golden orb-weaver (USA)	NCL1_45564-RA, MWRG01000001.1	Babb et al., 2017
T.c. MaSp-e	Trichonephila clavipes	golden orb-weaver (USA)	NCL1_45565-RA, MWRG01000001.1	Babb et al., 2017
T.c. MaSp-f	Trichonephila clavipes	golden orb-weaver (USA)	NCL1_34622-RA, MWRG01000001.1	Babb et al., 2017
T.c. MaSp-g	Trichonephila clavipes	golden orb-weaver (USA)	NCL1_44126-RA, MWRG01000001.1	Babb et al., 2017
T.c. MaSp-h	Trichonephila clavipes	golden orb-weaver (USA)	NCL1_54604-RA, MWRG01000001.1	Babb et al., 2017
T.c. MiSp-a	Trichonephila clavipes	golden orb-weaver (USA)	NCL1_45814-RA, MWRG01000001.1	Babb et al., 2017
T.c. MiSp-b	Trichonephila clavipes	golden orb-weaver (USA)	NCL1_26946-RA, MWRG01000001.1	Babb et al., 2017
T.c. MiSp-c	Trichonephila clavipes	golden orb-weaver (USA)	NCL1_43544-RA, MWRG01000001.1	Babb et al., 2017
T.c. MiSp-d	Trichonephila clavipes	golden orb-weaver (USA)	NCL1_59043-RA, MWRG01000001.1	Babb et al., 2017
T.c. PiSp	Trichonephila clavipes	golden orb-weaver (USA)	NCL1_40387-RA, MWRG01000001.1	Babb et al., 2017
T.c. Sp-1339	Trichonephila clavipes	golden orb-weaver (USA)	NCL1_14882-RA, MWRG01000001.1	Babb et al., 2017
T.c. Sp-14910-A	Trichonephila clavipes	golden orb-weaver (USA)	NCL1_43675-RA, MWRG01000001.1	Babb et al., 2017
T.c. Sp-14910-B	Trichonephila clavipes	golden orb-weaver (USA)	NCL1_43676-RA, MWRG01000001.1	Babb et al., 2017
T.c. Sp-5803	Trichonephila clavipes	golden orb-weaver (USA)	NCL1_28945-RA, MWRG01000001.1	Babb et al., 2017
T.c. Sp-74867	Trichonephila clavipes	golden orb-weaver (USA)	NCL1_57024-RA, MWRG01000001.1	Babb et al., 2017
T.c. Sp-8175	Trichonephila clavipes	golden orb-weaver (USA)	NCL1_34189-RA, MWRG01000001.1	Babb et al., 2017
T.c. Sp-907	Trichonephila clavipes	golden orb-weaver (USA)	NCL1_12843-RA, MWRG01000001.1	Babb et al., 2017
T.c. TuSp	Trichonephila clavipes	golden orb-weaver (USA)	NCL1_12038-RA, MWRG01000001.1	Babb et al., 2017
A.a. AcSp1	Argiope argentata	silver Argiope spider	AHK09813 (prot)	Chaw et al., 2014
A.a. TuSp1	Argiope argentata	silver Argiope spider	HM752577	Garb et al., 2010
A.am. Sp1	Argiope amoena	East Asian Argiope garden spider	AAR21194 (prot)	Pan, H.C., Zhou, K.Y. and Song, D.X., Unpublished, NCBI Direct Submission.
A.ap. MaSp	Agelenopsis aperta	desert grass spider	ADM14324 (prot)	Garb et al., 2010
A.ap. TuSp1	Agelenopsis aperta	desert grass spider	ADM14330 (prot)	Garb et al., 2010
A.b. MaSp2	Argiope bruennichi	wasp spider	AFN54363 (prot)	Zhang et al., 2013
A.b. TuSp1	Argiope bruennichi	wasp spider	AB242144	Zhao et al., 2005
A.g. Sp2a	Acanthoscurria geniculata	Brazilian white-knee tarantula	GAZS01.1	Sanggaard et al., 2014
A.g. Sp4	Acanthoscurria geniculata	Brazilian white-knee tarantula	GAZS01.1	Sanggaard et al., 2014
A.g. Sp5	Acanthoscurria geniculata	Brazilian white-knee tarantula	GAZS01.1	Sanggaard et al., 2014
A.t. MaSp2	Argiope trifasciata	banded garden spider	DQ059136S1	Motriuk-Smith et al., 2005
A.v. Flag	Araneus ventricosus	orb-weaver (Japan)	AY945306	Ren, H.-L., Liu, Z.-S., Ren, L.-S. and Lu, S.-Y., Unpublished, NCBI Direct Submission.
A.v. MiSp	Araneus ventricosus	orb-weaver (Japan)	AFV31615 (prot)	Chen et al., 2012
B.c. fibroin1	Bothriocyrtum californicum	California trapdoor spider	HM752562	Garb et al., 2010
D.c. MaSp	Diguetia canities	desert bush spider	ADM14315 (prot)	Garb et al., 2010
D.c. MaSp-like	Diguetia canities	desert bush spider	HM752566	Garb et al., 2010
D.s. MaSp2	Deinopis spinosa	net-casting spider	HM752568	Garb et al., 2010
E.a. MaSp	Euprosthenops australis	nursery-web spider	AM259067	Rising et al., 2006
K.h. MaSp1	Kukulkania hibernalis	Southern house spider	HM752563	Garb et al., 2010
L.g. MaSp1	Latrodectus geometricus	brown widow	DQ059133S1	Motriuk-Smith et al., 2005
L.h. AcSp1	Latrodectus hesperus	Western black widow	AFX83557 (prot)	Ayoub et al., 2013
L.h. MaSp1	Latrodectus hesperus	Western black widow	EF595246	Ayoub et al., 2007
L.h. MaSp1.2	Latrodectus hesperus	Western black widow	ABD24294 (prot)	Kohler, K., McNary, S., Hu, X., Vasanthavada, K. and Vierra, C.A., Unpublished, NCBI Direct Submission.
L.h. MaSp2	Latrodectus hesperus	Western black widow	EF595245	Ayoub et al., 2007
L.h. MaSp2.2	Latrodectus hesperus	Western black widow	ABD24295 (prot)	Kohler, K., McNary, S., Hu, X., Vasanthavada, K. and Vierra, C.A., Unpublished, NCBI Direct Submission.
L.h. MiSp	Latrodectus hesperus	Western black widow	ADM14321 (prot)	Garb et al., 2010
L.h. TuSp1	Latrodectus hesperus	Western black widow	DQ379383	Hu et al., 2006
L.h. TuSp1.2	Latrodectus hesperus	Western black widow	ABD24296 (prot)	Kohler, K., McNary, S., Hu, X., Vasanthavada, K. and Vierra, C.A., Unpublished, NCBI Direct Submission.
M.g. MiSp	Metepeira grandiosa	Metepeira orb-weaver	HM752575	Garb et al., 2010
T.c. Flag	Trichonephila clavipes	golden orb-weaver (USA)	AF027972	Hayashi and Lewis, 2000
T.c. MaSp1a	Trichonephila clavipes	golden orb-weaver (USA)	ACF19411 (prot)	Gaines and Marcotte, 2008
T.c. MaSp1b	Trichonephila clavipes	golden orb-weaver (USA)	ACF19412 (prot)	Gaines and Marcotte, 2008
T.c. MaSp2	Trichonephila clavipes	golden orb-weaver (USA)	ACF19413 (prot)	Gaines and Marcotte, 2008
T.ct. TuSp1	Trichonephila clavata	golden orb-weaver (Jorō spider, Japan)	AB218974	Zhao et al., 2005
T.i. Flag	Trichonephila inaurata madagascariensis	red-legged golden orb-weaver	AF218623S1	Hayashi and Lewis, 2000
T.i. MaSp2	Trichonephila inaurata madagascariensis	red-legged golden orb-weaver	Q2VLH2_9ARAC (prot)	Zhao et al., 2005
S.m. AcSp	Stegodyphus mimosarum	velvet spider	GAZR01.1	Sanggaard et al., 2014
S.m. MaSp-d	Stegodyphus mimosarum	velvet spider	GAZR01.1	Sanggaard et al., 2014
S.m. MaSp-e	Stegodyphus mimosarum	velvet spider	GAZR01.1	Sanggaard et al., 2014
S.m. MaSp-f	Stegodyphus mimosarum	velvet spider	GAZR01.1	Sanggaard et al., 2014
S.m. MaSp-g	Stegodyphus mimosarum	velvet spider	GAZR01.1	Sanggaard et al., 2014
S.m. MaSp-h	Stegodyphus mimosarum	velvet spider	GAZR01.1	Sanggaard et al., 2014
S.m. MaSp-i	Stegodyphus mimosarum	velvet spider	GAZR01.1	Sanggaard et al., 2014
S.m. MaSp-j	Stegodyphus mimosarum	velvet spider	GAZR01.1	Sanggaard et al., 2014
S.m. MiSp	Stegodyphus mimosarum	velvet spider	GAZR01.1	Sanggaard et al., 2014
S.m. PiSp	Stegodyphus mimosarum	velvet spider	GAZR01.1	Sanggaard et al., 2014
S.m. Sp1	Stegodyphus mimosarum	velvet spider	GAZR01.1	Sanggaard et al., 2014
S.m. Sp2	Stegodyphus mimosarum	velvet spider	KFM74936 (prot)	Bechsgaard, Unpublished, NCBI Direct Submission.
S.m. Sp2a	Stegodyphus mimosarum	velvet spider	GAZR01.1	Sanggaard et al., 2014
S.m. Sp2b	Stegodyphus mimosarum	velvet spider	GAZR01.1	Sanggaard et al., 2014
S.m. Sp2c	Stegodyphus mimosarum	velvet spider	GAZR01.1	Sanggaard et al., 2014
S.m. TuSp	Stegodyphus mimosarum	velvet spider	GAZR01.1	Sanggaard et al., 2014
U.d. MiSp	Uloborus diversus	hackled orb-weaver	HM752574	Garb et al., 2010
