# Supplementary material for: Characterization of the genome and silk-gland transcriptomes of Darwin’s bark spider (Caerostris darwini)
Source: PLoS One. 2022 Jun 6;17(6):e0268660. doi: 10.1371/journal.pone.0268660 (PMC9170102; doi:10.1371/journal.pone.0268660)
Supplement: S11 Table — List of primers used to generate amplicons for validating, gap closing, and merging putative spidroins characterized in the C. darwini genome. (XLSX) [file pone.0268660.s020.xlsx]

## Sheet: ST11
S11 Table. PCR primers used for amplicon generation towards SMRT sequencing.
Gene / Region Target	Primer Name	Direction	Version	Sequence (5' - 3')	Target Notes (distances listed are approximate)
AcSp1 (330_3732)	cd_AcSp-F1	Forward	1	TTTTGCTGCTCTCTGTCCAGTATGAT	330/3732 composite, F1
AcSp1 (330_3732)	cd_AcSp-F2	Forward	2	GTTTTGCTGCTCTCTGTCCAGTATGA	330/3732 composite, F2
AcSp1 (330_3732)	cd_AcSp-F3	Forward	3	AGTTTTGCTGCTCTCTGTCCAGTATG	330/3732 composite, F3
AcSp1 (330_3732)	cd_AcSp-R1	Reverse	1	CATAGAAGAGGAAGATACAGAATTCGGACT	330/3732 composite, R1
AcSp1 (330_3732)	cd_AcSp-R2	Reverse	2	GAGAGCAAAGATGTCATAGAAGAGGAAGA	330/3732 composite, R2
AcSp1 (330_3732)	cd_AcSp-R3	Reverse	3	AGAGAGCAAAGATGTCATAGAAGAGGAAG	330/3732 composite, R3
AgSp1_A (2675_705)	cd_2675-F1	Forward	1	CTGATTATGTAACAGGTATTTGGCCGTG	forward only, RC on scaffold
AgSp1_A (2675_705)	cd_705-R1	Reverse	1	TTTGAACTTGCAATGGATGGCACTG	reverse only
AgSp1_B (549.2)	cd_549.2-F1	Forward	1	ATGCCCAGCTAAACTAACACTAGAAGTC	-
AgSp1_B (549.2)	cd_549.2-R1	Reverse	1	CCACGTCTCACAGTTATATACCCAGATG	-
AgSp1_B (549.2)	cd_549gap.1-F1	Forward	1	GAACAGACCAGCACTCTAATTACAATGG	gap near AgSp_549.2
AgSp1_B (549.2)	cd_549gap.1-R1	Reverse	1	AGAGCCAAAATATTATGACCACCCCTAC	gap near AgSp_549.2
AgSp1_B (549.2)	cd_549gap.2-F1	Forward	1	GTTCACCAGAGAGAGTCATAAGGTAGAC	gap near AgSp_549.2
AgSp1_B (549.2)	cd_549gap.2-R1	Reverse	1	TTTGTTATAATGCACCATCTCCAGCAC	gap near AgSp_549.2
AgSp1_C (549.3)	cd_549.3.pt1-F1	Forward	1	CTACACCCATGAACCAGTGAATTAAGAC	first half, 120 bp overlap with part 2
AgSp1_C (549.3)	cd_549.3.pt1-R1	Reverse	1	GCTTTTGGTCCAGAATTTTGAGATCCTG	120 bp overlap with part 2
AgSp1_C (549.3)	cd_549.3.pt2-F1	Forward	1	GGCCAATAACAGCTTATATACCTAGCAAG	120 bp overlap with part 1
AgSp1_C (549.3)	cd_549.3.pt2-R1	Reverse	1	GCGAGACAAAGAACAAGCACAATG	second half, 120 bp overlap with part 1
FLAG_A (1377)	cd_1377.pt1-F1	Forward	1	GCGGTTAGAATCGTTCAGTTCAGAAAAG	part 1, includes gap, F1
FLAG_A (1377)	cd_1377.pt1-F2	Forward	2	CTTCATTGAGCCTATGTTGTTTCCTAGAG	part 1, includes gap, F2
FLAG_A (1377)	cd_1377.pt1-R1	Reverse	1	TTCGCCCTTTCTCAGACTGTTAATATGG	part 1, includes gap, R1
FLAG_A (1377)	cd_1377.pt1-R2	Reverse	2	CCACGGATTCCTTTACAGATTCAGTTATG	part 1, includes gap, R2
FLAG_A (1377)	cd_1377.pt2-F1	Forward	1	GTGAAAGAATGTTGCAATCGACTGAGAG	part 2, includes NC repeats, F1
FLAG_A (1377)	cd_1377.pt2-R1	Reverse	1	CTTTTGAGTTTTGCGGGAAGAAAGGTAG	part 2, includes NC repeats, R1
FLAG_A (1377)	cd_1377.pt3-F1	Forward	1	AATGATGCCGTTAGTCTTCGTATACTCG	part 3, F1
FLAG_A (1377)	cd_1377.pt3-R1	Reverse	1	AACACAACAGATCTTCACTCCATCCTTC	part 3, R1
FLAG_A (1377)	cd_1377.pt4-F1	Forward	1	CTATCTCCGGTCCACAATGAAAGATGAC	part 4, F1
FLAG_A (1377)	cd_1377.pt4-F2	Forward	2	GATACTTTCCTTGGCGATATAATGCTTCG	part 4, F2
FLAG_A (1377)	cd_1377.pt4-R1	Reverse	1	GAGACATTTGCGGTATCTCTGTTTTGTG	part 4, R1
FLAG_A (1377)	cd_1377.pt4-R2	Reverse	2	TCTCTTCTCATCAAAGAATCATCAGAGGG	part 4, R2
FLAG_A (1377)	cd_1377.pt5-F1	Forward	1	TAACTTACACACAGCCAGTCTATTGTCG	part 5, includes gap, F1
FLAG_A (1377)	cd_1377.pt5-F2	Forward	2	ACAGACCGATTTCTCTCCAGTCTACTATA	part 5, includes gap, F2
FLAG_A (1377)	cd_1377.pt5-R1	Reverse	1	TAAACTCTATATCGGCCCATTTTCCACC	part 5, includes gap, R1
FLAG_A (1377)	cd_1377.pt5-R2	Reverse	2	GAGTTCCATTTTAGCCTACAGACAGATTC	part 5, includes gap, R2
FLAG_B (2654.1)	cd_2654.1-F1	Forward	1	CCGACACGATATTAAGAGGTATCCCATG	forward, but RC on scaffold, F1
FLAG_B (2654.1)	cd_2654.1-F2	Forward	2	CTTATGTTCAGCTACTTGGAGATCACTTG	forward, but RC on scaffold, F2
FLAG_B (2654.1)	cd_2654.1-R1	Reverse	1	CCCGTAGAAGTTTTGAGAAGGTTTTGTG	reverse, but RC on scaffold, R1
FLAG_B (2654.1)	cd_2654.1-R2	Reverse	2	CAATGTAGTACCATCTCAAACTTTGCCTC	reverse, but RC on scaffold, R2
FLAG_D (2357_4664)	cd_2357-F1	Forward	1	GCGTGCCTTCTGAATATTGTAAACCATG	forward only
FLAG_D (2357_4664)	cd_4664-R1	Reverse	1	AAGTCTTTACCAGTGATGCGTAGATTCG	reverse only
FLAG_E (4141.1)	cd_4141.gap-F1	Forward	1	ATGACTGACGAGAAAATGGATGTCACTG	gap near FLAG_E (4141.1)
FLAG_E (4141.1)	cd_4141.gap-R1	Reverse	1	ACGAACAGCTTCAGAAGAACCCTATTAC	gap near FLAG_E (4141.1)
FLAG_F (24)	cd_24-F1	Forward	1	TTTAGAAGAATGTACACGCCCTATCCTC	forward, but RC on scaffold
FLAG_F (24)	cd_24-R1	Reverse	1	GTTGCACGGAAATGAGAGTTTTGATTC	reverse, but RC on scaffold
MaSp1_A (2064)	cd_2064-F1	Forward	1	CAGTCGAAATTTTAATCCCCACTCAGTC	-
MaSp1_A (2064)	cd_2064-R1	Reverse	1	TGATACTTCCTTTCCTGGTGATAGTCTG	-
MaSp1_D (3988)	cd_3988-F1	Forward	1	TCCAGTAGTTGTATCCTGAGTAGCATTG	forward, but RC on scaffold
MaSp1_D (3988)	cd_3988-R1	Reverse	1	TTTCTATGGGCTCTTGGTTATGGATAGG	reverse, but RC on scaffold
MaSp2_A (1262)	cd_1262-F1	Forward	1	GAGATGACAGATAATTATTGCCTTCCGG	-
MaSp2_A (1262)	cd_1262-R1	Reverse	1	TTCATTACTAGGAGGAAACGACTGAGAG	-
MaSp3_A (533.1)	cd_533.1-F1	Forward	1	TTCCCTCGCTGATGAAAGAAGTAGTTAC	-
MaSp3_A (533.1)	cd_533.1-R1	Reverse	1	AGGTATGACTGGTAGCCTTATCTTGAAG	-
MaSp3_A (533.1), MaSp3_B (533.2)	cd_553.gap-F1	Forward	1	CGGATATAGTAACAATGCACCCCTTAAG	gap between two MaSp3 genes
MaSp3_A (533.1), MaSp3_B (533.2)	cd_553.gap-R1	Reverse	1	GTCAAGAGTTTATGGACAACTATCGGAG	gap between two MaSp3 genes
MaSp3_B (533.2)	cd_533.2-F1	Forward	1	GGAACAGAGTCAGAGAAAGTTTGCATAC	-
MaSp3_B (533.2)	cd_533.2-R1	Reverse	1	GAAGAATTCCAAGTGTTAGAATCGGGTG	-
MaSp4_A (3210.2)	cd_3210.2-F1	Forward	1	AGAATTACGAATGGATAGTGGCATCCTC	-
MaSp4_A (3210.2)	cd_3210.2-R1	Reverse	1	CTGTTCTGCATGAGGGATTATTTGTCAG	-
MaSp4_B (3210.3)	cd_3210.3-F1	Forward	1	CTCTATAAGGGGCCGTGAAATGAAGTAG	-
MaSp4_B (3210.3)	cd_3210.3-R1	Reverse	1	CATTAGGCTAAACATATTGTGGGGTCTG	-
MiSp_A (589)	cd_589.pt1-F1	Forward	1	CGCAAACACATCTCCTTTACCTAGAATC	first half, 200 bp overlap with part 2
MiSp_A (589)	cd_589.pt1-R1	Reverse	1	TGTCTCTCTATACTCCATGTCGATGTAC	first half, 200 bp overlap with part 2
MiSp_A (589)	cd_589.pt2-F1	Forward	1	AACTACAGAACCTACATGCACTACCTAC	second half, 200 bp overlap with part 1
MiSp_A (589)	cd_589.pt2-R1	Reverse	1	AGATGCTTTCCCTAACTCATGATACGAC	second half, 200 bp overlap with part 1
MiSp_B (1006)	cd_1006-F1	Forward	1	GTCTGATTCGGATAAAGCAAGGTACAAC	forward, but RC on scaffold
MiSp_B (1006)	cd_1006-R1	Reverse	1	AACAGAGAAGTAGTGTGGTGTAAGCATC	reverse, but RC on scaffold
MiSp_C (3690.2)	cd_3690.2-F1	Forward	1	CACGATTTCTGGTGTATAAAAGAGTCCC	-
MiSp_C (3690.2)	cd_3690.2-R1	Reverse	1	AATTCACTAGGAGTTGAGTAGGTGTCTG	-
PySp1 (955_7062)	cd_7062-R1	Reverse	1	TTTACCCGGAAGAGTAGAATAGAATGAAGC	955/7062 composite
PySp1 (955_7062)	cd_955-F1	Forward	1	ACTATCAAACTTAACGGATGCTAGCCTG	955/7062 composite, forward, but RC on scaffold
SpL_133.2 (1339-like)	cd_133.2-F1	Forward	1	TCAGGGATATGTTGCGATGTGAGTTATG	forward, but RC on scaffold
SpL_133.2 (1339-like)	cd_133.2-F2	Forward	2	CCTTGAAATTCGACTTACAGAGGTTCTAC	forward, but RC on scaffold
SpL_133.2 (1339-like)	cd_133.2-R1	Reverse	1	GTACCAATTGAGATTTGAGGCGTTTGAG	reverse, but RC on scaffold
SpL_133.2 (1339-like)	cd_133.2-R2	Reverse	2	GGATTTTCTCGAAACTGATGTAGGAATCC	reverse, but RC on scaffold
SpL_170	cd_170-F1	Forward	1	CAATCTTCGTGGAAAAGTTGAATGGCTC	forward, but RC on scaffold, F1
SpL_170	cd_170-F2	Forward	2	CACTTCTGGGTAAAGATAATGTAGGACGT	forward, but RC on scaffold, F2
SpL_170	cd_170-R1	Reverse	1	TATCGTTCCACAACCACCATATTCACAC	reverse, but RC on scaffold, R1
SpL_170	cd_170-R2	Reverse	2	GCTATTCCTTAAACTCAAAAGACGACTCC	reverse, but RC on scaffold, R2
SpL_4399.2 (8175-like)	cd_4399.2.pt1-F1	Forward	1	AAAAGAAACTGTGACTGCATGCTATCG	1.7 kbp overlap with part 2
SpL_4399.2 (8175-like)	cd_4399.2.pt1-R1	Reverse	1	TTGACTCAGATTAGAACAACCCAGACTG	1.7 kbp overlap with part 2
SpL_4399.2 (8175-like)	cd_4399.2.pt2-F1	Forward	1	ATTTAAGTGTCTAGGGCAGGATGTCTTG	second half, 1.7 kbp overlap with part 1
SpL_4399.2 (8175-like)	cd_4399.2.pt2-R1	Reverse	1	TTTGAACTTGTAGTGGATGATACTTGATG	second half, 1.7 kbp overlap with part 1
SpL_81.2 (5803-like)	cd_81.2-F1	Forward	1	CATTCTGATTTGATCTGTTGCTTGGCTC	forward, but RC on scaffold
SpL_81.2 (5803-like)	cd_81.2-R1	Reverse	1	CTTGTTCAGTTTCCACGGCTGTATATTG	reverse, but RC on scaffold
TuSp1 (509_1165)	cd_1165-R1	Reverse	1	TAAAAGACTTCGAGCCTCAAAGAGTGG	509/1165 composite, reverse, RC on scaffold
TuSp1 (509_1165)	cd_509-F1	Forward	1	GTTTCGTCCAAGCTCATTTCGACTC	509/1165 composite
