# Supplementary material for: Characterization of the genome and silk-gland transcriptomes of Darwin’s bark spider (Caerostris darwini)
Source: PLoS One. 2022 Jun 6;17(6):e0268660. doi: 10.1371/journal.pone.0268660 (PMC9170102; doi:10.1371/journal.pone.0268660)
Supplement: S12 Table — Results for the locations and characterization of annotated motifs discovered from the spidroin motif painting analysis. (XLSX) [file pone.0268660.s021.xlsx]

## Sheet: ST12
S12 Table. Spidroin repeat motif type occurrences and coordinates.
																Babb et al. 2017 (Nephila)
Species	Gene	Motif Variant Sequence ("Type")	AA Start	AA End	Motife Length	p-value	%Match	Motif Group	Group Description	Group Code	Desc Code	Type Code	Group+Desc Code	Group+Desc+Type Code	[variant]a	Group Code	Notes
Caerostris darwini	AcSp1_330_3732	GPQFPGQ	49	55	7	1.9e-05	0.5714	A|G|P|Q|R|S|V|Y_rich	enrichment of A, G, P, Q, S, or Y residues (>50% length)	g001	d01	t026	g001_d01	g001_d01_t026		novel definition	high_pvalue
Caerostris darwini	AcSp1_330_3732	VGPGSGG	72	78	7	1.6e-05	0.7143	VGPx	VGPx containing (x = E, G)	g120	d01	t003	g120_d01	g120_d01_t003		novel definition	high_pvalue
Caerostris darwini	AcSp1_330_3732	GGSGAGL	79	85	7	1.3e-05	0.7143	GL	GL (GGL, GGGL) containing	g033	d01	t032	g033_d01	g033_d01_t032		g20	high_pvalue
Caerostris darwini	AcSp1_330_3732	AAASS	91	95	5	8.3e-05	0.8	polyAla	stretches of Alanine, with substitutions (S, T, V, P, D, R, E, G)	g086	d02	t009	g086_d02	g086_d02_t009		g62	high_pvalue
Caerostris darwini	AcSp1_330_3732	SSFSTSQQ	170	177	8	3.6e-06	0.625	QQ_SS	QQ and SS containing	g100	d01	t006	g100_d01	g100_d01_t006		novel definition
Caerostris darwini	AcSp1_330_3732	TDVSSSS	186	192	7	5.8e-09	1	SS_Srich	TDxSSSS containing (x=L, S, V)	g114	d06	t003	g114_d06	g114_d06_t003		novel definition
Caerostris darwini	AcSp1_330_3732	FSGLDST	193	199	7	4.3e-09	1	FxGxDST	FxGxDST containing (x=L, Q, S)	g023	d01	t002	g023_d01	g023_d01_t002		novel definition
Caerostris darwini	AcSp1_330_3732	GGYTGIPS	200	207	8	1.4e-10	1	xGG_GGx	GGY (GGGY) containing	g123	d35	t034	g123_d35	g123_d35_t034		novel definition
Caerostris darwini	AcSp1_330_3732	GGYPGGPDY	208	216	9	3.2e-12	1	xGG_GGx	multiple xGG (x = A, D, F, G, I, K, L, M, N, P, R, S, T, V, Y)	g123	d43	t311	g123_d43	g123_d43_t311		g49
Caerostris darwini	AcSp1_330_3732	GQGSDN	217	222	6	3.4e-08	1	GQGSxN	GQGSxN containing (x=D, G)	g045	d01	t001	g045_d01	g045_d01_t001		novel definition
Caerostris darwini	AcSp1_330_3732	VQRQLVQTLTEALQGTQSMSLVSRAK	223	248	26	1.5e-32	1	QSVrich	Q + S + V rich	g102	d02	t018	g102_d02	g102_d02_t018		novel definition
Caerostris darwini	AcSp1_330_3732	LFSINSSYRTDFARLVSGPMNLGGSAQ	249	275	27	4.7e-34	1	LFSINSSYRxDFARLVSGPxNLGGSAQ	LFSINSSYRxDFARLVSGPxNLGGSAQ containing (x=L, M, S, T)	g069	d01	t006	g069_d01	g069_d01_t006		novel definition
Caerostris darwini	AcSp1_330_3732	SELLVSLAGIS	276	286	11	3.5e-13	1	LSrich	L + S rich	g073	d01	t001	g073_d01	g073_d01_t001		novel definition
Caerostris darwini	AcSp1_330_3732	PNSDARVCANVIVSACVKAMLSSG	287	310	24	6.6e-31	1	PxSDARVxxxVxVSACVxAMLSSG	PxSDARVxxxVxVSACVxAMLSSG containing (x=A, C, F, G, K, I, L, N, S, T)	g097	d01	t001	g097_d01	g097_d01_t001		novel definition
Caerostris darwini	AcSp1_330_3732	VSVSDSNSQQIASQLSSTIV	311	330	20	6.4e-25	1	QSVrich	Q + S + V rich	g102	d02	t021	g102_d02	g102_d02_t021		novel definition
Caerostris darwini	AcSp1_330_3732	DAVCGAAGRAGMRIPDSVV	331	349	19	1.6e-24	1	DAVCGAAxRAGxyIPDSVV	DAVCGAAxRAGxyIPDSVV containing (x=G, V, M; y=I, R, S)	g011	d01	t002	g011_d01	g011_d01_t002		novel definition
Caerostris darwini	AcSp1_330_3732	QSDKNLV	350	356	7	2.5e-09	1	NQSrich	N + Q + S rich	g079	d01	t006	g079_d01	g079_d01_t006		g65
Caerostris darwini	AcSp1_330_3732	SQTISSISSTSSA	357	369	13	3.9e-16	1	SS_Srich	SQTxxxISSTSSA containing (x=I, S, T, _)	g114	d03	t001	g114_d03	g114_d03_t001		novel definition
Caerostris darwini	AcSp1_330_3732	TTTTTTSSSS	370	379	10	1.3e-12	1	Trich	TTxxTTSxxS containing (x=A, P, Q, R, S, V)	g117	d01	t004	g117_d01	g117_d01_t004		novel definition
Caerostris darwini	AcSp1_330_3732	FSGLDST	380	386	7	4.3e-09	1	FxGxDST	FxGxDST containing (x=L, Q, S)	g023	d01	t002	g023_d01	g023_d01_t002		novel definition
Caerostris darwini	AcSp1_330_3732	GGYTGIPS	387	394	8	1.4e-10	1	xGG_GGx	GGY (GGGY) containing	g123	d35	t034	g123_d35	g123_d35_t034		novel definition
Caerostris darwini	AcSp1_330_3732	GGYPGGPDY	395	403	9	3.2e-12	1	xGG_GGx	multiple xGG (x = A, D, F, G, I, K, L, M, N, P, R, S, T, V, Y)	g123	d43	t311	g123_d43	g123_d43_t311		g49
Caerostris darwini	AcSp1_330_3732	GQGSDN	404	409	6	3.4e-08	1	GQGSxN	GQGSxN containing (x=D, G)	g045	d01	t001	g045_d01	g045_d01_t001		novel definition
Caerostris darwini	AcSp1_330_3732	VQRQLVQTLTEALQGTQSMSLVSRAK	410	435	26	1.5e-32	1	QSVrich	Q + S + V rich	g102	d02	t018	g102_d02	g102_d02_t018		novel definition
Caerostris darwini	AcSp1_330_3732	LFSINSSYRTDFARLVSGPMNLGGSAQ	436	462	27	4.7e-34	1	LFSINSSYRxDFARLVSGPxNLGGSAQ	LFSINSSYRxDFARLVSGPxNLGGSAQ containing (x=L, M, S, T)	g069	d01	t006	g069_d01	g069_d01_t006		novel definition
Caerostris darwini	AcSp1_330_3732	SELLVSLAGIS	463	473	11	3.5e-13	1	LSrich	L + S rich	g073	d01	t001	g073_d01	g073_d01_t001		novel definition
Caerostris darwini	AcSp1_330_3732	PNSDARVCANVIVSACVKAMLSSG	474	497	24	6.6e-31	1	PxSDARVxxxVxVSACVxAMLSSG	PxSDARVxxxVxVSACVxAMLSSG containing (x=A, C, F, G, K, I, L, N, S, T)	g097	d01	t001	g097_d01	g097_d01_t001		novel definition
Caerostris darwini	AcSp1_330_3732	VSVSDSNSQQIASQLSSTIV	498	517	20	6.4e-25	1	QSVrich	Q + S + V rich	g102	d02	t021	g102_d02	g102_d02_t021		novel definition
Caerostris darwini	AcSp1_330_3732	DAVCGAAGRAGMRIPDSVV	518	536	19	1.6e-24	1	DAVCGAAxRAGxyIPDSVV	DAVCGAAxRAGxyIPDSVV containing (x=G, V, M; y=I, R, S)	g011	d01	t002	g011_d01	g011_d01_t002		novel definition
Caerostris darwini	AcSp1_330_3732	QSDKNLV	537	543	7	2.5e-09	1	NQSrich	N + Q + S rich	g079	d01	t006	g079_d01	g079_d01_t006		g65
Caerostris darwini	AcSp1_330_3732	SQTISSISSTSSA	544	556	13	3.9e-16	1	SS_Srich	SQTxxxISSTSSA containing (x=I, S, T, _)	g114	d03	t001	g114_d03	g114_d03_t001		novel definition
Caerostris darwini	AcSp1_330_3732	TTTTTTSSSS	557	566	10	1.3e-12	1	Trich	TTxxTTSxxS containing (x=A, P, Q, R, S, V)	g117	d01	t004	g117_d01	g117_d01_t004		novel definition
Caerostris darwini	AcSp1_330_3732	FSGLDST	567	573	7	4.3e-09	1	FxGxDST	FxGxDST containing (x=L, Q, S)	g023	d01	t002	g023_d01	g023_d01_t002		novel definition
Caerostris darwini	AcSp1_330_3732	GGYTGIPS	574	581	8	1.4e-10	1	xGG_GGx	GGY (GGGY) containing	g123	d35	t034	g123_d35	g123_d35_t034		novel definition
Caerostris darwini	AcSp1_330_3732	GGYPGGPDY	582	590	9	3.2e-12	1	xGG_GGx	multiple xGG (x = A, D, F, G, I, K, L, M, N, P, R, S, T, V, Y)	g123	d43	t311	g123_d43	g123_d43_t311		g49
Caerostris darwini	AcSp1_330_3732	GQGSDN	591	596	6	3.4e-08	1	GQGSxN	GQGSxN containing (x=D, G)	g045	d01	t001	g045_d01	g045_d01_t001		novel definition
Caerostris darwini	AcSp1_330_3732	VQRQLVQTLTEALQGTQSMSLVSRAK	597	622	26	1.5e-32	1	QSVrich	Q + S + V rich	g102	d02	t018	g102_d02	g102_d02_t018		novel definition
Caerostris darwini	AcSp1_330_3732	LFSINSSYRTDFARLVSGPLNLGGSPQ	623	649	27	1.3e-33	1	LFSINSSYRxDFARLVSGPxNLGGSAQ	LFSINSSYRxDFARLVSGPxNLGGSAQ containing (x=L, M, S, T)	g069	d01	t005	g069_d01	g069_d01_t005		novel definition
Caerostris darwini	AcSp1_330_3732	SELLVSLAGIS	650	660	11	3.5e-13	1	LSrich	L + S rich	g073	d01	t001	g073_d01	g073_d01_t001		novel definition
Caerostris darwini	AcSp1_330_3732	PNSDARVCANVIVSACVKAMLSSG	661	684	24	6.6e-31	1	PxSDARVxxxVxVSACVxAMLSSG	PxSDARVxxxVxVSACVxAMLSSG containing (x=A, C, F, G, K, I, L, N, S, T)	g097	d01	t001	g097_d01	g097_d01_t001		novel definition
Caerostris darwini	AcSp1_330_3732	VSVSDSNSQQIASQLSSTIV	685	704	20	6.4e-25	1	QSVrich	Q + S + V rich	g102	d02	t021	g102_d02	g102_d02_t021		novel definition
Caerostris darwini	AcSp1_330_3732	DAVCGAAGRAGMRIPDSVV	705	723	19	1.6e-24	1	DAVCGAAxRAGxyIPDSVV	DAVCGAAxRAGxyIPDSVV containing (x=G, V, M; y=I, R, S)	g011	d01	t002	g011_d01	g011_d01_t002		novel definition
Caerostris darwini	AcSp1_330_3732	QSDKNLV	724	730	7	2.5e-09	1	NQSrich	N + Q + S rich	g079	d01	t006	g079_d01	g079_d01_t006		g65
Caerostris darwini	AcSp1_330_3732	SQTISSISSTSSA	731	743	13	3.9e-16	1	SS_Srich	SQTxxxISSTSSA containing (x=I, S, T, _)	g114	d03	t001	g114_d03	g114_d03_t001		novel definition
Caerostris darwini	AcSp1_330_3732	TTTTTTSSSS	744	753	10	1.3e-12	1	Trich	TTxxTTSxxS containing (x=A, P, Q, R, S, V)	g117	d01	t004	g117_d01	g117_d01_t004		novel definition
Caerostris darwini	AcSp1_330_3732	FSGLDST	754	760	7	4.3e-09	1	FxGxDST	FxGxDST containing (x=L, Q, S)	g023	d01	t002	g023_d01	g023_d01_t002		novel definition
Caerostris darwini	AcSp1_330_3732	GGYTGIPS	761	768	8	1.4e-10	1	xGG_GGx	GGY (GGGY) containing	g123	d35	t034	g123_d35	g123_d35_t034		novel definition
Caerostris darwini	AcSp1_330_3732	GGYPGGPDY	769	777	9	3.2e-12	1	xGG_GGx	multiple xGG (x = A, D, F, G, I, K, L, M, N, P, R, S, T, V, Y)	g123	d43	t311	g123_d43	g123_d43_t311		g49
Caerostris darwini	AcSp1_330_3732	GQGSDN	778	783	6	3.4e-08	1	GQGSxN	GQGSxN containing (x=D, G)	g045	d01	t001	g045_d01	g045_d01_t001		novel definition
Caerostris darwini	AcSp1_330_3732	VQRQLVQTLTEALQGTQSMSLVSRAK	784	809	26	1.5e-32	1	QSVrich	Q + S + V rich	g102	d02	t018	g102_d02	g102_d02_t018		novel definition
Caerostris darwini	AcSp1_330_3732	LFSINSSYRTDFARLVSGPMNLGGSAQ	810	836	27	4.7e-34	1	LFSINSSYRxDFARLVSGPxNLGGSAQ	LFSINSSYRxDFARLVSGPxNLGGSAQ containing (x=L, M, S, T)	g069	d01	t006	g069_d01	g069_d01_t006		novel definition
Caerostris darwini	AcSp1_330_3732	SELLVSLAGIS	837	847	11	3.5e-13	1	LSrich	L + S rich	g073	d01	t001	g073_d01	g073_d01_t001		novel definition
Caerostris darwini	AcSp1_330_3732	PNSDARVCANVIVSACVKAMLSSG	848	871	24	6.6e-31	1	PxSDARVxxxVxVSACVxAMLSSG	PxSDARVxxxVxVSACVxAMLSSG containing (x=A, C, F, G, K, I, L, N, S, T)	g097	d01	t001	g097_d01	g097_d01_t001		novel definition
Caerostris darwini	AcSp1_330_3732	VSVSDSNSQQIASQLSSTIV	872	891	20	6.4e-25	1	QSVrich	Q + S + V rich	g102	d02	t021	g102_d02	g102_d02_t021		novel definition
Caerostris darwini	AcSp1_330_3732	DAVCGAAGRAGMRIPDSVV	892	910	19	1.6e-24	1	DAVCGAAxRAGxyIPDSVV	DAVCGAAxRAGxyIPDSVV containing (x=G, V, M; y=I, R, S)	g011	d01	t002	g011_d01	g011_d01_t002		novel definition
Caerostris darwini	AcSp1_330_3732	QSDKNLV	911	917	7	2.5e-09	1	NQSrich	N + Q + S rich	g079	d01	t006	g079_d01	g079_d01_t006		g65
Caerostris darwini	AcSp1_330_3732	SQTISSISSTSSA	918	930	13	3.9e-16	1	SS_Srich	SQTxxxISSTSSA containing (x=I, S, T, _)	g114	d03	t001	g114_d03	g114_d03_t001		novel definition
Caerostris darwini	AcSp1_330_3732	TTTTTTSSSS	931	940	10	1.3e-12	1	Trich	TTxxTTSxxS containing (x=A, P, Q, R, S, V)	g117	d01	t004	g117_d01	g117_d01_t004		novel definition
Caerostris darwini	AcSp1_330_3732	FSGLDST	941	947	7	4.3e-09	1	FxGxDST	FxGxDST containing (x=L, Q, S)	g023	d01	t002	g023_d01	g023_d01_t002		novel definition
Caerostris darwini	AcSp1_330_3732	GGYTGIPS	948	955	8	1.4e-10	1	xGG_GGx	GGY (GGGY) containing	g123	d35	t034	g123_d35	g123_d35_t034		novel definition
Caerostris darwini	AcSp1_330_3732	GGYPGGPDY	956	964	9	3.2e-12	1	xGG_GGx	multiple xGG (x = A, D, F, G, I, K, L, M, N, P, R, S, T, V, Y)	g123	d43	t311	g123_d43	g123_d43_t311		g49
Caerostris darwini	AcSp1_330_3732	GQGSDN	965	970	6	3.4e-08	1	GQGSxN	GQGSxN containing (x=D, G)	g045	d01	t001	g045_d01	g045_d01_t001		novel definition
Caerostris darwini	AcSp1_330_3732	VQRQLVQTLTEALQGTQSMSLVSRAK	971	996	26	1.5e-32	1	QSVrich	Q + S + V rich	g102	d02	t018	g102_d02	g102_d02_t018		novel definition
Caerostris darwini	AcSp1_330_3732	LFSINSSYRTDFARLVSGPMNLGGSAQ	997	1023	27	4.7e-34	1	LFSINSSYRxDFARLVSGPxNLGGSAQ	LFSINSSYRxDFARLVSGPxNLGGSAQ containing (x=L, M, S, T)	g069	d01	t006	g069_d01	g069_d01_t006		novel definition
Caerostris darwini	AcSp1_330_3732	SELLVSLAGIS	1024	1034	11	3.5e-13	1	LSrich	L + S rich	g073	d01	t001	g073_d01	g073_d01_t001		novel definition
Caerostris darwini	AcSp1_330_3732	PNSDARVCANVIVSACVKAMLSSG	1035	1058	24	6.6e-31	1	PxSDARVxxxVxVSACVxAMLSSG	PxSDARVxxxVxVSACVxAMLSSG containing (x=A, C, F, G, K, I, L, N, S, T)	g097	d01	t001	g097_d01	g097_d01_t001		novel definition
Caerostris darwini	AcSp1_330_3732	VSVSDSNSQQIASQLSSTIV	1059	1078	20	6.4e-25	1	QSVrich	Q + S + V rich	g102	d02	t021	g102_d02	g102_d02_t021		novel definition
Caerostris darwini	AcSp1_330_3732	DAVCGAAGRAGMRIPDSVV	1079	1097	19	1.6e-24	1	DAVCGAAxRAGxyIPDSVV	DAVCGAAxRAGxyIPDSVV containing (x=G, V, M; y=I, R, S)	g011	d01	t002	g011_d01	g011_d01_t002		novel definition
Caerostris darwini	AcSp1_330_3732	QSDKNLV	1098	1104	7	2.5e-09	1	NQSrich	N + Q + S rich	g079	d01	t006	g079_d01	g079_d01_t006		g65
Caerostris darwini	AcSp1_330_3732	SQTITSISSTSSA	1105	1117	13	3.2e-16	1	SS_Srich	SQTxxxISSTSSA containing (x=I, S, T, _)	g114	d03	t003	g114_d03	g114_d03_t003		novel definition
Caerostris darwini	AcSp1_330_3732	TTTTTTSVQS	1118	1127	10	6.2e-13	1	Trich	TTxxTTSxxS containing (x=A, P, Q, R, S, V)	g117	d01	t005	g117_d01	g117_d01_t005		novel definition
Caerostris darwini	AcSp1_330_3732	TDSSSSS	1128	1134	7	6.7e-09	1	SS_Srich	TDxSSSS containing (x=L, S, V)	g114	d06	t002	g114_d06	g114_d06_t002		novel definition
Caerostris darwini	AcSp1_330_3732	GGYTGIPS	1142	1149	8	1.4e-10	1	xGG_GGx	GGY (GGGY) containing	g123	d35	t034	g123_d35	g123_d35_t034		novel definition
Caerostris darwini	AcSp1_330_3732	GGYPGGPDY	1150	1158	9	3.2e-12	1	xGG_GGx	multiple xGG (x = A, D, F, G, I, K, L, M, N, P, R, S, T, V, Y)	g123	d43	t311	g123_d43	g123_d43_t311		g49
Caerostris darwini	AcSp1_330_3732	GQGSDN	1159	1164	6	3.4e-08	1	GQGSxN	GQGSxN containing (x=D, G)	g045	d01	t001	g045_d01	g045_d01_t001		novel definition
Caerostris darwini	AcSp1_330_3732	VQKQLVQTLTEALQATQSMSLVSRAK	1165	1190	26	1.7e-32	1	QSVrich	Q + S + V rich	g102	d02	t013	g102_d02	g102_d02_t013		novel definition
Caerostris darwini	AcSp1_330_3732	LFSINSSYRTDFARLVSGPMNLGGSAQ	1191	1217	27	4.7e-34	1	LFSINSSYRxDFARLVSGPxNLGGSAQ	LFSINSSYRxDFARLVSGPxNLGGSAQ containing (x=L, M, S, T)	g069	d01	t006	g069_d01	g069_d01_t006		novel definition
Caerostris darwini	AcSp1_330_3732	SELLVSLAGIS	1218	1228	11	3.5e-13	1	LSrich	L + S rich	g073	d01	t001	g073_d01	g073_d01_t001		novel definition
Caerostris darwini	AcSp1_330_3732	PNSDARVCANVIVSACVKAMLSSG	1229	1252	24	6.6e-31	1	PxSDARVxxxVxVSACVxAMLSSG	PxSDARVxxxVxVSACVxAMLSSG containing (x=A, C, F, G, K, I, L, N, S, T)	g097	d01	t001	g097_d01	g097_d01_t001		novel definition
Caerostris darwini	AcSp1_330_3732	VSVSDSNSQQIASQLSSTIV	1253	1272	20	6.4e-25	1	QSVrich	Q + S + V rich	g102	d02	t021	g102_d02	g102_d02_t021		novel definition
Caerostris darwini	AcSp1_330_3732	DAVCGAAGRAGMRIPDSVV	1273	1291	19	1.6e-24	1	DAVCGAAxRAGxyIPDSVV	DAVCGAAxRAGxyIPDSVV containing (x=G, V, M; y=I, R, S)	g011	d01	t002	g011_d01	g011_d01_t002		novel definition
Caerostris darwini	AcSp1_330_3732	QSDKNLV	1292	1298	7	2.5e-09	1	NQSrich	N + Q + S rich	g079	d01	t006	g079_d01	g079_d01_t006		g65
Caerostris darwini	AcSp1_330_3732	SQTISSISSTSSA	1299	1311	13	3.9e-16	1	SS_Srich	SQTxxxISSTSSA containing (x=I, S, T, _)	g114	d03	t001	g114_d03	g114_d03_t001		novel definition
Caerostris darwini	AcSp1_330_3732	TTTTTTSSSS	1312	1321	10	1.3e-12	1	Trich	TTxxTTSxxS containing (x=A, P, Q, R, S, V)	g117	d01	t004	g117_d01	g117_d01_t004		novel definition
Caerostris darwini	AcSp1_330_3732	FSGLDST	1322	1328	7	4.3e-09	1	FxGxDST	FxGxDST containing (x=L, Q, S)	g023	d01	t002	g023_d01	g023_d01_t002		novel definition
Caerostris darwini	AcSp1_330_3732	GGYTGIPS	1329	1336	8	1.4e-10	1	xGG_GGx	GGY (GGGY) containing	g123	d35	t034	g123_d35	g123_d35_t034		novel definition
Caerostris darwini	AcSp1_330_3732	GGYPGGPDY	1337	1345	9	3.2e-12	1	xGG_GGx	multiple xGG (x = A, D, F, G, I, K, L, M, N, P, R, S, T, V, Y)	g123	d43	t311	g123_d43	g123_d43_t311		g49
Caerostris darwini	AcSp1_330_3732	GQGSDN	1346	1351	6	3.4e-08	1	GQGSxN	GQGSxN containing (x=D, G)	g045	d01	t001	g045_d01	g045_d01_t001		novel definition
Caerostris darwini	AcSp1_330_3732	VQRQLVQTLTEALQGTQSMSLVSRAK	1352	1377	26	1.5e-32	1	QSVrich	Q + S + V rich	g102	d02	t018	g102_d02	g102_d02_t018		novel definition
Caerostris darwini	AcSp1_330_3732	LFSINSSYRTDFARLVSGPMNLGGSAQ	1378	1404	27	4.7e-34	1	LFSINSSYRxDFARLVSGPxNLGGSAQ	LFSINSSYRxDFARLVSGPxNLGGSAQ containing (x=L, M, S, T)	g069	d01	t006	g069_d01	g069_d01_t006		novel definition
Caerostris darwini	AcSp1_330_3732	SELLVSLAGIS	1405	1415	11	3.5e-13	1	LSrich	L + S rich	g073	d01	t001	g073_d01	g073_d01_t001		novel definition
Caerostris darwini	AcSp1_330_3732	PNSDARVCANVIVSACVKAMLSSG	1416	1439	24	6.6e-31	1	PxSDARVxxxVxVSACVxAMLSSG	PxSDARVxxxVxVSACVxAMLSSG containing (x=A, C, F, G, K, I, L, N, S, T)	g097	d01	t001	g097_d01	g097_d01_t001		novel definition
Caerostris darwini	AcSp1_330_3732	VSVSDSNSQQIASQLSSTIV	1440	1459	20	6.4e-25	1	QSVrich	Q + S + V rich	g102	d02	t021	g102_d02	g102_d02_t021		novel definition
Caerostris darwini	AcSp1_330_3732	DAVCGAAGRAGMRIPDSVV	1460	1478	19	1.6e-24	1	DAVCGAAxRAGxyIPDSVV	DAVCGAAxRAGxyIPDSVV containing (x=G, V, M; y=I, R, S)	g011	d01	t002	g011_d01	g011_d01_t002		novel definition
Caerostris darwini	AcSp1_330_3732	QSDKNLV	1479	1485	7	2.5e-09	1	NQSrich	N + Q + S rich	g079	d01	t006	g079_d01	g079_d01_t006		g65
Caerostris darwini	AcSp1_330_3732	SQTISSISSTSSA	1486	1498	13	3.9e-16	1	SS_Srich	SQTxxxISSTSSA containing (x=I, S, T, _)	g114	d03	t001	g114_d03	g114_d03_t001		novel definition
Caerostris darwini	AcSp1_330_3732	TTTTTTSSSS	1499	1508	10	1.3e-12	1	Trich	TTxxTTSxxS containing (x=A, P, Q, R, S, V)	g117	d01	t004	g117_d01	g117_d01_t004		novel definition
Caerostris darwini	AcSp1_330_3732	FSGLDST	1509	1515	7	4.3e-09	1	FxGxDST	FxGxDST containing (x=L, Q, S)	g023	d01	t002	g023_d01	g023_d01_t002		novel definition
Caerostris darwini	AcSp1_330_3732	GGYTGIPS	1516	1523	8	1.4e-10	1	xGG_GGx	GGY (GGGY) containing	g123	d35	t034	g123_d35	g123_d35_t034		novel definition
Caerostris darwini	AcSp1_330_3732	GGYPGGPDY	1524	1532	9	3.2e-12	1	xGG_GGx	multiple xGG (x = A, D, F, G, I, K, L, M, N, P, R, S, T, V, Y)	g123	d43	t311	g123_d43	g123_d43_t311		g49
Caerostris darwini	AcSp1_330_3732	GQGSDN	1533	1538	6	3.4e-08	1	GQGSxN	GQGSxN containing (x=D, G)	g045	d01	t001	g045_d01	g045_d01_t001		novel definition
Caerostris darwini	AcSp1_330_3732	VQRQLVQTLTEALQGTQSMSLVSRAK	1539	1564	26	1.5e-32	1	QSVrich	Q + S + V rich	g102	d02	t018	g102_d02	g102_d02_t018		novel definition
Caerostris darwini	AcSp1_330_3732	LFSINSSYRTDFARLVSGPMNLGGSAQ	1565	1591	27	4.7e-34	1	LFSINSSYRxDFARLVSGPxNLGGSAQ	LFSINSSYRxDFARLVSGPxNLGGSAQ containing (x=L, M, S, T)	g069	d01	t006	g069_d01	g069_d01_t006		novel definition
Caerostris darwini	AcSp1_330_3732	SELLVSLAGIS	1592	1602	11	3.5e-13	1	LSrich	L + S rich	g073	d01	t001	g073_d01	g073_d01_t001		novel definition
Caerostris darwini	AcSp1_330_3732	PNSDARVCANVIVSACVKAMLSSG	1603	1626	24	6.6e-31	1	PxSDARVxxxVxVSACVxAMLSSG	PxSDARVxxxVxVSACVxAMLSSG containing (x=A, C, F, G, K, I, L, N, S, T)	g097	d01	t001	g097_d01	g097_d01_t001		novel definition
Caerostris darwini	AcSp1_330_3732	VSVSDSNSQQIASQLSSTIV	1627	1646	20	6.4e-25	1	QSVrich	Q + S + V rich	g102	d02	t021	g102_d02	g102_d02_t021		novel definition
Caerostris darwini	AcSp1_330_3732	DAVCGAAGRAGMRIPDSVV	1647	1665	19	1.6e-24	1	DAVCGAAxRAGxyIPDSVV	DAVCGAAxRAGxyIPDSVV containing (x=G, V, M; y=I, R, S)	g011	d01	t002	g011_d01	g011_d01_t002		novel definition
Caerostris darwini	AcSp1_330_3732	QSDKNLV	1666	1672	7	2.5e-09	1	NQSrich	N + Q + S rich	g079	d01	t006	g079_d01	g079_d01_t006		g65
Caerostris darwini	AcSp1_330_3732	SQTISSISSTSSA	1673	1685	13	3.9e-16	1	SS_Srich	SQTxxxISSTSSA containing (x=I, S, T, _)	g114	d03	t001	g114_d03	g114_d03_t001		novel definition
Caerostris darwini	AcSp1_330_3732	TTTTTTSSSS	1686	1695	10	1.3e-12	1	Trich	TTxxTTSxxS containing (x=A, P, Q, R, S, V)	g117	d01	t004	g117_d01	g117_d01_t004		novel definition
Caerostris darwini	AcSp1_330_3732	FSGLDST	1696	1702	7	4.3e-09	1	FxGxDST	FxGxDST containing (x=L, Q, S)	g023	d01	t002	g023_d01	g023_d01_t002		novel definition
Caerostris darwini	AcSp1_330_3732	GGYTGIPS	1703	1710	8	1.4e-10	1	xGG_GGx	GGY (GGGY) containing	g123	d35	t034	g123_d35	g123_d35_t034		novel definition
Caerostris darwini	AcSp1_330_3732	GGYPGGPDY	1711	1719	9	3.2e-12	1	xGG_GGx	multiple xGG (x = A, D, F, G, I, K, L, M, N, P, R, S, T, V, Y)	g123	d43	t311	g123_d43	g123_d43_t311		g49
Caerostris darwini	AcSp1_330_3732	DQGSDN	1720	1725	6	2.6e-08	1	Drich	high proportions of Aspartic Acid	g013	d03	t007	g013_d03	g013_d03_t007		g07
Caerostris darwini	AcSp1_330_3732	VQRQLVQTLTEALQGTQSMSLVSRAK	1726	1751	26	1.5e-32	1	QSVrich	Q + S + V rich	g102	d02	t018	g102_d02	g102_d02_t018		novel definition
Caerostris darwini	AcSp1_330_3732	LFSINSSYRTDFARLVSGPMNLGGSAQ	1752	1778	27	4.7e-34	1	LFSINSSYRxDFARLVSGPxNLGGSAQ	LFSINSSYRxDFARLVSGPxNLGGSAQ containing (x=L, M, S, T)	g069	d01	t006	g069_d01	g069_d01_t006		novel definition
Caerostris darwini	AcSp1_330_3732	SELLVSLAGIS	1779	1789	11	3.5e-13	1	LSrich	L + S rich	g073	d01	t001	g073_d01	g073_d01_t001		novel definition
Caerostris darwini	AcSp1_330_3732	PNSDARVCANVIVSACVKAMLSSG	1790	1813	24	6.6e-31	1	PxSDARVxxxVxVSACVxAMLSSG	PxSDARVxxxVxVSACVxAMLSSG containing (x=A, C, F, G, K, I, L, N, S, T)	g097	d01	t001	g097_d01	g097_d01_t001		novel definition
Caerostris darwini	AcSp1_330_3732	VLVSDSNSQQIASQLSSTIV	1814	1833	20	7.9e-25	1	QSVrich	Q + S + V rich	g102	d02	t012	g102_d02	g102_d02_t012		novel definition
Caerostris darwini	AcSp1_330_3732	DAVCGAAGRAGMRIPDSVV	1834	1852	19	1.6e-24	1	DAVCGAAxRAGxyIPDSVV	DAVCGAAxRAGxyIPDSVV containing (x=G, V, M; y=I, R, S)	g011	d01	t002	g011_d01	g011_d01_t002		novel definition
Caerostris darwini	AcSp1_330_3732	QSDKNLV	1853	1859	7	2.5e-09	1	NQSrich	N + Q + S rich	g079	d01	t006	g079_d01	g079_d01_t006		g65
Caerostris darwini	AcSp1_330_3732	SQTISSISSTSSA	1860	1872	13	3.9e-16	1	SS_Srich	SQTxxxISSTSSA containing (x=I, S, T, _)	g114	d03	t001	g114_d03	g114_d03_t001		novel definition
Caerostris darwini	AcSp1_330_3732	TTTTTTSSSS	1873	1882	10	1.3e-12	1	Trich	TTxxTTSxxS containing (x=A, P, Q, R, S, V)	g117	d01	t004	g117_d01	g117_d01_t004		novel definition
Caerostris darwini	AcSp1_330_3732	FSGLDST	1883	1889	7	4.3e-09	1	FxGxDST	FxGxDST containing (x=L, Q, S)	g023	d01	t002	g023_d01	g023_d01_t002		novel definition
Caerostris darwini	AcSp1_330_3732	GGYTGIPS	1890	1897	8	1.4e-10	1	xGG_GGx	GGY (GGGY) containing	g123	d35	t034	g123_d35	g123_d35_t034		novel definition
Caerostris darwini	AcSp1_330_3732	GGYPGGPDY	1898	1906	9	3.2e-12	1	xGG_GGx	multiple xGG (x = A, D, F, G, I, K, L, M, N, P, R, S, T, V, Y)	g123	d43	t311	g123_d43	g123_d43_t311		g49
Caerostris darwini	AcSp1_330_3732	GQGSDN	1907	1912	6	3.4e-08	1	GQGSxN	GQGSxN containing (x=D, G)	g045	d01	t001	g045_d01	g045_d01_t001		novel definition
Caerostris darwini	AcSp1_330_3732	VQRQLVQTVTEALQGTQSMSLVSRAK	1913	1938	26	1e-32	1	QSVrich	Q + S + V rich	g102	d02	t019	g102_d02	g102_d02_t019		novel definition
Caerostris darwini	AcSp1_330_3732	LFSINSSYRTDFARLVSGPMNLGGSAQ	1939	1965	27	4.7e-34	1	LFSINSSYRxDFARLVSGPxNLGGSAQ	LFSINSSYRxDFARLVSGPxNLGGSAQ containing (x=L, M, S, T)	g069	d01	t006	g069_d01	g069_d01_t006		novel definition
Caerostris darwini	AcSp1_330_3732	SELLVSLAGIS	1966	1976	11	3.5e-13	1	LSrich	L + S rich	g073	d01	t001	g073_d01	g073_d01_t001		novel definition
Caerostris darwini	AcSp1_330_3732	PNSDARVCANVIVSACVKAMLSSG	1977	2000	24	6.6e-31	1	PxSDARVxxxVxVSACVxAMLSSG	PxSDARVxxxVxVSACVxAMLSSG containing (x=A, C, F, G, K, I, L, N, S, T)	g097	d01	t001	g097_d01	g097_d01_t001		novel definition
Caerostris darwini	AcSp1_330_3732	VSVSDSNSQQIASQLSSTIV	2001	2020	20	6.4e-25	1	QSVrich	Q + S + V rich	g102	d02	t021	g102_d02	g102_d02_t021		novel definition
Caerostris darwini	AcSp1_330_3732	DAVCGAAGRAGMRIPDSVV	2021	2039	19	1.6e-24	1	DAVCGAAxRAGxyIPDSVV	DAVCGAAxRAGxyIPDSVV containing (x=G, V, M; y=I, R, S)	g011	d01	t002	g011_d01	g011_d01_t002		novel definition
Caerostris darwini	AcSp1_330_3732	QSDKNLV	2040	2046	7	2.5e-09	1	NQSrich	N + Q + S rich	g079	d01	t006	g079_d01	g079_d01_t006		g65
Caerostris darwini	AcSp1_330_3732	SQTITSISSTSSA	2047	2059	13	3.2e-16	1	SS_Srich	SQTxxxISSTSSA containing (x=I, S, T, _)	g114	d03	t003	g114_d03	g114_d03_t003		novel definition
Caerostris darwini	AcSp1_330_3732	TTTTTTSVQS	2060	2069	10	6.2e-13	1	Trich	TTxxTTSxxS containing (x=A, P, Q, R, S, V)	g117	d01	t005	g117_d01	g117_d01_t005		novel definition
Caerostris darwini	AcSp1_330_3732	TDSSSSS	2070	2076	7	6.7e-09	1	SS_Srich	TDxSSSS containing (x=L, S, V)	g114	d06	t002	g114_d06	g114_d06_t002		novel definition
Caerostris darwini	AcSp1_330_3732	GGYTGIPS	2084	2091	8	1.4e-10	1	xGG_GGx	GGY (GGGY) containing	g123	d35	t034	g123_d35	g123_d35_t034		novel definition
Caerostris darwini	AcSp1_330_3732	GGYPGGPDY	2092	2100	9	3.2e-12	1	xGG_GGx	multiple xGG (x = A, D, F, G, I, K, L, M, N, P, R, S, T, V, Y)	g123	d43	t311	g123_d43	g123_d43_t311		g49
Caerostris darwini	AcSp1_330_3732	GQGSDN	2101	2106	6	3.4e-08	1	GQGSxN	GQGSxN containing (x=D, G)	g045	d01	t001	g045_d01	g045_d01_t001		novel definition
Caerostris darwini	AcSp1_330_3732	VQKQLVQTLTEALQATQSMSLVSRAK	2107	2132	26	1.7e-32	1	QSVrich	Q + S + V rich	g102	d02	t013	g102_d02	g102_d02_t013		novel definition
Caerostris darwini	AcSp1_330_3732	LFSINSSYRTDFARLVSGPMNLGGSAQ	2133	2159	27	4.7e-34	1	LFSINSSYRxDFARLVSGPxNLGGSAQ	LFSINSSYRxDFARLVSGPxNLGGSAQ containing (x=L, M, S, T)	g069	d01	t006	g069_d01	g069_d01_t006		novel definition
Caerostris darwini	AcSp1_330_3732	SELLVSLAGIS	2160	2170	11	3.5e-13	1	LSrich	L + S rich	g073	d01	t001	g073_d01	g073_d01_t001		novel definition
Caerostris darwini	AcSp1_330_3732	PNSDARVCANVIVSACVKAMLSSG	2171	2194	24	6.6e-31	1	PxSDARVxxxVxVSACVxAMLSSG	PxSDARVxxxVxVSACVxAMLSSG containing (x=A, C, F, G, K, I, L, N, S, T)	g097	d01	t001	g097_d01	g097_d01_t001		novel definition
Caerostris darwini	AcSp1_330_3732	VSVSDSNSQQIASQLSSTIV	2195	2214	20	6.4e-25	1	QSVrich	Q + S + V rich	g102	d02	t021	g102_d02	g102_d02_t021		novel definition
Caerostris darwini	AcSp1_330_3732	DAVCGAAGRAGMRIPDSVV	2215	2233	19	1.6e-24	1	DAVCGAAxRAGxyIPDSVV	DAVCGAAxRAGxyIPDSVV containing (x=G, V, M; y=I, R, S)	g011	d01	t002	g011_d01	g011_d01_t002		novel definition
Caerostris darwini	AcSp1_330_3732	QSDKNLV	2234	2240	7	2.5e-09	1	NQSrich	N + Q + S rich	g079	d01	t006	g079_d01	g079_d01_t006		g65
Caerostris darwini	AcSp1_330_3732	SQTISSISSTSSA	2241	2253	13	3.9e-16	1	SS_Srich	SQTxxxISSTSSA containing (x=I, S, T, _)	g114	d03	t001	g114_d03	g114_d03_t001		novel definition
Caerostris darwini	AcSp1_330_3732	TTTTTTSSSS	2254	2263	10	1.3e-12	1	Trich	TTxxTTSxxS containing (x=A, P, Q, R, S, V)	g117	d01	t004	g117_d01	g117_d01_t004		novel definition
Caerostris darwini	AcSp1_330_3732	FSGLDST	2264	2270	7	4.3e-09	1	FxGxDST	FxGxDST containing (x=L, Q, S)	g023	d01	t002	g023_d01	g023_d01_t002		novel definition
Caerostris darwini	AcSp1_330_3732	GGYTGIPS	2271	2278	8	1.4e-10	1	xGG_GGx	GGY (GGGY) containing	g123	d35	t034	g123_d35	g123_d35_t034		novel definition
Caerostris darwini	AcSp1_330_3732	GGYPGGPDY	2279	2287	9	3.2e-12	1	xGG_GGx	multiple xGG (x = A, D, F, G, I, K, L, M, N, P, R, S, T, V, Y)	g123	d43	t311	g123_d43	g123_d43_t311		g49
Caerostris darwini	AcSp1_330_3732	GQGSDN	2288	2293	6	3.4e-08	1	GQGSxN	GQGSxN containing (x=D, G)	g045	d01	t001	g045_d01	g045_d01_t001		novel definition
Caerostris darwini	AcSp1_330_3732	VQRQLVQTLTEALQGTQSMSLVSRAK	2294	2319	26	1.5e-32	1	QSVrich	Q + S + V rich	g102	d02	t018	g102_d02	g102_d02_t018		novel definition
Caerostris darwini	AcSp1_330_3732	LFSINSSYRTDFARLVSGPMNLGGSAQ	2320	2346	27	4.7e-34	1	LFSINSSYRxDFARLVSGPxNLGGSAQ	LFSINSSYRxDFARLVSGPxNLGGSAQ containing (x=L, M, S, T)	g069	d01	t006	g069_d01	g069_d01_t006		novel definition
Caerostris darwini	AcSp1_330_3732	SELLVSLAGIS	2347	2357	11	3.5e-13	1	LSrich	L + S rich	g073	d01	t001	g073_d01	g073_d01_t001		novel definition
Caerostris darwini	AcSp1_330_3732	PNSDARVCANVIVSACVKAMLSSG	2358	2381	24	6.6e-31	1	PxSDARVxxxVxVSACVxAMLSSG	PxSDARVxxxVxVSACVxAMLSSG containing (x=A, C, F, G, K, I, L, N, S, T)	g097	d01	t001	g097_d01	g097_d01_t001		novel definition
Caerostris darwini	AcSp1_330_3732	VSVSDSNSQQIASQLSSTIV	2382	2401	20	6.4e-25	1	QSVrich	Q + S + V rich	g102	d02	t021	g102_d02	g102_d02_t021		novel definition
Caerostris darwini	AcSp1_330_3732	DAVCGAAGRAGMSIPDSVV	2402	2420	19	2.3e-24	1	DAVCGAAxRAGxyIPDSVV	DAVCGAAxRAGxyIPDSVV containing (x=G, V, M; y=I, R, S)	g011	d01	t003	g011_d01	g011_d01_t003		novel definition
Caerostris darwini	AcSp1_330_3732	QSDKNLV	2421	2427	7	2.5e-09	1	NQSrich	N + Q + S rich	g079	d01	t006	g079_d01	g079_d01_t006		g65
Caerostris darwini	AcSp1_330_3732	SQTITSISSTSSA	2428	2440	13	3.2e-16	1	SS_Srich	SQTxxxISSTSSA containing (x=I, S, T, _)	g114	d03	t003	g114_d03	g114_d03_t003		novel definition
Caerostris darwini	AcSp1_330_3732	TTTTTTSVQS	2441	2450	10	6.2e-13	1	Trich	TTxxTTSxxS containing (x=A, P, Q, R, S, V)	g117	d01	t005	g117_d01	g117_d01_t005		novel definition
Caerostris darwini	AcSp1_330_3732	TDSSSSS	2451	2457	7	6.7e-09	1	SS_Srich	TDxSSSS containing (x=L, S, V)	g114	d06	t002	g114_d06	g114_d06_t002		novel definition
Caerostris darwini	AcSp1_330_3732	GGYTGIPS	2465	2472	8	1.4e-10	1	xGG_GGx	GGY (GGGY) containing	g123	d35	t034	g123_d35	g123_d35_t034		novel definition
Caerostris darwini	AcSp1_330_3732	GGYPGGPDY	2473	2481	9	3.2e-12	1	xGG_GGx	multiple xGG (x = A, D, F, G, I, K, L, M, N, P, R, S, T, V, Y)	g123	d43	t311	g123_d43	g123_d43_t311		g49
Caerostris darwini	AcSp1_330_3732	GQGSDN	2482	2487	6	3.4e-08	1	GQGSxN	GQGSxN containing (x=D, G)	g045	d01	t001	g045_d01	g045_d01_t001		novel definition
Caerostris darwini	AcSp1_330_3732	VQKQLVQTLTEALQGTQSMSLVSRAK	2488	2513	26	1.7e-32	1	QSVrich	Q + S + V rich	g102	d02	t014	g102_d02	g102_d02_t014		novel definition
Caerostris darwini	AcSp1_330_3732	LFSINSSYRTDFARLVSGPMNLGGSAQ	2514	2540	27	4.7e-34	1	LFSINSSYRxDFARLVSGPxNLGGSAQ	LFSINSSYRxDFARLVSGPxNLGGSAQ containing (x=L, M, S, T)	g069	d01	t006	g069_d01	g069_d01_t006		novel definition
Caerostris darwini	AcSp1_330_3732	SELLVSLAGIS	2541	2551	11	3.5e-13	1	LSrich	L + S rich	g073	d01	t001	g073_d01	g073_d01_t001		novel definition
Caerostris darwini	AcSp1_330_3732	PNSDARVCANVIVSACVKAMLSSG	2552	2575	24	6.6e-31	1	PxSDARVxxxVxVSACVxAMLSSG	PxSDARVxxxVxVSACVxAMLSSG containing (x=A, C, F, G, K, I, L, N, S, T)	g097	d01	t001	g097_d01	g097_d01_t001		novel definition
Caerostris darwini	AcSp1_330_3732	VLVSDSNSQQIASQLSSTIV	2576	2595	20	7.9e-25	1	QSVrich	Q + S + V rich	g102	d02	t012	g102_d02	g102_d02_t012		novel definition
Caerostris darwini	AcSp1_330_3732	DAVCGAAGRAGMRIPDSVV	2596	2614	19	1.6e-24	1	DAVCGAAxRAGxyIPDSVV	DAVCGAAxRAGxyIPDSVV containing (x=G, V, M; y=I, R, S)	g011	d01	t002	g011_d01	g011_d01_t002		novel definition
Caerostris darwini	AcSp1_330_3732	QSDKNLV	2615	2621	7	2.5e-09	1	NQSrich	N + Q + S rich	g079	d01	t006	g079_d01	g079_d01_t006		g65
Caerostris darwini	AcSp1_330_3732	SQTISSISSTSSA	2622	2634	13	3.9e-16	1	SS_Srich	SQTxxxISSTSSA containing (x=I, S, T, _)	g114	d03	t001	g114_d03	g114_d03_t001		novel definition
Caerostris darwini	AcSp1_330_3732	TTRTTTSSSS	2635	2644	10	1.1e-12	1	Trich	TTxxTTSxxS containing (x=A, P, Q, R, S, V)	g117	d01	t002	g117_d01	g117_d01_t002		novel definition
Caerostris darwini	AcSp1_330_3732	FSGLDST	2645	2651	7	4.3e-09	1	FxGxDST	FxGxDST containing (x=L, Q, S)	g023	d01	t002	g023_d01	g023_d01_t002		novel definition
Caerostris darwini	AcSp1_330_3732	GGYTGIPS	2652	2659	8	1.4e-10	1	xGG_GGx	GGY (GGGY) containing	g123	d35	t034	g123_d35	g123_d35_t034		novel definition
Caerostris darwini	AcSp1_330_3732	GGYPGGPDY	2660	2668	9	3.2e-12	1	xGG_GGx	multiple xGG (x = A, D, F, G, I, K, L, M, N, P, R, S, T, V, Y)	g123	d43	t311	g123_d43	g123_d43_t311		g49
Caerostris darwini	AcSp1_330_3732	GQGSDN	2669	2674	6	3.4e-08	1	GQGSxN	GQGSxN containing (x=D, G)	g045	d01	t001	g045_d01	g045_d01_t001		novel definition
Caerostris darwini	AcSp1_330_3732	VQKQLVQTLTEALQGTQSMSLVSRAK	2675	2700	26	1.7e-32	1	QSVrich	Q + S + V rich	g102	d02	t014	g102_d02	g102_d02_t014		novel definition
Caerostris darwini	AcSp1_330_3732	LFSINSSYRTDFARLVSGPMNLGGSAQ	2701	2727	27	4.7e-34	1	LFSINSSYRxDFARLVSGPxNLGGSAQ	LFSINSSYRxDFARLVSGPxNLGGSAQ containing (x=L, M, S, T)	g069	d01	t006	g069_d01	g069_d01_t006		novel definition
Caerostris darwini	AcSp1_330_3732	SELLVSLAGIS	2728	2738	11	3.5e-13	1	LSrich	L + S rich	g073	d01	t001	g073_d01	g073_d01_t001		novel definition
Caerostris darwini	AcSp1_330_3732	PNSDARVCANVIVSACVKAMLSSG	2739	2762	24	6.6e-31	1	PxSDARVxxxVxVSACVxAMLSSG	PxSDARVxxxVxVSACVxAMLSSG containing (x=A, C, F, G, K, I, L, N, S, T)	g097	d01	t001	g097_d01	g097_d01_t001		novel definition
Caerostris darwini	AcSp1_330_3732	VLVSDSNSQQIASQLSSTIV	2763	2782	20	7.9e-25	1	QSVrich	Q + S + V rich	g102	d02	t012	g102_d02	g102_d02_t012		novel definition
Caerostris darwini	AcSp1_330_3732	DAVCGAAGRAGMRIPDSVV	2783	2801	19	1.6e-24	1	DAVCGAAxRAGxyIPDSVV	DAVCGAAxRAGxyIPDSVV containing (x=G, V, M; y=I, R, S)	g011	d01	t002	g011_d01	g011_d01_t002		novel definition
Caerostris darwini	AcSp1_330_3732	QSDKNLV	2802	2808	7	2.5e-09	1	NQSrich	N + Q + S rich	g079	d01	t006	g079_d01	g079_d01_t006		g65
Caerostris darwini	AcSp1_330_3732	SQTISSISSTSSA	2809	2821	13	3.9e-16	1	SS_Srich	SQTxxxISSTSSA containing (x=I, S, T, _)	g114	d03	t001	g114_d03	g114_d03_t001		novel definition
Caerostris darwini	AcSp1_330_3732	TTRTTTSSSS	2822	2831	10	1.1e-12	1	Trich	TTxxTTSxxS containing (x=A, P, Q, R, S, V)	g117	d01	t002	g117_d01	g117_d01_t002		novel definition
Caerostris darwini	AcSp1_330_3732	FSGLDST	2832	2838	7	4.3e-09	1	FxGxDST	FxGxDST containing (x=L, Q, S)	g023	d01	t002	g023_d01	g023_d01_t002		novel definition
Caerostris darwini	AcSp1_330_3732	GGYTGIPS	2839	2846	8	1.4e-10	1	xGG_GGx	GGY (GGGY) containing	g123	d35	t034	g123_d35	g123_d35_t034		novel definition
Caerostris darwini	AcSp1_330_3732	GGYPGGPDY	2847	2855	9	3.2e-12	1	xGG_GGx	multiple xGG (x = A, D, F, G, I, K, L, M, N, P, R, S, T, V, Y)	g123	d43	t311	g123_d43	g123_d43_t311		g49
Caerostris darwini	AcSp1_330_3732	GQGSDN	2856	2861	6	3.4e-08	1	GQGSxN	GQGSxN containing (x=D, G)	g045	d01	t001	g045_d01	g045_d01_t001		novel definition
Caerostris darwini	AcSp1_330_3732	VQRQLVQTLTEALQGTQSMSLVSRAK	2862	2887	26	1.5e-32	1	QSVrich	Q + S + V rich	g102	d02	t018	g102_d02	g102_d02_t018		novel definition
Caerostris darwini	AcSp1_330_3732	LFSINSSYRTDFARLVSGPMNLGGSAQ	2888	2914	27	4.7e-34	1	LFSINSSYRxDFARLVSGPxNLGGSAQ	LFSINSSYRxDFARLVSGPxNLGGSAQ containing (x=L, M, S, T)	g069	d01	t006	g069_d01	g069_d01_t006		novel definition
Caerostris darwini	AcSp1_330_3732	SELLVSLAGIS	2915	2925	11	3.5e-13	1	LSrich	L + S rich	g073	d01	t001	g073_d01	g073_d01_t001		novel definition
Caerostris darwini	AcSp1_330_3732	PNSDARVCANVIVSACVKAMLSSG	2926	2949	24	6.6e-31	1	PxSDARVxxxVxVSACVxAMLSSG	PxSDARVxxxVxVSACVxAMLSSG containing (x=A, C, F, G, K, I, L, N, S, T)	g097	d01	t001	g097_d01	g097_d01_t001		novel definition
Caerostris darwini	AcSp1_330_3732	VLVSDSNSQQIASQLSSTIV	2950	2969	20	7.9e-25	1	QSVrich	Q + S + V rich	g102	d02	t012	g102_d02	g102_d02_t012		novel definition
Caerostris darwini	AcSp1_330_3732	DAVCGAAGRAGMRIPDSVV	2970	2988	19	1.6e-24	1	DAVCGAAxRAGxyIPDSVV	DAVCGAAxRAGxyIPDSVV containing (x=G, V, M; y=I, R, S)	g011	d01	t002	g011_d01	g011_d01_t002		novel definition
Caerostris darwini	AcSp1_330_3732	QSDKNLV	2989	2995	7	2.5e-09	1	NQSrich	N + Q + S rich	g079	d01	t006	g079_d01	g079_d01_t006		g65
Caerostris darwini	AcSp1_330_3732	SQTISSISSTSSA	2996	3008	13	3.9e-16	1	SS_Srich	SQTxxxISSTSSA containing (x=I, S, T, _)	g114	d03	t001	g114_d03	g114_d03_t001		novel definition
Caerostris darwini	AcSp1_330_3732	TTTTTTSSSS	3009	3018	10	1.3e-12	1	Trich	TTxxTTSxxS containing (x=A, P, Q, R, S, V)	g117	d01	t004	g117_d01	g117_d01_t004		novel definition
Caerostris darwini	AcSp1_330_3732	FSGLDST	3019	3025	7	4.3e-09	1	FxGxDST	FxGxDST containing (x=L, Q, S)	g023	d01	t002	g023_d01	g023_d01_t002		novel definition
Caerostris darwini	AcSp1_330_3732	GGYTGIPS	3026	3033	8	1.4e-10	1	xGG_GGx	GGY (GGGY) containing	g123	d35	t034	g123_d35	g123_d35_t034		novel definition
Caerostris darwini	AcSp1_330_3732	GGYPGGPDY	3034	3042	9	3.2e-12	1	xGG_GGx	multiple xGG (x = A, D, F, G, I, K, L, M, N, P, R, S, T, V, Y)	g123	d43	t311	g123_d43	g123_d43_t311		g49
Caerostris darwini	AcSp1_330_3732	GQGSDN	3043	3048	6	3.4e-08	1	GQGSxN	GQGSxN containing (x=D, G)	g045	d01	t001	g045_d01	g045_d01_t001		novel definition
Caerostris darwini	AcSp1_330_3732	VQRQLVQTLTEALQGTQSMSLVSRAK	3049	3074	26	1.5e-32	1	QSVrich	Q + S + V rich	g102	d02	t018	g102_d02	g102_d02_t018		novel definition
Caerostris darwini	AcSp1_330_3732	LFSINSSYRDDFARLVSGPMNLGGSAQ	3075	3101	27	4.1e-34	1	LFSINSSYRxDFARLVSGPxNLGGSAQ	LFSINSSYRxDFARLVSGPxNLGGSAQ containing (x=L, M, S, T)	g069	d01	t002	g069_d01	g069_d01_t002		novel definition
Caerostris darwini	AcSp1_330_3732	SELLVSLAGIS	3102	3112	11	3.5e-13	1	LSrich	L + S rich	g073	d01	t001	g073_d01	g073_d01_t001		novel definition
Caerostris darwini	AcSp1_330_3732	PNSDARVCANVIVSACVKAMLSSG	3113	3136	24	6.6e-31	1	PxSDARVxxxVxVSACVxAMLSSG	PxSDARVxxxVxVSACVxAMLSSG containing (x=A, C, F, G, K, I, L, N, S, T)	g097	d01	t001	g097_d01	g097_d01_t001		novel definition
Caerostris darwini	AcSp1_330_3732	VSVSDSNSQQIASQLSSTIV	3137	3156	20	6.4e-25	1	QSVrich	Q + S + V rich	g102	d02	t021	g102_d02	g102_d02_t021		novel definition
Caerostris darwini	AcSp1_330_3732	DAVCGAAGRAGMRIPDSVV	3157	3175	19	1.6e-24	1	DAVCGAAxRAGxyIPDSVV	DAVCGAAxRAGxyIPDSVV containing (x=G, V, M; y=I, R, S)	g011	d01	t002	g011_d01	g011_d01_t002		novel definition
Caerostris darwini	AcSp1_330_3732	QSDKNLV	3176	3182	7	2.5e-09	1	NQSrich	N + Q + S rich	g079	d01	t006	g079_d01	g079_d01_t006		g65
Caerostris darwini	AcSp1_330_3732	SQTITSISSTSSA	3183	3195	13	3.2e-16	1	SS_Srich	SQTxxxISSTSSA containing (x=I, S, T, _)	g114	d03	t003	g114_d03	g114_d03_t003		novel definition
Caerostris darwini	AcSp1_330_3732	TTTTTTSVQS	3196	3205	10	6.2e-13	1	Trich	TTxxTTSxxS containing (x=A, P, Q, R, S, V)	g117	d01	t005	g117_d01	g117_d01_t005		novel definition
Caerostris darwini	AcSp1_330_3732	TDSSSSS	3206	3212	7	6.7e-09	1	SS_Srich	TDxSSSS containing (x=L, S, V)	g114	d06	t002	g114_d06	g114_d06_t002		novel definition
Caerostris darwini	AcSp1_330_3732	GGYTGIPS	3220	3227	8	1.4e-10	1	xGG_GGx	GGY (GGGY) containing	g123	d35	t034	g123_d35	g123_d35_t034		novel definition
Caerostris darwini	AcSp1_330_3732	GGYPGGPDY	3228	3236	9	3.2e-12	1	xGG_GGx	multiple xGG (x = A, D, F, G, I, K, L, M, N, P, R, S, T, V, Y)	g123	d43	t311	g123_d43	g123_d43_t311		g49
Caerostris darwini	AcSp1_330_3732	GQGSDN	3237	3242	6	3.4e-08	1	GQGSxN	GQGSxN containing (x=D, G)	g045	d01	t001	g045_d01	g045_d01_t001		novel definition
Caerostris darwini	AcSp1_330_3732	VQKQLVQTLTEALQATQSMSLVSRAK	3243	3268	26	1.7e-32	1	QSVrich	Q + S + V rich	g102	d02	t013	g102_d02	g102_d02_t013		novel definition
Caerostris darwini	AcSp1_330_3732	LFSINSSYRTDFARLVSGPMNLGGSAQ	3269	3295	27	4.7e-34	1	LFSINSSYRxDFARLVSGPxNLGGSAQ	LFSINSSYRxDFARLVSGPxNLGGSAQ containing (x=L, M, S, T)	g069	d01	t006	g069_d01	g069_d01_t006		novel definition
Caerostris darwini	AcSp1_330_3732	SELLVSLAGIS	3296	3306	11	3.5e-13	1	LSrich	L + S rich	g073	d01	t001	g073_d01	g073_d01_t001		novel definition
Caerostris darwini	AcSp1_330_3732	PNSDARVCANVIVSACVKAMLSSG	3307	3330	24	6.6e-31	1	PxSDARVxxxVxVSACVxAMLSSG	PxSDARVxxxVxVSACVxAMLSSG containing (x=A, C, F, G, K, I, L, N, S, T)	g097	d01	t001	g097_d01	g097_d01_t001		novel definition
Caerostris darwini	AcSp1_330_3732	VSVSDSNSQQIASQLSSTIV	3331	3350	20	6.4e-25	1	QSVrich	Q + S + V rich	g102	d02	t021	g102_d02	g102_d02_t021		novel definition
Caerostris darwini	AcSp1_330_3732	DAVCGAAGRAGMRIPDSVV	3351	3369	19	1.6e-24	1	DAVCGAAxRAGxyIPDSVV	DAVCGAAxRAGxyIPDSVV containing (x=G, V, M; y=I, R, S)	g011	d01	t002	g011_d01	g011_d01_t002		novel definition
Caerostris darwini	AcSp1_330_3732	QSDKNLV	3370	3376	7	2.5e-09	1	NQSrich	N + Q + S rich	g079	d01	t006	g079_d01	g079_d01_t006		g65
Caerostris darwini	AcSp1_330_3732	SQTISSISSTSSA	3377	3389	13	3.9e-16	1	SS_Srich	SQTxxxISSTSSA containing (x=I, S, T, _)	g114	d03	t001	g114_d03	g114_d03_t001		novel definition
Caerostris darwini	AcSp1_330_3732	TTTTTTSSSS	3390	3399	10	1.3e-12	1	Trich	TTxxTTSxxS containing (x=A, P, Q, R, S, V)	g117	d01	t004	g117_d01	g117_d01_t004		novel definition
Caerostris darwini	AcSp1_330_3732	FSGLDST	3400	3406	7	4.3e-09	1	FxGxDST	FxGxDST containing (x=L, Q, S)	g023	d01	t002	g023_d01	g023_d01_t002		novel definition
Caerostris darwini	AcSp1_330_3732	GGYTGIPS	3407	3414	8	1.4e-10	1	xGG_GGx	GGY (GGGY) containing	g123	d35	t034	g123_d35	g123_d35_t034		novel definition
Caerostris darwini	AcSp1_330_3732	GGYPGGPDY	3415	3423	9	3.2e-12	1	xGG_GGx	multiple xGG (x = A, D, F, G, I, K, L, M, N, P, R, S, T, V, Y)	g123	d43	t311	g123_d43	g123_d43_t311		g49
Caerostris darwini	AcSp1_330_3732	DQGSDN	3424	3429	6	2.6e-08	1	Drich	high proportions of Aspartic Acid	g013	d03	t007	g013_d03	g013_d03_t007		g07
Caerostris darwini	AcSp1_330_3732	VQRQLVQTLTEALQGTQSMSLVSRAK	3430	3455	26	1.5e-32	1	QSVrich	Q + S + V rich	g102	d02	t018	g102_d02	g102_d02_t018		novel definition
Caerostris darwini	AcSp1_330_3732	LFSINSSYRTDFARLVSGPMNLGGSAQ	3456	3482	27	4.7e-34	1	LFSINSSYRxDFARLVSGPxNLGGSAQ	LFSINSSYRxDFARLVSGPxNLGGSAQ containing (x=L, M, S, T)	g069	d01	t006	g069_d01	g069_d01_t006		novel definition
Caerostris darwini	AcSp1_330_3732	SELLVSLAGIS	3483	3493	11	3.5e-13	1	LSrich	L + S rich	g073	d01	t001	g073_d01	g073_d01_t001		novel definition
Caerostris darwini	AcSp1_330_3732	PNSDARVCANVIVSACVKAMLSSG	3494	3517	24	6.6e-31	1	PxSDARVxxxVxVSACVxAMLSSG	PxSDARVxxxVxVSACVxAMLSSG containing (x=A, C, F, G, K, I, L, N, S, T)	g097	d01	t001	g097_d01	g097_d01_t001		novel definition
Caerostris darwini	AcSp1_330_3732	VSVSDSNSQQIASQLSSTIV	3518	3537	20	6.4e-25	1	QSVrich	Q + S + V rich	g102	d02	t021	g102_d02	g102_d02_t021		novel definition
Caerostris darwini	AcSp1_330_3732	DAVCGAAGRAGMRIPDSVV	3538	3556	19	1.6e-24	1	DAVCGAAxRAGxyIPDSVV	DAVCGAAxRAGxyIPDSVV containing (x=G, V, M; y=I, R, S)	g011	d01	t002	g011_d01	g011_d01_t002		novel definition
Caerostris darwini	AcSp1_330_3732	QSDKNLV	3557	3563	7	2.5e-09	1	NQSrich	N + Q + S rich	g079	d01	t006	g079_d01	g079_d01_t006		g65
Caerostris darwini	AcSp1_330_3732	SQTISSISSTSSA	3564	3576	13	3.9e-16	1	SS_Srich	SQTxxxISSTSSA containing (x=I, S, T, _)	g114	d03	t001	g114_d03	g114_d03_t001		novel definition
Caerostris darwini	AcSp1_330_3732	TTTTTTSSSS	3577	3586	10	1.3e-12	1	Trich	TTxxTTSxxS containing (x=A, P, Q, R, S, V)	g117	d01	t004	g117_d01	g117_d01_t004		novel definition
Caerostris darwini	AcSp1_330_3732	FSGLDST	3587	3593	7	4.3e-09	1	FxGxDST	FxGxDST containing (x=L, Q, S)	g023	d01	t002	g023_d01	g023_d01_t002		novel definition
Caerostris darwini	AcSp1_330_3732	GGYTGIPS	3594	3601	8	1.4e-10	1	xGG_GGx	GGY (GGGY) containing	g123	d35	t034	g123_d35	g123_d35_t034		novel definition
Caerostris darwini	AcSp1_330_3732	GGYPGGPDY	3602	3610	9	3.2e-12	1	xGG_GGx	multiple xGG (x = A, D, F, G, I, K, L, M, N, P, R, S, T, V, Y)	g123	d43	t311	g123_d43	g123_d43_t311		g49
Caerostris darwini	AcSp1_330_3732	GQGSDN	3611	3616	6	3.4e-08	1	GQGSxN	GQGSxN containing (x=D, G)	g045	d01	t001	g045_d01	g045_d01_t001		novel definition
Caerostris darwini	AcSp1_330_3732	VQRQLVQTLTEALQGTQSMSLVSRAK	3617	3642	26	1.5e-32	1	QSVrich	Q + S + V rich	g102	d02	t018	g102_d02	g102_d02_t018		novel definition
Caerostris darwini	AcSp1_330_3732	LFSINSSYRTDFARLVSGPMNLGGSAQ	3643	3669	27	4.7e-34	1	LFSINSSYRxDFARLVSGPxNLGGSAQ	LFSINSSYRxDFARLVSGPxNLGGSAQ containing (x=L, M, S, T)	g069	d01	t006	g069_d01	g069_d01_t006		novel definition
Caerostris darwini	AcSp1_330_3732	SELLVSLAGIS	3670	3680	11	3.5e-13	1	LSrich	L + S rich	g073	d01	t001	g073_d01	g073_d01_t001		novel definition
Caerostris darwini	AcSp1_330_3732	PNSDARVCANVIVSACVKAMLSSG	3681	3704	24	6.6e-31	1	PxSDARVxxxVxVSACVxAMLSSG	PxSDARVxxxVxVSACVxAMLSSG containing (x=A, C, F, G, K, I, L, N, S, T)	g097	d01	t001	g097_d01	g097_d01_t001		novel definition
Caerostris darwini	AcSp1_330_3732	VSVSDSNSQQIASQLSSTIV	3705	3724	20	6.4e-25	1	QSVrich	Q + S + V rich	g102	d02	t021	g102_d02	g102_d02_t021		novel definition
Caerostris darwini	AcSp1_330_3732	DAVCGAAGRAGMRIPDSVV	3725	3743	19	1.6e-24	1	DAVCGAAxRAGxyIPDSVV	DAVCGAAxRAGxyIPDSVV containing (x=G, V, M; y=I, R, S)	g011	d01	t002	g011_d01	g011_d01_t002		novel definition
Caerostris darwini	AcSp1_330_3732	QSDKNLV	3744	3750	7	2.5e-09	1	NQSrich	N + Q + S rich	g079	d01	t006	g079_d01	g079_d01_t006		g65
Caerostris darwini	AcSp1_330_3732	SQTISSISSTSSA	3751	3763	13	3.9e-16	1	SS_Srich	SQTxxxISSTSSA containing (x=I, S, T, _)	g114	d03	t001	g114_d03	g114_d03_t001		novel definition
Caerostris darwini	AcSp1_330_3732	TTTTTTSSSS	3764	3773	10	1.3e-12	1	Trich	TTxxTTSxxS containing (x=A, P, Q, R, S, V)	g117	d01	t004	g117_d01	g117_d01_t004		novel definition
Caerostris darwini	AcSp1_330_3732	FSGLDST	3774	3780	7	4.3e-09	1	FxGxDST	FxGxDST containing (x=L, Q, S)	g023	d01	t002	g023_d01	g023_d01_t002		novel definition
Caerostris darwini	AcSp1_330_3732	GGYTGIPS	3781	3788	8	1.4e-10	1	xGG_GGx	GGY (GGGY) containing	g123	d35	t034	g123_d35	g123_d35_t034		novel definition
Caerostris darwini	AcSp1_330_3732	GGYPGGPDY	3789	3797	9	3.2e-12	1	xGG_GGx	multiple xGG (x = A, D, F, G, I, K, L, M, N, P, R, S, T, V, Y)	g123	d43	t311	g123_d43	g123_d43_t311		g49
Caerostris darwini	AcSp1_330_3732	GQGSDN	3798	3803	6	3.4e-08	1	GQGSxN	GQGSxN containing (x=D, G)	g045	d01	t001	g045_d01	g045_d01_t001		novel definition
Caerostris darwini	AcSp1_330_3732	VQRQLVQTLTEALQGTQSMSLVSRAK	3804	3829	26	1.5e-32	1	QSVrich	Q + S + V rich	g102	d02	t018	g102_d02	g102_d02_t018		novel definition
Caerostris darwini	AcSp1_330_3732	LFSINSSYRTDFARLVSGPMNLGGSAQ	3830	3856	27	4.7e-34	1	LFSINSSYRxDFARLVSGPxNLGGSAQ	LFSINSSYRxDFARLVSGPxNLGGSAQ containing (x=L, M, S, T)	g069	d01	t006	g069_d01	g069_d01_t006		novel definition
Caerostris darwini	AcSp1_330_3732	SELLVSLAGIS	3857	3867	11	3.5e-13	1	LSrich	L + S rich	g073	d01	t001	g073_d01	g073_d01_t001		novel definition
Caerostris darwini	AcSp1_330_3732	PNSDARVCANVIVSACVKAMLSSG	3868	3891	24	6.6e-31	1	PxSDARVxxxVxVSACVxAMLSSG	PxSDARVxxxVxVSACVxAMLSSG containing (x=A, C, F, G, K, I, L, N, S, T)	g097	d01	t001	g097_d01	g097_d01_t001		novel definition
Caerostris darwini	AcSp1_330_3732	VSVSDSNSQQIASQLSSTIV	3892	3911	20	6.4e-25	1	QSVrich	Q + S + V rich	g102	d02	t021	g102_d02	g102_d02_t021		novel definition
Caerostris darwini	AcSp1_330_3732	DAVCGAAGRAGMRIPDSVV	3912	3930	19	1.6e-24	1	DAVCGAAxRAGxyIPDSVV	DAVCGAAxRAGxyIPDSVV containing (x=G, V, M; y=I, R, S)	g011	d01	t002	g011_d01	g011_d01_t002		novel definition
Caerostris darwini	AcSp1_330_3732	QSDKNLV	3931	3937	7	2.5e-09	1	NQSrich	N + Q + S rich	g079	d01	t006	g079_d01	g079_d01_t006		g65
Caerostris darwini	AcSp1_330_3732	SQTISSISSTSSA	3938	3950	13	3.9e-16	1	SS_Srich	SQTxxxISSTSSA containing (x=I, S, T, _)	g114	d03	t001	g114_d03	g114_d03_t001		novel definition
Caerostris darwini	AcSp1_330_3732	TTTTTTSSSS	3951	3960	10	1.3e-12	1	Trich	TTxxTTSxxS containing (x=A, P, Q, R, S, V)	g117	d01	t004	g117_d01	g117_d01_t004		novel definition
Caerostris darwini	AcSp1_330_3732	FSGLDST	3961	3967	7	4.3e-09	1	FxGxDST	FxGxDST containing (x=L, Q, S)	g023	d01	t002	g023_d01	g023_d01_t002		novel definition
Caerostris darwini	AcSp1_330_3732	GGYTGIPS	3968	3975	8	1.4e-10	1	xGG_GGx	GGY (GGGY) containing	g123	d35	t034	g123_d35	g123_d35_t034		novel definition
Caerostris darwini	AcSp1_330_3732	GGYPGGPDY	3976	3984	9	3.2e-12	1	xGG_GGx	multiple xGG (x = A, D, F, G, I, K, L, M, N, P, R, S, T, V, Y)	g123	d43	t311	g123_d43	g123_d43_t311		g49
Caerostris darwini	AcSp1_330_3732	DQGSDN	3985	3990	6	2.6e-08	1	Drich	high proportions of Aspartic Acid	g013	d03	t007	g013_d03	g013_d03_t007		g07
Caerostris darwini	AcSp1_330_3732	VQRQLVQTLTEALQGTQSMSLVSRAK	3991	4016	26	1.5e-32	1	QSVrich	Q + S + V rich	g102	d02	t018	g102_d02	g102_d02_t018		novel definition
Caerostris darwini	AcSp1_330_3732	LFSINSSYRTDFARLVSGPMNLGGSAQ	4017	4043	27	4.7e-34	1	LFSINSSYRxDFARLVSGPxNLGGSAQ	LFSINSSYRxDFARLVSGPxNLGGSAQ containing (x=L, M, S, T)	g069	d01	t006	g069_d01	g069_d01_t006		novel definition
Caerostris darwini	AcSp1_330_3732	SELLVSLAGIS	4044	4054	11	3.5e-13	1	LSrich	L + S rich	g073	d01	t001	g073_d01	g073_d01_t001		novel definition
Caerostris darwini	AcSp1_330_3732	PNSDARVCANVIVSACVKAMLSSG	4055	4078	24	6.6e-31	1	PxSDARVxxxVxVSACVxAMLSSG	PxSDARVxxxVxVSACVxAMLSSG containing (x=A, C, F, G, K, I, L, N, S, T)	g097	d01	t001	g097_d01	g097_d01_t001		novel definition
Caerostris darwini	AcSp1_330_3732	VLVSDSNSQQIASQLSSTIV	4079	4098	20	7.9e-25	1	QSVrich	Q + S + V rich	g102	d02	t012	g102_d02	g102_d02_t012		novel definition
Caerostris darwini	AcSp1_330_3732	DAVCGAAGRAGMRIPDSVV	4099	4117	19	1.6e-24	1	DAVCGAAxRAGxyIPDSVV	DAVCGAAxRAGxyIPDSVV containing (x=G, V, M; y=I, R, S)	g011	d01	t002	g011_d01	g011_d01_t002		novel definition
Caerostris darwini	AcSp1_330_3732	QSDKNLV	4118	4124	7	2.5e-09	1	NQSrich	N + Q + S rich	g079	d01	t006	g079_d01	g079_d01_t006		g65
Caerostris darwini	AcSp1_330_3732	SQTISSISSTSSA	4125	4137	13	3.9e-16	1	SS_Srich	SQTxxxISSTSSA containing (x=I, S, T, _)	g114	d03	t001	g114_d03	g114_d03_t001		novel definition
Caerostris darwini	AcSp1_330_3732	TTTTTTSSSS	4138	4147	10	1.3e-12	1	Trich	TTxxTTSxxS containing (x=A, P, Q, R, S, V)	g117	d01	t004	g117_d01	g117_d01_t004		novel definition
Caerostris darwini	AcSp1_330_3732	FSGLDST	4148	4154	7	4.3e-09	1	FxGxDST	FxGxDST containing (x=L, Q, S)	g023	d01	t002	g023_d01	g023_d01_t002		novel definition
Caerostris darwini	AcSp1_330_3732	GGYTGIPS	4155	4162	8	1.4e-10	1	xGG_GGx	GGY (GGGY) containing	g123	d35	t034	g123_d35	g123_d35_t034		novel definition
Caerostris darwini	AcSp1_330_3732	GGYPGGPDY	4163	4171	9	3.2e-12	1	xGG_GGx	multiple xGG (x = A, D, F, G, I, K, L, M, N, P, R, S, T, V, Y)	g123	d43	t311	g123_d43	g123_d43_t311		g49
Caerostris darwini	AcSp1_330_3732	GQGSDN	4172	4177	6	3.4e-08	1	GQGSxN	GQGSxN containing (x=D, G)	g045	d01	t001	g045_d01	g045_d01_t001		novel definition
Caerostris darwini	AcSp1_330_3732	VQRQLVQTLTEALQGTQSMSLVSRAK	4178	4203	26	1.5e-32	1	QSVrich	Q + S + V rich	g102	d02	t018	g102_d02	g102_d02_t018		novel definition
Caerostris darwini	AcSp1_330_3732	LFSINSSYRTDFARLVSGPMNLGGSAQ	4204	4230	27	4.7e-34	1	LFSINSSYRxDFARLVSGPxNLGGSAQ	LFSINSSYRxDFARLVSGPxNLGGSAQ containing (x=L, M, S, T)	g069	d01	t006	g069_d01	g069_d01_t006		novel definition
Caerostris darwini	AcSp1_330_3732	SELLVSLAGIS	4231	4241	11	3.5e-13	1	LSrich	L + S rich	g073	d01	t001	g073_d01	g073_d01_t001		novel definition
Caerostris darwini	AcSp1_330_3732	PNSDARVCANVIVSACVKAMLSSG	4242	4265	24	6.6e-31	1	PxSDARVxxxVxVSACVxAMLSSG	PxSDARVxxxVxVSACVxAMLSSG containing (x=A, C, F, G, K, I, L, N, S, T)	g097	d01	t001	g097_d01	g097_d01_t001		novel definition
Caerostris darwini	AcSp1_330_3732	VSVSDSNSQQIASQLSSTIV	4266	4285	20	6.4e-25	1	QSVrich	Q + S + V rich	g102	d02	t021	g102_d02	g102_d02_t021		novel definition
Caerostris darwini	AcSp1_330_3732	DAVCGAAGRAGMRIPDSVV	4286	4304	19	1.6e-24	1	DAVCGAAxRAGxyIPDSVV	DAVCGAAxRAGxyIPDSVV containing (x=G, V, M; y=I, R, S)	g011	d01	t002	g011_d01	g011_d01_t002		novel definition
Caerostris darwini	AcSp1_330_3732	QSDKNLV	4305	4311	7	2.5e-09	1	NQSrich	N + Q + S rich	g079	d01	t006	g079_d01	g079_d01_t006		g65
Caerostris darwini	AcSp1_330_3732	SQTITSISSTSSA	4312	4324	13	3.2e-16	1	SS_Srich	SQTxxxISSTSSA containing (x=I, S, T, _)	g114	d03	t003	g114_d03	g114_d03_t003		novel definition
Caerostris darwini	AcSp1_330_3732	TTTTTTSVQS	4325	4334	10	6.2e-13	1	Trich	TTxxTTSxxS containing (x=A, P, Q, R, S, V)	g117	d01	t005	g117_d01	g117_d01_t005		novel definition
Caerostris darwini	AcSp1_330_3732	TDSSSSS	4335	4341	7	6.7e-09	1	SS_Srich	TDxSSSS containing (x=L, S, V)	g114	d06	t002	g114_d06	g114_d06_t002		novel definition
Caerostris darwini	AcSp1_330_3732	GGYTGIPS	4349	4356	8	1.4e-10	1	xGG_GGx	GGY (GGGY) containing	g123	d35	t034	g123_d35	g123_d35_t034		novel definition
Caerostris darwini	AcSp1_330_3732	GGYPGGPDY	4357	4365	9	3.2e-12	1	xGG_GGx	multiple xGG (x = A, D, F, G, I, K, L, M, N, P, R, S, T, V, Y)	g123	d43	t311	g123_d43	g123_d43_t311		g49
Caerostris darwini	AcSp1_330_3732	GQGSDN	4366	4371	6	3.4e-08	1	GQGSxN	GQGSxN containing (x=D, G)	g045	d01	t001	g045_d01	g045_d01_t001		novel definition
Caerostris darwini	AcSp1_330_3732	VQKQLVQTLTEALQATQSMSLVSRAK	4372	4397	26	1.7e-32	1	QSVrich	Q + S + V rich	g102	d02	t013	g102_d02	g102_d02_t013		novel definition
Caerostris darwini	AcSp1_330_3732	LFSINSSYRTDFARLVSGPMNLGGSAQ	4398	4424	27	4.7e-34	1	LFSINSSYRxDFARLVSGPxNLGGSAQ	LFSINSSYRxDFARLVSGPxNLGGSAQ containing (x=L, M, S, T)	g069	d01	t006	g069_d01	g069_d01_t006		novel definition
Caerostris darwini	AcSp1_330_3732	SELLVSLAGIS	4425	4435	11	3.5e-13	1	LSrich	L + S rich	g073	d01	t001	g073_d01	g073_d01_t001		novel definition
Caerostris darwini	AcSp1_330_3732	PNSDARVCANVIVSACVKAMLSSG	4436	4459	24	6.6e-31	1	PxSDARVxxxVxVSACVxAMLSSG	PxSDARVxxxVxVSACVxAMLSSG containing (x=A, C, F, G, K, I, L, N, S, T)	g097	d01	t001	g097_d01	g097_d01_t001		novel definition
Caerostris darwini	AcSp1_330_3732	VSVSDSNSQQIASQLSSTIV	4460	4479	20	6.4e-25	1	QSVrich	Q + S + V rich	g102	d02	t021	g102_d02	g102_d02_t021		novel definition
Caerostris darwini	AcSp1_330_3732	DAVCGAAGRAGMRIPDSVV	4480	4498	19	1.6e-24	1	DAVCGAAxRAGxyIPDSVV	DAVCGAAxRAGxyIPDSVV containing (x=G, V, M; y=I, R, S)	g011	d01	t002	g011_d01	g011_d01_t002		novel definition
Caerostris darwini	AcSp1_330_3732	QSDKNLV	4499	4505	7	2.5e-09	1	NQSrich	N + Q + S rich	g079	d01	t006	g079_d01	g079_d01_t006		g65
Caerostris darwini	AcSp1_330_3732	SQTISSISSTSSA	4506	4518	13	3.9e-16	1	SS_Srich	SQTxxxISSTSSA containing (x=I, S, T, _)	g114	d03	t001	g114_d03	g114_d03_t001		novel definition
Caerostris darwini	AcSp1_330_3732	TTTTTTSSSS	4519	4528	10	1.3e-12	1	Trich	TTxxTTSxxS containing (x=A, P, Q, R, S, V)	g117	d01	t004	g117_d01	g117_d01_t004		novel definition
Caerostris darwini	AcSp1_330_3732	FSGLDST	4529	4535	7	4.3e-09	1	FxGxDST	FxGxDST containing (x=L, Q, S)	g023	d01	t002	g023_d01	g023_d01_t002		novel definition
Caerostris darwini	AcSp1_330_3732	GGYTGIPS	4536	4543	8	1.4e-10	1	xGG_GGx	GGY (GGGY) containing	g123	d35	t034	g123_d35	g123_d35_t034		novel definition
Caerostris darwini	AcSp1_330_3732	GGYPGGPDY	4544	4552	9	3.2e-12	1	xGG_GGx	multiple xGG (x = A, D, F, G, I, K, L, M, N, P, R, S, T, V, Y)	g123	d43	t311	g123_d43	g123_d43_t311		g49
Caerostris darwini	AcSp1_330_3732	GQGSDN	4553	4558	6	3.4e-08	1	GQGSxN	GQGSxN containing (x=D, G)	g045	d01	t001	g045_d01	g045_d01_t001		novel definition
Caerostris darwini	AcSp1_330_3732	VQRQLVQTLTEALQGTQSMSLVSRAK	4559	4584	26	1.5e-32	1	QSVrich	Q + S + V rich	g102	d02	t018	g102_d02	g102_d02_t018		novel definition
Caerostris darwini	AcSp1_330_3732	LFSINSSYRTDFARLVSGPMNLGGSAQ	4585	4611	27	4.7e-34	1	LFSINSSYRxDFARLVSGPxNLGGSAQ	LFSINSSYRxDFARLVSGPxNLGGSAQ containing (x=L, M, S, T)	g069	d01	t006	g069_d01	g069_d01_t006		novel definition
Caerostris darwini	AcSp1_330_3732	SELLVSLAGIS	4612	4622	11	3.5e-13	1	LSrich	L + S rich	g073	d01	t001	g073_d01	g073_d01_t001		novel definition
Caerostris darwini	AcSp1_330_3732	PNSDARVCANVIVSACVKAMLSSG	4623	4646	24	6.6e-31	1	PxSDARVxxxVxVSACVxAMLSSG	PxSDARVxxxVxVSACVxAMLSSG containing (x=A, C, F, G, K, I, L, N, S, T)	g097	d01	t001	g097_d01	g097_d01_t001		novel definition
Caerostris darwini	AcSp1_330_3732	VSVSDSNSQQIASQLSSTIV	4647	4666	20	6.4e-25	1	QSVrich	Q + S + V rich	g102	d02	t021	g102_d02	g102_d02_t021		novel definition
Caerostris darwini	AcSp1_330_3732	DAVCGAAGRAGMRIPDSVV	4667	4685	19	1.6e-24	1	DAVCGAAxRAGxyIPDSVV	DAVCGAAxRAGxyIPDSVV containing (x=G, V, M; y=I, R, S)	g011	d01	t002	g011_d01	g011_d01_t002		novel definition
Caerostris darwini	AcSp1_330_3732	QSDKNLV	4686	4692	7	2.5e-09	1	NQSrich	N + Q + S rich	g079	d01	t006	g079_d01	g079_d01_t006		g65
Caerostris darwini	AcSp1_330_3732	SQTITSISSTSSA	4693	4705	13	3.2e-16	1	SS_Srich	SQTxxxISSTSSA containing (x=I, S, T, _)	g114	d03	t003	g114_d03	g114_d03_t003		novel definition
Caerostris darwini	AcSp1_330_3732	TTTTTTSVQS	4706	4715	10	6.2e-13	1	Trich	TTxxTTSxxS containing (x=A, P, Q, R, S, V)	g117	d01	t005	g117_d01	g117_d01_t005		novel definition
Caerostris darwini	AcSp1_330_3732	TDSSSSS	4716	4722	7	6.7e-09	1	SS_Srich	TDxSSSS containing (x=L, S, V)	g114	d06	t002	g114_d06	g114_d06_t002		novel definition
Caerostris darwini	AcSp1_330_3732	GGYTGIPS	4730	4737	8	1.4e-10	1	xGG_GGx	GGY (GGGY) containing	g123	d35	t034	g123_d35	g123_d35_t034		novel definition
Caerostris darwini	AcSp1_330_3732	GGYPGGPDY	4738	4746	9	3.2e-12	1	xGG_GGx	multiple xGG (x = A, D, F, G, I, K, L, M, N, P, R, S, T, V, Y)	g123	d43	t311	g123_d43	g123_d43_t311		g49
Caerostris darwini	AcSp1_330_3732	GQGSDN	4747	4752	6	3.4e-08	1	GQGSxN	GQGSxN containing (x=D, G)	g045	d01	t001	g045_d01	g045_d01_t001		novel definition
Caerostris darwini	AcSp1_330_3732	VQKQLVQTLTEALQGTQSMSLVSRAK	4753	4778	26	1.7e-32	1	QSVrich	Q + S + V rich	g102	d02	t014	g102_d02	g102_d02_t014		novel definition
Caerostris darwini	AcSp1_330_3732	LFSINSSYRTDFARLVSGPMNLGGSAQ	4779	4805	27	4.7e-34	1	LFSINSSYRxDFARLVSGPxNLGGSAQ	LFSINSSYRxDFARLVSGPxNLGGSAQ containing (x=L, M, S, T)	g069	d01	t006	g069_d01	g069_d01_t006		novel definition
Caerostris darwini	AcSp1_330_3732	SELLVSLAGIS	4806	4816	11	3.5e-13	1	LSrich	L + S rich	g073	d01	t001	g073_d01	g073_d01_t001		novel definition
Caerostris darwini	AcSp1_330_3732	PNSDARVCANVIVSACVKAMLSSG	4817	4840	24	6.6e-31	1	PxSDARVxxxVxVSACVxAMLSSG	PxSDARVxxxVxVSACVxAMLSSG containing (x=A, C, F, G, K, I, L, N, S, T)	g097	d01	t001	g097_d01	g097_d01_t001		novel definition
Caerostris darwini	AcSp1_330_3732	VSVSDSNSQQIASQLSSTIV	4841	4860	20	6.4e-25	1	QSVrich	Q + S + V rich	g102	d02	t021	g102_d02	g102_d02_t021		novel definition
Caerostris darwini	AcSp1_330_3732	DAVCGAAGRAGMRIPDSVV	4861	4879	19	1.6e-24	1	DAVCGAAxRAGxyIPDSVV	DAVCGAAxRAGxyIPDSVV containing (x=G, V, M; y=I, R, S)	g011	d01	t002	g011_d01	g011_d01_t002		novel definition
Caerostris darwini	AcSp1_330_3732	QSDKNLV	4880	4886	7	2.5e-09	1	NQSrich	N + Q + S rich	g079	d01	t006	g079_d01	g079_d01_t006		g65
Caerostris darwini	AcSp1_330_3732	SQTISSISSTSSA	4887	4899	13	3.9e-16	1	SS_Srich	SQTxxxISSTSSA containing (x=I, S, T, _)	g114	d03	t001	g114_d03	g114_d03_t001		novel definition
Caerostris darwini	AcSp1_330_3732	TTTTTTSSSS	4900	4909	10	1.3e-12	1	Trich	TTxxTTSxxS containing (x=A, P, Q, R, S, V)	g117	d01	t004	g117_d01	g117_d01_t004		novel definition
Caerostris darwini	AcSp1_330_3732	FSGLDST	4910	4916	7	4.3e-09	1	FxGxDST	FxGxDST containing (x=L, Q, S)	g023	d01	t002	g023_d01	g023_d01_t002		novel definition
Caerostris darwini	AcSp1_330_3732	GGYTGIPS	4917	4924	8	1.4e-10	1	xGG_GGx	GGY (GGGY) containing	g123	d35	t034	g123_d35	g123_d35_t034		novel definition
Caerostris darwini	AcSp1_330_3732	GGYPGGPDY	4925	4933	9	3.2e-12	1	xGG_GGx	multiple xGG (x = A, D, F, G, I, K, L, M, N, P, R, S, T, V, Y)	g123	d43	t311	g123_d43	g123_d43_t311		g49
Caerostris darwini	AcSp1_330_3732	GQGSDN	4934	4939	6	3.4e-08	1	GQGSxN	GQGSxN containing (x=D, G)	g045	d01	t001	g045_d01	g045_d01_t001		novel definition
Caerostris darwini	AcSp1_330_3732	VQRQLVQTLTEALQGTQSMSLVSRAK	4940	4965	26	1.5e-32	1	QSVrich	Q + S + V rich	g102	d02	t018	g102_d02	g102_d02_t018		novel definition
Caerostris darwini	AcSp1_330_3732	LFSINSSYRSDFARLVSGPMNLGGSAQ	4966	4992	27	5.9e-34	1	LFSINSSYRxDFARLVSGPxNLGGSAQ	LFSINSSYRxDFARLVSGPxNLGGSAQ containing (x=L, M, S, T)	g069	d01	t003	g069_d01	g069_d01_t003		novel definition
Caerostris darwini	AcSp1_330_3732	SELLVSLAGIS	4993	5003	11	3.5e-13	1	LSrich	L + S rich	g073	d01	t001	g073_d01	g073_d01_t001		novel definition
Caerostris darwini	AcSp1_330_3732	PNSDARVCANVIVSACVKAMLSSG	5004	5027	24	6.6e-31	1	PxSDARVxxxVxVSACVxAMLSSG	PxSDARVxxxVxVSACVxAMLSSG containing (x=A, C, F, G, K, I, L, N, S, T)	g097	d01	t001	g097_d01	g097_d01_t001		novel definition
Caerostris darwini	AcSp1_330_3732	VSVSDSNSQQIASQLSSTIV	5028	5047	20	6.4e-25	1	QSVrich	Q + S + V rich	g102	d02	t021	g102_d02	g102_d02_t021		novel definition
Caerostris darwini	AcSp1_330_3732	DAVCGAAGRAGMRIPDSVV	5048	5066	19	1.6e-24	1	DAVCGAAxRAGxyIPDSVV	DAVCGAAxRAGxyIPDSVV containing (x=G, V, M; y=I, R, S)	g011	d01	t002	g011_d01	g011_d01_t002		novel definition
Caerostris darwini	AcSp1_330_3732	QSDKNLV	5067	5073	7	2.5e-09	1	NQSrich	N + Q + S rich	g079	d01	t006	g079_d01	g079_d01_t006		g65
Caerostris darwini	AcSp1_330_3732	SQTISSISSTSSA	5074	5086	13	3.9e-16	1	SS_Srich	SQTxxxISSTSSA containing (x=I, S, T, _)	g114	d03	t001	g114_d03	g114_d03_t001		novel definition
Caerostris darwini	AcSp1_330_3732	TTTTTTSSSS	5087	5096	10	1.3e-12	1	Trich	TTxxTTSxxS containing (x=A, P, Q, R, S, V)	g117	d01	t004	g117_d01	g117_d01_t004		novel definition
Caerostris darwini	AcSp1_330_3732	FSGLDST	5097	5103	7	4.3e-09	1	FxGxDST	FxGxDST containing (x=L, Q, S)	g023	d01	t002	g023_d01	g023_d01_t002		novel definition
Caerostris darwini	AcSp1_330_3732	GGYTGIPS	5104	5111	8	1.4e-10	1	xGG_GGx	GGY (GGGY) containing	g123	d35	t034	g123_d35	g123_d35_t034		novel definition
Caerostris darwini	AcSp1_330_3732	GGYPGGPDY	5112	5120	9	3.2e-12	1	xGG_GGx	multiple xGG (x = A, D, F, G, I, K, L, M, N, P, R, S, T, V, Y)	g123	d43	t311	g123_d43	g123_d43_t311		g49
Caerostris darwini	AcSp1_330_3732	GQGSDN	5121	5126	6	3.4e-08	1	GQGSxN	GQGSxN containing (x=D, G)	g045	d01	t001	g045_d01	g045_d01_t001		novel definition
Caerostris darwini	AcSp1_330_3732	VQRQLVQTLTEALQGTQSMSLVSRAK	5127	5152	26	1.5e-32	1	QSVrich	Q + S + V rich	g102	d02	t018	g102_d02	g102_d02_t018		novel definition
Caerostris darwini	AcSp1_330_3732	LFSINSSYRTDFARLVSGPLNLGGSAQ	5153	5179	27	1.9e-33	1	LFSINSSYRxDFARLVSGPxNLGGSAQ	LFSINSSYRxDFARLVSGPxNLGGSAQ containing (x=L, M, S, T)	g069	d01	t004	g069_d01	g069_d01_t004		novel definition
Caerostris darwini	AcSp1_330_3732	SELLVSLAGIS	5180	5190	11	3.5e-13	1	LSrich	L + S rich	g073	d01	t001	g073_d01	g073_d01_t001		novel definition
Caerostris darwini	AcSp1_330_3732	PNSDARVCANVIVSACVKAMLSSG	5191	5214	24	6.6e-31	1	PxSDARVxxxVxVSACVxAMLSSG	PxSDARVxxxVxVSACVxAMLSSG containing (x=A, C, F, G, K, I, L, N, S, T)	g097	d01	t001	g097_d01	g097_d01_t001		novel definition
Caerostris darwini	AcSp1_330_3732	VSVSDSNSQQIASKLSSTIV	5215	5234	20	9.1e-25	1	QQ_SS	QQ and SS containing	g100	d01	t011	g100_d01	g100_d01_t011		novel definition
Caerostris darwini	AcSp1_330_3732	DAVCGAAGRAGMRIPDSVV	5235	5253	19	1.6e-24	1	DAVCGAAxRAGxyIPDSVV	DAVCGAAxRAGxyIPDSVV containing (x=G, V, M; y=I, R, S)	g011	d01	t002	g011_d01	g011_d01_t002		novel definition
Caerostris darwini	AcSp1_330_3732	QSDKNLV	5254	5260	7	2.5e-09	1	NQSrich	N + Q + S rich	g079	d01	t006	g079_d01	g079_d01_t006		g65
Caerostris darwini	AcSp1_330_3732	SQTISSISSTSSA	5261	5273	13	3.9e-16	1	SS_Srich	SQTxxxISSTSSA containing (x=I, S, T, _)	g114	d03	t001	g114_d03	g114_d03_t001		novel definition
Caerostris darwini	AcSp1_330_3732	TTTTTTSVQS	5274	5283	10	6.2e-13	1	Trich	TTxxTTSxxS containing (x=A, P, Q, R, S, V)	g117	d01	t005	g117_d01	g117_d01_t005		novel definition
Caerostris darwini	AcSp1_330_3732	TDSSSSS	5284	5290	7	6.7e-09	1	SS_Srich	TDxSSSS containing (x=L, S, V)	g114	d06	t002	g114_d06	g114_d06_t002		novel definition
Caerostris darwini	AcSp1_330_3732	GGYTGIPS	5298	5305	8	1.4e-10	1	xGG_GGx	GGY (GGGY) containing	g123	d35	t034	g123_d35	g123_d35_t034		novel definition
Caerostris darwini	AcSp1_330_3732	GGYPGGPEY	5306	5314	9	3.9e-12	1	xGG_GGx	multiple xGG (x = A, D, F, G, I, K, L, M, N, P, R, S, T, V, Y)	g123	d43	t312	g123_d43	g123_d43_t312		g49
Caerostris darwini	AcSp1_330_3732	GQGSDN	5315	5320	6	3.4e-08	1	GQGSxN	GQGSxN containing (x=D, G)	g045	d01	t001	g045_d01	g045_d01_t001		novel definition
Caerostris darwini	AcSp1_330_3732	VQKQLVQTLTEALQGTQSMSLVSRAK	5321	5346	26	1.7e-32	1	QSVrich	Q + S + V rich	g102	d02	t014	g102_d02	g102_d02_t014		novel definition
Caerostris darwini	AcSp1_330_3732	LFSINSSYRTDFARLVSGPMNLGGSAQ	5347	5373	27	4.7e-34	1	LFSINSSYRxDFARLVSGPxNLGGSAQ	LFSINSSYRxDFARLVSGPxNLGGSAQ containing (x=L, M, S, T)	g069	d01	t006	g069_d01	g069_d01_t006		novel definition
Caerostris darwini	AcSp1_330_3732	SELLVSLAGIS	5374	5384	11	3.5e-13	1	LSrich	L + S rich	g073	d01	t001	g073_d01	g073_d01_t001		novel definition
Caerostris darwini	AcSp1_330_3732	PNSDARVCANVIVSACVKAMLSSG	5385	5408	24	6.6e-31	1	PxSDARVxxxVxVSACVxAMLSSG	PxSDARVxxxVxVSACVxAMLSSG containing (x=A, C, F, G, K, I, L, N, S, T)	g097	d01	t001	g097_d01	g097_d01_t001		novel definition
Caerostris darwini	AcSp1_330_3732	VSVSDSNSQQIASKLSSTIV	5409	5428	20	9.1e-25	1	QQ_SS	QQ and SS containing	g100	d01	t011	g100_d01	g100_d01_t011		novel definition
Caerostris darwini	AcSp1_330_3732	DAVCGAAGRAGMIIPDSVV	5429	5447	19	1.7e-24	1	DAVCGAAxRAGxyIPDSVV	DAVCGAAxRAGxyIPDSVV containing (x=G, V, M; y=I, R, S)	g011	d01	t001	g011_d01	g011_d01_t001		novel definition
Caerostris darwini	AcSp1_330_3732	QSDKNLV	5448	5454	7	2.5e-09	1	NQSrich	N + Q + S rich	g079	d01	t006	g079_d01	g079_d01_t006		g65
Caerostris darwini	AcSp1_330_3732	SQTISSISSTSSA	5455	5467	13	3.9e-16	1	SS_Srich	SQTxxxISSTSSA containing (x=I, S, T, _)	g114	d03	t001	g114_d03	g114_d03_t001		novel definition
Caerostris darwini	AcSp1_330_3732	TTTTTTSSSS	5468	5477	10	1.3e-12	1	Trich	TTxxTTSxxS containing (x=A, P, Q, R, S, V)	g117	d01	t004	g117_d01	g117_d01_t004		novel definition
Caerostris darwini	AcSp1_330_3732	FSGLDST	5478	5484	7	4.3e-09	1	FxGxDST	FxGxDST containing (x=L, Q, S)	g023	d01	t002	g023_d01	g023_d01_t002		novel definition
Caerostris darwini	AcSp1_330_3732	GGYTGIPS	5485	5492	8	1.4e-10	1	xGG_GGx	GGY (GGGY) containing	g123	d35	t034	g123_d35	g123_d35_t034		novel definition
Caerostris darwini	AcSp1_330_3732	GGYPGGPDY	5493	5501	9	3.2e-12	1	xGG_GGx	multiple xGG (x = A, D, F, G, I, K, L, M, N, P, R, S, T, V, Y)	g123	d43	t311	g123_d43	g123_d43_t311		g49
Caerostris darwini	AcSp1_330_3732	GQGSDN	5502	5507	6	3.4e-08	1	GQGSxN	GQGSxN containing (x=D, G)	g045	d01	t001	g045_d01	g045_d01_t001		novel definition
Caerostris darwini	AcSp1_330_3732	VQRQLVQTLTEALQGTQSMSLVSRAK	5508	5533	26	1.5e-32	1	QSVrich	Q + S + V rich	g102	d02	t018	g102_d02	g102_d02_t018		novel definition
Caerostris darwini	AcSp1_330_3732	LFSINSSYRTDFARLVSGPMNLGGSAQ	5534	5560	27	4.7e-34	1	LFSINSSYRxDFARLVSGPxNLGGSAQ	LFSINSSYRxDFARLVSGPxNLGGSAQ containing (x=L, M, S, T)	g069	d01	t006	g069_d01	g069_d01_t006		novel definition
Caerostris darwini	AcSp1_330_3732	SELLVSLAGIS	5561	5571	11	3.5e-13	1	LSrich	L + S rich	g073	d01	t001	g073_d01	g073_d01_t001		novel definition
Caerostris darwini	AcSp1_330_3732	PNSDARVCANVIVSACVKAMLSSG	5572	5595	24	6.6e-31	1	PxSDARVxxxVxVSACVxAMLSSG	PxSDARVxxxVxVSACVxAMLSSG containing (x=A, C, F, G, K, I, L, N, S, T)	g097	d01	t001	g097_d01	g097_d01_t001		novel definition
Caerostris darwini	AcSp1_330_3732	VSVSDSNSQQIASKLSSTIV	5596	5615	20	9.1e-25	1	QQ_SS	QQ and SS containing	g100	d01	t011	g100_d01	g100_d01_t011		novel definition
Caerostris darwini	AcSp1_330_3732	DAVCGAAGRAGMRIPDSVV	5616	5634	19	1.6e-24	1	DAVCGAAxRAGxyIPDSVV	DAVCGAAxRAGxyIPDSVV containing (x=G, V, M; y=I, R, S)	g011	d01	t002	g011_d01	g011_d01_t002		novel definition
Caerostris darwini	AcSp1_330_3732	QSDKNLV	5635	5641	7	2.5e-09	1	NQSrich	N + Q + S rich	g079	d01	t006	g079_d01	g079_d01_t006		g65
Caerostris darwini	AcSp1_330_3732	SQTISSISSTSSA	5642	5654	13	3.9e-16	1	SS_Srich	SQTxxxISSTSSA containing (x=I, S, T, _)	g114	d03	t001	g114_d03	g114_d03_t001		novel definition
Caerostris darwini	AcSp1_330_3732	TTTTTTSVQS	5655	5664	10	6.2e-13	1	Trich	TTxxTTSxxS containing (x=A, P, Q, R, S, V)	g117	d01	t005	g117_d01	g117_d01_t005		novel definition
Caerostris darwini	AcSp1_330_3732	TDSSSSS	5665	5671	7	6.7e-09	1	SS_Srich	TDxSSSS containing (x=L, S, V)	g114	d06	t002	g114_d06	g114_d06_t002		novel definition
Caerostris darwini	AcSp1_330_3732	GGYTGIPS	5679	5686	8	1.4e-10	1	xGG_GGx	GGY (GGGY) containing	g123	d35	t034	g123_d35	g123_d35_t034		novel definition
Caerostris darwini	AcSp1_330_3732	GGPGGP	5688	5693	6	3.2e-06	0.8333	xGG_GGx	multiple xGG (x = A, D, F, G, I, K, L, M, N, P, R, S, T, V, Y)	g123	d43	t166	g123_d43	g123_d43_t166		g49
Caerostris darwini	AcSp1_330_3732	GQGSGN	5696	5701	6	4.6e-08	1	GQGSxN	GQGSxN containing (x=D, G)	g045	d01	t002	g045_d01	g045_d01_t002		novel definition
Caerostris darwini	AcSp1_330_3732	VQRQLVQTITEALQGTQTMKLVFGAQ	5702	5727	26	2.9e-33	1	QSVrich	Q + S + V rich	g102	d02	t017	g102_d02	g102_d02_t017		novel definition
Caerostris darwini	AcSp1_330_3732	LFPNNSFRTEFARLVSGSMNLGGSAS	5728	5753	26	1.4e-32	1	LFSINSSYRxDFARLVSGPxNLGGSAQ	LFSINSSYRxDFARLVSGPxNLGGSAQ containing (x=L, M, S, T)	g069	d01	t001	g069_d01	g069_d01_t001		novel definition
Caerostris darwini	AcSp1_330_3732	SELLVSLAGIS	5754	5764	11	3.5e-13	1	LSrich	L + S rich	g073	d01	t001	g073_d01	g073_d01_t001		novel definition
Caerostris darwini	AcSp1_330_3732	PTSDARVSFKVLVSACVGAMLSSG	5765	5788	24	4.6e-30	1	PxSDARVxxxVxVSACVxAMLSSG	PxSDARVxxxVxVSACVxAMLSSG containing (x=A, C, F, G, K, I, L, N, S, T)	g097	d01	t002	g097_d01	g097_d01_t002		novel definition
Caerostris darwini	AcSp1_330_3732	VSVSDSNCQQIASQLSSTIV	5789	5808	20	1.6e-25	1	QSVrich	Q + S + V rich	g102	d02	t020	g102_d02	g102_d02_t020		novel definition
Caerostris darwini	AcSp1_330_3732	DAVCGAAVRAGVRIPDSVV	5809	5827	19	4.1e-24	1	DAVCGAAxRAGxyIPDSVV	DAVCGAAxRAGxyIPDSVV containing (x=G, V, M; y=I, R, S)	g011	d01	t004	g011_d01	g011_d01_t004		novel definition
Caerostris darwini	AcSp1_330_3732	QSDKNLV	5828	5834	7	2.5e-09	1	NQSrich	N + Q + S rich	g079	d01	t006	g079_d01	g079_d01_t006		g65
Caerostris darwini	AcSp1_330_3732	SQTISSTSSA	5835	5844	10	1.3e-12	1	SS_Srich	SQTxxxISSTSSA containing (x=I, S, T, _)	g114	d03	t002	g114_d03	g114_d03_t002		novel definition
Caerostris darwini	AcSp1_330_3732	TTTSATSVQS	5845	5854	10	9.5e-13	1	Trich	TTxxTTSxxS containing (x=A, P, Q, R, S, V)	g117	d01	t003	g117_d01	g117_d01_t003		novel definition
Caerostris darwini	AcSp1_330_3732	TDLSSSS	5855	5861	7	8.3e-09	1	SS_Srich	TDxSSSS containing (x=L, S, V)	g114	d06	t001	g114_d06	g114_d06_t001		novel definition
Caerostris darwini	AcSp1_330_3732	FLGQDST	5862	5868	7	2.4e-09	1	FxGxDST	FxGxDST containing (x=L, Q, S)	g023	d01	t001	g023_d01	g023_d01_t001		novel definition
Caerostris darwini	AcSp1_330_3732	VSVSASVS	5870	5877	8	1.3e-06	0.75	polyAla_MaSp4	stretches of Alanine, observed in MaSp4 (with I, S, T, and V replacements for A)	g087	d01	t013	g087_d01	g087_d01_t013		novel definition
Caerostris darwini	AcSp1_330_3732	PGGHKSPQQQ	5883	5892	10	1.8e-06	0.6	PGGQxxPQQQ	PGGQxxPQQQ (x=H, N, S, Y)	g083	d01	t001	g083_d01	g083_d01_t001		novel definition
Caerostris darwini	AcSp1_330_3732	GGSNGY	5906	5911	6	8.6e-05	0.6667	xGG_GGx	GGS (GGGS) containing	g123	d30	t026	g123_d30	g123_d30_t026		g19	high_pvalue
Caerostris darwini	AcSp1_330_3732	PVSQTHAGPMG	5915	5925	11	3.3e-06	0.5455	xxSQTxxGPMG	xxSQTxxGPMG containing (x=A, G, H, M, P, Q, T, V)	g129	d01	t009	g129_d01	g129_d01_t009		novel definition
Caerostris darwini	AcSp1_330_3732	SATAAAVAA	5933	5941	9	2.5e-05	0.5556	polyAla	stretches of Alanine, with substitutions (S, T, V, P, D, R, E, G)	g086	d02	t092	g086_d02	g086_d02_t092		g62	high_pvalue
Caerostris darwini	AcSp1_330_3732	GNNALLSIL	5945	5953	9	3.8e-05	0.5556	unassigned	no obvious grouping	g140	d01	t014	g140_d01	g140_d01_t014		g89	high_pvalue
Caerostris darwini	AcSp1_330_3732	GSSNSVSS	5959	5966	8	3.4e-08	0.875	SS_Srich	SS (SSS) containing	g114	d04	t024	g114_d04	g114_d04_t024		g83
Caerostris darwini	AcSp1_330_3732	SSMVSSSSS	5967	5975	9	3.9e-05	0.5556	SS_Srich	SS (SSS) containing	g114	d04	t064	g114_d04	g114_d04_t064		g83	high_pvalue
Caerostris darwini	AgSp_549.1_unlinked_CTD	GTPQGGSTPR	1	10	10	4.7e-13	1	GTPQGGSxPR	GTPQGGSxPR containing (x=S, T)	g051	d01	t002	g051_d01	g051_d01_t002		novel definition
Caerostris darwini	AgSp_549.1_unlinked_CTD	GGTSYTLTPGTGET	11	24	14	1.2e-17	1	xGG_GGx	GGTSYxLTPGTxxT containing (x=A, E, K, S, T)	g123	d33	t005	g123_d33	g123_d33_t005		novel definition
Caerostris darwini	AgSp_549.1_unlinked_CTD	GGTGGTTRAFSV	25	36	12	3.5e-15	1	GTrich	GPGTTPG containing [variant]	g054	d02	t019	g054_d02	g054_d02_t019	variant	novel definition
Caerostris darwini	AgSp_549.1_unlinked_CTD	GTPQGGSTPR	37	46	10	4.7e-13	1	GTPQGGSxPR	GTPQGGSxPR containing (x=S, T)	g051	d01	t002	g051_d01	g051_d01_t002		novel definition
Caerostris darwini	AgSp_549.1_unlinked_CTD	GGTSYTLTPATGET	47	60	14	1.2e-17	1	xGG_GGx	GGTSYxLTPGTxxT containing (x=A, E, K, S, T)	g123	d33	t002	g123_d33	g123_d33_t002		novel definition
Caerostris darwini	AgSp_549.1_unlinked_CTD	GGTGGSTPAFSV	61	72	12	4.2e-15	1	GTrich	GPGTTPG containing [variant]	g054	d02	t017	g054_d02	g054_d02_t017	variant	novel definition
Caerostris darwini	AgSp_549.1_unlinked_CTD	GTPQGGSTPR	73	82	10	4.7e-13	1	GTPQGGSxPR	GTPQGGSxPR containing (x=S, T)	g051	d01	t002	g051_d01	g051_d01_t002		novel definition
Caerostris darwini	AgSp_549.1_unlinked_CTD	GGTSYSLTPGTGET	83	96	14	1.5e-17	1	xGG_GGx	GGTSYxLTPGTxxT containing (x=A, E, K, S, T)	g123	d33	t001	g123_d33	g123_d33_t001		novel definition
Caerostris darwini	AgSp_549.1_unlinked_CTD	GGTGGTTPAFSV	97	108	12	3.4e-15	1	GTrich	GPGTTPG containing [variant]	g054	d02	t018	g054_d02	g054_d02_t018	variant	novel definition
Caerostris darwini	AgSp_549.1_unlinked_CTD	GTPQGGSTPR	109	118	10	4.7e-13	1	GTPQGGSxPR	GTPQGGSxPR containing (x=S, T)	g051	d01	t002	g051_d01	g051_d01_t002		novel definition
Caerostris darwini	AgSp_549.1_unlinked_CTD	GGTSYTLTPGIGET	119	132	14	1.1e-17	1	xGG_GGx	GGTSYxLTPGTxxT containing (x=A, E, K, S, T)	g123	d33	t003	g123_d33	g123_d33_t003		novel definition
Caerostris darwini	AgSp_549.1_unlinked_CTD	GGTGGTTPAFSV	133	144	12	3.4e-15	1	GTrich	GPGTTPG containing [variant]	g054	d02	t018	g054_d02	g054_d02_t018	variant	novel definition
Caerostris darwini	AgSp_549.1_unlinked_CTD	GTPQGGSTPR	145	154	10	4.7e-13	1	GTPQGGSxPR	GTPQGGSxPR containing (x=S, T)	g051	d01	t002	g051_d01	g051_d01_t002		novel definition
Caerostris darwini	AgSp_549.1_unlinked_CTD	GGTSYTLTPGTSEA	155	168	14	1.5e-17	1	xGG_GGx	GGTSYxLTPGTxxT containing (x=A, E, K, S, T)	g123	d33	t007	g123_d33	g123_d33_t007		novel definition
Caerostris darwini	AgSp_549.1_unlinked_CTD	GGTGGTTPAFSV	169	180	12	3.4e-15	1	GTrich	GPGTTPG containing [variant]	g054	d02	t018	g054_d02	g054_d02_t018	variant	novel definition
Caerostris darwini	AgSp_549.1_unlinked_CTD	GTPQGGSSPR	181	190	10	5.8e-13	1	GTPQGGSxPR	GTPQGGSxPR containing (x=S, T)	g051	d01	t001	g051_d01	g051_d01_t001		novel definition
Caerostris darwini	AgSp_549.1_unlinked_CTD	GGTSYTLTPGTGET	191	204	14	1.2e-17	1	xGG_GGx	GGTSYxLTPGTxxT containing (x=A, E, K, S, T)	g123	d33	t005	g123_d33	g123_d33_t005		novel definition
Caerostris darwini	AgSp_549.1_unlinked_CTD	GGAGGTTPAFSV	205	216	12	4.2e-15	1	xGG_GGx	multiple xGG (x = A, D, F, G, I, K, L, M, N, P, R, S, T, V, Y)	g123	d43	t064	g123_d43	g123_d43_t064		g49
Caerostris darwini	AgSp_549.1_unlinked_CTD	GTPQGGSTPR	217	226	10	4.7e-13	1	GTPQGGSxPR	GTPQGGSxPR containing (x=S, T)	g051	d01	t002	g051_d01	g051_d01_t002		novel definition
Caerostris darwini	AgSp_549.1_unlinked_CTD	GGTSYTLTPGTGKT	227	240	14	1.1e-17	1	xGG_GGx	GGTSYxLTPGTxxT containing (x=A, E, K, S, T)	g123	d33	t006	g123_d33	g123_d33_t006		novel definition
Caerostris darwini	AgSp_549.1_unlinked_CTD	GGTDGTTPAFSV	241	252	12	2.5e-15	1	GTrich	GPGTTPG containing [variant]	g054	d02	t016	g054_d02	g054_d02_t016	variant	novel definition
Caerostris darwini	AgSp_549.1_unlinked_CTD	GTPQGGSTPR	253	262	10	4.7e-13	1	GTPQGGSxPR	GTPQGGSxPR containing (x=S, T)	g051	d01	t002	g051_d01	g051_d01_t002		novel definition
Caerostris darwini	AgSp_549.1_unlinked_CTD	GGTSYTLTPGTGAT	263	276	14	1.4e-17	1	xGG_GGx	GGTSYxLTPGTxxT containing (x=A, E, K, S, T)	g123	d33	t004	g123_d33	g123_d33_t004		novel definition
Caerostris darwini	AgSp_549.1_unlinked_CTD	SSTESTPSFSF	277	287	11	3.9e-14	1	SS_Srich	SS (SSS) containing	g114	d04	t067	g114_d04	g114_d04_t067		g83
Caerostris darwini	AgSp_549.1_unlinked_CTD	GTGSTPSDRF	288	297	10	5e-13	1	GTrich	GPGTTPG containing [variant]	g054	d02	t033	g054_d02	g054_d02_t033	variant	novel definition
Caerostris darwini	AgSp_549.1_unlinked_CTD	PNGEEYLLIYIP	307	318	12	9e-16	1	PNG	PNGExxxLIxx (x=E, I, L, P, R, Y)	g085	d01	t001	g085_d01	g085_d01_t001		novel definition
Caerostris darwini	AgSp_549.1_unlinked_CTD	SNENQIQTQQ	323	332	10	3.7e-05	0.5	QQ	QQ (QQQ) containing	g099	d01	t003	g099_d01	g099_d01_t003		g82	high_pvalue
Caerostris darwini	AgSp_549.1_unlinked_CTD	TPGIITG	344	350	7	4.4e-06	0.7143	TPx	TPGxVTx containing (x=A, I, L, N, T, _)	g116	d01	t002	g116_d01	g116_d01_t002		novel definition
Caerostris darwini	AgSp_549.1_unlinked_CTD	PNGELRIIIIRR	351	362	12	1.3e-15	1	PNG	PNGExxxLIxx (x=E, I, L, P, R, Y)	g085	d01	t002	g085_d01	g085_d01_t002		novel definition
Caerostris darwini	AgSp_549.1_unlinked_CTD	VPLFIRG	364	370	7	2.4e-09	1	A|G|P|Q|R|S|V|Y_rich	enrichment of A, G, P, Q, S, or Y residues (>50% length)	g001	d01	t120	g001_d01	g001_d01_t120		novel definition
Caerostris darwini	AgSp_549.1_unlinked_CTD	PSGQIIRIVEEL	371	382	12	2.2e-15	1	PxGxIILIIREx	PxGxIILIIREx containing (x=A, E, F, G, L, Q, R, S, Y)	g096	d01	t002	g096_d01	g096_d01_t002		novel definition
Caerostris darwini	AgSp_549.1_unlinked_CTD	TPGIVTG	386	392	7	3.1e-09	1	TPx	TPGxVTx containing (x=A, I, L, N, T, _)	g116	d01	t003	g116_d01	g116_d01_t003		novel definition
Caerostris darwini	AgSp_549.1_unlinked_CTD	PGGEIIQFLVPF	393	404	12	9.4e-16	1	PxGxIILIIREx	PxGxIILIIREx containing (x=A, E, F, G, L, Q, R, S, Y) [variant]	g096	d02	t002	g096_d02	g096_d02_t002	variant	novel definition
Caerostris darwini	AgSp_549.1_unlinked_CTD	PANQSIELIPGI	414	425	12	1.8e-15	1	PxGxIILIIREx	PxGxIILIIREx containing (x=A, E, F, G, L, Q, R, S, Y) [variant]	g096	d02	t001	g096_d02	g096_d02_t001	variant	novel definition
Caerostris darwini	AgSp_549.1_unlinked_CTD	TPGVVTG	429	435	7	3.5e-09	1	TPx	TPGxVTx containing (x=A, I, L, N, T, _)	g116	d01	t005	g116_d01	g116_d01_t005		novel definition
Caerostris darwini	AgSp_549.1_unlinked_CTD	HNGHIIRVYLPY	436	447	12	8.3e-17	1	xxGHIIRxxxPY	xxGHIIRxxxPY containing (x=D, H, I, L, N, V, Y)	g128	d01	t001	g128_d01	g128_d01_t001		novel definition
Caerostris darwini	AgSp_549.1_unlinked_CTD	SPVSVPG	457	463	7	4e-09	1	A|G|P|Q|R|S|V|Y_rich	enrichment of A, G, P, Q, S, or Y residues (>50% length)	g001	d01	t102	g001_d01	g001_d01_t102		novel definition
Caerostris darwini	AgSp_549.1_unlinked_CTD	PRGYPILIIREY	464	475	12	5.2e-16	1	PxGxIILIIREx	PxGxIILIIREx containing (x=A, E, F, G, L, Q, R, S, Y)	g096	d01	t001	g096_d01	g096_d01_t001		novel definition
Caerostris darwini	AgSp_549.1_unlinked_CTD	TPGIITG	479	485	7	2.7e-09	1	TPx	TPGxVTx containing (x=A, I, L, N, T, _)	g116	d01	t002	g116_d01	g116_d01_t002		novel definition
Caerostris darwini	AgSp_549.1_unlinked_CTD	NDGHIIRIIVPY	486	497	12	2e-16	1	xxGHIIRxxxPY	xxGHIIRxxxPY containing (x=D, H, I, L, N, V, Y)	g128	d01	t002	g128_d01	g128_d01_t002		novel definition
Caerostris darwini	AgSp_549.1_unlinked_CTD	GPGTTPGTIT	498	507	10	1.3e-06	0.6	GTrich	GPGTTPG containing	g054	d01	t012	g054_d01	g054_d01_t012		novel definition
Caerostris darwini	AgSp_549.1_unlinked_CTD	PNGQLIYLIPGE	509	520	12	1.2e-15	1	PNG	PNGExxxLIxx (x=E, I, L, P, R, Y)	g085	d01	t003	g085_d01	g085_d01_t003		novel definition
Caerostris darwini	AgSp_549.1_unlinked_CTD	TPGAVTN	524	530	7	2.7e-09	1	TPx	TPGxVTx containing (x=A, I, L, N, T, _)	g116	d01	t001	g116_d01	g116_d01_t001		novel definition
Caerostris darwini	AgSp_549.1_unlinked_CTD	REGEILYIILPE	531	542	12	2.1e-15	1	PxGxIILIIREx	PxGxIILIIREx containing (x=A, E, F, G, L, Q, R, S, Y) [variant]	g096	d02	t003	g096_d02	g096_d02_t003	variant	novel definition
Caerostris darwini	AgSp_549.1_unlinked_CTD	TPGLIG	550	555	6	7.4e-08	1	TPx	TPGxVTx containing (x=A, I, L, N, T, _)	g116	d01	t004	g116_d01	g116_d01_t004		novel definition
Caerostris darwini	AgSp_549.1_unlinked_CTD	PDIGLINPGY	556	565	10	2.8e-13	1	Prich	PDxxxxxILPP (x=D, I, K, Q, T, V)	g089	d04	t005	g089_d04	g089_d04_t005		novel definition
Caerostris darwini	AgSp_549.1_unlinked_CTD	PSSQTGPSAQ	569	578	10	5.1e-13	1	PSSQTGxSAQ	PSSQTGxSAQ containing (x=P, Y)	g092	d01	t001	g092_d01	g092_d01_t001		novel definition
Caerostris darwini	AgSp_549.1_unlinked_CTD	GGDAGFPG	584	591	8	6.8e-05	0.5	xGG_GGx	GGDAG containing	g123	d09	t002	g123_d09	g123_d09_t002		g16	high_pvalue
Caerostris darwini	AgSp_549.1_unlinked_CTD	GTGGTTGTGVSDTP	596	609	14	2.4e-07	0.5714	GTrich	GTGGTTGT containing	g054	d03	t017	g054_d03	g054_d03_t017		novel definition
Caerostris darwini	AgSp_549.1_unlinked_CTD	GPGPQGAGPQ	615	624	10	1.2e-05	0.5	GPGPQ	GPGPQ containing (MaSp4)	g038	d01	t007	g038_d01	g038_d01_t007		novel definition	high_pvalue
Caerostris darwini	AgSp_549.1_unlinked_CTD	GPDGQPIQIIPA	630	641	12	3.8e-07	0.5833	GPxGxPIxxxPA	GPxGxPIxxxPA containing (x=G, I, K, N, Q, V)	g042	d01	t001	g042_d01	g042_d01_t001		novel definition
Caerostris darwini	AgSp_549.1_unlinked_CTD	YSASQQQ	643	649	7	6.9e-05	0.5714	YxxSQQx	YxxSQQx containing (x=A, N, Q, S, T)	g138	d01	t004	g138_d01	g138_d01_t004		novel definition	high_pvalue
Caerostris darwini	AgSp_549.1_unlinked_CTD	YNNTNPLLT	659	667	9	4.8e-12	1	Nrich	YNxNNRMxx containing (x=K, L, N, R, S)	g080	d05	t005	g080_d05	g080_d05_t005		novel definition
Caerostris darwini	AgSp_549.1_unlinked_CTD	PNGRPIILQPA	680	690	11	1e-05	0.5455	PNG	PNGRPIxLQxA containing (x=I, N, L, P, Q)	g085	d03	t003	g085_d03	g085_d03_t003		novel definition	high_pvalue
Caerostris darwini	AgSp_549.1_unlinked_CTD	MRNGNNYFN	720	728	9	4.9e-13	1	Nrich	YNxNNRMxx containing (x=K, L, N, R, S) [variant]	g080	d06	t002	g080_d06	g080_d06_t002	variant	novel definition
Caerostris darwini	AgSp_549.1_unlinked_CTD	EIIGGDGS	746	753	8	8.7e-05	0.5	xGG_GGx	GGD (GGGD) containing	g123	d08	t001	g123_d08	g123_d08_t001		novel definition	high_pvalue
Caerostris darwini	AgSp_549.1_unlinked_CTD	TIESQPQ	760	766	7	8.5e-06	0.7143	A|G|P|Q|R|S|V|Y_rich	enrichment of A, G, P, Q, S, or Y residues (>50% length)	g001	d01	t108	g001_d01	g001_d01_t108		novel definition
Caerostris darwini	AgSp_549.1_unlinked_CTD	GPGGHPIQIIPG	791	802	12	1.3e-05	0.5	GPxGxPIxxxPA	GPxGxPIxxxPA containing (x=G, I, K, N, Q, V)	g042	d01	t004	g042_d01	g042_d01_t004		novel definition	high_pvalue
Caerostris darwini	AgSp_549.1_unlinked_CTD	PSSQTGYSAQ	808	817	10	3.3e-13	1	PSSQTGxSAQ	PSSQTGxSAQ containing (x=P, Y)	g092	d01	t002	g092_d01	g092_d01_t002		novel definition
Caerostris darwini	AgSp_549.1_unlinked_CTD	SDFGYPN	822	828	7	8.1e-10	1	A|G|P|Q|R|S|V|Y_rich	enrichment of A, G, P, Q, S, or Y residues (>50% length)	g001	d01	t092	g001_d01	g001_d01_t092		novel definition
Caerostris darwini	AgSp_549.1_unlinked_CTD	HNRNNRMLN	829	837	9	5.7e-13	1	Nrich	YNxNNRMxx containing (x=K, L, N, R, S) [variant]	g080	d06	t001	g080_d06	g080_d06_t001	variant	novel definition
Caerostris darwini	AgSp_549.1_unlinked_CTD	RTGQFPN	838	844	7	8.1e-10	1	RTxQxSN	RTxQxSN containing (x=D, G, N, P, S)	g110	d01	t005	g110_d01	g110_d01_t005		novel definition
Caerostris darwini	AgSp_549.1_unlinked_CTD	YNRNTRMMN	845	853	9	2.7e-13	1	Nrich	YNxNNRMxx containing (x=K, L, N, R, S)	g080	d05	t006	g080_d05	g080_d05_t006		novel definition
Caerostris darwini	AgSp_549.1_unlinked_CTD	RGEHFPN	854	860	7	4.7e-10	1	PxGxIILIIREx	PxGxIILIIREx containing (x=A, E, F, G, L, Q, R, S, Y) [variant]	g096	d02	t004	g096_d02	g096_d02_t004	variant	novel definition
Caerostris darwini	AgSp_549.1_unlinked_CTD	YNENNRMSN	861	869	9	8e-13	1	Nrich	YNxNNRMxx containing (x=K, L, N, R, S)	g080	d05	t001	g080_d05	g080_d05_t001		novel definition
Caerostris darwini	AgSp_549.1_unlinked_CTD	RTDQFSN	870	876	7	8.8e-10	1	RTxQxSN	RTxQxSN containing (x=D, G, N, P, S)	g110	d01	t003	g110_d01	g110_d01_t003		novel definition
Caerostris darwini	AgSp_549.1_unlinked_CTD	YNGNNRMLN	877	885	9	1.1e-12	1	Nrich	YNxNNRMxx containing (x=K, L, N, R, S)	g080	d05	t002	g080_d05	g080_d05_t002		novel definition
Caerostris darwini	AgSp_549.1_unlinked_CTD	RTDPFPN	886	892	7	7.6e-10	1	RTxQxSN	RTxQxSN containing (x=D, G, N, P, S)	g110	d01	t001	g110_d01	g110_d01_t001		novel definition
Caerostris darwini	AgSp_549.1_unlinked_CTD	YNRRNRNLT	893	901	9	2.4e-12	1	Nrich	YNxNNRMxx containing (x=K, L, N, R, S)	g080	d05	t007	g080_d05	g080_d05_t007		novel definition
Caerostris darwini	AgSp_549.1_unlinked_CTD	RTDQFN	902	907	6	1.2e-08	1	RTxQxSN	RTxQxSN containing (x=D, G, N, P, S)	g110	d01	t002	g110_d01	g110_d01_t002		novel definition
Caerostris darwini	AgSp_549.1_unlinked_CTD	NNGSNNMLN	908	916	9	2.2e-12	1	Nrich	YNxNNRMxx containing (x=K, L, N, R, S) [variant]	g080	d06	t003	g080_d06	g080_d06_t003	variant	novel definition
Caerostris darwini	AgSp_549.1_unlinked_CTD	RTNRFSN	917	923	7	1e-09	1	RTxQxSN	RTxQxSN containing (x=D, G, N, P, S)	g110	d01	t007	g110_d01	g110_d01_t007		novel definition
Caerostris darwini	AgSp_549.1_unlinked_CTD	YNGNNRMLN	924	932	9	1.1e-12	1	Nrich	YNxNNRMxx containing (x=K, L, N, R, S)	g080	d05	t002	g080_d05	g080_d05_t002		novel definition
Caerostris darwini	AgSp_549.1_unlinked_CTD	RGEHFPN	933	939	7	4.7e-10	1	PxGxIILIIREx	PxGxIILIIREx containing (x=A, E, F, G, L, Q, R, S, Y) [variant]	g096	d02	t004	g096_d02	g096_d02_t004	variant	novel definition
Caerostris darwini	AgSp_549.1_unlinked_CTD	YNENNRMSN	940	948	9	8e-13	1	Nrich	YNxNNRMxx containing (x=K, L, N, R, S)	g080	d05	t001	g080_d05	g080_d05_t001		novel definition
Caerostris darwini	AgSp_549.1_unlinked_CTD	RTDQHSN	949	955	7	4.9e-10	1	RTxQxSN	RTxQxSN containing (x=D, G, N, P, S)	g110	d01	t004	g110_d01	g110_d01_t004		novel definition
Caerostris darwini	AgSp_549.1_unlinked_CTD	YNGNNRMLN	956	964	9	1.1e-12	1	Nrich	YNxNNRMxx containing (x=K, L, N, R, S)	g080	d05	t002	g080_d05	g080_d05_t002		novel definition
Caerostris darwini	AgSp_549.1_unlinked_CTD	RGEHFPN	965	971	7	4.7e-10	1	PxGxIILIIREx	PxGxIILIIREx containing (x=A, E, F, G, L, Q, R, S, Y) [variant]	g096	d02	t004	g096_d02	g096_d02_t004	variant	novel definition
Caerostris darwini	AgSp_549.1_unlinked_CTD	YNENNRMSN	972	980	9	8e-13	1	Nrich	YNxNNRMxx containing (x=K, L, N, R, S)	g080	d05	t001	g080_d05	g080_d05_t001		novel definition
Caerostris darwini	AgSp_549.1_unlinked_CTD	RTDQHSN	981	987	7	4.9e-10	1	RTxQxSN	RTxQxSN containing (x=D, G, N, P, S)	g110	d01	t004	g110_d01	g110_d01_t004		novel definition
Caerostris darwini	AgSp_549.1_unlinked_CTD	YNGNNRMSN	988	996	9	8.9e-13	1	Nrich	YNxNNRMxx containing (x=K, L, N, R, S)	g080	d05	t003	g080_d05	g080_d05_t003		novel definition
Caerostris darwini	AgSp_549.1_unlinked_CTD	RTNQFPN	997	1003	7	5.4e-10	1	RTxQxSN	RTxQxSN containing (x=D, G, N, P, S)	g110	d01	t006	g110_d01	g110_d01_t006		novel definition
Caerostris darwini	AgSp_549.1_unlinked_CTD	YNKHNRMSN	1004	1012	9	3.7e-13	1	Nrich	YNxNNRMxx containing (x=K, L, N, R, S)	g080	d05	t004	g080_d05	g080_d05_t004		novel definition
Caerostris darwini	AgSp_549.1_unlinked_CTD	RTGQFPN	1013	1019	7	8.1e-10	1	RTxQxSN	RTxQxSN containing (x=D, G, N, P, S)	g110	d01	t005	g110_d01	g110_d01_t005		novel definition
Caerostris darwini	AgSp1_A_linked_2675_705	VGPQGT	14	19	6	3e-05	0.6667	A|G|P|Q|R|S|V|Y_rich	enrichment of A, G, P, Q, S, or Y residues (>50% length)	g001	d01	t117	g001_d01	g001_d01_t117		novel definition	high_pvalue
Caerostris darwini	AgSp1_A_linked_2675_705	NAFAQSLSSN	49	58	10	1.4e-06	0.6	SS_Srich	SS (SSS) containing	g114	d04	t040	g114_d04	g114_d04_t040		g83
Caerostris darwini	AgSp1_A_linked_2675_705	VGPGSDG	113	119	7	5.8e-05	0.5714	VGPx	VGPx containing (x = E, G)	g120	d01	t002	g120_d01	g120_d01_t002		novel definition	high_pvalue
Caerostris darwini	AgSp1_A_linked_2675_705	VPNPYHQ	140	146	7	5.5e-05	0.5714	A|G|P|Q|R|S|V|Y_rich	enrichment of A, G, P, Q, S, or Y residues (>50% length)	g001	d01	t121	g001_d01	g001_d01_t121		novel definition	high_pvalue
Caerostris darwini	AgSp1_A_linked_2675_705	TPAPKPVY	161	168	8	4.3e-05	0.5	TPx	TPxP containing (x=A, R, S)	g116	d04	t002	g116_d04	g116_d04_t002		novel definition	high_pvalue
Caerostris darwini	AgSp1_A_linked_2675_705	APSGPGPQ	169	176	8	1.7e-06	0.625	GPGPQ	GPGPQ containing (MaSp4)	g038	d01	t001	g038_d01	g038_d01_t001		novel definition
Caerostris darwini	AgSp1_A_linked_2675_705	GGGGDGY	183	189	7	5.2e-06	0.7143	nonAla_run	3 or more AA in homogenous stretch (G,K, P, D, N, S, T)	g078	d01	t009	g078_d01	g078_d01_t009		g57
Caerostris darwini	AgSp1_A_linked_2675_705	GGISGPGG	221	228	8	2.9e-05	0.625	xGG_GGx	GGISGP containing	g123	d21	t002	g123_d21	g123_d21_t002		novel definition	high_pvalue
Caerostris darwini	AgSp1_A_linked_2675_705	GGPGSSGGT	229	237	9	2.9e-06	0.6667	xGG_GGx	multiple xGG (x = A, D, F, G, I, K, L, M, N, P, R, S, T, V, Y)	g123	d43	t187	g123_d43	g123_d43_t187		g49
Caerostris darwini	AgSp1_A_linked_2675_705	DTESYYTGEY	242	251	10	2.1e-09	0.8	DTxSYzTGEY	DTxSYzTGEY containing (x = E, G; z = T, P, Y)	g014	d01	t005	g014_d01	g014_d01_t005		g08
Caerostris darwini	AgSp1_A_linked_2675_705	ETYETNSYTTGSY	252	264	13	6.2e-15	0.9231	DTxSYzTGEY	DTxSYzTGEY containing (x = E, G; z = T, P, Y) [variant]	g014	d02	t003	g014_d02	g014_d02_t003	variant	g08
Caerostris darwini	AgSp1_A_linked_2675_705	ETYETNSYTTGSY	265	277	13	2.9e-17	1	DTxSYzTGEY	DTxSYzTGEY containing (x = E, G; z = T, P, Y) [variant]	g014	d02	t003	g014_d02	g014_d02_t003	variant	g08
Caerostris darwini	AgSp1_A_linked_2675_705	ETGEYQTYETGEY	278	290	13	2.1e-17	1	DTxSYzTGEY	DTxSYzTGEY containing (x = E, G; z = T, P, Y) [variant]	g014	d02	t002	g014_d02	g014_d02_t002	variant	g08
Caerostris darwini	AgSp1_A_linked_2675_705	ETGEYQTYESGEY	291	303	13	2.7e-17	1	DTxSYzTGEY	DTxSYzTGEY containing (x = E, G; z = T, P, Y) [variant]	g014	d02	t001	g014_d02	g014_d02_t001	variant	g08
Caerostris darwini	AgSp1_A_linked_2675_705	QTGEYQTYETGEY	304	316	13	1.4e-17	1	DTxSYzTGEY	DTxSYzTGEY containing (x = E, G; z = T, P, Y)	g014	d01	t007	g014_d01	g014_d01_t007		g08
Caerostris darwini	AgSp1_A_linked_2675_705	QTGEYQTYQTGDY	317	329	13	7.6e-18	1	DTxSYzTGEY	DTxSYzTGEY containing (x = E, G; z = T, P, Y)	g014	d01	t008	g014_d01	g014_d01_t008		g08
Caerostris darwini	AgSp1_A_linked_2675_705	TTGEYTTGES	330	339	10	5.6e-13	1	DTxSYzTGEY	DTxSYzTGEY containing (x = E, G; z = T, P, Y)	g014	d01	t011	g014_d01	g014_d01_t011		g08
Caerostris darwini	AgSp1_A_linked_2675_705	KTGEYTTGEYTTDEY	340	354	15	9.6e-18	0.9333	DTxSYzTGEY	DTxSYzTGEY containing (x = E, G; z = T, P, Y) [variant]	g014	d02	t010	g014_d02	g014_d02_t010	variant	g08
Caerostris darwini	AgSp1_A_linked_2675_705	TTGEYTTGEYTTGEY	355	369	15	2.7e-17	0.9333	DTxSYzTGEY	DTxSYzTGEY containing (x = E, G; z = T, P, Y)	g014	d01	t012	g014_d01	g014_d01_t012		g08
Caerostris darwini	AgSp1_A_linked_2675_705	KTGEYTTGEYTTGEY	370	384	15	1.2e-19	1	DTxSYzTGEY	DTxSYzTGEY containing (x = E, G; z = T, P, Y) [variant]	g014	d02	t011	g014_d02	g014_d02_t011	variant	g08
Caerostris darwini	AgSp1_A_linked_2675_705	TTGEYTTGEYTTGEY	385	399	15	1.2e-19	1	DTxSYzTGEY	DTxSYzTGEY containing (x = E, G; z = T, P, Y)	g014	d01	t012	g014_d01	g014_d01_t012		g08
Caerostris darwini	AgSp1_A_linked_2675_705	KTGEYTTGEYTTGEY	405	419	15	1.2e-19	1	DTxSYzTGEY	DTxSYzTGEY containing (x = E, G; z = T, P, Y) [variant]	g014	d02	t011	g014_d02	g014_d02_t011	variant	g08
Caerostris darwini	AgSp1_A_linked_2675_705	TTSEYTTGEY	420	429	10	5.6e-08	0.7	DTxSYzTGEY	DTxSYzTGEY containing (x = E, G; z = T, P, Y)	g014	d01	t013	g014_d01	g014_d01_t013		g08
Caerostris darwini	AgSp1_A_linked_2675_705	TTGEYTTGEYTTGEY	430	444	15	1.2e-19	1	DTxSYzTGEY	DTxSYzTGEY containing (x = E, G; z = T, P, Y)	g014	d01	t012	g014_d01	g014_d01_t012		g08
Caerostris darwini	AgSp1_A_linked_2675_705	TTSEYTTGEY	445	454	10	5.6e-08	0.7	DTxSYzTGEY	DTxSYzTGEY containing (x = E, G; z = T, P, Y)	g014	d01	t013	g014_d01	g014_d01_t013		g08
Caerostris darwini	AgSp1_A_linked_2675_705	TTGEYTTGEYTTGEY	455	469	15	5e-18	0.9333	DTxSYzTGEY	DTxSYzTGEY containing (x = E, G; z = T, P, Y)	g014	d01	t012	g014_d01	g014_d01_t012		g08
Caerostris darwini	AgSp1_A_linked_2675_705	KTGEYTTGEYTTDEY	475	489	15	9e-20	1	DTxSYzTGEY	DTxSYzTGEY containing (x = E, G; z = T, P, Y) [variant]	g014	d02	t010	g014_d02	g014_d02_t010	variant	g08
Caerostris darwini	AgSp1_A_linked_2675_705	TTGEYTTGEYTTGEY	490	504	15	5e-18	0.9333	DTxSYzTGEY	DTxSYzTGEY containing (x = E, G; z = T, P, Y)	g014	d01	t012	g014_d01	g014_d01_t012		g08
Caerostris darwini	AgSp1_A_linked_2675_705	TTGEYTTGEYTTGEY	505	519	15	2.7e-15	0.8667	DTxSYzTGEY	DTxSYzTGEY containing (x = E, G; z = T, P, Y)	g014	d01	t012	g014_d01	g014_d01_t012		g08
Caerostris darwini	AgSp1_A_linked_2675_705	TTGEYTTGEYTTGEY	520	534	15	5e-18	0.9333	DTxSYzTGEY	DTxSYzTGEY containing (x = E, G; z = T, P, Y)	g014	d01	t012	g014_d01	g014_d01_t012		g08
Caerostris darwini	AgSp1_A_linked_2675_705	TTGEYTTGEYTTGEY	535	549	15	2.7e-15	0.8667	DTxSYzTGEY	DTxSYzTGEY containing (x = E, G; z = T, P, Y)	g014	d01	t012	g014_d01	g014_d01_t012		g08
Caerostris darwini	AgSp1_A_linked_2675_705	KTGEYTTGDY	550	559	10	2.5e-09	0.8	DTxSYzTGEY	DTxSYzTGEY containing (x = E, G; z = T, P, Y) [variant]	g014	d02	t008	g014_d02	g014_d02_t008	variant	g08
Caerostris darwini	AgSp1_A_linked_2675_705	TTGEYTTGEYTTGEY	560	574	15	5e-18	0.9333	DTxSYzTGEY	DTxSYzTGEY containing (x = E, G; z = T, P, Y)	g014	d01	t012	g014_d01	g014_d01_t012		g08
Caerostris darwini	AgSp1_A_linked_2675_705	KTGEYTTGEY	575	584	10	2.4e-13	1	DTxSYzTGEY	DTxSYzTGEY containing (x = E, G; z = T, P, Y) [variant]	g014	d02	t009	g014_d02	g014_d02_t009	variant	g08
Caerostris darwini	AgSp1_A_linked_2675_705	KTGEYTTDEYTTGEY	585	599	15	9e-20	1	DTxSYzTGEY	DTxSYzTGEY containing (x = E, G; z = T, P, Y) [variant]	g014	d02	t007	g014_d02	g014_d02_t007	variant	g08
Caerostris darwini	AgSp1_A_linked_2675_705	KTGEYTTGEYTTGEY	600	614	15	1.4e-17	0.9333	DTxSYzTGEY	DTxSYzTGEY containing (x = E, G; z = T, P, Y) [variant]	g014	d02	t011	g014_d02	g014_d02_t011	variant	g08
Caerostris darwini	AgSp1_A_linked_2675_705	TTGEYTTGEYTTGEY	615	629	15	1.2e-15	0.8667	DTxSYzTGEY	DTxSYzTGEY containing (x = E, G; z = T, P, Y)	g014	d01	t012	g014_d01	g014_d01_t012		g08
Caerostris darwini	AgSp1_A_linked_2675_705	KTGEYTTGEY	630	639	10	2.4e-13	1	DTxSYzTGEY	DTxSYzTGEY containing (x = E, G; z = T, P, Y) [variant]	g014	d02	t009	g014_d02	g014_d02_t009	variant	g08
Caerostris darwini	AgSp1_A_linked_2675_705	KTGDYTTGEYRTGDY	640	654	15	7.2e-20	1	DTxSYzTGEY	DTxSYzTGEY containing (x = E, G; z = T, P, Y) [variant]	g014	d02	t005	g014_d02	g014_d02_t005	variant	g08
Caerostris darwini	AgSp1_A_linked_2675_705	YTGEYSTGEY	655	664	10	1.7e-13	1	DTxSYzTGEY	DTxSYzTGEY containing (x = E, G; z = T, P, Y)	g014	d01	t017	g014_d01	g014_d01_t017		g08
Caerostris darwini	AgSp1_A_linked_2675_705	ITGEYSSSEY	665	674	10	3.8e-13	1	DTxSYzTGEY	DTxSYzTGEY containing (x = E, G; z = T, P, Y) [variant]	g014	d02	t004	g014_d02	g014_d02_t004	variant	g08
Caerostris darwini	AgSp1_A_linked_2675_705	YTGEYDTGEY	675	684	10	1.2e-13	1	DTxSYzTGEY	DTxSYzTGEY containing (x = E, G; z = T, P, Y)	g014	d01	t016	g014_d01	g014_d01_t016		g08
Caerostris darwini	AgSp1_A_linked_2675_705	ATGEFATGEY	690	699	10	4.6e-13	1	DTxSYzTGEY	DTxSYzTGEY containing (x = E, G; z = T, P, Y)	g014	d01	t001	g014_d01	g014_d01_t001		g08
Caerostris darwini	AgSp1_A_linked_2675_705	ATGEYASGDY	700	709	10	3.8e-13	1	DTxSYzTGEY	DTxSYzTGEY containing (x = E, G; z = T, P, Y)	g014	d01	t002	g014_d01	g014_d01_t002		g08
Caerostris darwini	AgSp1_A_linked_2675_705	DTGEYATGEY	710	719	10	2.6e-13	1	DTxSYzTGEY	DTxSYzTGEY containing (x = E, G; z = T, P, Y)	g014	d01	t006	g014_d01	g014_d01_t006		g08
Caerostris darwini	AgSp1_A_linked_2675_705	GTGEIPVM	720	727	8	7.5e-11	1	unassigned	no obvious grouping	g140	d01	t017	g140_d01	g140_d01_t017		g89
Caerostris darwini	AgSp1_A_linked_2675_705	EGGATPGTLT	728	737	10	1.5e-12	1	GTrich	GPGTTPG containing [variant]	g054	d02	t002	g054_d02	g054_d02_t002	variant	novel definition
Caerostris darwini	AgSp1_A_linked_2675_705	NPEGKLDRVILPD	738	750	13	1.2e-16	1	unassigned	no obvious grouping	g140	d01	t031	g140_d01	g140_d01_t031		g89
Caerostris darwini	AgSp1_A_linked_2675_705	GSGAVSGTVS	751	760	10	2.4e-12	1	GxGxGAGV	GxGxGAGV containing [variant]	g060	d02	t006	g060_d02	g060_d02_t006	variant	novel definition
Caerostris darwini	AgSp1_A_linked_2675_705	GPDGQPIKIVPA	761	772	12	1.1e-15	1	GPDGxP	GPDGxP containing (x=K,Q,R,S,Y)	g035	d01	t018	g035_d01	g035_d01_t018		novel definition
Caerostris darwini	AgSp1_A_linked_2675_705	GPGTTPGALT	773	782	10	1.2e-12	1	GTrich	GPGTTPG containing	g054	d01	t005	g054_d01	g054_d01_t005		novel definition
Caerostris darwini	AgSp1_A_linked_2675_705	GPDGQISKIVVPQ	783	795	13	5.9e-17	1	GPDGxP	GPDGxP containing (x=K,Q,R,S,Y) [variant]	g035	d02	t018	g035_d02	g035_d02_t018	variant	novel definition
Caerostris darwini	AgSp1_A_linked_2675_705	VPYPRPDEPQFVG	796	808	13	1.7e-17	1	A|G|P|Q|R|S|V|Y_rich	enrichment of A, G, P, Q, S, or Y residues (>50% length)	g001	d01	t122	g001_d01	g001_d01_t122		novel definition
Caerostris darwini	AgSp1_A_linked_2675_705	GKGVPPIRVVTA	809	820	12	2.4e-15	1	A|G|P|Q|R|S|V|Y_rich	enrichment of A, G, P, Q, S, or Y residues (>50% length)	g001	d01	t021	g001_d01	g001_d01_t021		novel definition
Caerostris darwini	AgSp1_A_linked_2675_705	KPGTTPGVVT	821	830	10	6.2e-13	1	GTrich	GPGTTPG containing [variant]	g054	d02	t038	g054_d02	g054_d02_t038	variant	novel definition
Caerostris darwini	AgSp1_A_linked_2675_705	GPGGRVNRLVIPD	831	843	13	1.2e-16	1	GPxGxPIxxxPA	GPxGxPIxxxPA containing (x=G, I, K, N, Q, V)	g042	d01	t009	g042_d01	g042_d01_t009		novel definition
Caerostris darwini	AgSp1_A_linked_2675_705	GTGTTPGIVT	844	853	10	7.5e-13	1	GTrich	GPGTTPG containing [variant]	g054	d02	t034	g054_d02	g054_d02_t034	variant	novel definition
Caerostris darwini	AgSp1_A_linked_2675_705	GPDGKYRQVVLPV	854	866	13	6.2e-17	1	GPDGxP	GPDGxP containing (x=K,Q,R,S,Y) [variant]	g035	d02	t013	g035_d02	g035_d02_t013	variant	novel definition
Caerostris darwini	AgSp1_A_linked_2675_705	GAGYTPGTVR	867	876	10	4.7e-13	1	GTrich	GPGTTPG containing [variant]	g054	d02	t008	g054_d02	g054_d02_t008	variant	novel definition
Caerostris darwini	AgSp1_A_linked_2675_705	APGGKPILIQPA	877	888	12	2.3e-15	1	GPxGxPIxxxPA	GPxGxPIxxxPA containing (x=G, I, K, N, Q, V) [variant]	g042	d02	t002	g042_d02	g042_d02_t002	variant	novel definition
Caerostris darwini	AgSp1_A_linked_2675_705	QYATTPGVVT	889	898	10	2.9e-13	1	GTrich	GPGTTPG containing [variant]	g054	d02	t047	g054_d02	g054_d02_t047	variant	novel definition
Caerostris darwini	AgSp1_A_linked_2675_705	GRDGKIKKLIV	899	909	11	4.8e-14	1	Krich	high proportion of Lysine	g068	d01	t003	g068_d01	g068_d01_t003		novel definition
Caerostris darwini	AgSp1_A_linked_2675_705	PHDPTPGPQR	910	919	10	6.6e-14	1	A|G|P|Q|R|S|V|Y_rich	enrichment of A, G, P, Q, S, or Y residues (>50% length)	g001	d01	t067	g001_d01	g001_d01_t067		novel definition
Caerostris darwini	AgSp1_A_linked_2675_705	ASTIP	920	924	5	9.1e-07	1	ST	ST containing	g115	d01	t001	g115_d01	g115_d01_t001		g73
Caerostris darwini	AgSp1_A_linked_2675_705	GPDGKPIIII	925	934	10	3.7e-13	1	GPDGxP	GPDGxP containing (x=K,Q,R,S,Y)	g035	d01	t003	g035_d01	g035_d01_t003		novel definition
Caerostris darwini	AgSp1_A_linked_2675_705	PGGPTPGAVT	935	944	10	7.1e-13	1	GTrich	GPGTTPG containing [variant]	g054	d02	t041	g054_d02	g054_d02_t041	variant	novel definition
Caerostris darwini	AgSp1_A_linked_2675_705	GPDGNIKRIIYPE	945	957	13	3.2e-17	1	GPDGxP	GPDGxP containing (x=K,Q,R,S,Y) [variant]	g035	d02	t014	g035_d02	g035_d02_t014	variant	novel definition
Caerostris darwini	AgSp1_A_linked_2675_705	GAGTTPGTAK	958	967	10	1.1e-12	1	GTrich	GPGTTPG containing [variant]	g054	d02	t007	g054_d02	g054_d02_t007	variant	novel definition
Caerostris darwini	AgSp1_A_linked_2675_705	GPDGNPIEIVPE	968	979	12	1.2e-15	1	GPDGxP	GPDGxP containing (x=K,Q,R,S,Y)	g035	d01	t013	g035_d01	g035_d01_t013		novel definition
Caerostris darwini	AgSp1_A_linked_2675_705	SPGTTPGAIT	980	989	10	7.8e-13	1	GTrich	GPGTTPG containing [variant]	g054	d02	t057	g054_d02	g054_d02_t057	variant	novel definition
Caerostris darwini	AgSp1_A_linked_2675_705	GPDGKISRIVLPT	990	1002	13	1.6e-16	1	GPDGxP	GPDGxP containing (x=K,Q,R,S,Y) [variant]	g035	d02	t010	g035_d02	g035_d02_t010	variant	novel definition
Caerostris darwini	AgSp1_A_linked_2675_705	PGPRAVIN	1003	1010	8	1.1e-10	1	A|G|P|Q|R|S|V|Y_rich	enrichment of A, G, P, Q, S, or Y residues (>50% length)	g001	d01	t063	g001_d01	g001_d01_t063		novel definition
Caerostris darwini	AgSp1_A_linked_2675_705	GPKGQPIKIVPN	1011	1022	12	8.1e-16	1	GPxGxPIxxxPA	GPxGxPIxxxPA containing (x=G, I, K, N, Q, V)	g042	d01	t021	g042_d01	g042_d01_t021		novel definition
Caerostris darwini	AgSp1_A_linked_2675_705	GPGDTPSTVT	1023	1032	10	6.3e-13	1	GTrich	GPGTTPG containing [variant]	g054	d02	t022	g054_d02	g054_d02_t022	variant	novel definition
Caerostris darwini	AgSp1_A_linked_2675_705	GPDGNLAKILLPK	1033	1045	13	3.2e-16	1	GPDGxP	GPDGxP containing (x=K,Q,R,S,Y) [variant]	g035	d02	t015	g035_d02	g035_d02_t015	variant	novel definition
Caerostris darwini	AgSp1_A_linked_2675_705	GSGRTPGTVS	1046	1055	10	1.1e-12	1	GTrich	GPGTTPG containing [variant]	g054	d02	t029	g054_d02	g054_d02_t029	variant	novel definition
Caerostris darwini	AgSp1_A_linked_2675_705	GPDGNPIQLVPA	1056	1067	12	1.5e-15	1	GPDGxP	GPDGxP containing (x=K,Q,R,S,Y)	g035	d01	t015	g035_d01	g035_d01_t015		novel definition
Caerostris darwini	AgSp1_A_linked_2675_705	GPGTTPGAVT	1068	1077	10	8.4e-13	1	GTrich	GPGTTPG containing	g054	d01	t006	g054_d01	g054_d01_t006		novel definition
Caerostris darwini	AgSp1_A_linked_2675_705	DPDGRLTKIIIPT	1078	1090	13	8.2e-17	1	Drich	DPDGxxxxIxxPx containing	g013	d01	t004	g013_d01	g013_d01_t004		novel definition
Caerostris darwini	AgSp1_A_linked_2675_705	PGPVGRTAVK	1091	1100	10	6.7e-13	1	A|G|P|Q|R|S|V|Y_rich	enrichment of A, G, P, Q, S, or Y residues (>50% length)	g001	d01	t064	g001_d01	g001_d01_t064		novel definition
Caerostris darwini	AgSp1_A_linked_2675_705	GPGNQPILLE	1101	1110	10	6.8e-13	1	GPxGxPIxxxPA	GPxGxPIxxxPA containing (x=G, I, K, N, Q, V)	g042	d01	t010	g042_d01	g042_d01_t010		novel definition
Caerostris darwini	AgSp1_A_linked_2675_705	PAGSTPGTVT	1111	1120	10	8.9e-13	1	GTrich	GPGTTPG containing [variant]	g054	d02	t040	g054_d02	g054_d02_t040	variant	novel definition
Caerostris darwini	AgSp1_A_linked_2675_705	GPDGKISKIVLPV	1121	1133	13	1.9e-16	1	GPDGxP	GPDGxP containing (x=K,Q,R,S,Y) [variant]	g035	d02	t009	g035_d02	g035_d02_t009	variant	novel definition
Caerostris darwini	AgSp1_A_linked_2675_705	QSSEASSTIS	1134	1143	10	1.3e-12	1	SS_Srich	SS (SSS) containing	g114	d04	t046	g114_d04	g114_d04_t046		g83
Caerostris darwini	AgSp1_A_linked_2675_705	GPDGEPIQVIPA	1144	1155	12	1.2e-15	1	GPDGxP	GPDGxP containing (x=K,Q,R,S,Y)	g035	d01	t001	g035_d01	g035_d01_t001		novel definition
Caerostris darwini	AgSp1_A_linked_2675_705	GKGTTPGTIT	1156	1165	10	6.9e-13	1	GTrich	GPGTTPG containing [variant]	g054	d02	t021	g054_d02	g054_d02_t021	variant	novel definition
Caerostris darwini	AgSp1_A_linked_2675_705	GPDGKIKQIIV	1166	1176	11	2e-14	1	GPDGxP	GPDGxP containing (x=K,Q,R,S,Y) [variant]	g035	d02	t004	g035_d02	g035_d02_t004	variant	novel definition
Caerostris darwini	AgSp1_A_linked_2675_705	PTPGPEGTIK	1177	1186	10	4.5e-13	1	GPE	GPEG containing	g036	d02	t007	g036_d02	g036_d02_t007		novel definition
Caerostris darwini	AgSp1_A_linked_2675_705	GPSGRPIQIIPE	1187	1198	12	1.1e-15	1	GPxGxPIxxxPA	GPxGxPIxxxPA containing (x=G, I, K, N, Q, V)	g042	d01	t030	g042_d01	g042_d01_t030		novel definition
Caerostris darwini	AgSp1_A_linked_2675_705	QPGTTPGAVT	1199	1208	10	4.9e-13	1	GTrich	GPGTTPG containing [variant]	g054	d02	t046	g054_d02	g054_d02_t046	variant	novel definition
Caerostris darwini	AgSp1_A_linked_2675_705	DPDGNIVRVVVPE	1209	1221	13	6.8e-17	1	Drich	DPDGxxxxIxxPx containing	g013	d01	t002	g013_d01	g013_d01_t002		novel definition
Caerostris darwini	AgSp1_A_linked_2675_705	GSNTTPGTIN	1222	1231	10	4.5e-13	1	GTrich	GPGTTPG containing [variant]	g054	d02	t030	g054_d02	g054_d02_t030	variant	novel definition
Caerostris darwini	AgSp1_A_linked_2675_705	GPDGQPIQIIPA	1232	1243	12	6.9e-16	1	GPxGxPIxxxPA	GPxGxPIxxxPA containing (x=G, I, K, N, Q, V)	g042	d01	t001	g042_d01	g042_d01_t001		novel definition
Caerostris darwini	AgSp1_A_linked_2675_705	GPGTTPGAIT	1244	1253	10	7.3e-13	1	GTrich	GPGTTPG containing	g054	d01	t003	g054_d01	g054_d01_t003		novel definition
Caerostris darwini	AgSp1_A_linked_2675_705	GPDGQINKIIVPT	1254	1266	13	4.7e-17	1	GPDGxP	GPDGxP containing (x=K,Q,R,S,Y) [variant]	g035	d02	t017	g035_d02	g035_d02_t017	variant	novel definition
Caerostris darwini	AgSp1_A_linked_2675_705	GPPLPGSGTYTLK	1267	1279	13	1.8e-16	1	GSG	GSG (GSGG) containing	g048	d01	t001	g048_d01	g048_d01_t001		novel definition
Caerostris darwini	AgSp1_A_linked_2675_705	GPSGEDIELI	1280	1289	10	1e-12	1	GPSGxxSQ	GPSGxxSQ containing (x=A, G, P, Q, S) [variant]	g040	d02	t001	g040_d02	g040_d02_t001	variant	novel definition
Caerostris darwini	AgSp1_A_linked_2675_705	PSGRLPGYLP	1290	1299	10	6.5e-13	1	A|G|P|Q|R|S|V|Y_rich	enrichment of A, G, P, Q, S, or Y residues (>50% length)	g001	d01	t071	g001_d01	g001_d01_t071		novel definition
Caerostris darwini	AgSp1_A_linked_2675_705	GPNGRPIRVVPA	1300	1311	12	1.3e-15	1	GPxGxPIxxxPA	GPxGxPIxxxPA containing (x=G, I, K, N, Q, V)	g042	d01	t026	g042_d01	g042_d01_t026		novel definition
Caerostris darwini	AgSp1_A_linked_2675_705	NPGTTPGVQT	1312	1321	10	3.1e-13	1	GTrich	GPGTTPG containing [variant]	g054	d02	t039	g054_d02	g054_d02_t039	variant	novel definition
Caerostris darwini	AgSp1_A_linked_2675_705	GPHGQISKIAY	1322	1332	11	7.2e-15	1	GPxGxPIxxxPA	GPxGxPIxxxPA containing (x=G, I, K, N, Q, V)	g042	d01	t017	g042_d01	g042_d01_t017		novel definition
Caerostris darwini	AgSp1_A_linked_2675_705	PQGTTPNVRTVT	1333	1344	12	8.8e-16	1	GTrich	GPGTTPG containing [variant]	g054	d02	t044	g054_d02	g054_d02_t044	variant	novel definition
Caerostris darwini	AgSp1_A_linked_2675_705	GPDGDNILLL	1345	1354	10	1.3e-12	1	GPDGxP	GPDGxP containing (x=K,Q,R,S,Y) [variant]	g035	d02	t003	g035_d02	g035_d02_t003	variant	novel definition
Caerostris darwini	AgSp1_A_linked_2675_705	PNGPTPGTVT	1355	1364	10	3.9e-13	1	GTrich	GPGTTPG containing [variant]	g054	d02	t043	g054_d02	g054_d02_t043	variant	novel definition
Caerostris darwini	AgSp1_A_linked_2675_705	APGGNILRFILPQ	1365	1377	13	9.3e-17	1	GPxGxPIxxxPA	GPxGxPIxxxPA containing (x=G, I, K, N, Q, V) [variant]	g042	d02	t003	g042_d02	g042_d02_t003	variant	novel definition
Caerostris darwini	AgSp1_A_linked_2675_705	GSGITPSMVR	1378	1387	10	3.4e-13	1	GSG	GSG (GSGG) containing	g048	d01	t032	g048_d01	g048_d01_t032		novel definition
Caerostris darwini	AgSp1_A_linked_2675_705	GPEGQQIPVVPA	1388	1399	12	1.1e-15	1	GPxGxPIxxxPA	GPxGxPIxxxPA containing (x=G, I, K, N, Q, V)	g042	d01	t002	g042_d01	g042_d01_t002		novel definition
Caerostris darwini	AgSp1_A_linked_2675_705	GPRTTPGIVT	1400	1409	10	4.8e-13	1	GTrich	GPGTTPG containing [variant]	g054	d02	t025	g054_d02	g054_d02_t025	variant	novel definition
Caerostris darwini	AgSp1_A_linked_2675_705	DPDGRIAEIIVPT	1410	1422	13	7.6e-17	1	Drich	DPDGxxxxIxxPx containing	g013	d01	t003	g013_d01	g013_d01_t003		novel definition
Caerostris darwini	AgSp1_A_linked_2675_705	PPPLGAVK	1423	1430	8	2.3e-10	1	Prich	high proportion of Proline	g089	d01	t002	g089_d01	g089_d01_t002		g63
Caerostris darwini	AgSp1_A_linked_2675_705	GPDSKPIEFFVG	1431	1442	12	1e-15	1	GPDGxP	GPDGxP containing (x=K,Q,R,S,Y)	g035	d01	t028	g035_d01	g035_d01_t028		novel definition
Caerostris darwini	AgSp1_A_linked_2675_705	GPGDRPRAIT	1443	1452	10	4.2e-13	1	GPDGxP	GPDGxP containing (x=K,Q,R,S,Y)	g035	d01	t029	g035_d01	g035_d01_t029		novel definition
Caerostris darwini	AgSp1_A_linked_2675_705	APDGNPAYILPK	1453	1464	12	1.1e-15	1	GPxGxPIxxxPA	GPxGxPIxxxPA containing (x=G, I, K, N, Q, V) [variant]	g042	d02	t001	g042_d02	g042_d02_t001	variant	novel definition
Caerostris darwini	AgSp1_A_linked_2675_705	GSATTPGIAE	1465	1474	10	1.2e-12	1	GTrich	GPGTTPG containing [variant]	g054	d02	t027	g054_d02	g054_d02_t027	variant	novel definition
Caerostris darwini	AgSp1_A_linked_2675_705	GPDGRPVQLEPE	1475	1486	12	1.6e-15	1	GPDGxP	GPDGxP containing (x=K,Q,R,S,Y)	g035	d01	t024	g035_d01	g035_d01_t024		novel definition
Caerostris darwini	AgSp1_A_linked_2675_705	SPGTTPGVVT	1487	1496	10	7.8e-13	1	GTrich	GPGTTPG containing [variant]	g054	d02	t058	g054_d02	g054_d02_t058	variant	novel definition
Caerostris darwini	AgSp1_A_linked_2675_705	GPDGQPSKIIFPT	1497	1509	13	4.3e-17	1	GPDGxP	GPDGxP containing (x=K,Q,R,S,Y)	g035	d01	t020	g035_d01	g035_d01_t020		novel definition
Caerostris darwini	AgSp1_A_linked_2675_705	KGPRGGVPQ	1510	1518	9	6.8e-12	1	xGG_GGx	GGV (GGGV) containing	g123	d34	t012	g123_d34	g123_d34_t012		novel definition
Caerostris darwini	AgSp1_A_linked_2675_705	GPGRKPIQILPG	1519	1530	12	1.5e-15	1	GPxGxPIxxxPA	GPxGxPIxxxPA containing (x=G, I, K, N, Q, V)	g042	d01	t013	g042_d01	g042_d01_t013		novel definition
Caerostris darwini	AgSp1_A_linked_2675_705	GPGTTPSTIT	1531	1540	10	6.3e-13	1	GTrich	GPGTTPG containing	g054	d01	t018	g054_d01	g054_d01_t018		novel definition
Caerostris darwini	AgSp1_A_linked_2675_705	DPDGNIIRLILPE	1541	1553	13	1.1e-16	1	Drich	DPDGxxxxIxxPx containing	g013	d01	t001	g013_d01	g013_d01_t001		novel definition
Caerostris darwini	AgSp1_A_linked_2675_705	GSATTPGSVI	1554	1563	10	1.2e-12	1	GTrich	GPGTTPG containing [variant]	g054	d02	t028	g054_d02	g054_d02_t028	variant	novel definition
Caerostris darwini	AgSp1_A_linked_2675_705	GPDGQPIRIEPA	1564	1575	12	9.8e-16	1	GPDGxP	GPDGxP containing (x=K,Q,R,S,Y)	g035	d01	t019	g035_d01	g035_d01_t019		novel definition
Caerostris darwini	AgSp1_A_linked_2675_705	GPNTTPGVIR	1576	1585	10	3.7e-13	1	GTrich	GPGTTPG containing [variant]	g054	d02	t024	g054_d02	g054_d02_t024	variant	novel definition
Caerostris darwini	AgSp1_A_linked_2675_705	DPNGQIRKIIV	1586	1596	11	1.2e-14	1	Drich	DPDGxxxxIxxPx containing	g013	d01	t006	g013_d01	g013_d01_t006		novel definition
Caerostris darwini	AgSp1_A_linked_2675_705	PIPGPQGTVT	1597	1606	10	3.2e-13	1	GTrich	GPGTTPG containing [variant]	g054	d02	t042	g054_d02	g054_d02_t042	variant	novel definition
Caerostris darwini	AgSp1_A_linked_2675_705	GPGGHPIQIIPG	1607	1618	12	4.8e-16	1	GPxGxPIxxxPA	GPxGxPIxxxPA containing (x=G, I, K, N, Q, V)	g042	d01	t004	g042_d01	g042_d01_t004		novel definition
Caerostris darwini	AgSp1_A_linked_2675_705	GKGSTPQAITDD	1619	1630	12	1.6e-15	1	GTrich	GPGTTPG containing [variant]	g054	d02	t020	g054_d02	g054_d02_t020	variant	novel definition
Caerostris darwini	AgSp1_A_linked_2675_705	DGNLSRIIMPGG	1631	1642	12	1e-15	1	xGG_GGx	single xGG (x = A, D, E, F, I, P, S, V, Y)	g123	d53	t001	g123_d53	g123_d53_t001		g68
Caerostris darwini	AgSp1_A_linked_2675_705	GAGTTPGSIT	1643	1652	10	1.1e-12	1	GTrich	GPGTTPG containing [variant]	g054	d02	t006	g054_d02	g054_d02_t006	variant	novel definition
Caerostris darwini	AgSp1_A_linked_2675_705	GPNGQPIQLEPE	1653	1664	12	9.5e-16	1	GPxGxPIxxxPA	GPxGxPIxxxPA containing (x=G, I, K, N, Q, V)	g042	d01	t025	g042_d01	g042_d01_t025		novel definition
Caerostris darwini	AgSp1_A_linked_2675_705	SPGTTPGVVT	1665	1674	10	7.8e-13	1	GTrich	GPGTTPG containing [variant]	g054	d02	t058	g054_d02	g054_d02_t058	variant	novel definition
Caerostris darwini	AgSp1_A_linked_2675_705	GPDGQINKIIVPK	1675	1687	13	4.6e-17	1	GPDGxP	GPDGxP containing (x=K,Q,R,S,Y) [variant]	g035	d02	t016	g035_d02	g035_d02_t016	variant	novel definition
Caerostris darwini	AgSp1_A_linked_2675_705	GPTTTTKGPGSLLI	1688	1701	14	2.1e-17	1	GTrich	GPGTTPG containing [variant]	g054	d02	t026	g054_d02	g054_d02_t026	variant	novel definition
Caerostris darwini	AgSp1_A_linked_2675_705	GLGSTPGKTSVE	1702	1713	12	6.9e-15	1	GL	GL (GGL, GGGL) containing	g033	d01	t046	g033_d01	g033_d01_t046		g20
Caerostris darwini	AgSp1_A_linked_2675_705	GPHGNRIQIIPA	1714	1725	12	3.5e-16	1	GPxGxPIxxxPA	GPxGxPIxxxPA containing (x=G, I, K, N, Q, V)	g042	d01	t016	g042_d01	g042_d01_t016		novel definition
Caerostris darwini	AgSp1_A_linked_2675_705	GEGTTPGIVG	1726	1735	10	9.2e-13	1	GTrich	GPGTTPG containing [variant]	g054	d02	t010	g054_d02	g054_d02_t010	variant	novel definition
Caerostris darwini	AgSp1_A_linked_2675_705	DKHGKPKKIYVPK	1736	1748	13	1.7e-17	1	Krich	high proportion of Lysine	g068	d01	t001	g068_d01	g068_d01_t001		novel definition
Caerostris darwini	AgSp1_A_linked_2675_705	GSYTTPGTIR	1749	1758	10	3.6e-13	1	GTrich	GPGTTPG containing [variant]	g054	d02	t031	g054_d02	g054_d02_t031	variant	novel definition
Caerostris darwini	AgSp1_A_linked_2675_705	GPHGRPIDVEPA	1759	1770	12	6.1e-16	1	GPxGxPIxxxPA	GPxGxPIxxxPA containing (x=G, I, K, N, Q, V)	g042	d01	t018	g042_d01	g042_d01_t018		novel definition
Caerostris darwini	AgSp1_A_linked_2675_705	GPGTTPGVEK	1771	1780	10	7e-13	1	GTrich	GPGTTPG containing	g054	d01	t015	g054_d01	g054_d01_t015		novel definition
Caerostris darwini	AgSp1_A_linked_2675_705	GPDKKIHKV	1781	1789	9	2.9e-12	1	GPDGxP	GPDGxP containing (x=K,Q,R,S,Y) [variant]	g035	d02	t019	g035_d02	g035_d02_t019	variant	novel definition
Caerostris darwini	AgSp1_A_linked_2675_705	IVPTTPDAPG	1790	1799	10	4.3e-13	1	GTrich	GPGTTPG containing [variant]	g054	d02	t035	g054_d02	g054_d02_t035	variant	novel definition
Caerostris darwini	AgSp1_A_linked_2675_705	SPEGTPGSPN	1800	1809	10	5.8e-13	1	GTrich	GPGTTPG containing [variant]	g054	d02	t055	g054_d02	g054_d02_t055	variant	novel definition
Caerostris darwini	AgSp1_A_linked_2675_705	GPGRQKPGIG	1810	1819	10	4.1e-13	1	GPxGxPIxxxPA	GPxGxPIxxxPA containing (x=G, I, K, N, Q, V)	g042	d01	t014	g042_d01	g042_d01_t014		novel definition
Caerostris darwini	AgSp1_A_linked_2675_705	GPQGRPIQIVPA	1820	1831	12	7.9e-16	1	GPxGxPIxxxPA	GPxGxPIxxxPA containing (x=G, I, K, N, Q, V)	g042	d01	t028	g042_d01	g042_d01_t028		novel definition
Caerostris darwini	AgSp1_A_linked_2675_705	GPGTTPGTVT	1832	1841	10	6.8e-13	1	GTrich	GPGTTPG containing	g054	d01	t014	g054_d01	g054_d01_t014		novel definition
Caerostris darwini	AgSp1_A_linked_2675_705	GPDGSPVKFIVPN	1842	1854	13	6e-17	1	GPDGxP	GPDGxP containing (x=K,Q,R,S,Y)	g035	d01	t026	g035_d01	g035_d01_t026		novel definition
Caerostris darwini	AgSp1_A_linked_2675_705	GAFMTPGSIP	1855	1864	10	2.1e-13	1	GAxxTPGxIP	GAFxTPGxIP containing (x = I, M, S, T)	g028	d01	t001	g028_d01	g028_d01_t001		novel definition
Caerostris darwini	AgSp1_A_linked_2675_705	GPDGNPIHVEPA	1865	1876	12	5.5e-16	1	GPDGxP	GPDGxP containing (x=K,Q,R,S,Y)	g035	d01	t014	g035_d01	g035_d01_t014		novel definition
Caerostris darwini	AgSp1_A_linked_2675_705	GPGTTPGAER	1877	1886	10	7.1e-13	1	GTrich	GPGTTPG containing	g054	d01	t001	g054_d01	g054_d01_t001		novel definition
Caerostris darwini	AgSp1_A_linked_2675_705	GPDGKINKI	1887	1895	9	6.2e-12	1	GPDGxP	GPDGxP containing (x=K,Q,R,S,Y) [variant]	g035	d02	t005	g035_d02	g035_d02_t005	variant	novel definition
Caerostris darwini	AgSp1_A_linked_2675_705	FLPTTPVRPSP	1896	1906	11	2.1e-14	1	GTrich	GPGTTPG containing [variant]	g054	d02	t004	g054_d02	g054_d02_t004	variant	novel definition
Caerostris darwini	AgSp1_A_linked_2675_705	VPQTTPTKVS	1907	1916	10	3.9e-13	1	GTrich	GPGTTPG containing [variant]	g054	d02	t059	g054_d02	g054_d02_t059	variant	novel definition
Caerostris darwini	AgSp1_A_linked_2675_705	GPQGKPILILPA	1917	1928	12	2.9e-15	1	GPxGxPIxxxPA	GPxGxPIxxxPA containing (x=G, I, K, N, Q, V)	g042	d01	t027	g042_d01	g042_d01_t027		novel definition
Caerostris darwini	AgSp1_A_linked_2675_705	GPGTTPGTVT	1929	1938	10	6.8e-13	1	GTrich	GPGTTPG containing	g054	d01	t014	g054_d01	g054_d01_t014		novel definition
Caerostris darwini	AgSp1_A_linked_2675_705	GPDGKPTKFIVPL	1939	1951	13	8.7e-17	1	GPDGxP	GPDGxP containing (x=K,Q,R,S,Y)	g035	d01	t008	g035_d01	g035_d01_t008		novel definition
Caerostris darwini	AgSp1_A_linked_2675_705	GAFTTPGSIP	1952	1961	10	5.3e-13	1	GAxxTPGxIP	GAFxTPGxIP containing (x = I, M, S, T)	g028	d01	t005	g028_d01	g028_d01_t005		novel definition
Caerostris darwini	AgSp1_A_linked_2675_705	GPDGKPIPVEPA	1962	1973	12	1.6e-15	1	GPDGxP	GPDGxP containing (x=K,Q,R,S,Y)	g035	d01	t004	g035_d01	g035_d01_t004		novel definition
Caerostris darwini	AgSp1_A_linked_2675_705	GPGTTPGTLT	1974	1983	10	9.7e-13	1	GTrich	GPGTTPG containing	g054	d01	t013	g054_d01	g054_d01_t013		novel definition
Caerostris darwini	AgSp1_A_linked_2675_705	DSDGNVDKIILPT	1984	1996	13	1.1e-16	1	Drich	DPDGxxxxIxxPx containing [variant]	g013	d02	t004	g013_d02	g013_d02_t004	variant	novel definition
Caerostris darwini	AgSp1_A_linked_2675_705	TPKGQYYFPI	1997	2006	10	6e-14	1	TPx	TPKx containing (x=D, G, P, Q, S, V)	g116	d02	t006	g116_d02	g116_d02_t006		novel definition
Caerostris darwini	AgSp1_A_linked_2675_705	TPKPTPTPVS	2007	2016	10	3.8e-13	1	TPx	TPKx containing (x=D, G, P, Q, S, V)	g116	d02	t007	g116_d02	g116_d02_t007		novel definition
Caerostris darwini	AgSp1_A_linked_2675_705	NPQGKPIQIIPA	2017	2028	12	5.2e-16	1	GPxGxPIxxxPA	GPxGxPIxxxPA containing (x=G, I, K, N, Q, V) [variant]	g042	d02	t004	g042_d02	g042_d02_t004	variant	novel definition
Caerostris darwini	AgSp1_A_linked_2675_705	GPGTTPGTIT	2029	2038	10	5.9e-13	1	GTrich	GPGTTPG containing	g054	d01	t012	g054_d01	g054_d01_t012		novel definition
Caerostris darwini	AgSp1_A_linked_2675_705	SDGNPVKFIVPD	2040	2051	12	8.8e-16	1	unassigned	no obvious grouping	g140	d01	t038	g140_d01	g140_d01_t038		g89
Caerostris darwini	AgSp1_A_linked_2675_705	GAFTTPGSIP	2052	2061	10	5.3e-13	1	GAxxTPGxIP	GAFxTPGxIP containing (x = I, M, S, T)	g028	d01	t005	g028_d01	g028_d01_t005		novel definition
Caerostris darwini	AgSp1_A_linked_2675_705	GPDGKPIPVEPA	2062	2073	12	1.6e-15	1	GPDGxP	GPDGxP containing (x=K,Q,R,S,Y)	g035	d01	t004	g035_d01	g035_d01_t004		novel definition
Caerostris darwini	AgSp1_A_linked_2675_705	GPGTTPGLVT	2074	2083	10	1e-12	1	GTrich	GPGTTPG containing	g054	d01	t009	g054_d01	g054_d01_t009		novel definition
Caerostris darwini	AgSp1_A_linked_2675_705	GPDGKPKKLILPS	2084	2096	13	2.2e-16	1	GPDGxP	GPDGxP containing (x=K,Q,R,S,Y)	g035	d01	t006	g035_d01	g035_d01_t006		novel definition
Caerostris darwini	AgSp1_A_linked_2675_705	TPSRPQRP	2097	2104	8	6.2e-11	1	TPx	TPxP containing (x=A, R, S)	g116	d04	t007	g116_d04	g116_d04_t007		novel definition
Caerostris darwini	AgSp1_A_linked_2675_705	GDHGPE	2105	2110	6	1.8e-08	1	GPE	GPE containing	g036	d01	t001	g036_d01	g036_d01_t001		novel definition
Caerostris darwini	AgSp1_A_linked_2675_705	FPTSTPIP	2111	2118	8	7.6e-11	1	PTrich	PxTxTxIP containing (x=A, F, I, L, P, T)	g094	d04	t001	g094_d04	g094_d04_t001		novel definition
Caerostris darwini	AgSp1_A_linked_2675_705	GPKGKPIQIVPA	2119	2130	12	1.3e-15	1	GPxGxPIxxxPA	GPxGxPIxxxPA containing (x=G, I, K, N, Q, V)	g042	d01	t019	g042_d01	g042_d01_t019		novel definition
Caerostris darwini	AgSp1_A_linked_2675_705	GPGTTPGTVT	2131	2140	10	6.8e-13	1	GTrich	GPGTTPG containing	g054	d01	t014	g054_d01	g054_d01_t014		novel definition
Caerostris darwini	AgSp1_A_linked_2675_705	GPDGQPTKFIIPI	2141	2153	13	3.2e-17	1	GPDGxP	GPDGxP containing (x=K,Q,R,S,Y)	g035	d01	t021	g035_d01	g035_d01_t021		novel definition
Caerostris darwini	AgSp1_A_linked_2675_705	GAFTTPGSIP	2154	2163	10	5.3e-13	1	GAxxTPGxIP	GAFxTPGxIP containing (x = I, M, S, T)	g028	d01	t005	g028_d01	g028_d01_t005		novel definition
Caerostris darwini	AgSp1_A_linked_2675_705	GPDGKPISVEPA	2164	2175	12	2.3e-15	1	GPDGxP	GPDGxP containing (x=K,Q,R,S,Y)	g035	d01	t005	g035_d01	g035_d01_t005		novel definition
Caerostris darwini	AgSp1_A_linked_2675_705	GPGTTPGAET	2176	2185	10	8.1e-13	1	GTrich	GPGTTPG containing	g054	d01	t002	g054_d01	g054_d01_t002		novel definition
Caerostris darwini	AgSp1_A_linked_2675_705	GPDGKINKIIVPT	2186	2198	13	6.8e-17	1	GPDGxP	GPDGxP containing (x=K,Q,R,S,Y) [variant]	g035	d02	t006	g035_d02	g035_d02_t006	variant	novel definition
Caerostris darwini	AgSp1_A_linked_2675_705	TPKQPMRP	2199	2206	8	2.2e-11	1	TPx	TPKx containing (x=D, G, P, Q, S, V)	g116	d02	t008	g116_d02	g116_d02_t008		novel definition
Caerostris darwini	AgSp1_A_linked_2675_705	GFNFPTP	2207	2213	7	7.9e-10	1	GTrich	GPGTTPG containing [variant]	g054	d02	t011	g054_d02	g054_d02_t011	variant	novel definition
Caerostris darwini	AgSp1_A_linked_2675_705	ATTPTPVP	2214	2221	8	1.3e-10	1	GAxxTPGxIP	GAFxTPGxIP containing (x = I, M, S, T) [variant]	g028	d02	t001	g028_d02	g028_d02_t001	variant	novel definition
Caerostris darwini	AgSp1_A_linked_2675_705	GPGGKPIQVVPA	2222	2233	12	1.7e-15	1	GPxGxPIxxxPA	GPxGxPIxxxPA containing (x=G, I, K, N, Q, V)	g042	d01	t006	g042_d01	g042_d01_t006		novel definition
Caerostris darwini	AgSp1_A_linked_2675_705	GPGTTPGTVT	2234	2243	10	6.8e-13	1	GTrich	GPGTTPG containing	g054	d01	t014	g054_d01	g054_d01_t014		novel definition
Caerostris darwini	AgSp1_A_linked_2675_705	GPDGKPTKFIIPI	2244	2256	13	4.7e-17	1	GPDGxP	GPDGxP containing (x=K,Q,R,S,Y)	g035	d01	t007	g035_d01	g035_d01_t007		novel definition
Caerostris darwini	AgSp1_A_linked_2675_705	GAFTTPGSIP	2257	2266	10	5.3e-13	1	GAxxTPGxIP	GAFxTPGxIP containing (x = I, M, S, T)	g028	d01	t005	g028_d01	g028_d01_t005		novel definition
Caerostris darwini	AgSp1_A_linked_2675_705	GPDGKPIPVEPA	2267	2278	12	1.6e-15	1	GPDGxP	GPDGxP containing (x=K,Q,R,S,Y)	g035	d01	t004	g035_d01	g035_d01_t004		novel definition
Caerostris darwini	AgSp1_A_linked_2675_705	GPGTTPGVET	2279	2288	10	7.1e-13	1	GTrich	GPGTTPG containing	g054	d01	t016	g054_d01	g054_d01_t016		novel definition
Caerostris darwini	AgSp1_A_linked_2675_705	GPDGKVTKLIVPT	2289	2301	13	1.6e-16	1	GPDGxP	GPDGxP containing (x=K,Q,R,S,Y) [variant]	g035	d02	t012	g035_d02	g035_d02_t012	variant	novel definition
Caerostris darwini	AgSp1_A_linked_2675_705	TPKGPQAP	2302	2309	8	9.3e-11	1	TPx	TPKx containing (x=D, G, P, Q, S, V)	g116	d02	t004	g116_d02	g116_d02_t004		novel definition
Caerostris darwini	AgSp1_A_linked_2675_705	GGSPFYP	2310	2316	7	1.2e-09	1	xGG_GGx	GGS (GGGS) containing	g123	d30	t027	g123_d30	g123_d30_t027		g19
Caerostris darwini	AgSp1_A_linked_2675_705	QGPGGQ	2317	2322	6	2.8e-08	1	GPxxQ	GPGxQ containing (x= A, E, G, K, PP, R, Q, S, _)	g043	d01	t016	g043_d01	g043_d01_t016		g26
Caerostris darwini	AgSp1_A_linked_2675_705	TTTPRPVR	2323	2330	8	9.3e-11	1	TPx	TPxP containing (x=A, R, S)	g116	d04	t009	g116_d04	g116_d04_t009		novel definition
Caerostris darwini	AgSp1_A_linked_2675_705	GPGGRPIQIVPA	2331	2342	12	1.4e-15	1	GPxGxPIxxxPA	GPxGxPIxxxPA containing (x=G, I, K, N, Q, V)	g042	d01	t007	g042_d01	g042_d01_t007		novel definition
Caerostris darwini	AgSp1_A_linked_2675_705	GPGTTPGTVT	2343	2352	10	6.8e-13	1	GTrich	GPGTTPG containing	g054	d01	t014	g054_d01	g054_d01_t014		novel definition
Caerostris darwini	AgSp1_A_linked_2675_705	GPDGKPTKFIVPN	2353	2365	13	4.4e-17	1	GPDGxP	GPDGxP containing (x=K,Q,R,S,Y)	g035	d01	t009	g035_d01	g035_d01_t009		novel definition
Caerostris darwini	AgSp1_A_linked_2675_705	GAFTTPGSIP	2366	2375	10	5.3e-13	1	GAxxTPGxIP	GAFxTPGxIP containing (x = I, M, S, T)	g028	d01	t005	g028_d01	g028_d01_t005		novel definition
Caerostris darwini	AgSp1_A_linked_2675_705	GPDGKPIPVEPA	2376	2387	12	1.6e-15	1	GPDGxP	GPDGxP containing (x=K,Q,R,S,Y)	g035	d01	t004	g035_d01	g035_d01_t004		novel definition
Caerostris darwini	AgSp1_A_linked_2675_705	GPGTTPGAET	2388	2397	10	8.1e-13	1	GTrich	GPGTTPG containing	g054	d01	t002	g054_d01	g054_d01_t002		novel definition
Caerostris darwini	AgSp1_A_linked_2675_705	GPDGKITKLILPT	2398	2410	13	2e-16	1	GPDGxP	GPDGxP containing (x=K,Q,R,S,Y) [variant]	g035	d02	t011	g035_d02	g035_d02_t011	variant	novel definition
Caerostris darwini	AgSp1_A_linked_2675_705	TPKGPNGS	2411	2418	8	1.4e-10	1	TPx	TPKx containing (x=D, G, P, Q, S, V)	g116	d02	t003	g116_d02	g116_d02_t003		novel definition
Caerostris darwini	AgSp1_A_linked_2675_705	QGPQYPYG	2423	2430	8	5.3e-06	0.625	QYPxG	QYPxG containing (x=G, S, Y)	g105	d01	t003	g105_d01	g105_d01_t003		novel definition
Caerostris darwini	AgSp1_A_linked_2675_705	GPQGPGPQ	2433	2440	8	7e-09	0.875	GPGPQ	GPGPQ containing (MaSp4)	g038	d01	t020	g038_d01	g038_d01_t020		novel definition
Caerostris darwini	AgSp1_A_linked_2675_705	TTTPAPVR	2441	2448	8	1.3e-10	1	TPx	TPxP containing (x=A, R, S)	g116	d04	t008	g116_d04	g116_d04_t008		novel definition
Caerostris darwini	AgSp1_A_linked_2675_705	GPGGRPIQVVPA	2449	2460	12	1.5e-15	1	GPxGxPIxxxPA	GPxGxPIxxxPA containing (x=G, I, K, N, Q, V)	g042	d01	t008	g042_d01	g042_d01_t008		novel definition
Caerostris darwini	AgSp1_A_linked_2675_705	GPGTTPGTIT	2461	2470	10	5.9e-13	1	GTrich	GPGTTPG containing	g054	d01	t012	g054_d01	g054_d01_t012		novel definition
Caerostris darwini	AgSp1_A_linked_2675_705	GPDGKPTKFIVPN	2471	2483	13	4.4e-17	1	GPDGxP	GPDGxP containing (x=K,Q,R,S,Y)	g035	d01	t009	g035_d01	g035_d01_t009		novel definition
Caerostris darwini	AgSp1_A_linked_2675_705	GAFTTPGSIP	2484	2493	10	5.3e-13	1	GAxxTPGxIP	GAFxTPGxIP containing (x = I, M, S, T)	g028	d01	t005	g028_d01	g028_d01_t005		novel definition
Caerostris darwini	AgSp1_A_linked_2675_705	GPDGKPIPVEPA	2494	2505	12	1.6e-15	1	GPDGxP	GPDGxP containing (x=K,Q,R,S,Y)	g035	d01	t004	g035_d01	g035_d01_t004		novel definition
Caerostris darwini	AgSp1_A_linked_2675_705	GPGTTPGAET	2506	2515	10	8.1e-13	1	GTrich	GPGTTPG containing	g054	d01	t002	g054_d01	g054_d01_t002		novel definition
Caerostris darwini	AgSp1_A_linked_2675_705	GPDGKINKLIVPT	2516	2528	13	1.1e-16	1	GPDGxP	GPDGxP containing (x=K,Q,R,S,Y) [variant]	g035	d02	t007	g035_d02	g035_d02_t007	variant	novel definition
Caerostris darwini	AgSp1_A_linked_2675_705	TPKGPQGP	2529	2536	8	8.8e-11	1	TPx	TPKx containing (x=D, G, P, Q, S, V)	g116	d02	t005	g116_d02	g116_d02_t005		novel definition
Caerostris darwini	AgSp1_A_linked_2675_705	GPGTTPGTVT	2557	2566	10	6.8e-13	1	GTrich	GPGTTPG containing	g054	d01	t014	g054_d01	g054_d01_t014		novel definition
Caerostris darwini	AgSp1_A_linked_2675_705	GPDGNPVKFIIPS	2567	2579	13	5.2e-17	1	GPDGxP	GPDGxP containing (x=K,Q,R,S,Y)	g035	d01	t016	g035_d01	g035_d01_t016		novel definition
Caerostris darwini	AgSp1_A_linked_2675_705	GAFTTPGTVP	2580	2589	10	4.9e-13	1	GAxxTPGxIP	GAFxTPGxIP containing (x = I, M, S, T)	g028	d01	t006	g028_d01	g028_d01_t006		novel definition
Caerostris darwini	AgSp1_A_linked_2675_705	GPDGKPIPVEPA	2590	2601	12	1.6e-15	1	GPDGxP	GPDGxP containing (x=K,Q,R,S,Y)	g035	d01	t004	g035_d01	g035_d01_t004		novel definition
Caerostris darwini	AgSp1_A_linked_2675_705	GPGTTPGFQT	2602	2611	10	2.9e-13	1	GTrich	GPGTTPG containing	g054	d01	t007	g054_d01	g054_d01_t007		novel definition
Caerostris darwini	AgSp1_A_linked_2675_705	GPDGKINKI	2612	2620	9	6.2e-12	1	GPDGxP	GPDGxP containing (x=K,Q,R,S,Y) [variant]	g035	d02	t005	g035_d02	g035_d02_t005	variant	novel definition
Caerostris darwini	AgSp1_A_linked_2675_705	FVPTTPGYPG	2621	2630	10	1.9e-13	1	GTrich	GPGTTPG containing [variant]	g054	d02	t005	g054_d02	g054_d02_t005	variant	novel definition
Caerostris darwini	AgSp1_A_linked_2675_705	FQFVTPKPIK	2631	2640	10	1.2e-13	1	FQF	FQF containing	g022	d01	t003	g022_d01	g022_d01_t003		novel definition
Caerostris darwini	AgSp1_A_linked_2675_705	GPRGKPIQIVPA	2641	2652	12	1.1e-15	1	GPxGxPIxxxPA	GPxGxPIxxxPA containing (x=G, I, K, N, Q, V)	g042	d01	t029	g042_d01	g042_d01_t029		novel definition
Caerostris darwini	AgSp1_A_linked_2675_705	RPGTTPGTVT	2653	2662	10	5.1e-13	1	GTrich	GPGTTPG containing [variant]	g054	d02	t051	g054_d02	g054_d02_t051	variant	novel definition
Caerostris darwini	AgSp1_A_linked_2675_705	GPDGYPIRFVVPQ	2663	2675	13	2.1e-17	1	GPDGxP	GPDGxP containing (x=K,Q,R,S,Y)	g035	d01	t027	g035_d01	g035_d01_t027		novel definition
Caerostris darwini	AgSp1_A_linked_2675_705	GAFTTPGSIP	2676	2685	10	5.3e-13	1	GAxxTPGxIP	GAFxTPGxIP containing (x = I, M, S, T)	g028	d01	t005	g028_d01	g028_d01_t005		novel definition
Caerostris darwini	AgSp1_A_linked_2675_705	GPNGKPIHVQPA	2686	2697	12	4e-16	1	GPxGxPIxxxPA	GPxGxPIxxxPA containing (x=G, I, K, N, Q, V)	g042	d01	t024	g042_d01	g042_d01_t024		novel definition
Caerostris darwini	AgSp1_A_linked_2675_705	GPGTTPGAKT	2698	2707	10	7.6e-13	1	GTrich	GPGTTPG containing	g054	d01	t004	g054_d01	g054_d01_t004		novel definition
Caerostris darwini	AgSp1_A_linked_2675_705	GPDGDIDSIILPS	2708	2720	13	1.5e-16	1	GPDGxP	GPDGxP containing (x=K,Q,R,S,Y) [variant]	g035	d02	t002	g035_d02	g035_d02_t002	variant	novel definition
Caerostris darwini	AgSp1_A_linked_2675_705	TPKSPQPAYQ	2721	2730	10	1.3e-13	1	TPx	TPKx containing (x=D, G, P, Q, S, V)	g116	d02	t010	g116_d02	g116_d02_t010		novel definition
Caerostris darwini	AgSp1_A_linked_2675_705	FQFQTPKPVK	2731	2740	10	9e-14	1	FQF	FQF containing	g022	d01	t002	g022_d01	g022_d01_t002		novel definition
Caerostris darwini	AgSp1_A_linked_2675_705	GPGGKPIQIVPA	2741	2752	12	1.5e-15	1	GPxGxPIxxxPA	GPxGxPIxxxPA containing (x=G, I, K, N, Q, V)	g042	d01	t005	g042_d01	g042_d01_t005		novel definition
Caerostris darwini	AgSp1_A_linked_2675_705	GPGTTPGIVT	2753	2762	10	6.4e-13	1	GTrich	GPGTTPG containing	g054	d01	t008	g054_d01	g054_d01_t008		novel definition
Caerostris darwini	AgSp1_A_linked_2675_705	GPDGQPIEFIVPY	2763	2775	13	2.2e-17	1	GPDGxP	GPDGxP containing (x=K,Q,R,S,Y)	g035	d01	t017	g035_d01	g035_d01_t017		novel definition
Caerostris darwini	AgSp1_A_linked_2675_705	GAFTTPGSIP	2776	2785	10	5.3e-13	1	GAxxTPGxIP	GAFxTPGxIP containing (x = I, M, S, T)	g028	d01	t005	g028_d01	g028_d01_t005		novel definition
Caerostris darwini	AgSp1_A_linked_2675_705	GPNGKPIHVGPA	2786	2797	12	6.9e-16	1	GPxGxPIxxxPA	GPxGxPIxxxPA containing (x=G, I, K, N, Q, V)	g042	d01	t023	g042_d01	g042_d01_t023		novel definition
Caerostris darwini	AgSp1_A_linked_2675_705	GPGTTPGAKT	2798	2807	10	7.6e-13	1	GTrich	GPGTTPG containing	g054	d01	t004	g054_d01	g054_d01_t004		novel definition
Caerostris darwini	AgSp1_A_linked_2675_705	DSDGDIDSIELPS	2808	2820	13	1.8e-16	1	Drich	DPDGxxxxIxxPx containing [variant]	g013	d02	t002	g013_d02	g013_d02_t002	variant	novel definition
Caerostris darwini	AgSp1_A_linked_2675_705	TPKGPGLG	2821	2828	8	2.7e-10	1	TPx	TPKx containing (x=D, G, P, Q, S, V)	g116	d02	t002	g116_d02	g116_d02_t002		novel definition
Caerostris darwini	AgSp1_A_linked_2675_705	FQFQFQ	2829	2834	6	4.4e-09	1	FQF	FQF containing	g022	d01	t001	g022_d01	g022_d01_t001		novel definition
Caerostris darwini	AgSp1_A_linked_2675_705	TPRPIS	2835	2840	6	3.3e-08	1	TPx	TPxP containing (x=A, R, S)	g116	d04	t005	g116_d04	g116_d04_t005		novel definition
Caerostris darwini	AgSp1_A_linked_2675_705	GPEGRPIQIIPA	2841	2852	12	1.1e-15	1	GPxGxPIxxxPA	GPxGxPIxxxPA containing (x=G, I, K, N, Q, V)	g042	d01	t003	g042_d01	g042_d01_t003		novel definition
Caerostris darwini	AgSp1_A_linked_2675_705	GPGTTPGVVT	2853	2862	10	7.4e-13	1	GTrich	GPGTTPG containing	g054	d01	t017	g054_d01	g054_d01_t017		novel definition
Caerostris darwini	AgSp1_A_linked_2675_705	GPDGKPVEFIVPY	2863	2875	13	3.6e-17	1	GPDGxP	GPDGxP containing (x=K,Q,R,S,Y)	g035	d01	t011	g035_d01	g035_d01_t011		novel definition
Caerostris darwini	AgSp1_A_linked_2675_705	GAFTTPGSIP	2876	2885	10	5.3e-13	1	GAxxTPGxIP	GAFxTPGxIP containing (x = I, M, S, T)	g028	d01	t005	g028_d01	g028_d01_t005		novel definition
Caerostris darwini	AgSp1_A_linked_2675_705	GPHGKPIRVGPS	2886	2897	12	7.8e-16	1	GPxGxPIxxxPA	GPxGxPIxxxPA containing (x=G, I, K, N, Q, V)	g042	d01	t015	g042_d01	g042_d01_t015		novel definition
Caerostris darwini	AgSp1_A_linked_2675_705	GPGTTPGAET	2898	2907	10	8.1e-13	1	GTrich	GPGTTPG containing	g054	d01	t002	g054_d01	g054_d01_t002		novel definition
Caerostris darwini	AgSp1_A_linked_2675_705	DSDGDIDNIILPS	2908	2920	13	1e-16	1	Drich	DPDGxxxxIxxPx containing [variant]	g013	d02	t001	g013_d02	g013_d02_t001	variant	novel definition
Caerostris darwini	AgSp1_A_linked_2675_705	TVKGPGPA	2921	2928	8	2e-10	1	TPx	TPKx containing (x=D, G, P, Q, S, V) [variant]	g116	d03	t001	g116_d03	g116_d03_t001	variant	novel definition
Caerostris darwini	AgSp1_A_linked_2675_705	PGFRYQFQ	2929	2936	8	1.6e-11	1	A|G|P|Q|R|S|V|Y_rich	enrichment of A, G, P, Q, S, or Y residues (>50% length)	g001	d01	t062	g001_d01	g001_d01_t062		novel definition
Caerostris darwini	AgSp1_A_linked_2675_705	TPRPIQ	2937	2942	6	1.8e-08	1	TPx	TPxP containing (x=A, R, S)	g116	d04	t004	g116_d04	g116_d04_t004		novel definition
Caerostris darwini	AgSp1_A_linked_2675_705	GPKGRPLQIVPA	2943	2954	12	1.9e-15	1	GPxGxPIxxxPA	GPxGxPIxxxPA containing (x=G, I, K, N, Q, V)	g042	d01	t022	g042_d01	g042_d01_t022		novel definition
Caerostris darwini	AgSp1_A_linked_2675_705	GPGTTPGTVT	2955	2964	10	6.8e-13	1	GTrich	GPGTTPG containing	g054	d01	t014	g054_d01	g054_d01_t014		novel definition
Caerostris darwini	AgSp1_A_linked_2675_705	GPDGKPVKFIVPN	2965	2977	13	4.7e-17	1	GPDGxP	GPDGxP containing (x=K,Q,R,S,Y)	g035	d01	t012	g035_d01	g035_d01_t012		novel definition
Caerostris darwini	AgSp1_A_linked_2675_705	GAFTTPGSIP	2978	2987	10	5.3e-13	1	GAxxTPGxIP	GAFxTPGxIP containing (x = I, M, S, T)	g028	d01	t005	g028_d01	g028_d01_t005		novel definition
Caerostris darwini	AgSp1_A_linked_2675_705	GPDGKPIHVQPA	2988	2999	12	4.5e-16	1	GPDGxP	GPDGxP containing (x=K,Q,R,S,Y)	g035	d01	t002	g035_d01	g035_d01_t002		novel definition
Caerostris darwini	AgSp1_A_linked_2675_705	GPGTTPGAIT	3000	3009	10	7.3e-13	1	GTrich	GPGTTPG containing	g054	d01	t003	g054_d01	g054_d01_t003		novel definition
Caerostris darwini	AgSp1_A_linked_2675_705	DSDGDVVQIFLPS	3010	3022	13	9.2e-17	1	Drich	DPDGxxxxIxxPx containing [variant]	g013	d02	t003	g013_d02	g013_d02_t003	variant	novel definition
Caerostris darwini	AgSp1_A_linked_2675_705	TPAPKPVY	3023	3030	8	6.9e-11	1	TPx	TPxP containing (x=A, R, S)	g116	d04	t002	g116_d04	g116_d04_t002		novel definition
Caerostris darwini	AgSp1_A_linked_2675_705	PTTPTAIT	3031	3038	8	1.3e-10	1	PTrich	PxTxTxIP containing (x=A, F, I, L, P, T)	g094	d04	t003	g094_d04	g094_d04_t003		novel definition
Caerostris darwini	AgSp1_A_linked_2675_705	GPKGNPIVIYPA	3039	3050	12	8.1e-16	1	GPxGxPIxxxPA	GPxGxPIxxxPA containing (x=G, I, K, N, Q, V)	g042	d01	t020	g042_d01	g042_d01_t020		novel definition
Caerostris darwini	AgSp1_A_linked_2675_705	GPGTTPGTVT	3051	3060	10	6.8e-13	1	GTrich	GPGTTPG containing	g054	d01	t014	g054_d01	g054_d01_t014		novel definition
Caerostris darwini	AgSp1_A_linked_2675_705	GPDGKPTQFIVPL	3061	3073	13	6.1e-17	1	GPDGxP	GPDGxP containing (x=K,Q,R,S,Y)	g035	d01	t010	g035_d01	g035_d01_t010		novel definition
Caerostris darwini	AgSp1_A_linked_2675_705	GAFTTPGSFP	3074	3083	10	3.8e-13	1	GAxxTPGxIP	GAFxTPGxIP containing (x = I, M, S, T)	g028	d01	t004	g028_d01	g028_d01_t004		novel definition
Caerostris darwini	AgSp1_A_linked_2675_705	GPDGKPIPVEPA	3084	3095	12	1.6e-15	1	GPDGxP	GPDGxP containing (x=K,Q,R,S,Y)	g035	d01	t004	g035_d01	g035_d01_t004		novel definition
Caerostris darwini	AgSp1_A_linked_2675_705	GPGTTPGAVT	3096	3105	10	8.4e-13	1	GTrich	GPGTTPG containing	g054	d01	t006	g054_d01	g054_d01_t006		novel definition
Caerostris darwini	AgSp1_A_linked_2675_705	GPDGKINRIYLPT	3106	3118	13	5e-17	1	GPDGxP	GPDGxP containing (x=K,Q,R,S,Y) [variant]	g035	d02	t008	g035_d02	g035_d02_t008	variant	novel definition
Caerostris darwini	AgSp1_A_linked_2675_705	TPSPLS	3119	3124	6	7.6e-08	1	TPx	TPxP containing (x=A, R, S)	g116	d04	t006	g116_d04	g116_d04_t006		novel definition
Caerostris darwini	AgSp1_A_linked_2675_705	NQSQFP	3125	3130	6	1.1e-08	1	NQSrich	N + Q + S rich	g079	d01	t002	g079_d01	g079_d01_t002		g65
Caerostris darwini	AgSp1_A_linked_2675_705	RTTTAVP	3131	3137	7	2.6e-09	1	GTrich	GPGTTPG containing [variant]	g054	d02	t054	g054_d02	g054_d02_t054	variant	novel definition
Caerostris darwini	AgSp1_A_linked_2675_705	GPGPQPLQIVPA	3138	3149	12	1.3e-15	1	GPxGxPIxxxPA	GPxGxPIxxxPA containing (x=G, I, K, N, Q, V)	g042	d01	t012	g042_d01	g042_d01_t012		novel definition
Caerostris darwini	AgSp1_A_linked_2675_705	GPGTTPGTVT	3150	3159	10	6.8e-13	1	GTrich	GPGTTPG containing	g054	d01	t014	g054_d01	g054_d01_t014		novel definition
Caerostris darwini	AgSp1_A_linked_2675_705	GPDGRPTKFIVPN	3160	3172	13	3.9e-17	1	GPDGxP	GPDGxP containing (x=K,Q,R,S,Y)	g035	d01	t022	g035_d01	g035_d01_t022		novel definition
Caerostris darwini	AgSp1_A_linked_2675_705	GAFSTPGSIP	3173	3182	10	6.6e-13	1	GAxxTPGxIP	GAFxTPGxIP containing (x = I, M, S, T)	g028	d01	t002	g028_d01	g028_d01_t002		novel definition
Caerostris darwini	AgSp1_A_linked_2675_705	GPDGKPIHVQPA	3183	3194	12	4.5e-16	1	GPDGxP	GPDGxP containing (x=K,Q,R,S,Y)	g035	d01	t002	g035_d01	g035_d01_t002		novel definition
Caerostris darwini	AgSp1_A_linked_2675_705	GPGTTPGAIT	3195	3204	10	7.3e-13	1	GTrich	GPGTTPG containing	g054	d01	t003	g054_d01	g054_d01_t003		novel definition
Caerostris darwini	AgSp1_A_linked_2675_705	DSDGDVVQIFLPS	3205	3217	13	9.2e-17	1	Drich	DPDGxxxxIxxPx containing [variant]	g013	d02	t003	g013_d02	g013_d02_t003	variant	novel definition
Caerostris darwini	AgSp1_A_linked_2675_705	TPAPKPVN	3218	3225	8	9.7e-11	1	TPx	TPxP containing (x=A, R, S)	g116	d04	t001	g116_d04	g116_d04_t001		novel definition
Caerostris darwini	AgSp1_A_linked_2675_705	PTTPTAIT	3226	3233	8	1.3e-10	1	PTrich	PxTxTxIP containing (x=A, F, I, L, P, T)	g094	d04	t003	g094_d04	g094_d04_t003		novel definition
Caerostris darwini	AgSp1_A_linked_2675_705	GPKGNPIVIYPA	3234	3245	12	8.1e-16	1	GPxGxPIxxxPA	GPxGxPIxxxPA containing (x=G, I, K, N, Q, V)	g042	d01	t020	g042_d01	g042_d01_t020		novel definition
Caerostris darwini	AgSp1_A_linked_2675_705	GPGTTPGTVT	3246	3255	10	6.8e-13	1	GTrich	GPGTTPG containing	g054	d01	t014	g054_d01	g054_d01_t014		novel definition
Caerostris darwini	AgSp1_A_linked_2675_705	GPDGKPTQFIVPL	3256	3268	13	6.1e-17	1	GPDGxP	GPDGxP containing (x=K,Q,R,S,Y)	g035	d01	t010	g035_d01	g035_d01_t010		novel definition
Caerostris darwini	AgSp1_A_linked_2675_705	GAFSTPGSIP	3269	3278	10	6.6e-13	1	GAxxTPGxIP	GAFxTPGxIP containing (x = I, M, S, T)	g028	d01	t002	g028_d01	g028_d01_t002		novel definition
Caerostris darwini	AgSp1_A_linked_2675_705	GPDGKPIPVEPA	3279	3290	12	1.6e-15	1	GPDGxP	GPDGxP containing (x=K,Q,R,S,Y)	g035	d01	t004	g035_d01	g035_d01_t004		novel definition
Caerostris darwini	AgSp1_A_linked_2675_705	GPGTTPGTLT	3291	3300	10	9.7e-13	1	GTrich	GPGTTPG containing	g054	d01	t013	g054_d01	g054_d01_t013		novel definition
Caerostris darwini	AgSp1_A_linked_2675_705	DPDGRVNRIYLPT	3301	3313	13	3.8e-17	1	Drich	DPDGxxxxIxxPx containing	g013	d01	t005	g013_d01	g013_d01_t005		novel definition
Caerostris darwini	AgSp1_A_linked_2675_705	TPAPPS	3314	3319	6	4.1e-08	1	TPx	TPxP containing (x=A, R, S)	g116	d04	t003	g116_d04	g116_d04_t003		novel definition
Caerostris darwini	AgSp1_A_linked_2675_705	YQPQV	3320	3324	5	1.8e-07	1	A|G|P|Q|R|S|V|Y_rich	enrichment of A, G, P, Q, S, or Y residues (>50% length)	g001	d01	t127	g001_d01	g001_d01_t127		novel definition
Caerostris darwini	AgSp1_A_linked_2675_705	PLTTTPIP	3325	3332	8	1.4e-10	1	PTrich	PxTxTxIP containing (x=A, F, I, L, P, T)	g094	d04	t002	g094_d04	g094_d04_t002		novel definition
Caerostris darwini	AgSp1_A_linked_2675_705	GPGPQPIQIIPA	3333	3344	12	6.8e-16	1	GPxGxPIxxxPA	GPxGxPIxxxPA containing (x=G, I, K, N, Q, V)	g042	d01	t011	g042_d01	g042_d01_t011		novel definition
Caerostris darwini	AgSp1_A_linked_2675_705	GPGTTPGTVT	3345	3354	10	6.8e-13	1	GTrich	GPGTTPG containing	g054	d01	t014	g054_d01	g054_d01_t014		novel definition
Caerostris darwini	AgSp1_A_linked_2675_705	GPDGRPTQFIVPQ	3355	3367	13	2.4e-17	1	GPDGxP	GPDGxP containing (x=K,Q,R,S,Y)	g035	d01	t023	g035_d01	g035_d01_t023		novel definition
Caerostris darwini	AgSp1_A_linked_2675_705	GAFSTPGTIP	3368	3377	10	5.3e-13	1	GAxxTPGxIP	GAFxTPGxIP containing (x = I, M, S, T)	g028	d01	t003	g028_d01	g028_d01_t003		novel definition
Caerostris darwini	AgSp1_A_linked_2675_705	GADGKPIPVEPA	3378	3389	12	2.3e-15	1	GPDGxP	GPDGxP containing (x=K,Q,R,S,Y) [variant]	g035	d02	t001	g035_d02	g035_d02_t001	variant	novel definition
Caerostris darwini	AgSp1_A_linked_2675_705	GPGMTPGAQT	3390	3399	10	2.1e-13	1	GTrich	GPGTTPG containing [variant]	g054	d02	t023	g054_d02	g054_d02_t023	variant	novel definition
Caerostris darwini	AgSp1_A_linked_2675_705	GPDGKISRIVLPT	3400	3412	13	6.3e-15	0.9231	GPDGxP	GPDGxP containing (x=K,Q,R,S,Y) [variant]	g035	d02	t010	g035_d02	g035_d02_t010	variant	novel definition
Caerostris darwini	AgSp1_A_linked_2675_705	TPAPPS	3414	3419	6	1.1e-05	0.6667	TPx	TPxP containing (x=A, R, S)	g116	d04	t003	g116_d04	g116_d04_t003		novel definition	high_pvalue
Caerostris darwini	AgSp1_A_linked_2675_705	PVAPFGPGN	3429	3437	9	5.4e-12	1	GPG	GPG containing	g037	d01	t024	g037_d01	g037_d01_t024		g22
Caerostris darwini	AgSp1_A_linked_2675_705	SPGGYPGFQF	3443	3452	10	1.4e-13	1	GTrich	GPGTTPG containing [variant]	g054	d02	t056	g054_d02	g054_d02_t056	variant	novel definition
Caerostris darwini	AgSp1_A_linked_2675_705	PGYPGAPGSD	3453	3462	10	3.9e-13	1	A|G|P|Q|R|S|V|Y_rich	enrichment of A, G, P, Q, S, or Y residues (>50% length)	g001	d01	t066	g001_d01	g001_d01_t066		novel definition
Caerostris darwini	AgSp1_A_linked_2675_705	GPTRYINSNELPS	3463	3475	13	6.6e-17	1	GPxGxPIxxxPA	GPxGxPIxxxPA containing (x=G, I, K, N, Q, V)	g042	d01	t031	g042_d01	g042_d01_t031		novel definition
Caerostris darwini	AgSp1_A_linked_2675_705	PGAPGSP	3494	3500	7	2.1e-06	0.7143	PGAPG	PGAPG containing	g082	d01	t002	g082_d01	g082_d01_t002		novel definition
Caerostris darwini	AgSp1_A_linked_2675_705	GPQFPGQ	3514	3520	7	2.1e-06	0.7143	A|G|P|Q|R|S|V|Y_rich	enrichment of A, G, P, Q, S, or Y residues (>50% length)	g001	d01	t026	g001_d01	g001_d01_t026		novel definition
Caerostris darwini	AgSp1_A_linked_2675_705	PGAPGSP	3524	3530	7	2.1e-06	0.7143	PGAPG	PGAPG containing	g082	d01	t002	g082_d01	g082_d01_t002		novel definition
Caerostris darwini	AgSp1_A_linked_2675_705	SRGTGGGF	3533	3540	8	6.3e-06	0.625	xGG_GGx	GGF (GGGF) containing	g123	d11	t020	g123_d11	g123_d11_t020		novel definition
Caerostris darwini	AgSp1_A_linked_2675_705	GPGSTPQFI	3556	3564	9	1.3e-05	0.5556	GPG	GPG containing	g037	d01	t013	g037_d01	g037_d01_t013		g22	high_pvalue
Caerostris darwini	AgSp1_A_linked_2675_705	QPGGPG	3568	3573	6	2.2e-05	0.6667	xGG_GGx	QxGGP containing (x=G, Q, T)	g123	d52	t001	g123_d52	g123_d52_t001		novel definition	high_pvalue
Caerostris darwini	AgSp1_A_linked_2675_705	GLDGDYNNLQIPD	3591	3603	13	4.5e-17	1	GL	GL (GGL, GGGL) containing	g033	d01	t038	g033_d01	g033_d01_t038		g20
Caerostris darwini	AgSp1_A_linked_2675_705	GGPTGGV	3608	3614	7	5.3e-06	0.7143	xGG_GGx	multiple xGG (x = A, D, F, G, I, K, L, M, N, P, R, S, T, V, Y)	g123	d43	t196	g123_d43	g123_d43_t196		g49
Caerostris darwini	AgSp1_A_linked_2675_705	PSGRLPGYLP	3619	3628	10	1.1e-05	0.5	A|G|P|Q|R|S|V|Y_rich	enrichment of A, G, P, Q, S, or Y residues (>50% length)	g001	d01	t071	g001_d01	g001_d01_t071		novel definition	high_pvalue
Caerostris darwini	AgSp1_A_linked_2675_705	VGSEPGA	3629	3635	7	1.9e-05	0.7143	A|G|P|Q|R|S|V|Y_rich	enrichment of A, G, P, Q, S, or Y residues (>50% length)	g001	d01	t118	g001_d01	g001_d01_t118		novel definition	high_pvalue
Caerostris darwini	AgSp1_A_linked_2675_705	GPGTQGPD	3636	3643	8	4e-07	0.75	GPG	GPG containing	g037	d01	t014	g037_d01	g037_d01_t014		g22
Caerostris darwini	AgSp1_A_linked_2675_705	GTGSTPGTIPG	3644	3654	11	1.4e-05	0.5455	GTrich	GPGTTPG containing [variant]	g054	d02	t032	g054_d02	g054_d02_t032	variant	novel definition	high_pvalue
Caerostris darwini	AgSp1_A_linked_2675_705	SQAQEVQ	3674	3680	7	2.6e-05	0.5714	QSrich	Q + S rich	g101	d01	t001	g101_d01	g101_d01_t001		novel definition	high_pvalue
Caerostris darwini	AgSp1_A_linked_2675_705	GGPGGSVEP	3684	3692	9	2.5e-05	0.5556	xGG_GGx	multiple xGG (x = A, D, F, G, I, K, L, M, N, P, R, S, T, V, Y)	g123	d43	t181	g123_d43	g123_d43_t181		g49	high_pvalue
Caerostris darwini	AgSp1_A_linked_2675_705	PSDLLLGAPAP	3696	3706	11	6.1e-08	0.7273	DxxxLLxxPAP	DxxxLLxxPAP containing (x=A, D, E, G, N, P, T, V) [variant]	g015	d02	t003	g015_d02	g015_d02_t003	variant	novel definition
Caerostris darwini	AgSp1_A_linked_2675_705	SSSAAAVASS	3727	3736	10	3.2e-06	0.6	polyAla	stretches of Alanine, with substitutions (S, T, V, P, D, R, E, G)	g086	d02	t103	g086_d02	g086_d02_t103		g62
Caerostris darwini	AgSp1_A_linked_2675_705	SQTISSTSSA	3739	3748	10	3.8e-05	0.5	SS_Srich	SQTxxxISSTSSA containing (x=I, S, T, _)	g114	d03	t002	g114_d03	g114_d03_t002		novel definition	high_pvalue
Caerostris darwini	AgSp1_A_linked_2675_705	NAFAQSLSSN	3763	3772	10	2.5e-05	0.5	SS_Srich	SS (SSS) containing	g114	d04	t040	g114_d04	g114_d04_t040		g83	high_pvalue
Caerostris darwini	AgSp1_A_linked_2675_705	SQVVA	3774	3778	5	7.2e-05	0.8	QSVrich	Q + S + V rich	g102	d02	t008	g102_d02	g102_d02_t008		novel definition	high_pvalue
Caerostris darwini	AgSp1_A_linked_2675_705	GPGSQGP	3779	3785	7	6.8e-06	0.7143	GPxxQ	GPGxQ containing (x= A, E, G, K, PP, R, Q, S, _)	g043	d01	t009	g043_d01	g043_d01_t009		g26
Caerostris darwini	AgSp1_B_final_549.2	GSGSGVAVGV	2	11	10	2.8e-05	0.5	GxGxGAGV	GxGxGAGV containing	g060	d01	t018	g060_d01	g060_d01_t018		novel definition	high_pvalue
Caerostris darwini	AgSp1_B_final_549.2	SQTISSTSSA	18	27	10	3.8e-05	0.5	SS_Srich	SQTxxxISSTSSA containing (x=I, S, T, _)	g114	d03	t002	g114_d03	g114_d03_t002		novel definition	high_pvalue
Caerostris darwini	AgSp1_B_final_549.2	YDDDSDDFD	29	37	9	4.6e-06	0.5556	Drich	high proportions of Aspartic Acid	g013	d03	t011	g013_d03	g013_d03_t011		g07
Caerostris darwini	AgSp1_B_final_549.2	GGFLGP	157	162	6	3.9e-05	0.6667	xGG_GGx	GGF (GGGF) containing	g123	d11	t011	g123_d11	g123_d11_t011		novel definition	high_pvalue
Caerostris darwini	AgSp1_B_final_549.2	PHPGYGSPPQ	171	180	10	6.9e-14	1	A|G|P|Q|R|S|V|Y_rich	enrichment of A, G, P, Q, S, or Y residues (>50% length)	g001	d01	t068	g001_d01	g001_d01_t068		novel definition
Caerostris darwini	AgSp1_B_final_549.2	PYNPYGP	184	190	7	3e-05	0.5714	A|G|P|Q|R|S|V|Y_rich	enrichment of A, G, P, Q, S, or Y residues (>50% length)	g001	d01	t072	g001_d01	g001_d01_t072		novel definition	high_pvalue
Caerostris darwini	AgSp1_B_final_549.2	VPNPYHQ	194	200	7	2.3e-10	1	A|G|P|Q|R|S|V|Y_rich	enrichment of A, G, P, Q, S, or Y residues (>50% length)	g001	d01	t121	g001_d01	g001_d01_t121		novel definition
Caerostris darwini	AgSp1_B_final_549.2	GTSGPGSQ	213	220	8	5e-06	0.625	GPxxQ	GPGxQ containing (x= A, E, G, K, PP, R, Q, S, _)	g043	d01	t015	g043_d01	g043_d01_t015		g26
Caerostris darwini	AgSp1_B_final_549.2	PDGQNPDQ	226	233	8	1.5e-05	0.625	PDGQN	PDGQN containing	g081	d01	t001	g081_d01	g081_d01_t001		novel definition	high_pvalue
Caerostris darwini	AgSp1_B_final_549.2	GGPALSDGF	234	242	9	4.7e-05	0.5556	xGG_GGx	GGP (GGGP) containing	g123	d26	t007	g123_d26	g123_d26_t007		novel definition	high_pvalue
Caerostris darwini	AgSp1_B_final_549.2	PDYPYGQ	246	252	7	4e-10	1	Prich	PDxxxxxILPP (x=D, I, K, Q, T, V) [variant]	g089	d05	t001	g089_d05	g089_d05_t001	variant	novel definition
Caerostris darwini	AgSp1_B_final_549.2	GRPQYPYG	253	260	8	2.8e-11	1	GNPQxP	GNPQxP containing (x=N, Y) [variant]	g034	d02	t002	g034_d02	g034_d02_t002	variant	novel definition
Caerostris darwini	AgSp1_B_final_549.2	QPYPYGQ	261	267	7	3.1e-10	1	QNYPxxx	QNYPxxx containing (x=G, N, Q, S, Y, _) [variant]	g098	d02	t001	g098_d02	g098_d02_t001	variant	novel definition
Caerostris darwini	AgSp1_B_final_549.2	GRPQYPYG	268	275	8	2.8e-11	1	GNPQxP	GNPQxP containing (x=N, Y) [variant]	g034	d02	t002	g034_d02	g034_d02_t002	variant	novel definition
Caerostris darwini	AgSp1_B_final_549.2	QPYPYGQ	276	282	7	3.1e-10	1	QNYPxxx	QNYPxxx containing (x=G, N, Q, S, Y, _) [variant]	g098	d02	t001	g098_d02	g098_d02_t001	variant	novel definition
Caerostris darwini	AgSp1_B_final_549.2	GRPQYPYG	283	290	8	2.8e-11	1	GNPQxP	GNPQxP containing (x=N, Y) [variant]	g034	d02	t002	g034_d02	g034_d02_t002	variant	novel definition
Caerostris darwini	AgSp1_B_final_549.2	QGPQYPYG	291	298	8	2.2e-11	1	QYPxG	QYPxG containing (x=G, S, Y)	g105	d01	t003	g105_d01	g105_d01_t003		novel definition
Caerostris darwini	AgSp1_B_final_549.2	QGPQYPYG	299	306	8	9.1e-08	0.75	QYPxG	QYPxG containing (x=G, S, Y)	g105	d01	t003	g105_d01	g105_d01_t003		novel definition
Caerostris darwini	AgSp1_B_final_549.2	GNPQYPDQ	307	314	8	2.3e-11	1	GNPQxP	GNPQxP containing (x=N, Y)	g034	d01	t002	g034_d01	g034_d01_t002		novel definition
Caerostris darwini	AgSp1_B_final_549.2	GNPQYPDQ	315	322	8	2.3e-11	1	GNPQxP	GNPQxP containing (x=N, Y)	g034	d01	t002	g034_d01	g034_d01_t002		novel definition
Caerostris darwini	AgSp1_B_final_549.2	GNPQYPDQ	323	330	8	2.3e-11	1	GNPQxP	GNPQxP containing (x=N, Y)	g034	d01	t002	g034_d01	g034_d01_t002		novel definition
Caerostris darwini	AgSp1_B_final_549.2	GNPQYPSDPQ	331	340	10	8.5e-14	1	GNPQxP	GNPQxP containing (x=N, Y)	g034	d01	t003	g034_d01	g034_d01_t003		novel definition
Caerostris darwini	AgSp1_B_final_549.2	GNPQNPGQ	341	348	8	4.3e-11	1	GNPQxP	GNPQxP containing (x=N, Y)	g034	d01	t001	g034_d01	g034_d01_t001		novel definition
Caerostris darwini	AgSp1_B_final_549.2	GGPQYPYGP	349	357	9	1.9e-12	1	xGG_GGx	GGP (GGGP) containing	g123	d26	t022	g123_d26	g123_d26_t022		novel definition
Caerostris darwini	AgSp1_B_final_549.2	DNPQYPDQ	358	365	8	1.7e-11	1	GNPQxP	GNPQxP containing (x=N, Y) [variant]	g034	d02	t001	g034_d02	g034_d02_t001	variant	novel definition
Caerostris darwini	AgSp1_B_final_549.2	SNPDKPYG	366	373	8	5.9e-11	1	A|G|P|Q|R|S|V|Y_rich	enrichment of A, G, P, Q, S, or Y residues (>50% length)	g001	d01	t099	g001_d01	g001_d01_t099		novel definition
Caerostris darwini	AgSp1_B_final_549.2	QMPQYPGDE	374	382	9	7.1e-13	1	GNPQxP	GNPQxP containing (x=N, Y) [variant]	g034	d02	t005	g034_d02	g034_d02_t005	variant	novel definition
Caerostris darwini	AgSp1_B_final_549.2	DYPQYPSG	383	390	8	2.9e-11	1	QYPxG	QYPxG containing (x=G, S, Y)	g105	d01	t001	g105_d01	g105_d01_t001		novel definition
Caerostris darwini	AgSp1_B_final_549.2	PGSQYPGG	391	398	8	8.3e-11	1	QYPxG	QYPxG containing (x=G, S, Y)	g105	d01	t002	g105_d01	g105_d01_t002		novel definition
Caerostris darwini	AgSp1_B_final_549.2	PGPQYPGG	399	406	8	5.7e-11	1	GNPQxP	GNPQxP containing (x=N, Y) [variant]	g034	d02	t004	g034_d02	g034_d02_t004	variant	novel definition
Caerostris darwini	AgSp1_B_final_549.2	PGPQYPGG	407	414	8	5.7e-11	1	GNPQxP	GNPQxP containing (x=N, Y) [variant]	g034	d02	t004	g034_d02	g034_d02_t004	variant	novel definition
Caerostris darwini	AgSp1_B_final_549.2	PGPQYPGDE	415	423	9	2.7e-12	1	GNPQxP	GNPQxP containing (x=N, Y) [variant]	g034	d02	t003	g034_d02	g034_d02_t003	variant	novel definition
Caerostris darwini	AgSp1_B_final_549.2	DYPQYPSG	424	431	8	2.9e-11	1	QYPxG	QYPxG containing (x=G, S, Y)	g105	d01	t001	g105_d01	g105_d01_t001		novel definition
Caerostris darwini	AgSp1_B_final_549.2	PGPQYPGG	432	439	8	5.7e-11	1	GNPQxP	GNPQxP containing (x=N, Y) [variant]	g034	d02	t004	g034_d02	g034_d02_t004	variant	novel definition
Caerostris darwini	AgSp1_B_final_549.2	PGPQYPGG	440	447	8	5.7e-11	1	GNPQxP	GNPQxP containing (x=N, Y) [variant]	g034	d02	t004	g034_d02	g034_d02_t004	variant	novel definition
Caerostris darwini	AgSp1_B_final_549.2	PGPQYPGG	448	455	8	5.7e-11	1	GNPQxP	GNPQxP containing (x=N, Y) [variant]	g034	d02	t004	g034_d02	g034_d02_t004	variant	novel definition
Caerostris darwini	AgSp1_B_final_549.2	PGPQYPGG	456	463	8	5.7e-11	1	GNPQxP	GNPQxP containing (x=N, Y) [variant]	g034	d02	t004	g034_d02	g034_d02_t004	variant	novel definition
Caerostris darwini	AgSp1_B_final_549.2	PGPQYPGG	464	471	8	5.7e-11	1	GNPQxP	GNPQxP containing (x=N, Y) [variant]	g034	d02	t004	g034_d02	g034_d02_t004	variant	novel definition
Caerostris darwini	AgSp1_B_final_549.2	PSGPED	472	477	6	4.2e-08	1	PSGP	PSGP containing	g091	d01	t001	g091_d01	g091_d01_t001		novel definition
Caerostris darwini	AgSp1_B_final_549.2	PSGPNG	478	483	6	4.2e-08	1	PSGP	PSGP containing	g091	d01	t002	g091_d01	g091_d01_t002		novel definition
Caerostris darwini	AgSp1_B_final_549.2	YNKHNRMSN	487	495	9	9.3e-06	0.5556	Nrich	YNxNNRMxx containing (x=K, L, N, R, S)	g080	d05	t004	g080_d05	g080_d05_t004		novel definition
Caerostris darwini	AgSp1_B_final_549.2	GGGSTGT	518	524	7	8.3e-05	0.5714	xGG_GGx	GGS (GGGS) containing	g123	d30	t009	g123_d30	g123_d30_t009		g19	high_pvalue
Caerostris darwini	AgSp1_B_final_549.2	SSRGY	561	565	5	9.2e-06	0.8	A|G|P|Q|R|S|V|Y_rich	enrichment of A, G, P, Q, S, or Y residues (>50% length)	g001	d01	t104	g001_d01	g001_d01_t104		novel definition
Caerostris darwini	AgSp1_B_final_549.2	YTSSQQQ	584	590	7	3.9e-05	0.5714	YxxSQQx	YxxSQQx containing (x=A, N, Q, S, T)	g138	d01	t005	g138_d01	g138_d01_t005		novel definition	high_pvalue
Caerostris darwini	AgSp1_C_final_549.3	DGFGGPGA	54	61	8	6.8e-05	0.5	xGG_GGx	multiple xGG (x = A, D, F, G, I, K, L, M, N, P, R, S, T, V, Y)	g123	d43	t011	g123_d43	g123_d43_t011		g49	high_pvalue
Caerostris darwini	AgSp1_C_final_549.3	AGASAAAAA	95	103	9	6.5e-05	0.5556	polyAla+GA	stretches of Alanine, with GA repetitive flanks	g088	d01	t055	g088_d01	g088_d01_t055		novel definition	high_pvalue
Caerostris darwini	AgSp1_C_final_549.3	DESSS	109	113	5	5e-05	0.8	SS_Srich	SS (SSS) containing	g114	d04	t002	g114_d04	g114_d04_t002		g83	high_pvalue
Caerostris darwini	AgSp1_C_final_549.3	YDTGSYPTGE	156	165	10	1.3e-05	0.5	DTxSYzTGEY	DTxSYzTGEY containing (x = E, G; z = T, P, Y)	g014	d01	t014	g014_d01	g014_d01_t014		g08	high_pvalue
Caerostris darwini	AgSp1_C_final_549.3	GSGDDGF	169	175	7	6.9e-06	0.7143	GSG	GSG (GSGG) containing	g048	d01	t004	g048_d01	g048_d01_t004		novel definition
Caerostris darwini	AgSp1_C_final_549.3	GSGPGGY	176	182	7	4.3e-05	0.5714	GxGGx	GPGGY containing	g059	d05	t004	g059_d05	g059_d05_t004		g23	high_pvalue
Caerostris darwini	AgSp1_C_final_549.3	PGGQNSPYQQ	183	192	10	9.9e-06	0.5	PGGQxxPQQQ	PGGQxxPQQQ (x=H, N, S, Y)	g083	d01	t002	g083_d01	g083_d01_t002		novel definition
Caerostris darwini	AgSp1_C_final_549.3	LPGPQGPQ	203	210	8	5.4e-06	0.625	LPGPQGP	LPGPQGP containing	g071	d01	t001	g071_d01	g071_d01_t001		novel definition
Caerostris darwini	AgSp1_C_final_549.3	GGSGVGP	224	230	7	7.7e-05	0.5714	xGG_GGx	GGS (GGGS) containing	g123	d30	t025	g123_d30	g123_d30_t025		g19	high_pvalue
Caerostris darwini	AgSp1_C_final_549.3	VGLPEGPQFPQ	232	242	11	1.5e-14	1	A|G|P|Q|R|S|V|Y_rich	enrichment of A, G, P, Q, S, or Y residues (>50% length)	g001	d01	t116	g001_d01	g001_d01_t116		novel definition
Caerostris darwini	AgSp1_C_final_549.3	HGRYLRRRFPQ	252	262	11	2.8e-15	1	A|G|P|Q|R|S|V|Y_rich	enrichment of A, G, P, Q, S, or Y residues (>50% length)	g001	d01	t049	g001_d01	g001_d01_t049		novel definition
Caerostris darwini	AgSp1_C_final_549.3	GGYHHYQQHPQ	263	273	11	2e-16	1	xGG_GGx	GGY (GGGY) containing	g123	d35	t030	g123_d35	g123_d35_t030		novel definition
Caerostris darwini	AgSp1_C_final_549.3	EGFPQGPSYPQ	274	284	11	6.2e-15	1	xGG_GGx	GGFPQxPSxPQ containing (x=D, E, F, M, P, Y)	g123	d12	t001	g123_d12	g123_d12_t001		novel definition
Caerostris darwini	AgSp1_C_final_549.3	GGFPQGPSYPQ	285	295	11	6.9e-15	1	xGG_GGx	GGFPQxPSxPQ containing (x=D, E, F, M, P, Y)	g123	d12	t006	g123_d12	g123_d12_t006		novel definition
Caerostris darwini	AgSp1_C_final_549.3	GGFPQDPQ	296	303	8	4.2e-11	1	xGG_GGx	GGFPQxPSxPQ containing (x=D, E, F, M, P, Y)	g123	d12	t004	g123_d12	g123_d12_t004		novel definition
Caerostris darwini	AgSp1_C_final_549.3	GGFPQDPQ	304	311	8	4.2e-11	1	xGG_GGx	GGFPQxPSxPQ containing (x=D, E, F, M, P, Y)	g123	d12	t004	g123_d12	g123_d12_t004		novel definition
Caerostris darwini	AgSp1_C_final_549.3	GGFPQDPSYPQ	312	322	11	5.2e-15	1	xGG_GGx	GGFPQxPSxPQ containing (x=D, E, F, M, P, Y)	g123	d12	t005	g123_d12	g123_d12_t005		novel definition
Caerostris darwini	AgSp1_C_final_549.3	GGFPQDPSYPQ	323	333	11	5.2e-15	1	xGG_GGx	GGFPQxPSxPQ containing (x=D, E, F, M, P, Y)	g123	d12	t005	g123_d12	g123_d12_t005		novel definition
Caerostris darwini	AgSp1_C_final_549.3	GGFPEMSQFPQ	334	344	11	3.5e-15	1	xGG_GGx	GGFPQxPSxPQ containing (x=D, E, F, M, P, Y)	g123	d12	t003	g123_d12	g123_d12_t003		novel definition
Caerostris darwini	AgSp1_C_final_549.3	NHSPHNGHG	358	366	9	5.7e-06	0.5556	Nrich	xxSPNNGxG containing (x=F, H, N)	g080	d04	t002	g080_d04	g080_d04_t002		novel definition
Caerostris darwini	AgSp1_C_final_549.3	GPGPQGPQGP	377	386	10	5.6e-06	0.5	GPGPQ	GPGPQ containing (MaSp4)	g038	d01	t013	g038_d01	g038_d01_t013		novel definition
Caerostris darwini	AgSp1_C_final_549.3	GTTAG	388	392	5	3.4e-05	0.8	GTrich	GTGGTTGT containing [variant]	g054	d04	t011	g054_d04	g054_d04_t011	variant	novel definition	high_pvalue
Caerostris darwini	AgSp1_C_final_549.3	GGQMPS	393	398	6	1.1e-05	0.6667	xGG_GGx	GGQ (GGGQ) containing	g123	d27	t014	g123_d27	g123_d27_t014		g18	high_pvalue
Caerostris darwini	AgSp1_C_final_549.3	GPGPQGPSGP	404	413	10	1.2e-06	0.6	GPGPQ	GPGPQ containing (MaSp4)	g038	d01	t014	g038_d01	g038_d01_t014		novel definition
Caerostris darwini	AgSp1_C_final_549.3	PKGTTPRGPQM	416	426	11	6.2e-15	1	PTrich	PxGTTKTVPQQ (x=I, M, S) [variant]	g094	d03	t001	g094_d03	g094_d03_t001	variant	novel definition
Caerostris darwini	AgSp1_C_final_549.3	PYNPYGP	427	433	7	3e-05	0.5714	A|G|P|Q|R|S|V|Y_rich	enrichment of A, G, P, Q, S, or Y residues (>50% length)	g001	d01	t072	g001_d01	g001_d01_t072		novel definition	high_pvalue
Caerostris darwini	AgSp1_C_final_549.3	QLQTTPSGPGQ	434	444	11	2e-14	1	GTrich	GPGTTPG containing [variant]	g054	d02	t045	g054_d02	g054_d02_t045	variant	novel definition
Caerostris darwini	AgSp1_C_final_549.3	PGSQTPIGPMG	450	460	11	5.4e-13	0.9091	xxSQTxxGPMG	xxSQTxxGPMG containing (x=A, G, H, M, P, Q, T, V)	g129	d01	t005	g129_d01	g129_d01_t005		novel definition
Caerostris darwini	AgSp1_C_final_549.3	PGSQTPAGPMG	461	471	11	1.3e-14	1	xxSQTxxGPMG	xxSQTxxGPMG containing (x=A, G, H, M, P, Q, T, V)	g129	d01	t001	g129_d01	g129_d01_t001		novel definition
Caerostris darwini	AgSp1_C_final_549.3	PGSQTPAGPMG	472	482	11	1.3e-14	1	xxSQTxxGPMG	xxSQTxxGPMG containing (x=A, G, H, M, P, Q, T, V)	g129	d01	t001	g129_d01	g129_d01_t001		novel definition
Caerostris darwini	AgSp1_C_final_549.3	PGSQTPAGPMG	483	493	11	1.3e-14	1	xxSQTxxGPMG	xxSQTxxGPMG containing (x=A, G, H, M, P, Q, T, V)	g129	d01	t001	g129_d01	g129_d01_t001		novel definition
Caerostris darwini	AgSp1_C_final_549.3	PGSQTPLGPMG	494	504	11	1.6e-14	1	xxSQTxxGPMG	xxSQTxxGPMG containing (x=A, G, H, M, P, Q, T, V)	g129	d01	t006	g129_d01	g129_d01_t006		novel definition
Caerostris darwini	AgSp1_C_final_549.3	PGSQTPAG	505	512	8	1.6e-10	1	xxSQTxxGPMG	xxSQTxxGPMG containing (x=A, G, H, M, P, Q, T, V) [variant]	g129	d02	t004	g129_d02	g129_d02_t004	variant	novel definition
Caerostris darwini	AgSp1_C_final_549.3	PGSQTP	513	518	6	3.2e-08	1	xxSQTxxGPMG	xxSQTxxGPMG containing (x=A, G, H, M, P, Q, T, V) [variant]	g129	d02	t003	g129_d02	g129_d02_t003	variant	novel definition
Caerostris darwini	AgSp1_C_final_549.3	GPYGPGSQ	520	527	8	1.2e-08	0.875	GPGPQ	GPGPQ containing (MaSp4) [variant]	g038	d02	t002	g038_d02	g038_d02_t002	variant	novel definition
Caerostris darwini	AgSp1_C_final_549.3	GPYGPGSQ	531	538	8	1.2e-08	0.875	GPGPQ	GPGPQ containing (MaSp4) [variant]	g038	d02	t002	g038_d02	g038_d02_t002	variant	novel definition
Caerostris darwini	AgSp1_C_final_549.3	GTSGPGSQ	542	549	8	1.5e-08	0.875	GPxxQ	GPGxQ containing (x= A, E, G, K, PP, R, Q, S, _)	g043	d01	t015	g043_d01	g043_d01_t015		g26
Caerostris darwini	AgSp1_C_final_549.3	TPGPMG	551	556	6	6.4e-05	0.6667	xxSQTxxGPMG	xxSQTxxGPMG containing (x=A, G, H, M, P, Q, T, V) [variant]	g129	d02	t009	g129_d02	g129_d02_t009	variant	novel definition	high_pvalue
Caerostris darwini	AgSp1_C_final_549.3	SGAQTPAGPMG	557	567	11	1.1e-10	0.8182	xxSQTxxGPMG	xxSQTxxGPMG containing (x=A, G, H, M, P, Q, T, V)	g129	d01	t012	g129_d01	g129_d01_t012		novel definition
Caerostris darwini	AgSp1_C_final_549.3	SGAQTPAGPMG	568	578	11	1.1e-10	0.8182	xxSQTxxGPMG	xxSQTxxGPMG containing (x=A, G, H, M, P, Q, T, V)	g129	d01	t012	g129_d01	g129_d01_t012		novel definition
Caerostris darwini	AgSp1_C_final_549.3	SGAQTPAGPMG	579	589	11	1.1e-10	0.8182	xxSQTxxGPMG	xxSQTxxGPMG containing (x=A, G, H, M, P, Q, T, V)	g129	d01	t012	g129_d01	g129_d01_t012		novel definition
Caerostris darwini	AgSp1_C_final_549.3	SGAQTPAGPMG	590	600	11	1.1e-10	0.8182	xxSQTxxGPMG	xxSQTxxGPMG containing (x=A, G, H, M, P, Q, T, V)	g129	d01	t012	g129_d01	g129_d01_t012		novel definition
Caerostris darwini	AgSp1_C_final_549.3	PSAQKATPSDMLTPINSPMG	601	620	20	5.3e-26	1	PSAQKATPSDMLxPINSPMG	PSAQKATPSDMLxPINSPMG containing (x = S, T)	g090	d01	t002	g090_d01	g090_d01_t002		novel definition
Caerostris darwini	AgSp1_C_final_549.3	TPSTGRKGTGQNPSGTS	621	637	17	1.7e-21	1	A|G|P|Q|R|S|V|Y_rich	enrichment of A, G, P, Q, S, or Y residues (>50% length)	g001	d01	t112	g001_d01	g001_d01_t112		novel definition
Caerostris darwini	AgSp1_C_final_549.3	QNVGPLG	638	644	7	2.7e-09	1	A|G|P|Q|R|S|V|Y_rich	enrichment of A, G, P, Q, S, or Y residues (>50% length)	g001	d01	t079	g001_d01	g001_d01_t079		novel definition
Caerostris darwini	AgSp1_C_final_549.3	PGSQTPAGPMG	645	655	11	8.6e-13	0.9091	xxSQTxxGPMG	xxSQTxxGPMG containing (x=A, G, H, M, P, Q, T, V)	g129	d01	t001	g129_d01	g129_d01_t001		novel definition
Caerostris darwini	AgSp1_C_final_549.3	PGSQTPARPFG	656	666	11	1.7e-14	1	xxSQTxxGPMG	xxSQTxxGPMG containing (x=A, G, H, M, P, Q, T, V) [variant]	g129	d02	t007	g129_d02	g129_d02_t007	variant	novel definition
Caerostris darwini	AgSp1_C_final_549.3	PGSQTPAG	667	674	8	6.5e-09	0.875	xxSQTxxGPMG	xxSQTxxGPMG containing (x=A, G, H, M, P, Q, T, V) [variant]	g129	d02	t004	g129_d02	g129_d02_t004	variant	novel definition
Caerostris darwini	AgSp1_C_final_549.3	PSGPNG	677	682	6	1.7e-06	0.8333	PSGP	PSGP containing	g091	d01	t002	g091_d01	g091_d01_t002		novel definition
Caerostris darwini	AgSp1_C_final_549.3	GATPQYVPQP	685	694	10	3.5e-07	0.6	xGG_GGx	GGFPQxPSxPQ containing (x=D, E, F, M, P, Y)	g123	d12	t002	g123_d12	g123_d12_t002		novel definition
Caerostris darwini	AgSp1_C_final_549.3	GAQPIPIVPA	695	704	10	4e-13	1	xGG_GGx	GGQPIxVxxA containing (x=D, I, K, Q, S, T, V)	g123	d28	t001	g123_d28	g123_d28_t001		novel definition
Caerostris darwini	AgSp1_C_final_549.3	KPGTTPGVVT	705	714	10	8.3e-10	0.8	GTrich	GPGTTPG containing [variant]	g054	d02	t038	g054_d02	g054_d02_t038	variant	novel definition
Caerostris darwini	AgSp1_C_final_549.3	PGDKIVKVILPP	716	727	12	1.9e-15	1	Prich	PDxxxxxILPP (x=D, I, K, Q, T, V)	g089	d04	t014	g089_d04	g089_d04_t014		novel definition
Caerostris darwini	AgSp1_C_final_549.3	RAGSTPGTIQG	728	738	11	3.8e-14	1	GTrich	GPGTTPG containing [variant]	g054	d02	t048	g054_d02	g054_d02_t048	variant	novel definition
Caerostris darwini	AgSp1_C_final_549.3	PNGQPLDVEPA	739	749	11	2.3e-14	1	PNG	PNGxPLDVEPA containing (x=K, N, Q)	g085	d04	t005	g085_d04	g085_d04_t005		novel definition
Caerostris darwini	AgSp1_C_final_549.3	RPGTTPGAITG	750	760	11	3.8e-14	1	GTrich	GPGTTPG containing [variant]	g054	d02	t049	g054_d02	g054_d02_t049	variant	novel definition
Caerostris darwini	AgSp1_C_final_549.3	PDQQVTKIILP	761	771	11	1.4e-14	1	Prich	PDxxxxxILPP (x=D, I, K, Q, T, V)	g089	d04	t009	g089_d04	g089_d04_t009		novel definition
Caerostris darwini	AgSp1_C_final_549.3	TNPPTPMR	772	779	8	2.5e-11	1	PTrich	P + T rich	g094	d01	t002	g094_d01	g094_d01_t002		novel definition
Caerostris darwini	AgSp1_C_final_549.3	GPQFPGQ	780	786	7	8.2e-10	1	A|G|P|Q|R|S|V|Y_rich	enrichment of A, G, P, Q, S, or Y residues (>50% length)	g001	d01	t026	g001_d01	g001_d01_t026		novel definition
Caerostris darwini	AgSp1_C_final_549.3	PSPLSPNGMP	787	796	10	2.4e-13	1	SPNGMP	SPNGMP containing	g113	d01	t001	g113_d01	g113_d01_t001		novel definition
Caerostris darwini	AgSp1_C_final_549.3	GQPS	797	800	4	1.1e-05	1	GQPS	GQPS containing	g046	d01	t001	g046_d01	g046_d01_t001		novel definition	high_pvalue
Caerostris darwini	AgSp1_C_final_549.3	PMGTTKTVPQQ	801	811	11	5.3e-15	1	PTrich	PxGTTKTVPQQ (x=I, M, S)	g094	d02	t005	g094_d02	g094_d02_t005		novel definition
Caerostris darwini	AgSp1_C_final_549.3	GGQPINVVTA	812	821	10	4.6e-13	1	xGG_GGx	GGQPIxVxxA containing (x=D, I, K, Q, S, T, V)	g123	d28	t003	g123_d28	g123_d28_t003		novel definition
Caerostris darwini	AgSp1_C_final_549.3	GPGTTPGAVT	822	831	10	3.5e-11	0.9	GTrich	GPGTTPG containing	g054	d01	t006	g054_d01	g054_d01_t006		novel definition
Caerostris darwini	AgSp1_C_final_549.3	PDHKISKIILPP	833	844	12	6.2e-16	1	Prich	PDxxxxxILPP (x=D, I, K, Q, T, V)	g089	d04	t002	g089_d04	g089_d04_t002		novel definition
Caerostris darwini	AgSp1_C_final_549.3	GGGSTPGTVHE	845	855	11	2.7e-14	1	GTrich	GPGTTPG containing [variant]	g054	d02	t014	g054_d02	g054_d02_t014	variant	novel definition
Caerostris darwini	AgSp1_C_final_549.3	PNGKQIDVQPA	856	866	11	1.1e-14	1	PNG	PNGxPLDVEPA containing (x=K, N, Q)	g085	d04	t004	g085_d04	g085_d04_t004		novel definition
Caerostris darwini	AgSp1_C_final_549.3	RPGTTPGAITG	867	877	11	3.7e-10	0.8182	GTrich	GPGTTPG containing [variant]	g054	d02	t049	g054_d02	g054_d02_t049	variant	novel definition
Caerostris darwini	AgSp1_C_final_549.3	PGHQATTVILP	878	888	11	1.4e-14	1	Prich	PDxxxxxILPP (x=D, I, K, Q, T, V) [variant]	g089	d05	t002	g089_d05	g089_d05_t002	variant	novel definition
Caerostris darwini	AgSp1_C_final_549.3	SNPPVPMN	889	896	8	3e-11	1	A|G|P|Q|R|S|V|Y_rich	enrichment of A, G, P, Q, S, or Y residues (>50% length)	g001	d01	t100	g001_d01	g001_d01_t100		novel definition
Caerostris darwini	AgSp1_C_final_549.3	GPQFPGQ	897	903	7	8.2e-10	1	A|G|P|Q|R|S|V|Y_rich	enrichment of A, G, P, Q, S, or Y residues (>50% length)	g001	d01	t026	g001_d01	g001_d01_t026		novel definition
Caerostris darwini	AgSp1_C_final_549.3	PSPNGMP	904	910	7	7e-10	1	SPNGMP	SPNGMP containing	g113	d01	t002	g113_d01	g113_d01_t002		novel definition
Caerostris darwini	AgSp1_C_final_549.3	GQPSPLS	911	917	7	3.6e-09	1	GQPS	GQPS containing	g046	d01	t003	g046_d01	g046_d01_t003		novel definition
Caerostris darwini	AgSp1_C_final_549.3	PMGTTKTVPQQ	918	928	11	5.3e-15	1	PTrich	PxGTTKTVPQQ (x=I, M, S)	g094	d02	t005	g094_d02	g094_d02_t005		novel definition
Caerostris darwini	AgSp1_C_final_549.3	GGQPITVDQA	929	938	10	3.3e-13	1	xGG_GGx	GGQPIxVxxA containing (x=D, I, K, Q, S, T, V)	g123	d28	t005	g123_d28	g123_d28_t005		novel definition
Caerostris darwini	AgSp1_C_final_549.3	GPGTTPGAVT	939	948	10	3.5e-11	0.9	GTrich	GPGTTPG containing	g054	d01	t006	g054_d01	g054_d01_t006		novel definition
Caerostris darwini	AgSp1_C_final_549.3	PDYKISKIILPP	950	961	12	9e-16	1	Prich	PDxxxxxILPP (x=D, I, K, Q, T, V)	g089	d04	t013	g089_d04	g089_d04_t013		novel definition
Caerostris darwini	AgSp1_C_final_549.3	RAGSTPGTIQG	962	972	11	3.7e-10	0.8182	GTrich	GPGTTPG containing [variant]	g054	d02	t048	g054_d02	g054_d02_t048	variant	novel definition
Caerostris darwini	AgSp1_C_final_549.3	PNGKPLNVEPA	973	983	11	3e-14	1	PNG	PNGxPLDVEPA containing (x=K, N, Q)	g085	d04	t003	g085_d04	g085_d04_t003		novel definition
Caerostris darwini	AgSp1_C_final_549.3	RPGTTPGAITG	984	994	11	3.8e-14	1	GTrich	GPGTTPG containing [variant]	g054	d02	t049	g054_d02	g054_d02_t049	variant	novel definition
Caerostris darwini	AgSp1_C_final_549.3	PDQQVTKVILP	995	1005	11	1.6e-14	1	Prich	PDxxxxxILPP (x=D, I, K, Q, T, V)	g089	d04	t010	g089_d04	g089_d04_t010		novel definition
Caerostris darwini	AgSp1_C_final_549.3	TNPPTPMS	1006	1013	8	3.6e-11	1	PTrich	P + T rich	g094	d01	t003	g094_d01	g094_d01_t003		novel definition
Caerostris darwini	AgSp1_C_final_549.3	GTQFPGQ	1014	1020	7	9.6e-10	1	GTxxSxQ	GTxxSxQ containing (x= E, F, I, L, N, P, S, V)	g055	d01	t003	g055_d01	g055_d01_t003		novel definition
Caerostris darwini	AgSp1_C_final_549.3	PSPLSPNGMP	1021	1030	10	2.4e-13	1	SPNGMP	SPNGMP containing	g113	d01	t001	g113_d01	g113_d01_t001		novel definition
Caerostris darwini	AgSp1_C_final_549.3	GQPSPLS	1031	1037	7	3.6e-09	1	GQPS	GQPS containing	g046	d01	t003	g046_d01	g046_d01_t003		novel definition
Caerostris darwini	AgSp1_C_final_549.3	PMGTTKTVPQP	1038	1048	11	6.6e-15	1	PTrich	PxGTTKTVPQQ (x=I, M, S)	g094	d02	t004	g094_d02	g094_d02_t004		novel definition
Caerostris darwini	AgSp1_C_final_549.3	GGQPIIVDQA	1049	1058	10	3.1e-13	1	xGG_GGx	GGQPIxVxxA containing (x=D, I, K, Q, S, T, V)	g123	d28	t002	g123_d28	g123_d28_t002		novel definition
Caerostris darwini	AgSp1_C_final_549.3	GPGTTPGAVT	1059	1068	10	3.5e-11	0.9	GTrich	GPGTTPG containing	g054	d01	t006	g054_d01	g054_d01_t006		novel definition
Caerostris darwini	AgSp1_C_final_549.3	PDYKISKIILPP	1070	1081	12	9e-16	1	Prich	PDxxxxxILPP (x=D, I, K, Q, T, V)	g089	d04	t013	g089_d04	g089_d04_t013		novel definition
Caerostris darwini	AgSp1_C_final_549.3	GGGSTPGNLQG	1082	1092	11	6.1e-14	1	GTrich	GPGTTPG containing [variant]	g054	d02	t012	g054_d02	g054_d02_t012	variant	novel definition
Caerostris darwini	AgSp1_C_final_549.3	PNGKPLDVEPA	1093	1103	11	3.4e-14	1	PNG	PNGxPLDVEPA containing (x=K, N, Q)	g085	d04	t002	g085_d04	g085_d04_t002		novel definition
Caerostris darwini	AgSp1_C_final_549.3	RPGTTPGAITG	1104	1114	11	3.8e-14	1	GTrich	GPGTTPG containing [variant]	g054	d02	t049	g054_d02	g054_d02_t049	variant	novel definition
Caerostris darwini	AgSp1_C_final_549.3	PDQQVTKVILP	1115	1125	11	1.6e-14	1	Prich	PDxxxxxILPP (x=D, I, K, Q, T, V)	g089	d04	t010	g089_d04	g089_d04_t010		novel definition
Caerostris darwini	AgSp1_C_final_549.3	TNPPTPMS	1126	1133	8	3.6e-11	1	PTrich	P + T rich	g094	d01	t003	g094_d01	g094_d01_t003		novel definition
Caerostris darwini	AgSp1_C_final_549.3	GTQFPGQ	1134	1140	7	9.6e-10	1	GTxxSxQ	GTxxSxQ containing (x= E, F, I, L, N, P, S, V)	g055	d01	t003	g055_d01	g055_d01_t003		novel definition
Caerostris darwini	AgSp1_C_final_549.3	PSPLSPNGMP	1141	1150	10	2.4e-13	1	SPNGMP	SPNGMP containing	g113	d01	t001	g113_d01	g113_d01_t001		novel definition
Caerostris darwini	AgSp1_C_final_549.3	GQPSPLN	1151	1157	7	2.2e-09	1	GQPS	GQPS containing	g046	d01	t002	g046_d01	g046_d01_t002		novel definition
Caerostris darwini	AgSp1_C_final_549.3	PMGTTKTVPQQ	1158	1168	11	5.3e-15	1	PTrich	PxGTTKTVPQQ (x=I, M, S)	g094	d02	t005	g094_d02	g094_d02_t005		novel definition
Caerostris darwini	AgSp1_C_final_549.3	GGQPITVDQA	1169	1178	10	3.3e-13	1	xGG_GGx	GGQPIxVxxA containing (x=D, I, K, Q, S, T, V)	g123	d28	t005	g123_d28	g123_d28_t005		novel definition
Caerostris darwini	AgSp1_C_final_549.3	GPGTTPGAVT	1179	1188	10	3.5e-11	0.9	GTrich	GPGTTPG containing	g054	d01	t006	g054_d01	g054_d01_t006		novel definition
Caerostris darwini	AgSp1_C_final_549.3	PDHKISKIILPP	1190	1201	12	6.2e-16	1	Prich	PDxxxxxILPP (x=D, I, K, Q, T, V)	g089	d04	t002	g089_d04	g089_d04_t002		novel definition
Caerostris darwini	AgSp1_C_final_549.3	RAGSTPGTIQG	1202	1212	11	3.7e-10	0.8182	GTrich	GPGTTPG containing [variant]	g054	d02	t048	g054_d02	g054_d02_t048	variant	novel definition
Caerostris darwini	AgSp1_C_final_549.3	PNGKPLAVEPA	1213	1223	11	4.7e-14	1	PNG	PNGxPLDVEPA containing (x=K, N, Q)	g085	d04	t001	g085_d04	g085_d04_t001		novel definition
Caerostris darwini	AgSp1_C_final_549.3	RPGTTPGAITG	1224	1234	11	3.8e-14	1	GTrich	GPGTTPG containing [variant]	g054	d02	t049	g054_d02	g054_d02_t049	variant	novel definition
Caerostris darwini	AgSp1_C_final_549.3	PDQQVTKVILP	1235	1245	11	1.6e-14	1	Prich	PDxxxxxILPP (x=D, I, K, Q, T, V)	g089	d04	t010	g089_d04	g089_d04_t010		novel definition
Caerostris darwini	AgSp1_C_final_549.3	TNPPTPMS	1246	1253	8	3.6e-11	1	PTrich	P + T rich	g094	d01	t003	g094_d01	g094_d01_t003		novel definition
Caerostris darwini	AgSp1_C_final_549.3	GPQFPGQ	1254	1260	7	8.2e-10	1	A|G|P|Q|R|S|V|Y_rich	enrichment of A, G, P, Q, S, or Y residues (>50% length)	g001	d01	t026	g001_d01	g001_d01_t026		novel definition
Caerostris darwini	AgSp1_C_final_549.3	PSPLSPNGMP	1261	1270	10	2.4e-13	1	SPNGMP	SPNGMP containing	g113	d01	t001	g113_d01	g113_d01_t001		novel definition
Caerostris darwini	AgSp1_C_final_549.3	GQPSPLY	1271	1277	7	1.6e-09	1	GQPS	GQPS containing	g046	d01	t004	g046_d01	g046_d01_t004		novel definition
Caerostris darwini	AgSp1_C_final_549.3	PMGTTKTVPQQ	1278	1288	11	5.3e-15	1	PTrich	PxGTTKTVPQQ (x=I, M, S)	g094	d02	t005	g094_d02	g094_d02_t005		novel definition
Caerostris darwini	AgSp1_C_final_549.3	GGQPITVDQA	1289	1298	10	3.3e-13	1	xGG_GGx	GGQPIxVxxA containing (x=D, I, K, Q, S, T, V)	g123	d28	t005	g123_d28	g123_d28_t005		novel definition
Caerostris darwini	AgSp1_C_final_549.3	GPGTTPGAVT	1299	1308	10	3.5e-11	0.9	GTrich	GPGTTPG containing	g054	d01	t006	g054_d01	g054_d01_t006		novel definition
Caerostris darwini	AgSp1_C_final_549.3	PDHKISKIILPP	1310	1321	12	6.2e-16	1	Prich	PDxxxxxILPP (x=D, I, K, Q, T, V)	g089	d04	t002	g089_d04	g089_d04_t002		novel definition
Caerostris darwini	AgSp1_C_final_549.3	RAGSTPGTIQG	1322	1332	11	3.7e-10	0.8182	GTrich	GPGTTPG containing [variant]	g054	d02	t048	g054_d02	g054_d02_t048	variant	novel definition
Caerostris darwini	AgSp1_C_final_549.3	PNGKPLDVEPA	1333	1343	11	3.4e-14	1	PNG	PNGxPLDVEPA containing (x=K, N, Q)	g085	d04	t002	g085_d04	g085_d04_t002		novel definition
Caerostris darwini	AgSp1_C_final_549.3	RPGTTPGAITG	1344	1354	11	3.8e-14	1	GTrich	GPGTTPG containing [variant]	g054	d02	t049	g054_d02	g054_d02_t049	variant	novel definition
Caerostris darwini	AgSp1_C_final_549.3	PDQQVTKVILP	1355	1365	11	1.6e-14	1	Prich	PDxxxxxILPP (x=D, I, K, Q, T, V)	g089	d04	t010	g089_d04	g089_d04_t010		novel definition
Caerostris darwini	AgSp1_C_final_549.3	TNPPTPMS	1366	1373	8	3.6e-11	1	PTrich	P + T rich	g094	d01	t003	g094_d01	g094_d01_t003		novel definition
Caerostris darwini	AgSp1_C_final_549.3	GPQFPGQ	1374	1380	7	8.2e-10	1	A|G|P|Q|R|S|V|Y_rich	enrichment of A, G, P, Q, S, or Y residues (>50% length)	g001	d01	t026	g001_d01	g001_d01_t026		novel definition
Caerostris darwini	AgSp1_C_final_549.3	PSPLSPNGMP	1381	1390	10	2.4e-13	1	SPNGMP	SPNGMP containing	g113	d01	t001	g113_d01	g113_d01_t001		novel definition
Caerostris darwini	AgSp1_C_final_549.3	GQPSPLY	1391	1397	7	1.6e-09	1	GQPS	GQPS containing	g046	d01	t004	g046_d01	g046_d01_t004		novel definition
Caerostris darwini	AgSp1_C_final_549.3	PTGTTKTVPQQ	1398	1408	11	1.4e-14	1	PTrich	PxGTTKTVPQQ (x=I, M, S)	g094	d02	t007	g094_d02	g094_d02_t007		novel definition
Caerostris darwini	AgSp1_C_final_549.3	GGQPIIVDQA	1409	1418	10	3.1e-13	1	xGG_GGx	GGQPIxVxxA containing (x=D, I, K, Q, S, T, V)	g123	d28	t002	g123_d28	g123_d28_t002		novel definition
Caerostris darwini	AgSp1_C_final_549.3	GPGTTPGAVT	1419	1428	10	3.5e-11	0.9	GTrich	GPGTTPG containing	g054	d01	t006	g054_d01	g054_d01_t006		novel definition
Caerostris darwini	AgSp1_C_final_549.3	PDHKISKIILPP	1430	1441	12	6.2e-16	1	Prich	PDxxxxxILPP (x=D, I, K, Q, T, V)	g089	d04	t002	g089_d04	g089_d04_t002		novel definition
Caerostris darwini	AgSp1_C_final_549.3	RAGSTPGTIQG	1442	1452	11	3.7e-10	0.8182	GTrich	GPGTTPG containing [variant]	g054	d02	t048	g054_d02	g054_d02_t048	variant	novel definition
Caerostris darwini	AgSp1_C_final_549.3	PNGKPLDVEPA	1453	1463	11	3.4e-14	1	PNG	PNGxPLDVEPA containing (x=K, N, Q)	g085	d04	t002	g085_d04	g085_d04_t002		novel definition
Caerostris darwini	AgSp1_C_final_549.3	RPGTTPGAITG	1464	1474	11	3.8e-14	1	GTrich	GPGTTPG containing [variant]	g054	d02	t049	g054_d02	g054_d02_t049	variant	novel definition
Caerostris darwini	AgSp1_C_final_549.3	PDQQVTKVILP	1475	1485	11	1.6e-14	1	Prich	PDxxxxxILPP (x=D, I, K, Q, T, V)	g089	d04	t010	g089_d04	g089_d04_t010		novel definition
Caerostris darwini	AgSp1_C_final_549.3	NNPPTPMS	1486	1493	8	2.8e-11	1	Prich	high proportion of Proline	g089	d01	t001	g089_d01	g089_d01_t001		g63
Caerostris darwini	AgSp1_C_final_549.3	GPQFPGQ	1494	1500	7	8.2e-10	1	A|G|P|Q|R|S|V|Y_rich	enrichment of A, G, P, Q, S, or Y residues (>50% length)	g001	d01	t026	g001_d01	g001_d01_t026		novel definition
Caerostris darwini	AgSp1_C_final_549.3	PSPLSPNGMP	1501	1510	10	2.4e-13	1	SPNGMP	SPNGMP containing	g113	d01	t001	g113_d01	g113_d01_t001		novel definition
Caerostris darwini	AgSp1_C_final_549.3	GQPSPLY	1511	1517	7	1.6e-09	1	GQPS	GQPS containing	g046	d01	t004	g046_d01	g046_d01_t004		novel definition
Caerostris darwini	AgSp1_C_final_549.3	PMGTTKTVPQQ	1518	1528	11	5.3e-15	1	PTrich	PxGTTKTVPQQ (x=I, M, S)	g094	d02	t005	g094_d02	g094_d02_t005		novel definition
Caerostris darwini	AgSp1_C_final_549.3	GGQPIIVDQA	1529	1538	10	3.1e-13	1	xGG_GGx	GGQPIxVxxA containing (x=D, I, K, Q, S, T, V)	g123	d28	t002	g123_d28	g123_d28_t002		novel definition
Caerostris darwini	AgSp1_C_final_549.3	GPGTTPGAVT	1539	1548	10	3.5e-11	0.9	GTrich	GPGTTPG containing	g054	d01	t006	g054_d01	g054_d01_t006		novel definition
Caerostris darwini	AgSp1_C_final_549.3	PDHKISKIILPP	1550	1561	12	6.2e-16	1	Prich	PDxxxxxILPP (x=D, I, K, Q, T, V)	g089	d04	t002	g089_d04	g089_d04_t002		novel definition
Caerostris darwini	AgSp1_C_final_549.3	RAGSTPGTIQG	1562	1572	11	2.3e-08	0.7273	GTrich	GPGTTPG containing [variant]	g054	d02	t048	g054_d02	g054_d02_t048	variant	novel definition
Caerostris darwini	AgSp1_C_final_549.3	PNGKPLDVEPA	1573	1583	11	3.4e-14	1	PNG	PNGxPLDVEPA containing (x=K, N, Q)	g085	d04	t002	g085_d04	g085_d04_t002		novel definition
Caerostris darwini	AgSp1_C_final_549.3	RPGTTPGAITG	1584	1594	11	3.8e-14	1	GTrich	GPGTTPG containing [variant]	g054	d02	t049	g054_d02	g054_d02_t049	variant	novel definition
Caerostris darwini	AgSp1_C_final_549.3	PDQQVTKVILP	1595	1605	11	1.6e-14	1	Prich	PDxxxxxILPP (x=D, I, K, Q, T, V)	g089	d04	t010	g089_d04	g089_d04_t010		novel definition
Caerostris darwini	AgSp1_C_final_549.3	TNPPTPMS	1606	1613	8	3.6e-11	1	PTrich	P + T rich	g094	d01	t003	g094_d01	g094_d01_t003		novel definition
Caerostris darwini	AgSp1_C_final_549.3	GPQFPGQ	1614	1620	7	8.2e-10	1	A|G|P|Q|R|S|V|Y_rich	enrichment of A, G, P, Q, S, or Y residues (>50% length)	g001	d01	t026	g001_d01	g001_d01_t026		novel definition
Caerostris darwini	AgSp1_C_final_549.3	PSPLS	1621	1625	5	1.3e-06	1	Prich	high proportion of Proline	g089	d01	t003	g089_d01	g089_d01_t003		g63
Caerostris darwini	AgSp1_C_final_549.3	PMGTTSTVPQQ	1626	1636	11	6.7e-15	1	PTrich	PxGTTKTVPQQ (x=I, M, S)	g094	d02	t006	g094_d02	g094_d02_t006		novel definition
Caerostris darwini	AgSp1_C_final_549.3	GGQPIIVDQA	1637	1646	10	3.1e-13	1	xGG_GGx	GGQPIxVxxA containing (x=D, I, K, Q, S, T, V)	g123	d28	t002	g123_d28	g123_d28_t002		novel definition
Caerostris darwini	AgSp1_C_final_549.3	GPGTTPGAVT	1647	1656	10	3.5e-11	0.9	GTrich	GPGTTPG containing	g054	d01	t006	g054_d01	g054_d01_t006		novel definition
Caerostris darwini	AgSp1_C_final_549.3	PGHKISKIIIPP	1658	1669	12	5.1e-16	1	PNG	PNGExxxLIxx (x=E, I, L, P, R, Y) [variant]	g085	d02	t001	g085_d02	g085_d02_t001	variant	novel definition
Caerostris darwini	AgSp1_C_final_549.3	RAGSTPGTIQG	1670	1680	11	3.7e-10	0.8182	GTrich	GPGTTPG containing [variant]	g054	d02	t048	g054_d02	g054_d02_t048	variant	novel definition
Caerostris darwini	AgSp1_C_final_549.3	PNGKPLDVEPA	1681	1691	11	3.4e-14	1	PNG	PNGxPLDVEPA containing (x=K, N, Q)	g085	d04	t002	g085_d04	g085_d04_t002		novel definition
Caerostris darwini	AgSp1_C_final_549.3	RPGTTPGAITG	1692	1702	11	3.8e-14	1	GTrich	GPGTTPG containing [variant]	g054	d02	t049	g054_d02	g054_d02_t049	variant	novel definition
Caerostris darwini	AgSp1_C_final_549.3	PDQQVTKVILP	1703	1713	11	1.6e-14	1	Prich	PDxxxxxILPP (x=D, I, K, Q, T, V)	g089	d04	t010	g089_d04	g089_d04_t010		novel definition
Caerostris darwini	AgSp1_C_final_549.3	TNPPTPMS	1714	1721	8	3.6e-11	1	PTrich	P + T rich	g094	d01	t003	g094_d01	g094_d01_t003		novel definition
Caerostris darwini	AgSp1_C_final_549.3	GPQFPGQ	1722	1728	7	8.2e-10	1	A|G|P|Q|R|S|V|Y_rich	enrichment of A, G, P, Q, S, or Y residues (>50% length)	g001	d01	t026	g001_d01	g001_d01_t026		novel definition
Caerostris darwini	AgSp1_C_final_549.3	PSPLSPNGMP	1729	1738	10	2.4e-13	1	SPNGMP	SPNGMP containing	g113	d01	t001	g113_d01	g113_d01_t001		novel definition
Caerostris darwini	AgSp1_C_final_549.3	GQPSPLY	1739	1745	7	1.6e-09	1	GQPS	GQPS containing	g046	d01	t004	g046_d01	g046_d01_t004		novel definition
Caerostris darwini	AgSp1_C_final_549.3	PIGTTKTVPQQ	1746	1756	11	1.3e-14	1	PTrich	PxGTTKTVPQQ (x=I, M, S)	g094	d02	t001	g094_d02	g094_d02_t001		novel definition
Caerostris darwini	AgSp1_C_final_549.3	GGQPIIVDQA	1757	1766	10	3.1e-13	1	xGG_GGx	GGQPIxVxxA containing (x=D, I, K, Q, S, T, V)	g123	d28	t002	g123_d28	g123_d28_t002		novel definition
Caerostris darwini	AgSp1_C_final_549.3	GPGTTPGAVT	1767	1776	10	3.5e-11	0.9	GTrich	GPGTTPG containing	g054	d01	t006	g054_d01	g054_d01_t006		novel definition
Caerostris darwini	AgSp1_C_final_549.3	PDHKISKIILPP	1778	1789	12	6.2e-16	1	Prich	PDxxxxxILPP (x=D, I, K, Q, T, V)	g089	d04	t002	g089_d04	g089_d04_t002		novel definition
Caerostris darwini	AgSp1_C_final_549.3	RAGSTPGTIQG	1790	1800	11	2.3e-08	0.7273	GTrich	GPGTTPG containing [variant]	g054	d02	t048	g054_d02	g054_d02_t048	variant	novel definition
Caerostris darwini	AgSp1_C_final_549.3	PNGKPLDVEPA	1801	1811	11	3.4e-14	1	PNG	PNGxPLDVEPA containing (x=K, N, Q)	g085	d04	t002	g085_d04	g085_d04_t002		novel definition
Caerostris darwini	AgSp1_C_final_549.3	RPGTTPGAITG	1812	1822	11	3.8e-14	1	GTrich	GPGTTPG containing [variant]	g054	d02	t049	g054_d02	g054_d02_t049	variant	novel definition
Caerostris darwini	AgSp1_C_final_549.3	PDQQVTKVILP	1823	1833	11	1.6e-14	1	Prich	PDxxxxxILPP (x=D, I, K, Q, T, V)	g089	d04	t010	g089_d04	g089_d04_t010		novel definition
Caerostris darwini	AgSp1_C_final_549.3	TNPPTPMS	1834	1841	8	3.6e-11	1	PTrich	P + T rich	g094	d01	t003	g094_d01	g094_d01_t003		novel definition
Caerostris darwini	AgSp1_C_final_549.3	GPQFPGQ	1842	1848	7	8.2e-10	1	A|G|P|Q|R|S|V|Y_rich	enrichment of A, G, P, Q, S, or Y residues (>50% length)	g001	d01	t026	g001_d01	g001_d01_t026		novel definition
Caerostris darwini	AgSp1_C_final_549.3	PSPLS	1849	1853	5	1.3e-06	1	Prich	high proportion of Proline	g089	d01	t003	g089_d01	g089_d01_t003		g63
Caerostris darwini	AgSp1_C_final_549.3	PMGTTSTVPQQ	1854	1864	11	6.7e-15	1	PTrich	PxGTTKTVPQQ (x=I, M, S)	g094	d02	t006	g094_d02	g094_d02_t006		novel definition
Caerostris darwini	AgSp1_C_final_549.3	GGQPIIVDQA	1865	1874	10	3.1e-13	1	xGG_GGx	GGQPIxVxxA containing (x=D, I, K, Q, S, T, V)	g123	d28	t002	g123_d28	g123_d28_t002		novel definition
Caerostris darwini	AgSp1_C_final_549.3	GPGTTPGAVT	1875	1884	10	3.5e-11	0.9	GTrich	GPGTTPG containing	g054	d01	t006	g054_d01	g054_d01_t006		novel definition
Caerostris darwini	AgSp1_C_final_549.3	PGHKISKIIIPP	1886	1897	12	5.1e-16	1	PNG	PNGExxxLIxx (x=E, I, L, P, R, Y) [variant]	g085	d02	t001	g085_d02	g085_d02_t001	variant	novel definition
Caerostris darwini	AgSp1_C_final_549.3	RAGSTPGTIQG	1898	1908	11	3.7e-10	0.8182	GTrich	GPGTTPG containing [variant]	g054	d02	t048	g054_d02	g054_d02_t048	variant	novel definition
Caerostris darwini	AgSp1_C_final_549.3	PNGKPLDVEPA	1909	1919	11	3.4e-14	1	PNG	PNGxPLDVEPA containing (x=K, N, Q)	g085	d04	t002	g085_d04	g085_d04_t002		novel definition
Caerostris darwini	AgSp1_C_final_549.3	RPGTTPGAITG	1920	1930	11	3.8e-14	1	GTrich	GPGTTPG containing [variant]	g054	d02	t049	g054_d02	g054_d02_t049	variant	novel definition
Caerostris darwini	AgSp1_C_final_549.3	PDQQVTKVILP	1931	1941	11	1.6e-14	1	Prich	PDxxxxxILPP (x=D, I, K, Q, T, V)	g089	d04	t010	g089_d04	g089_d04_t010		novel definition
Caerostris darwini	AgSp1_C_final_549.3	TNPPTPMS	1942	1949	8	3.6e-11	1	PTrich	P + T rich	g094	d01	t003	g094_d01	g094_d01_t003		novel definition
Caerostris darwini	AgSp1_C_final_549.3	GPQFPGQ	1950	1956	7	8.2e-10	1	A|G|P|Q|R|S|V|Y_rich	enrichment of A, G, P, Q, S, or Y residues (>50% length)	g001	d01	t026	g001_d01	g001_d01_t026		novel definition
Caerostris darwini	AgSp1_C_final_549.3	PSPLSPNGMP	1957	1966	10	2.4e-13	1	SPNGMP	SPNGMP containing	g113	d01	t001	g113_d01	g113_d01_t001		novel definition
Caerostris darwini	AgSp1_C_final_549.3	GQPSPLY	1967	1973	7	1.6e-09	1	GQPS	GQPS containing	g046	d01	t004	g046_d01	g046_d01_t004		novel definition
Caerostris darwini	AgSp1_C_final_549.3	PMGTTKIVPQQ	1974	1984	11	5e-15	1	PTrich	PxGTTKTVPQQ (x=I, M, S)	g094	d02	t003	g094_d02	g094_d02_t003		novel definition
Caerostris darwini	AgSp1_C_final_549.3	GGQPIIVDQA	1985	1994	10	3.1e-13	1	xGG_GGx	GGQPIxVxxA containing (x=D, I, K, Q, S, T, V)	g123	d28	t002	g123_d28	g123_d28_t002		novel definition
Caerostris darwini	AgSp1_C_final_549.3	GPGTTPGAVT	1995	2004	10	3.5e-11	0.9	GTrich	GPGTTPG containing	g054	d01	t006	g054_d01	g054_d01_t006		novel definition
Caerostris darwini	AgSp1_C_final_549.3	PDHKISKIILPP	2006	2017	12	6.2e-16	1	Prich	PDxxxxxILPP (x=D, I, K, Q, T, V)	g089	d04	t002	g089_d04	g089_d04_t002		novel definition
Caerostris darwini	AgSp1_C_final_549.3	RAGSTPGTIQG	2018	2028	11	3.7e-10	0.8182	GTrich	GPGTTPG containing [variant]	g054	d02	t048	g054_d02	g054_d02_t048	variant	novel definition
Caerostris darwini	AgSp1_C_final_549.3	PNGKPLDVEPA	2029	2039	11	3.4e-14	1	PNG	PNGxPLDVEPA containing (x=K, N, Q)	g085	d04	t002	g085_d04	g085_d04_t002		novel definition
Caerostris darwini	AgSp1_C_final_549.3	RPGTTPGAITG	2040	2050	11	3.8e-14	1	GTrich	GPGTTPG containing [variant]	g054	d02	t049	g054_d02	g054_d02_t049	variant	novel definition
Caerostris darwini	AgSp1_C_final_549.3	PDQQVTKIILP	2051	2061	11	1.4e-14	1	Prich	PDxxxxxILPP (x=D, I, K, Q, T, V)	g089	d04	t009	g089_d04	g089_d04_t009		novel definition
Caerostris darwini	AgSp1_C_final_549.3	TPGPMG	2062	2067	6	1.7e-08	1	xxSQTxxGPMG	xxSQTxxGPMG containing (x=A, G, H, M, P, Q, T, V) [variant]	g129	d02	t009	g129_d02	g129_d02_t009	variant	novel definition
Caerostris darwini	AgSp1_C_final_549.3	PGSQIPSDPVG	2068	2078	11	2.6e-14	1	xxSQTxxGPMG	xxSQTxxGPMG containing (x=A, G, H, M, P, Q, T, V) [variant]	g129	d02	t001	g129_d02	g129_d02_t001	variant	novel definition
Caerostris darwini	AgSp1_C_final_549.3	PIPQTPLGPMG	2079	2089	11	9e-15	1	xxSQTxxGPMG	xxSQTxxGPMG containing (x=A, G, H, M, P, Q, T, V) [variant]	g129	d02	t008	g129_d02	g129_d02_t008	variant	novel definition
Caerostris darwini	AgSp1_C_final_549.3	QGSQTPLGPMG	2090	2100	11	1e-08	0.7273	xxSQTxxGPMG	xxSQTxxGPMG containing (x=A, G, H, M, P, Q, T, V)	g129	d01	t010	g129_d01	g129_d01_t010		novel definition
Caerostris darwini	AgSp1_C_final_549.3	SGAQTPAGPMG	2101	2111	11	1.1e-10	0.8182	xxSQTxxGPMG	xxSQTxxGPMG containing (x=A, G, H, M, P, Q, T, V)	g129	d01	t012	g129_d01	g129_d01_t012		novel definition
Caerostris darwini	AgSp1_C_final_549.3	SGAQTPAGPMG	2112	2122	11	1.1e-10	0.8182	xxSQTxxGPMG	xxSQTxxGPMG containing (x=A, G, H, M, P, Q, T, V)	g129	d01	t012	g129_d01	g129_d01_t012		novel definition
Caerostris darwini	AgSp1_C_final_549.3	SGAQTPAGPMG	2123	2133	11	7.1e-09	0.7273	xxSQTxxGPMG	xxSQTxxGPMG containing (x=A, G, H, M, P, Q, T, V)	g129	d01	t012	g129_d01	g129_d01_t012		novel definition
Caerostris darwini	AgSp1_C_final_549.3	SGAQTPAGPMG	2134	2144	11	1.1e-10	0.8182	xxSQTxxGPMG	xxSQTxxGPMG containing (x=A, G, H, M, P, Q, T, V)	g129	d01	t012	g129_d01	g129_d01_t012		novel definition
Caerostris darwini	AgSp1_C_final_549.3	SGAQTPAGPMG	2145	2155	11	1.1e-10	0.8182	xxSQTxxGPMG	xxSQTxxGPMG containing (x=A, G, H, M, P, Q, T, V)	g129	d01	t012	g129_d01	g129_d01_t012		novel definition
Caerostris darwini	AgSp1_C_final_549.3	SGAQTPAGPMG	2156	2166	11	1.1e-10	0.8182	xxSQTxxGPMG	xxSQTxxGPMG containing (x=A, G, H, M, P, Q, T, V)	g129	d01	t012	g129_d01	g129_d01_t012		novel definition
Caerostris darwini	AgSp1_C_final_549.3	SGAQTPAGPMG	2167	2177	11	1.1e-10	0.8182	xxSQTxxGPMG	xxSQTxxGPMG containing (x=A, G, H, M, P, Q, T, V)	g129	d01	t012	g129_d01	g129_d01_t012		novel definition
Caerostris darwini	AgSp1_C_final_549.3	SGAQTPAGPMG	2178	2188	11	1.1e-10	0.8182	xxSQTxxGPMG	xxSQTxxGPMG containing (x=A, G, H, M, P, Q, T, V)	g129	d01	t012	g129_d01	g129_d01_t012		novel definition
Caerostris darwini	AgSp1_C_final_549.3	SGAQTPAGPMG	2189	2199	11	1.1e-10	0.8182	xxSQTxxGPMG	xxSQTxxGPMG containing (x=A, G, H, M, P, Q, T, V)	g129	d01	t012	g129_d01	g129_d01_t012		novel definition
Caerostris darwini	AgSp1_C_final_549.3	QGSQTQAGPMG	2200	2210	11	9.7e-09	0.7273	xxSQTxxGPMG	xxSQTxxGPMG containing (x=A, G, H, M, P, Q, T, V)	g129	d01	t011	g129_d01	g129_d01_t011		novel definition
Caerostris darwini	AgSp1_C_final_549.3	SGAQTPAGPMG	2211	2221	11	1.1e-10	0.8182	xxSQTxxGPMG	xxSQTxxGPMG containing (x=A, G, H, M, P, Q, T, V)	g129	d01	t012	g129_d01	g129_d01_t012		novel definition
Caerostris darwini	AgSp1_C_final_549.3	SGAQTPAGPMG	2222	2232	11	1.1e-10	0.8182	xxSQTxxGPMG	xxSQTxxGPMG containing (x=A, G, H, M, P, Q, T, V)	g129	d01	t012	g129_d01	g129_d01_t012		novel definition
Caerostris darwini	AgSp1_C_final_549.3	QGSQTQAGPMG	2233	2243	11	9.7e-09	0.7273	xxSQTxxGPMG	xxSQTxxGPMG containing (x=A, G, H, M, P, Q, T, V)	g129	d01	t011	g129_d01	g129_d01_t011		novel definition
Caerostris darwini	AgSp1_C_final_549.3	SGAQTPAGPMG	2244	2254	11	1.1e-10	0.8182	xxSQTxxGPMG	xxSQTxxGPMG containing (x=A, G, H, M, P, Q, T, V)	g129	d01	t012	g129_d01	g129_d01_t012		novel definition
Caerostris darwini	AgSp1_C_final_549.3	SGAQTPAGPMG	2255	2265	11	1.1e-10	0.8182	xxSQTxxGPMG	xxSQTxxGPMG containing (x=A, G, H, M, P, Q, T, V)	g129	d01	t012	g129_d01	g129_d01_t012		novel definition
Caerostris darwini	AgSp1_C_final_549.3	SGAQTPAGPMG	2266	2276	11	1.1e-10	0.8182	xxSQTxxGPMG	xxSQTxxGPMG containing (x=A, G, H, M, P, Q, T, V)	g129	d01	t012	g129_d01	g129_d01_t012		novel definition
Caerostris darwini	AgSp1_C_final_549.3	PSAQKATPSDMLSPINSPMG	2277	2296	20	6.6e-26	1	PSAQKATPSDMLxPINSPMG	PSAQKATPSDMLxPINSPMG containing (x = S, T)	g090	d01	t001	g090_d01	g090_d01_t001		novel definition
Caerostris darwini	AgSp1_C_final_549.3	KPSTGSKGTGQNPAASS	2297	2313	17	3e-21	1	SS_Srich	SS (SSS) containing	g114	d04	t036	g114_d04	g114_d04_t036		g83
Caerostris darwini	AgSp1_C_final_549.3	QNVGPFT	2314	2320	7	1e-09	1	A|G|P|Q|R|S|V|Y_rich	enrichment of A, G, P, Q, S, or Y residues (>50% length)	g001	d01	t078	g001_d01	g001_d01_t078		novel definition
Caerostris darwini	AgSp1_C_final_549.3	TPKDSARQNQ	2321	2330	10	1.9e-13	1	TPx	TPKx containing (x=D, G, P, Q, S, V)	g116	d02	t001	g116_d02	g116_d02_t001		novel definition
Caerostris darwini	AgSp1_C_final_549.3	PGGLETPA	2331	2338	8	3e-10	1	GL	GL (GGL, GGGL) containing	g033	d01	t083	g033_d01	g033_d01_t083		g20
Caerostris darwini	AgSp1_C_final_549.3	PIPKASGQGPQ	2339	2349	11	1.8e-14	1	PTrich	PxGTTKTVPQQ (x=I, M, S)	g094	d02	t002	g094_d02	g094_d02_t002		novel definition
Caerostris darwini	AgSp1_C_final_549.3	EPQSPENAPQ	2350	2359	10	3e-06	0.6	Erich	EPQSPE containing	g017	d01	t003	g017_d01	g017_d01_t003		g11
Caerostris darwini	AgSp1_C_final_549.3	PNGPPINIIPS	2364	2374	11	1.3e-14	1	PNG	PNGRPIxLQxA containing (x=I, N, L, P, Q)	g085	d03	t001	g085_d03	g085_d03_t001		novel definition
Caerostris darwini	AgSp1_C_final_549.3	RPGTTPSIITG	2375	2385	11	3.1e-14	1	GTrich	GPGTTPG containing [variant]	g054	d02	t052	g054_d02	g054_d02_t052	variant	novel definition
Caerostris darwini	AgSp1_C_final_549.3	PDHKISDVVLPP	2386	2397	12	7.1e-16	1	Prich	PDxxxxxILPP (x=D, I, K, Q, T, V)	g089	d04	t001	g089_d04	g089_d04_t001		novel definition
Caerostris darwini	AgSp1_C_final_549.3	GGGSTPGSLPG	2398	2408	11	1.2e-13	1	GTrich	GPGTTPG containing [variant]	g054	d02	t013	g054_d02	g054_d02_t013	variant	novel definition
Caerostris darwini	AgSp1_C_final_549.3	PSGRPIPLIPS	2409	2419	11	3.7e-14	1	Prich	PDxxxxxILPP (x=D, I, K, Q, T, V) [variant]	g089	d05	t003	g089_d05	g089_d05_t003	variant	novel definition
Caerostris darwini	AgSp1_C_final_549.3	RPGTTPGAITG	2420	2430	11	3.8e-14	1	GTrich	GPGTTPG containing [variant]	g054	d02	t049	g054_d02	g054_d02_t049	variant	novel definition
Caerostris darwini	AgSp1_C_final_549.3	PDHRVHRLILP	2431	2441	11	5.4e-15	1	Prich	PDxxxxxILPP (x=D, I, K, Q, T, V)	g089	d04	t004	g089_d04	g089_d04_t004		novel definition
Caerostris darwini	AgSp1_C_final_549.3	RPSQTPNRQTP	2452	2462	11	6.9e-15	1	GTrich	GPGTTPG containing [variant]	g054	d02	t053	g054_d02	g054_d02_t053	variant	novel definition
Caerostris darwini	AgSp1_C_final_549.3	GSENMQP	2466	2472	7	9.4e-05	0.5714	A|G|P|Q|R|S|V|Y_rich	enrichment of A, G, P, Q, S, or Y residues (>50% length)	g001	d01	t042	g001_d01	g001_d01_t042		novel definition	high_pvalue
Caerostris darwini	AgSp1_C_final_549.3	GGQPIVIVPS	2473	2482	10	4.8e-13	1	xGG_GGx	GGQ (GGGQ) containing	g123	d27	t015	g123_d27	g123_d27_t015		g18
Caerostris darwini	AgSp1_C_final_549.3	GPGTTPGIVT	2483	2492	10	1.4e-09	0.8	GTrich	GPGTTPG containing	g054	d01	t008	g054_d01	g054_d01_t008		novel definition
Caerostris darwini	AgSp1_C_final_549.3	PDHKISQVNLPP	2494	2505	12	4e-16	1	Prich	PDxxxxxILPP (x=D, I, K, Q, T, V)	g089	d04	t003	g089_d04	g089_d04_t003		novel definition
Caerostris darwini	AgSp1_C_final_549.3	GTGSTPGTIPG	2506	2516	11	5.1e-14	1	GTrich	GPGTTPG containing [variant]	g054	d02	t032	g054_d02	g054_d02_t032	variant	novel definition
Caerostris darwini	AgSp1_C_final_549.3	PNRRPITIEQA	2517	2527	11	1.1e-14	1	PNG	PNGRPIxLQxA containing (x=I, N, L, P, Q)	g085	d03	t004	g085_d03	g085_d03_t004		novel definition
Caerostris darwini	AgSp1_C_final_549.3	RPGTTPGAITG	2528	2538	11	6.6e-12	0.9091	GTrich	GPGTTPG containing [variant]	g054	d02	t049	g054_d02	g054_d02_t049	variant	novel definition
Caerostris darwini	AgSp1_C_final_549.3	PDQKVDKIILP	2539	2549	11	1.8e-14	1	Prich	PDxxxxxILPP (x=D, I, K, Q, T, V)	g089	d04	t007	g089_d04	g089_d04_t007		novel definition
Caerostris darwini	AgSp1_C_final_549.3	SSPSEPASRLKP	2550	2561	12	4.8e-15	1	SS_Srich	SS (SSS) containing	g114	d04	t065	g114_d04	g114_d04_t065		g83
Caerostris darwini	AgSp1_C_final_549.3	PTHPGEMGPMG	2562	2572	11	1.9e-15	1	xxSQTxxGPMG	xxSQTxxGPMG containing (x=A, G, H, M, P, Q, T, V)	g129	d01	t008	g129_d01	g129_d01_t008		novel definition
Caerostris darwini	AgSp1_C_final_549.3	PGSQTPAGPMG	2573	2583	11	1.3e-14	1	xxSQTxxGPMG	xxSQTxxGPMG containing (x=A, G, H, M, P, Q, T, V)	g129	d01	t001	g129_d01	g129_d01_t001		novel definition
Caerostris darwini	AgSp1_C_final_549.3	PGSQTPAVPMG	2584	2594	11	1.2e-14	1	xxSQTxxGPMG	xxSQTxxGPMG containing (x=A, G, H, M, P, Q, T, V)	g129	d01	t003	g129_d01	g129_d01_t003		novel definition
Caerostris darwini	AgSp1_C_final_549.3	PGSQTP	2595	2600	6	3.2e-08	1	xxSQTxxGPMG	xxSQTxxGPMG containing (x=A, G, H, M, P, Q, T, V) [variant]	g129	d02	t003	g129_d02	g129_d02_t003	variant	novel definition
Caerostris darwini	AgSp1_C_final_549.3	GPYGPGSQ	2602	2609	8	1.2e-08	0.875	GPGPQ	GPGPQ containing (MaSp4) [variant]	g038	d02	t002	g038_d02	g038_d02_t002	variant	novel definition
Caerostris darwini	AgSp1_C_final_549.3	GPYGPGSQ	2613	2620	8	1.2e-08	0.875	GPGPQ	GPGPQ containing (MaSp4) [variant]	g038	d02	t002	g038_d02	g038_d02_t002	variant	novel definition
Caerostris darwini	AgSp1_C_final_549.3	GPYGPGSQ	2624	2631	8	1.2e-08	0.875	GPGPQ	GPGPQ containing (MaSp4) [variant]	g038	d02	t002	g038_d02	g038_d02_t002	variant	novel definition
Caerostris darwini	AgSp1_C_final_549.3	GPYGPGSQ	2635	2642	8	1.2e-08	0.875	GPGPQ	GPGPQ containing (MaSp4) [variant]	g038	d02	t002	g038_d02	g038_d02_t002	variant	novel definition
Caerostris darwini	AgSp1_C_final_549.3	GPYGPGSQ	2646	2653	8	1.2e-08	0.875	GPGPQ	GPGPQ containing (MaSp4) [variant]	g038	d02	t002	g038_d02	g038_d02_t002	variant	novel definition
Caerostris darwini	AgSp1_C_final_549.3	GPYGPGSQ	2657	2664	8	1.2e-08	0.875	GPGPQ	GPGPQ containing (MaSp4) [variant]	g038	d02	t002	g038_d02	g038_d02_t002	variant	novel definition
Caerostris darwini	AgSp1_C_final_549.3	GPYGPGSQ	2668	2675	8	1.2e-08	0.875	GPGPQ	GPGPQ containing (MaSp4) [variant]	g038	d02	t002	g038_d02	g038_d02_t002	variant	novel definition
Caerostris darwini	AgSp1_C_final_549.3	GPYGPGSQ	2679	2686	8	1.2e-08	0.875	GPGPQ	GPGPQ containing (MaSp4) [variant]	g038	d02	t002	g038_d02	g038_d02_t002	variant	novel definition
Caerostris darwini	AgSp1_C_final_549.3	TPGPMG	2688	2693	6	6.4e-05	0.6667	xxSQTxxGPMG	xxSQTxxGPMG containing (x=A, G, H, M, P, Q, T, V) [variant]	g129	d02	t009	g129_d02	g129_d02_t009	variant	novel definition	high_pvalue
Caerostris darwini	AgSp1_C_final_549.3	SGAQTPAGPMG	2694	2704	11	3.7e-09	0.7273	xxSQTxxGPMG	xxSQTxxGPMG containing (x=A, G, H, M, P, Q, T, V)	g129	d01	t012	g129_d01	g129_d01_t012		novel definition
Caerostris darwini	AgSp1_C_final_549.3	SGAQTPAGPMG	2705	2715	11	1.1e-10	0.8182	xxSQTxxGPMG	xxSQTxxGPMG containing (x=A, G, H, M, P, Q, T, V)	g129	d01	t012	g129_d01	g129_d01_t012		novel definition
Caerostris darwini	AgSp1_C_final_549.3	SGAQTPAGPMG	2716	2726	11	1.9e-14	1	xxSQTxxGPMG	xxSQTxxGPMG containing (x=A, G, H, M, P, Q, T, V)	g129	d01	t012	g129_d01	g129_d01_t012		novel definition
Caerostris darwini	AgSp1_C_final_549.3	PGSQTPVGPMG	2727	2737	11	1.9e-12	0.9091	xxSQTxxGPMG	xxSQTxxGPMG containing (x=A, G, H, M, P, Q, T, V)	g129	d01	t007	g129_d01	g129_d01_t007		novel definition
Caerostris darwini	AgSp1_C_final_549.3	PGSQTPVGPMG	2738	2748	11	6.5e-11	0.8182	xxSQTxxGPMG	xxSQTxxGPMG containing (x=A, G, H, M, P, Q, T, V)	g129	d01	t007	g129_d01	g129_d01_t007		novel definition
Caerostris darwini	AgSp1_C_final_549.3	PGSQTPIGPMG	2749	2759	11	1.7e-12	0.9091	xxSQTxxGPMG	xxSQTxxGPMG containing (x=A, G, H, M, P, Q, T, V)	g129	d01	t005	g129_d01	g129_d01_t005		novel definition
Caerostris darwini	AgSp1_C_final_549.3	PGSQTPIGPMG	2760	2770	11	1.7e-12	0.9091	xxSQTxxGPMG	xxSQTxxGPMG containing (x=A, G, H, M, P, Q, T, V)	g129	d01	t005	g129_d01	g129_d01_t005		novel definition
Caerostris darwini	AgSp1_C_final_549.3	QGSQTPLGPMG	2771	2781	11	1.3e-14	1	xxSQTxxGPMG	xxSQTxxGPMG containing (x=A, G, H, M, P, Q, T, V)	g129	d01	t010	g129_d01	g129_d01_t010		novel definition
Caerostris darwini	AgSp1_C_final_549.3	PGSQTPIGPMG	2782	2792	11	1.9e-10	0.8182	xxSQTxxGPMG	xxSQTxxGPMG containing (x=A, G, H, M, P, Q, T, V)	g129	d01	t005	g129_d01	g129_d01_t005		novel definition
Caerostris darwini	AgSp1_C_final_549.3	PGSQTPIGPMG	2793	2803	11	1.7e-12	0.9091	xxSQTxxGPMG	xxSQTxxGPMG containing (x=A, G, H, M, P, Q, T, V)	g129	d01	t005	g129_d01	g129_d01_t005		novel definition
Caerostris darwini	AgSp1_C_final_549.3	PGSQTPIGPMG	2804	2814	11	1.9e-10	0.8182	xxSQTxxGPMG	xxSQTxxGPMG containing (x=A, G, H, M, P, Q, T, V)	g129	d01	t005	g129_d01	g129_d01_t005		novel definition
Caerostris darwini	AgSp1_C_final_549.3	PVSQTHAGPMG	2815	2825	11	5.3e-15	1	xxSQTxxGPMG	xxSQTxxGPMG containing (x=A, G, H, M, P, Q, T, V)	g129	d01	t009	g129_d01	g129_d01_t009		novel definition
Caerostris darwini	AgSp1_C_final_549.3	PGSQTPAIPMG	2826	2836	11	1.1e-14	1	xxSQTxxGPMG	xxSQTxxGPMG containing (x=A, G, H, M, P, Q, T, V)	g129	d01	t002	g129_d01	g129_d01_t002		novel definition
Caerostris darwini	AgSp1_C_final_549.3	PGSQTPAGPMG	2837	2847	11	8.6e-13	0.9091	xxSQTxxGPMG	xxSQTxxGPMG containing (x=A, G, H, M, P, Q, T, V)	g129	d01	t001	g129_d01	g129_d01_t001		novel definition
Caerostris darwini	AgSp1_C_final_549.3	PGSQTPAGPMG	2848	2858	11	1.3e-14	1	xxSQTxxGPMG	xxSQTxxGPMG containing (x=A, G, H, M, P, Q, T, V)	g129	d01	t001	g129_d01	g129_d01_t001		novel definition
Caerostris darwini	AgSp1_C_final_549.3	PGSQTPAGPMG	2859	2869	11	1.3e-14	1	xxSQTxxGPMG	xxSQTxxGPMG containing (x=A, G, H, M, P, Q, T, V)	g129	d01	t001	g129_d01	g129_d01_t001		novel definition
Caerostris darwini	AgSp1_C_final_549.3	PGSQTPAGPME	2870	2880	11	1.2e-14	1	xxSQTxxGPMG	xxSQTxxGPMG containing (x=A, G, H, M, P, Q, T, V) [variant]	g129	d02	t006	g129_d02	g129_d02_t006	variant	novel definition
Caerostris darwini	AgSp1_C_final_549.3	PGSQTPAGPMG	2881	2891	11	1.3e-14	1	xxSQTxxGPMG	xxSQTxxGPMG containing (x=A, G, H, M, P, Q, T, V)	g129	d01	t001	g129_d01	g129_d01_t001		novel definition
Caerostris darwini	AgSp1_C_final_549.3	PGSQTPAGPMG	2892	2902	11	1.3e-14	1	xxSQTxxGPMG	xxSQTxxGPMG containing (x=A, G, H, M, P, Q, T, V)	g129	d01	t001	g129_d01	g129_d01_t001		novel definition
Caerostris darwini	AgSp1_C_final_549.3	PGSQTPAGPMG	2903	2913	11	1.3e-14	1	xxSQTxxGPMG	xxSQTxxGPMG containing (x=A, G, H, M, P, Q, T, V)	g129	d01	t001	g129_d01	g129_d01_t001		novel definition
Caerostris darwini	AgSp1_C_final_549.3	PGSQTPAGPME	2914	2924	11	1.2e-14	1	xxSQTxxGPMG	xxSQTxxGPMG containing (x=A, G, H, M, P, Q, T, V) [variant]	g129	d02	t006	g129_d02	g129_d02_t006	variant	novel definition
Caerostris darwini	AgSp1_C_final_549.3	PGSQTPIGPMG	2925	2935	11	1.7e-12	0.9091	xxSQTxxGPMG	xxSQTxxGPMG containing (x=A, G, H, M, P, Q, T, V)	g129	d01	t005	g129_d01	g129_d01_t005		novel definition
Caerostris darwini	AgSp1_C_final_549.3	PGSQTPIGPMG	2936	2946	11	1.9e-10	0.8182	xxSQTxxGPMG	xxSQTxxGPMG containing (x=A, G, H, M, P, Q, T, V)	g129	d01	t005	g129_d01	g129_d01_t005		novel definition
Caerostris darwini	AgSp1_C_final_549.3	PVSQTHAGPMG	2947	2957	11	5.3e-15	1	xxSQTxxGPMG	xxSQTxxGPMG containing (x=A, G, H, M, P, Q, T, V)	g129	d01	t009	g129_d01	g129_d01_t009		novel definition
Caerostris darwini	AgSp1_C_final_549.3	PGSQTPAGPMG	2958	2968	11	1.3e-14	1	xxSQTxxGPMG	xxSQTxxGPMG containing (x=A, G, H, M, P, Q, T, V)	g129	d01	t001	g129_d01	g129_d01_t001		novel definition
Caerostris darwini	AgSp1_C_final_549.3	PGSQTPAGPMG	2969	2979	11	8.6e-13	0.9091	xxSQTxxGPMG	xxSQTxxGPMG containing (x=A, G, H, M, P, Q, T, V)	g129	d01	t001	g129_d01	g129_d01_t001		novel definition
Caerostris darwini	AgSp1_C_final_549.3	PGSQTPAGPMG	2980	2990	11	1.3e-14	1	xxSQTxxGPMG	xxSQTxxGPMG containing (x=A, G, H, M, P, Q, T, V)	g129	d01	t001	g129_d01	g129_d01_t001		novel definition
Caerostris darwini	AgSp1_C_final_549.3	PGSQTPAGPMG	2991	3001	11	2.1e-12	0.9091	xxSQTxxGPMG	xxSQTxxGPMG containing (x=A, G, H, M, P, Q, T, V)	g129	d01	t001	g129_d01	g129_d01_t001		novel definition
Caerostris darwini	AgSp1_C_final_549.3	PGSQTPAGPME	3002	3012	11	1.2e-14	1	xxSQTxxGPMG	xxSQTxxGPMG containing (x=A, G, H, M, P, Q, T, V) [variant]	g129	d02	t006	g129_d02	g129_d02_t006	variant	novel definition
Caerostris darwini	AgSp1_C_final_549.3	PGSQTP	3013	3018	6	3.2e-08	1	xxSQTxxGPMG	xxSQTxxGPMG containing (x=A, G, H, M, P, Q, T, V) [variant]	g129	d02	t003	g129_d02	g129_d02_t003	variant	novel definition
Caerostris darwini	AgSp1_C_final_549.3	GPYGPGSQ	3020	3027	8	1.2e-08	0.875	GPGPQ	GPGPQ containing (MaSp4) [variant]	g038	d02	t002	g038_d02	g038_d02_t002	variant	novel definition
Caerostris darwini	AgSp1_C_final_549.3	GPYGPGSQ	3031	3038	8	1.2e-08	0.875	GPGPQ	GPGPQ containing (MaSp4) [variant]	g038	d02	t002	g038_d02	g038_d02_t002	variant	novel definition
Caerostris darwini	AgSp1_C_final_549.3	GPYGPGSQ	3042	3049	8	1.2e-08	0.875	GPGPQ	GPGPQ containing (MaSp4) [variant]	g038	d02	t002	g038_d02	g038_d02_t002	variant	novel definition
Caerostris darwini	AgSp1_C_final_549.3	GPYGPGSQ	3053	3060	8	1.2e-08	0.875	GPGPQ	GPGPQ containing (MaSp4) [variant]	g038	d02	t002	g038_d02	g038_d02_t002	variant	novel definition
Caerostris darwini	AgSp1_C_final_549.3	GAGGMGPGA	3062	3070	9	1.9e-08	0.7778	xGG_GGx	GGM (GGGM) containing	g123	d23	t007	g123_d23	g123_d23_t007		novel definition
Caerostris darwini	AgSp1_C_final_549.3	GPYGPGSQ	3075	3082	8	1.2e-08	0.875	GPGPQ	GPGPQ containing (MaSp4) [variant]	g038	d02	t002	g038_d02	g038_d02_t002	variant	novel definition
Caerostris darwini	AgSp1_C_final_549.3	GPYGPGSQ	3086	3093	8	1.2e-08	0.875	GPGPQ	GPGPQ containing (MaSp4) [variant]	g038	d02	t002	g038_d02	g038_d02_t002	variant	novel definition
Caerostris darwini	AgSp1_C_final_549.3	GPYGPGSQ	3097	3104	8	1.2e-08	0.875	GPGPQ	GPGPQ containing (MaSp4) [variant]	g038	d02	t002	g038_d02	g038_d02_t002	variant	novel definition
Caerostris darwini	AgSp1_C_final_549.3	GPLGPGAQ	3108	3115	8	2.9e-08	0.875	GPGPQ	GPGPQ containing (MaSp4) [variant]	g038	d02	t001	g038_d02	g038_d02_t001	variant	novel definition
Caerostris darwini	AgSp1_C_final_549.3	GAGGMGPGA	3117	3125	9	1.9e-08	0.7778	xGG_GGx	GGM (GGGM) containing	g123	d23	t007	g123_d23	g123_d23_t007		novel definition
Caerostris darwini	AgSp1_C_final_549.3	GAGGMGPGA	3128	3136	9	1.9e-08	0.7778	xGG_GGx	GGM (GGGM) containing	g123	d23	t007	g123_d23	g123_d23_t007		novel definition
Caerostris darwini	AgSp1_C_final_549.3	GAGGMGPGA	3139	3147	9	1.9e-08	0.7778	xGG_GGx	GGM (GGGM) containing	g123	d23	t007	g123_d23	g123_d23_t007		novel definition
Caerostris darwini	AgSp1_C_final_549.3	GPYGPGSQ	3152	3159	8	1.2e-08	0.875	GPGPQ	GPGPQ containing (MaSp4) [variant]	g038	d02	t002	g038_d02	g038_d02_t002	variant	novel definition
Caerostris darwini	AgSp1_C_final_549.3	GPYGPGSQ	3163	3170	8	1.2e-08	0.875	GPGPQ	GPGPQ containing (MaSp4) [variant]	g038	d02	t002	g038_d02	g038_d02_t002	variant	novel definition
Caerostris darwini	AgSp1_C_final_549.3	GPYGPGSQ	3174	3181	8	1.2e-08	0.875	GPGPQ	GPGPQ containing (MaSp4) [variant]	g038	d02	t002	g038_d02	g038_d02_t002	variant	novel definition
Caerostris darwini	AgSp1_C_final_549.3	TPGPMG	3183	3188	6	6.4e-05	0.6667	xxSQTxxGPMG	xxSQTxxGPMG containing (x=A, G, H, M, P, Q, T, V) [variant]	g129	d02	t009	g129_d02	g129_d02_t009	variant	novel definition	high_pvalue
Caerostris darwini	AgSp1_C_final_549.3	SGAQTPAGPMG	3189	3199	11	1.1e-10	0.8182	xxSQTxxGPMG	xxSQTxxGPMG containing (x=A, G, H, M, P, Q, T, V)	g129	d01	t012	g129_d01	g129_d01_t012		novel definition
Caerostris darwini	AgSp1_C_final_549.3	QGSQTQAGPMG	3200	3210	11	8.4e-15	1	xxSQTxxGPMG	xxSQTxxGPMG containing (x=A, G, H, M, P, Q, T, V)	g129	d01	t011	g129_d01	g129_d01_t011		novel definition
Caerostris darwini	AgSp1_C_final_549.3	SGAQTPAGPMG	3211	3221	11	7.1e-09	0.7273	xxSQTxxGPMG	xxSQTxxGPMG containing (x=A, G, H, M, P, Q, T, V)	g129	d01	t012	g129_d01	g129_d01_t012		novel definition
Caerostris darwini	AgSp1_C_final_549.3	PVSQTHAGPMG	3222	3232	11	8.1e-09	0.7273	xxSQTxxGPMG	xxSQTxxGPMG containing (x=A, G, H, M, P, Q, T, V)	g129	d01	t009	g129_d01	g129_d01_t009		novel definition
Caerostris darwini	AgSp1_C_final_549.3	SGAQTPAGPMG	3233	3243	11	1.5e-12	0.9091	xxSQTxxGPMG	xxSQTxxGPMG containing (x=A, G, H, M, P, Q, T, V)	g129	d01	t012	g129_d01	g129_d01_t012		novel definition
Caerostris darwini	AgSp1_C_final_549.3	SGAQTPAGPMG	3244	3254	11	1.7e-10	0.8182	xxSQTxxGPMG	xxSQTxxGPMG containing (x=A, G, H, M, P, Q, T, V)	g129	d01	t012	g129_d01	g129_d01_t012		novel definition
Caerostris darwini	AgSp1_C_final_549.3	PGSQTPVGPMG	3255	3265	11	7e-09	0.7273	xxSQTxxGPMG	xxSQTxxGPMG containing (x=A, G, H, M, P, Q, T, V)	g129	d01	t007	g129_d01	g129_d01_t007		novel definition
Caerostris darwini	AgSp1_C_final_549.3	SGAQTPAGPMG	3266	3276	11	1.5e-12	0.9091	xxSQTxxGPMG	xxSQTxxGPMG containing (x=A, G, H, M, P, Q, T, V)	g129	d01	t012	g129_d01	g129_d01_t012		novel definition
Caerostris darwini	AgSp1_C_final_549.3	PGSQTPAGPMG	3277	3287	11	1.9e-10	0.8182	xxSQTxxGPMG	xxSQTxxGPMG containing (x=A, G, H, M, P, Q, T, V)	g129	d01	t001	g129_d01	g129_d01_t001		novel definition
Caerostris darwini	AgSp1_C_final_549.3	PGSQTPAGPMG	3288	3298	11	8.6e-13	0.9091	xxSQTxxGPMG	xxSQTxxGPMG containing (x=A, G, H, M, P, Q, T, V)	g129	d01	t001	g129_d01	g129_d01_t001		novel definition
Caerostris darwini	AgSp1_C_final_549.3	PGSQTPAGPMG	3299	3309	11	1.3e-14	1	xxSQTxxGPMG	xxSQTxxGPMG containing (x=A, G, H, M, P, Q, T, V)	g129	d01	t001	g129_d01	g129_d01_t001		novel definition
Caerostris darwini	AgSp1_C_final_549.3	PGSQTPGRPMG	3310	3320	11	9.2e-15	1	xxSQTxxGPMG	xxSQTxxGPMG containing (x=A, G, H, M, P, Q, T, V)	g129	d01	t004	g129_d01	g129_d01_t004		novel definition
Caerostris darwini	AgSp1_C_final_549.3	PGSQSPQFVPQ	3321	3331	11	8.5e-15	1	xxSQTxxGPMG	xxSQTxxGPMG containing (x=A, G, H, M, P, Q, T, V) [variant]	g129	d02	t002	g129_d02	g129_d02_t002	variant	novel definition
Caerostris darwini	AgSp1_C_final_549.3	GGQPISIVKA	3333	3342	10	1e-10	0.9	xGG_GGx	GGQPIxVxxA containing (x=D, I, K, Q, S, T, V)	g123	d28	t004	g123_d28	g123_d28_t004		novel definition
Caerostris darwini	AgSp1_C_final_549.3	GPGTTPGAIT	3343	3352	10	7.3e-13	1	GTrich	GPGTTPG containing	g054	d01	t003	g054_d01	g054_d01_t003		novel definition
Caerostris darwini	AgSp1_C_final_549.3	PDRKISQIILPP	3354	3365	12	9.9e-16	1	Prich	PDxxxxxILPP (x=D, I, K, Q, T, V)	g089	d04	t011	g089_d04	g089_d04_t011		novel definition
Caerostris darwini	AgSp1_C_final_549.3	GGGTTPGNVPG	3366	3376	11	4.3e-14	1	GTrich	GPGTTPG containing [variant]	g054	d02	t015	g054_d02	g054_d02_t015	variant	novel definition
Caerostris darwini	AgSp1_C_final_549.3	PNGRPIILQPA	3377	3387	11	1.8e-14	1	PNG	PNGRPIxLQxA containing (x=I, N, L, P, Q)	g085	d03	t003	g085_d03	g085_d03_t003		novel definition
Caerostris darwini	AgSp1_C_final_549.3	RPGTTPGALTG	3388	3398	11	6.2e-14	1	GTrich	GPGTTPG containing [variant]	g054	d02	t050	g054_d02	g054_d02_t050	variant	novel definition
Caerostris darwini	AgSp1_C_final_549.3	PDQQVTKIILP	3399	3409	11	1.4e-14	1	Prich	PDxxxxxILPP (x=D, I, K, Q, T, V)	g089	d04	t009	g089_d04	g089_d04_t009		novel definition
Caerostris darwini	AgSp1_C_final_549.3	GPSAP	3411	3415	5	9.6e-07	1	A|G|P|Q|R|S|V|Y_rich	enrichment of A, G, P, Q, S, or Y residues (>50% length)	g001	d01	t029	g001_d01	g001_d01_t029		novel definition
Caerostris darwini	AgSp1_C_final_549.3	GPQQ	3418	3421	4	5.8e-06	1	GPxxQ	GPGxQ containing (x= A, E, G, K, PP, R, Q, S, _)	g043	d01	t011	g043_d01	g043_d01_t011		g26
Caerostris darwini	AgSp1_C_final_549.3	TPAPLGP	3425	3431	7	3.6e-09	1	PTrich	P + T rich	g094	d01	t004	g094_d01	g094_d01_t004		novel definition
Caerostris darwini	AgSp1_C_final_549.3	GATPQYVPQP	3432	3441	10	1.4e-13	1	xGG_GGx	GGFPQxPSxPQ containing (x=D, E, F, M, P, Y)	g123	d12	t002	g123_d12	g123_d12_t002		novel definition
Caerostris darwini	AgSp1_C_final_549.3	GGRPISIVKA	3442	3451	10	8.1e-13	1	xGG_GGx	GGQPIxVxxA containing (x=D, I, K, Q, S, T, V)	g123	d28	t006	g123_d28	g123_d28_t006		novel definition
Caerostris darwini	AgSp1_C_final_549.3	GPGTTPGAIT	3452	3461	10	7.3e-13	1	GTrich	GPGTTPG containing	g054	d01	t003	g054_d01	g054_d01_t003		novel definition
Caerostris darwini	AgSp1_C_final_549.3	PDRKISQIILPP	3463	3474	12	9.9e-16	1	Prich	PDxxxxxILPP (x=D, I, K, Q, T, V)	g089	d04	t011	g089_d04	g089_d04_t011		novel definition
Caerostris darwini	AgSp1_C_final_549.3	GGGTTPGNVPG	3475	3485	11	4.3e-14	1	GTrich	GPGTTPG containing [variant]	g054	d02	t015	g054_d02	g054_d02_t015	variant	novel definition
Caerostris darwini	AgSp1_C_final_549.3	PNGRPIILQPA	3486	3496	11	1.8e-14	1	PNG	PNGRPIxLQxA containing (x=I, N, L, P, Q)	g085	d03	t003	g085_d03	g085_d03_t003		novel definition
Caerostris darwini	AgSp1_C_final_549.3	RPGTTPGAITG	3497	3507	11	3.8e-14	1	GTrich	GPGTTPG containing [variant]	g054	d02	t049	g054_d02	g054_d02_t049	variant	novel definition
Caerostris darwini	AgSp1_C_final_549.3	PDQQVNKVILP	3508	3518	11	1.3e-14	1	Prich	PDxxxxxILPP (x=D, I, K, Q, T, V)	g089	d04	t008	g089_d04	g089_d04_t008		novel definition
Caerostris darwini	AgSp1_C_final_549.3	GPSGP	3520	3524	5	9.1e-07	1	GPSGxxSQ	GPSGxxSQ containing (x=A, G, P, Q, S) [variant]	g040	d02	t002	g040_d02	g040_d02_t002	variant	novel definition
Caerostris darwini	AgSp1_C_final_549.3	GPQQPGQ	3527	3533	7	8.3e-10	1	GPQQxGQ	GPQQxGQ containing (x=A, P)	g039	d01	t002	g039_d01	g039_d01_t002		novel definition
Caerostris darwini	AgSp1_C_final_549.3	TPVPLAP	3534	3540	7	3.3e-09	1	PTrich	P + T rich	g094	d01	t005	g094_d01	g094_d01_t005		novel definition
Caerostris darwini	AgSp1_C_final_549.3	GATPQYVPQP	3541	3550	10	1.4e-13	1	xGG_GGx	GGFPQxPSxPQ containing (x=D, E, F, M, P, Y)	g123	d12	t002	g123_d12	g123_d12_t002		novel definition
Caerostris darwini	AgSp1_C_final_549.3	GGQPISIVKA	3551	3560	10	6.3e-13	1	xGG_GGx	GGQPIxVxxA containing (x=D, I, K, Q, S, T, V)	g123	d28	t004	g123_d28	g123_d28_t004		novel definition
Caerostris darwini	AgSp1_C_final_549.3	GPGTTPGAVT	3561	3570	10	8.4e-13	1	GTrich	GPGTTPG containing	g054	d01	t006	g054_d01	g054_d01_t006		novel definition
Caerostris darwini	AgSp1_C_final_549.3	PDQKISQIILPP	3572	3583	12	7.8e-16	1	Prich	PDxxxxxILPP (x=D, I, K, Q, T, V)	g089	d04	t006	g089_d04	g089_d04_t006		novel definition
Caerostris darwini	AgSp1_C_final_549.3	GDGTTPGNVPG	3584	3594	11	3.2e-14	1	GTrich	GPGTTPG containing [variant]	g054	d02	t009	g054_d02	g054_d02_t009	variant	novel definition
Caerostris darwini	AgSp1_C_final_549.3	PNGRPIILQPA	3595	3605	11	1.8e-14	1	PNG	PNGRPIxLQxA containing (x=I, N, L, P, Q)	g085	d03	t003	g085_d03	g085_d03_t003		novel definition
Caerostris darwini	AgSp1_C_final_549.3	RPGTTPGAITG	3606	3616	11	3.8e-14	1	GTrich	GPGTTPG containing [variant]	g054	d02	t049	g054_d02	g054_d02_t049	variant	novel definition
Caerostris darwini	AgSp1_C_final_549.3	PDQQVNKVILP	3617	3627	11	1.3e-14	1	Prich	PDxxxxxILPP (x=D, I, K, Q, T, V)	g089	d04	t008	g089_d04	g089_d04_t008		novel definition
Caerostris darwini	AgSp1_C_final_549.3	GPSGP	3629	3633	5	9.1e-07	1	GPSGxxSQ	GPSGxxSQ containing (x=A, G, P, Q, S) [variant]	g040	d02	t002	g040_d02	g040_d02_t002	variant	novel definition
Caerostris darwini	AgSp1_C_final_549.3	GPQQPGQ	3636	3642	7	8.3e-10	1	GPQQxGQ	GPQQxGQ containing (x=A, P)	g039	d01	t002	g039_d01	g039_d01_t002		novel definition
Caerostris darwini	AgSp1_C_final_549.3	TPVPLAP	3643	3649	7	3.3e-09	1	PTrich	P + T rich	g094	d01	t005	g094_d01	g094_d01_t005		novel definition
Caerostris darwini	AgSp1_C_final_549.3	GATPQYVPQP	3650	3659	10	1.4e-13	1	xGG_GGx	GGFPQxPSxPQ containing (x=D, E, F, M, P, Y)	g123	d12	t002	g123_d12	g123_d12_t002		novel definition
Caerostris darwini	AgSp1_C_final_549.3	GGQPISIVKA	3660	3669	10	6.3e-13	1	xGG_GGx	GGQPIxVxxA containing (x=D, I, K, Q, S, T, V)	g123	d28	t004	g123_d28	g123_d28_t004		novel definition
Caerostris darwini	AgSp1_C_final_549.3	GPGTTPGAVT	3670	3679	10	8.4e-13	1	GTrich	GPGTTPG containing	g054	d01	t006	g054_d01	g054_d01_t006		novel definition
Caerostris darwini	AgSp1_C_final_549.3	PDQKISQIILPP	3681	3692	12	7.8e-16	1	Prich	PDxxxxxILPP (x=D, I, K, Q, T, V)	g089	d04	t006	g089_d04	g089_d04_t006		novel definition
Caerostris darwini	AgSp1_C_final_549.3	GDGTTPGNVPG	3693	3703	11	3.2e-14	1	GTrich	GPGTTPG containing [variant]	g054	d02	t009	g054_d02	g054_d02_t009	variant	novel definition
Caerostris darwini	AgSp1_C_final_549.3	PNGRPIILQPA	3704	3714	11	1.8e-14	1	PNG	PNGRPIxLQxA containing (x=I, N, L, P, Q)	g085	d03	t003	g085_d03	g085_d03_t003		novel definition
Caerostris darwini	AgSp1_C_final_549.3	RPGTTPGAITG	3715	3725	11	3.8e-14	1	GTrich	GPGTTPG containing [variant]	g054	d02	t049	g054_d02	g054_d02_t049	variant	novel definition
Caerostris darwini	AgSp1_C_final_549.3	PDQQVNKVILP	3726	3736	11	1.3e-14	1	Prich	PDxxxxxILPP (x=D, I, K, Q, T, V)	g089	d04	t008	g089_d04	g089_d04_t008		novel definition
Caerostris darwini	AgSp1_C_final_549.3	GPSGP	3738	3742	5	9.1e-07	1	GPSGxxSQ	GPSGxxSQ containing (x=A, G, P, Q, S) [variant]	g040	d02	t002	g040_d02	g040_d02_t002	variant	novel definition
Caerostris darwini	AgSp1_C_final_549.3	GPQQPGQ	3745	3751	7	8.3e-10	1	GPQQxGQ	GPQQxGQ containing (x=A, P)	g039	d01	t002	g039_d01	g039_d01_t002		novel definition
Caerostris darwini	AgSp1_C_final_549.3	TPVPLAP	3752	3758	7	3.3e-09	1	PTrich	P + T rich	g094	d01	t005	g094_d01	g094_d01_t005		novel definition
Caerostris darwini	AgSp1_C_final_549.3	GATPQYVPQP	3759	3768	10	1.4e-13	1	xGG_GGx	GGFPQxPSxPQ containing (x=D, E, F, M, P, Y)	g123	d12	t002	g123_d12	g123_d12_t002		novel definition
Caerostris darwini	AgSp1_C_final_549.3	GGQPISIVKA	3769	3778	10	6.3e-13	1	xGG_GGx	GGQPIxVxxA containing (x=D, I, K, Q, S, T, V)	g123	d28	t004	g123_d28	g123_d28_t004		novel definition
Caerostris darwini	AgSp1_C_final_549.3	GPGTTPGAVT	3779	3788	10	8.4e-13	1	GTrich	GPGTTPG containing	g054	d01	t006	g054_d01	g054_d01_t006		novel definition
Caerostris darwini	AgSp1_C_final_549.3	PDQKISQIILPP	3790	3801	12	7.8e-16	1	Prich	PDxxxxxILPP (x=D, I, K, Q, T, V)	g089	d04	t006	g089_d04	g089_d04_t006		novel definition
Caerostris darwini	AgSp1_C_final_549.3	GDGTTPGNVPG	3802	3812	11	3.2e-14	1	GTrich	GPGTTPG containing [variant]	g054	d02	t009	g054_d02	g054_d02_t009	variant	novel definition
Caerostris darwini	AgSp1_C_final_549.3	PNGRPIILQPA	3813	3823	11	1.8e-14	1	PNG	PNGRPIxLQxA containing (x=I, N, L, P, Q)	g085	d03	t003	g085_d03	g085_d03_t003		novel definition
Caerostris darwini	AgSp1_C_final_549.3	RPGTTPGAITG	3824	3834	11	3.8e-14	1	GTrich	GPGTTPG containing [variant]	g054	d02	t049	g054_d02	g054_d02_t049	variant	novel definition
Caerostris darwini	AgSp1_C_final_549.3	PDQQVNKVILP	3835	3845	11	1.3e-14	1	Prich	PDxxxxxILPP (x=D, I, K, Q, T, V)	g089	d04	t008	g089_d04	g089_d04_t008		novel definition
Caerostris darwini	AgSp1_C_final_549.3	GPSGP	3847	3851	5	9.1e-07	1	GPSGxxSQ	GPSGxxSQ containing (x=A, G, P, Q, S) [variant]	g040	d02	t002	g040_d02	g040_d02_t002	variant	novel definition
Caerostris darwini	AgSp1_C_final_549.3	GPQQPGQ	3854	3860	7	8.3e-10	1	GPQQxGQ	GPQQxGQ containing (x=A, P)	g039	d01	t002	g039_d01	g039_d01_t002		novel definition
Caerostris darwini	AgSp1_C_final_549.3	TPVPLAP	3861	3867	7	3.3e-09	1	PTrich	P + T rich	g094	d01	t005	g094_d01	g094_d01_t005		novel definition
Caerostris darwini	AgSp1_C_final_549.3	GATPQYVPQP	3868	3877	10	1.4e-13	1	xGG_GGx	GGFPQxPSxPQ containing (x=D, E, F, M, P, Y)	g123	d12	t002	g123_d12	g123_d12_t002		novel definition
Caerostris darwini	AgSp1_C_final_549.3	GGQPISIVKA	3878	3887	10	6.3e-13	1	xGG_GGx	GGQPIxVxxA containing (x=D, I, K, Q, S, T, V)	g123	d28	t004	g123_d28	g123_d28_t004		novel definition
Caerostris darwini	AgSp1_C_final_549.3	GPGTTPGAVT	3888	3897	10	8.4e-13	1	GTrich	GPGTTPG containing	g054	d01	t006	g054_d01	g054_d01_t006		novel definition
Caerostris darwini	AgSp1_C_final_549.3	PDQKISQIILPP	3899	3910	12	7.8e-16	1	Prich	PDxxxxxILPP (x=D, I, K, Q, T, V)	g089	d04	t006	g089_d04	g089_d04_t006		novel definition
Caerostris darwini	AgSp1_C_final_549.3	GDGTTPGNVPG	3911	3921	11	3.2e-14	1	GTrich	GPGTTPG containing [variant]	g054	d02	t009	g054_d02	g054_d02_t009	variant	novel definition
Caerostris darwini	AgSp1_C_final_549.3	PNGRPIILQLA	3922	3932	11	3.3e-14	1	PNG	PNGRPIxLQxA containing (x=I, N, L, P, Q)	g085	d03	t002	g085_d03	g085_d03_t002		novel definition
Caerostris darwini	AgSp1_C_final_549.3	RPGTTPGAITG	3933	3943	11	3.8e-14	1	GTrich	GPGTTPG containing [variant]	g054	d02	t049	g054_d02	g054_d02_t049	variant	novel definition
Caerostris darwini	AgSp1_C_final_549.3	PDQQVNKVILP	3944	3954	11	1.3e-14	1	Prich	PDxxxxxILPP (x=D, I, K, Q, T, V)	g089	d04	t008	g089_d04	g089_d04_t008		novel definition
Caerostris darwini	AgSp1_C_final_549.3	GPSGP	3956	3960	5	9.1e-07	1	GPSGxxSQ	GPSGxxSQ containing (x=A, G, P, Q, S) [variant]	g040	d02	t002	g040_d02	g040_d02_t002	variant	novel definition
Caerostris darwini	AgSp1_C_final_549.3	QGPQYPGQ	3962	3969	8	3.2e-07	0.75	A|G|P|Q|R|S|V|Y_rich	enrichment of A, G, P, Q, S, or Y residues (>50% length)	g001	d01	t075	g001_d01	g001_d01_t075		novel definition
Caerostris darwini	AgSp1_C_final_549.3	TPGQSPQPPQ	3970	3979	10	1.3e-13	1	A|G|P|Q|R|S|V|Y_rich	enrichment of A, G, P, Q, S, or Y residues (>50% length)	g001	d01	t109	g001_d01	g001_d01_t109		novel definition
Caerostris darwini	AgSp1_C_final_549.3	GAQPIPIVPA	3982	3991	10	4.7e-05	0.5	xGG_GGx	GGQPIxVxxA containing (x=D, I, K, Q, S, T, V)	g123	d28	t001	g123_d28	g123_d28_t001		novel definition	high_pvalue
Caerostris darwini	AgSp1_C_final_549.3	GGPGSSGP	3995	4002	8	3.8e-07	0.75	SS_Srich	SS (SSS) containing	g114	d04	t008	g114_d04	g114_d04_t008		g83
Caerostris darwini	AgSp1_C_final_549.3	GLSGPGPQ	4006	4013	8	2.1e-06	0.625	GPGPQ	GPGPQ containing (MaSp4)	g038	d01	t002	g038_d01	g038_d01_t002		novel definition
Caerostris darwini	AgSp1_C_final_549.3	PGGYG	4016	4020	5	2.3e-05	0.8	xGG_GGx	PGG and GS containing [variant]	g123	d49	t003	g123_d49	g123_d49_t003	variant	g59	high_pvalue
Caerostris darwini	AgSp1_C_final_549.3	GFSGPG	4023	4028	6	2.1e-06	0.8333	GFS	GFS containing	g031	d01	t003	g031_d01	g031_d01_t003		novel definition
Caerostris darwini	AgSp1_C_final_549.3	GVSRGPS	4049	4055	7	8.8e-06	0.7143	GVx	GVx containing (x = G, P, S, Y)	g058	d01	t009	g058_d01	g058_d01_t009		novel definition
Caerostris darwini	AgSp1_C_final_549.3	YANTQQQ	4089	4095	7	2e-05	0.5714	YxxSQQx	YxxSQQx containing (x=A, N, Q, S, T)	g138	d01	t002	g138_d01	g138_d01_t002		novel definition	high_pvalue
Caerostris darwini	AgSp1_C_final_549.3	SELLVSLAGIS	4097	4107	11	1.2e-05	0.5455	LSrich	L + S rich	g073	d01	t001	g073_d01	g073_d01_t001		novel definition	high_pvalue
Caerostris darwini	AgSp1_C_final_549.3	GGIPYYP	4130	4136	7	4.4e-06	0.7143	xGG_GGx	GGI (GGGI) containing	g123	d20	t003	g123_d20	g123_d20_t003		novel definition
Caerostris darwini	FLAG_1038_unlinked_CTD	GVPGGPGGP	1	9	9	1e-07	0.7778	xGG_GGx	multiple xGG (x = A, D, F, G, I, K, L, M, N, P, R, S, T, V, Y)	g123	d43	t328	g123_d43	g123_d43_t328		g49
Caerostris darwini	FLAG_1038_unlinked_CTD	GGPGGVGGL	10	18	9	3.3e-11	1	xGG_GGx	multiple xGG (x = A, D, F, G, I, K, L, M, N, P, R, S, T, V, Y)	g123	d43	t185	g123_d43	g123_d43_t185		g49
Caerostris darwini	FLAG_1038_unlinked_CTD	GGMGGVGPGG	19	28	10	5.7e-13	1	xGG_GGx	multiple xGG (x = A, D, F, G, I, K, L, M, N, P, R, S, T, V, Y)	g123	d43	t137	g123_d43	g123_d43_t137		g49
Caerostris darwini	FLAG_1038_unlinked_CTD	SGMMYGPGAGGA	29	40	12	1.3e-13	0.9167	SGMMY	SGMMY containing, FLAG spacer	g112	d01	t009	g112_d01	g112_d01_t009		novel definition
Caerostris darwini	FLAG_1038_unlinked_CTD	GAGKGAG	43	49	7	2.9e-05	0.7143	GA	multiple instances of GA repeat	g026	d06	t042	g026_d06	g026_d06_t042		g47	high_pvalue
Caerostris darwini	FLAG_1038_unlinked_CTD	AAAGGQGGF	50	58	9	1.5e-11	1	xGG_GGx	multiple xGG (x = A, D, F, G, I, K, L, M, N, P, R, S, T, V, Y)	g123	d43	t001	g123_d43	g123_d43_t001		g49
Caerostris darwini	FLAG_1038_unlinked_CTD	GGPGGP	59	64	6	5.9e-08	1	xGG_GGx	multiple xGG (x = A, D, F, G, I, K, L, M, N, P, R, S, T, V, Y)	g123	d43	t166	g123_d43	g123_d43_t166		g49
Caerostris darwini	FLAG_1038_unlinked_CTD	GGPGGPGGK	65	73	9	2.2e-09	0.8889	xGG_GGx	multiple xGG (x = A, D, F, G, I, K, L, M, N, P, R, S, T, V, Y)	g123	d43	t170	g123_d43	g123_d43_t170		g49
Caerostris darwini	FLAG_1038_unlinked_CTD	GVGGMS	77	82	6	3.6e-08	1	xGG_GGx	GGM (GGGM) containing	g123	d23	t020	g123_d23	g123_d23_t020		novel definition
Caerostris darwini	FLAG_1038_unlinked_CTD	GGAGPSGGGAGGV	85	97	13	6.8e-16	1	xGG_GGx	multiple xGG (x = A, D, F, G, I, K, L, M, N, P, R, S, T, V, Y)	g123	d43	t078	g123_d43	g123_d43_t078		g49
Caerostris darwini	FLAG_1038_unlinked_CTD	TVVDNLSVNV	98	107	10	7.5e-13	1	TxxDNxSVxV	TxxDNxSVxV containing (x=A, I, L, N, S, T, V), FLAG spacer	g119	d01	t015	g119_d01	g119_d01_t015		novel definition
Caerostris darwini	FLAG_1038_unlinked_CTD	GGAGAGGAGTGGA	108	120	13	1.6e-13	0.9231	xGG_GGx	multiple xGG (x = A, D, F, G, I, K, L, M, N, P, R, S, T, V, Y)	g123	d43	t031	g123_d43	g123_d43_t031		g49
Caerostris darwini	FLAG_1038_unlinked_CTD	GGGAGGSL	123	130	8	7.9e-10	1	xGG_GGx	multiple xGG (x = A, D, F, G, I, K, L, M, N, P, R, S, T, V, Y)	g123	d43	t108	g123_d43	g123_d43_t108		g49
Caerostris darwini	FLAG_1038_unlinked_CTD	GGSGGPGGPGA	131	141	11	1.1e-09	0.8182	xGG_GGx	multiple xGG (x = A, D, F, G, I, K, L, M, N, P, R, S, T, V, Y)	g123	d43	t259	g123_d43	g123_d43_t259		g49
Caerostris darwini	FLAG_1038_unlinked_CTD	GGPGGPGGP	143	151	9	1.4e-11	1	xGG_GGx	multiple xGG (x = A, D, F, G, I, K, L, M, N, P, R, S, T, V, Y)	g123	d43	t171	g123_d43	g123_d43_t171		g49
Caerostris darwini	FLAG_1038_unlinked_CTD	GGPGTGGMAGPGSG	152	165	14	1.2e-11	0.7857	xGG_GGx	GGM (GGGM) containing	g123	d23	t011	g123_d23	g123_d23_t011		novel definition
Caerostris darwini	FLAG_1038_unlinked_CTD	PSGGAGGSG	167	175	9	3.4e-09	0.8889	xGG_GGx	multiple xGG (x = A, D, F, G, I, K, L, M, N, P, R, S, T, V, Y)	g123	d43	t334	g123_d43	g123_d43_t334		g49
Caerostris darwini	FLAG_1038_unlinked_CTD	PITVSGTLSV	176	185	10	1.4e-12	1	PITxSxxLNV	PITxSxxLNV containing (x=G, I, N, S, V), FLAG spacer	g084	d01	t007	g084_d01	g084_d01_t007		novel definition
Caerostris darwini	FLAG_1038_unlinked_CTD	GAGPGGA	187	193	7	6.2e-09	1	GA	multiple instances of GA repeat	g026	d06	t043	g026_d06	g026_d06_t043		g47
Caerostris darwini	FLAG_1038_unlinked_CTD	GQGAGGLQGASGQ	194	206	13	2.7e-07	0.6154	xGG_GGx	GGGQGA containing [variant]	g123	d14	t001	g123_d14	g123_d14_t001	variant	novel definition
Caerostris darwini	FLAG_1038_unlinked_CTD	GSGGGAGGF	207	215	9	2e-09	0.8889	xGG_GGx	multiple xGG (x = A, D, F, G, I, K, L, M, N, P, R, S, T, V, Y)	g123	d43	t319	g123_d43	g123_d43_t319		g49
Caerostris darwini	FLAG_1038_unlinked_CTD	GGSG	216	219	4	2.4e-05	1	xGG_GGx	GGS (GGGS) containing	g123	d30	t013	g123_d30	g123_d30_t013		g19	high_pvalue
Caerostris darwini	FLAG_1038_unlinked_CTD	GGLGGLGGPGA	222	232	11	3e-11	0.9091	xGG_GGx	multiple xGG (x = A, D, F, G, I, K, L, M, N, P, R, S, T, V, Y)	g123	d43	t119	g123_d43	g123_d43_t119		g49
Caerostris darwini	FLAG_1038_unlinked_CTD	DGAPSPSGGSSGPV	236	249	14	2.1e-17	1	xGG_GGx	GGS (GGGS) containing	g123	d30	t004	g123_d30	g123_d30_t004		g19
Caerostris darwini	FLAG_1038_unlinked_CTD	TVSDNISITV	250	259	10	6e-13	1	TxxDNxSVxV	TxxDNxSVxV containing (x=A, I, L, N, S, T, V), FLAG spacer	g119	d01	t006	g119_d01	g119_d01_t006		novel definition
Caerostris darwini	FLAG_1038_unlinked_CTD	GGQMPS	260	265	6	1.7e-08	1	xGG_GGx	GGQ (GGGQ) containing	g123	d27	t014	g123_d27	g123_d27_t014		g18
Caerostris darwini	FLAG_1038_unlinked_CTD	GPGFQGQP	270	277	8	5.7e-11	1	GPG	GPG containing	g037	d01	t004	g037_d01	g037_d01_t004		g22
Caerostris darwini	FLAG_1038_unlinked_CTD	GVSRGPS	278	284	7	1.3e-06	0.7143	GVx	GVx containing (x = G, P, S, Y)	g058	d01	t009	g058_d01	g058_d01_t009		novel definition
Caerostris darwini	FLAG_1038_unlinked_CTD	GNGGGGSGFSNGK	286	298	13	2e-06	0.5385	nonAla_run	3 or more AA in homogenous stretch (G,K, P, D, N, S, T)	g078	d01	t020	g078_d01	g078_d01_t020		g57
Caerostris darwini	FLAG_1038_unlinked_CTD	NSQNNSNV	299	306	8	5.7e-05	0.5	NQSrich	N + Q + S rich	g079	d01	t003	g079_d01	g079_d01_t003		g65	high_pvalue
Caerostris darwini	FLAG_1038_unlinked_CTD	PSSSNNGND	313	321	9	1.8e-05	0.5556	PSSSNNGN	PSSSNNGN containing	g093	d01	t001	g093_d01	g093_d01_t001		novel definition	high_pvalue
Caerostris darwini	FLAG_1038_unlinked_CTD	GLSGPGPQ	335	342	8	1.1e-05	0.625	GPGPQ	GPGPQ containing (MaSp4)	g038	d01	t002	g038_d01	g038_d01_t002		novel definition	high_pvalue
Caerostris darwini	FLAG_1038_unlinked_CTD	SSAAASTAS	351	359	9	3.1e-05	0.5556	polyAla	stretches of Alanine, with substitutions (S, T, V, P, D, R, E, G)	g086	d02	t097	g086_d02	g086_d02_t097		g62	high_pvalue
Caerostris darwini	FLAG_1872.2_unlinked_CTD	GGAGGYGGGYGSGVG	5	19	15	7.2e-11	0.7333	xGG_GGx	multiple xGG (x = A, D, F, G, I, K, L, M, N, P, R, S, T, V, Y)	g123	d43	t075	g123_d43	g123_d43_t075		g49
Caerostris darwini	FLAG_1872.2_unlinked_CTD	GAAGGQGGF	20	28	9	1.4e-11	1	xGG_GGx	multiple xGG (x = A, D, F, G, I, K, L, M, N, P, R, S, T, V, Y)	g123	d43	t015	g123_d43	g123_d43_t015		g49
Caerostris darwini	FLAG_1872.2_unlinked_CTD	GGAGGP	29	34	6	8.5e-08	1	xGG_GGx	multiple xGG (x = A, D, F, G, I, K, L, M, N, P, R, S, T, V, Y)	g123	d43	t048	g123_d43	g123_d43_t048		g49
Caerostris darwini	FLAG_1872.2_unlinked_CTD	GGPGGAGGP	35	43	9	2.1e-11	1	xGG_GGx	multiple xGG (x = A, D, F, G, I, K, L, M, N, P, R, S, T, V, Y)	g123	d43	t156	g123_d43	g123_d43_t156		g49
Caerostris darwini	FLAG_1872.2_unlinked_CTD	GGVGGIS	47	53	7	6.1e-09	1	xGG_GGx	multiple xGG (x = A, D, F, G, I, K, L, M, N, P, R, S, T, V, Y)	g123	d43	t283	g123_d43	g123_d43_t283		g49
Caerostris darwini	FLAG_1872.2_unlinked_CTD	GGAGPSGGGAGGV	56	68	13	6.8e-16	1	xGG_GGx	multiple xGG (x = A, D, F, G, I, K, L, M, N, P, R, S, T, V, Y)	g123	d43	t078	g123_d43	g123_d43_t078		g49
Caerostris darwini	FLAG_1872.2_unlinked_CTD	TVVDNLSVNV	69	78	10	7.5e-13	1	TxxDNxSVxV	TxxDNxSVxV containing (x=A, I, L, N, S, T, V), FLAG spacer	g119	d01	t015	g119_d01	g119_d01_t015		novel definition
Caerostris darwini	FLAG_1872.2_unlinked_CTD	GGAGAGGAGTGGA	79	91	13	9e-16	1	xGG_GGx	multiple xGG (x = A, D, F, G, I, K, L, M, N, P, R, S, T, V, Y)	g123	d43	t031	g123_d43	g123_d43_t031		g49
Caerostris darwini	FLAG_1872.2_unlinked_CTD	GGSGGGL	92	98	7	7.3e-07	0.8571	GL	GL (GGL, GGGL) containing	g033	d01	t033	g033_d01	g033_d01_t033		g20
Caerostris darwini	FLAG_1872.2_unlinked_CTD	GGQGGPGGP	99	107	9	1.6e-09	0.8889	xGG_GGx	multiple xGG (x = A, D, F, G, I, K, L, M, N, P, R, S, T, V, Y)	g123	d43	t205	g123_d43	g123_d43_t205		g49
Caerostris darwini	FLAG_1872.2_unlinked_CTD	GGPGGPGGP	108	116	9	1.4e-11	1	xGG_GGx	multiple xGG (x = A, D, F, G, I, K, L, M, N, P, R, S, T, V, Y)	g123	d43	t171	g123_d43	g123_d43_t171		g49
Caerostris darwini	FLAG_1872.2_unlinked_CTD	GAAGGMT	120	126	7	2.4e-09	1	xGG_GGx	GGM (GGGM) containing	g123	d23	t002	g123_d23	g123_d23_t002		novel definition
Caerostris darwini	FLAG_1872.2_unlinked_CTD	GPGAVGSA	127	134	8	4.3e-10	1	GPG	GPG containing	g037	d01	t002	g037_d01	g037_d01_t002		g22
Caerostris darwini	FLAG_1872.2_unlinked_CTD	GGAGGSG	135	141	7	8.6e-09	1	xGG_GGx	multiple xGG (x = A, D, F, G, I, K, L, M, N, P, R, S, T, V, Y)	g123	d43	t062	g123_d43	g123_d43_t062		g49
Caerostris darwini	FLAG_1872.2_unlinked_CTD	PITISGTLSV	142	151	10	1.3e-12	1	PITxSxxLNV	PITxSxxLNV containing (x=G, I, N, S, V), FLAG spacer	g084	d01	t004	g084_d01	g084_d01_t004		novel definition
Caerostris darwini	FLAG_1872.2_unlinked_CTD	GAGGAGG	152	158	7	8e-07	0.8571	GA	multiple instances of GA repeat	g026	d06	t041	g026_d06	g026_d06_t041		g47
Caerostris darwini	FLAG_1872.2_unlinked_CTD	GPGAGGRYGSGGSG	160	173	14	1.8e-17	1	xGG_GGx	multiple xGG (x = A, D, F, G, I, K, L, M, N, P, R, S, T, V, Y)	g123	d43	t315	g123_d43	g123_d43_t315		g49
Caerostris darwini	FLAG_1872.2_unlinked_CTD	GAGGAGGPGG	175	184	10	2.5e-10	0.9	xGG_GGx	multiple xGG (x = A, D, F, G, I, K, L, M, N, P, R, S, T, V, Y)	g123	d43	t017	g123_d43	g123_d43_t017		g49
Caerostris darwini	FLAG_1872.2_unlinked_CTD	GGPGGPGGP	186	194	9	1.4e-11	1	xGG_GGx	multiple xGG (x = A, D, F, G, I, K, L, M, N, P, R, S, T, V, Y)	g123	d43	t171	g123_d43	g123_d43_t171		g49
Caerostris darwini	FLAG_1872.2_unlinked_CTD	GGLG	195	198	4	3e-05	1	GL	GL (GGL, GGGL) containing	g033	d01	t024	g033_d01	g033_d01_t024		g20	high_pvalue
Caerostris darwini	FLAG_1872.2_unlinked_CTD	GAGAG	199	203	5	1.8e-06	1	GA	multiple instances of GA repeat	g026	d06	t031	g026_d06	g026_d06_t031		g47
Caerostris darwini	FLAG_1872.2_unlinked_CTD	GVGPGTGGAS	204	213	10	1.7e-12	1	xGG_GGx	GGA (GGGA) containing	g123	d04	t014	g123_d04	g123_d04_t014		novel definition
Caerostris darwini	FLAG_1872.2_unlinked_CTD	GPGGGSGPV	214	222	9	1.3e-09	0.8889	xGG_GGx	GGS (GGGS) containing	g123	d30	t032	g123_d30	g123_d30_t032		g19
Caerostris darwini	FLAG_1872.2_unlinked_CTD	TVTDNVSVTV	223	232	10	6.3e-13	1	TxxDNxSVxV	TxxDNxSVxV containing (x=A, I, L, N, S, T, V), FLAG spacer	g119	d01	t009	g119_d01	g119_d01_t009		novel definition
Caerostris darwini	FLAG_1872.2_unlinked_CTD	GGSGGSGGSGA	233	243	11	2.1e-11	0.9091	xGG_GGx	multiple xGG (x = A, D, F, G, I, K, L, M, N, P, R, S, T, V, Y)	g123	d43	t266	g123_d43	g123_d43_t266		g49
Caerostris darwini	FLAG_1872.2_unlinked_CTD	GGAGGALGSGGGFGGF	244	259	16	2e-17	0.9375	xGG_GGx	multiple xGG (x = A, D, F, G, I, K, L, M, N, P, R, S, T, V, Y)	g123	d43	t035	g123_d43	g123_d43_t035		g49
Caerostris darwini	FLAG_1872.2_unlinked_CTD	GGPGGPGGPGAP	260	271	12	4e-13	0.9167	xGG_GGx	multiple xGG (x = A, D, F, G, I, K, L, M, N, P, R, S, T, V, Y)	g123	d43	t172	g123_d43	g123_d43_t172		g49
Caerostris darwini	FLAG_1872.2_unlinked_CTD	GAPGAPGGAGAGI	272	284	13	4.5e-16	1	GA	multiple instances of GA repeat	g026	d06	t046	g026_d06	g026_d06_t046		g47
Caerostris darwini	FLAG_1872.2_unlinked_CTD	IGGAPSPSGGSSGPV	285	299	15	1.6e-18	1	SS_Srich	SS (SSS) containing	g114	d04	t034	g114_d04	g114_d04_t034		g83
Caerostris darwini	FLAG_1872.2_unlinked_CTD	TVSDNISITI	300	309	10	5.2e-13	1	TxxDNxSVxV	TxxDNxSVxV containing (x=A, I, L, N, S, T, V), FLAG spacer	g119	d01	t005	g119_d01	g119_d01_t005		novel definition
Caerostris darwini	FLAG_1872.2_unlinked_CTD	GGQMPS	310	315	6	9.9e-07	0.8333	xGG_GGx	GGQ (GGGQ) containing	g123	d27	t014	g123_d27	g123_d27_t014		g18
Caerostris darwini	FLAG_1872.2_unlinked_CTD	GPGFQGQP	320	327	8	5.7e-11	1	GPG	GPG containing	g037	d01	t004	g037_d01	g037_d01_t004		g22
Caerostris darwini	FLAG_1872.2_unlinked_CTD	GVSRGPS	328	334	7	1.3e-06	0.7143	GVx	GVx containing (x = G, P, S, Y)	g058	d01	t009	g058_d01	g058_d01_t009		novel definition
Caerostris darwini	FLAG_1872.2_unlinked_CTD	MRNGNNYFN	344	352	9	1.7e-05	0.5556	Nrich	YNxNNRMxx containing (x=K, L, N, R, S) [variant]	g080	d06	t002	g080_d06	g080_d06_t002	variant	novel definition	high_pvalue
Caerostris darwini	FLAG_1872.2_unlinked_CTD	GGSRGSGGSGA	356	366	11	3.4e-06	0.5455	xGG_GGx	multiple xGG (x = A, D, F, G, I, K, L, M, N, P, R, S, T, V, Y)	g123	d43	t272	g123_d43	g123_d43_t272		g49
Caerostris darwini	FLAG_1872.2_unlinked_CTD	GLSGPGPQ	385	392	8	1.1e-05	0.625	GPGPQ	GPGPQ containing (MaSp4)	g038	d01	t002	g038_d01	g038_d01_t002		novel definition	high_pvalue
Caerostris darwini	FLAG_1872.2_unlinked_CTD	SSGSASSISISF	401	412	12	3.6e-05	0.5	SS_Srich	SS (SSS) containing	g114	d04	t061	g114_d04	g114_d04_t061		g83	high_pvalue
Caerostris darwini	FLAG_A_final_1377	GGVGNIV	40	46	7	2.6e-05	0.5714	xGG_GGx	GGV (GGGV) containing	g123	d34	t007	g123_d34	g123_d34_t007		novel definition	high_pvalue
Caerostris darwini	FLAG_A_final_1377	GGFGGPGA	49	56	8	2.1e-05	0.625	xGG_GGx	multiple xGG (x = A, D, F, G, I, K, L, M, N, P, R, S, T, V, Y)	g123	d43	t097	g123_d43	g123_d43_t097		g49	high_pvalue
Caerostris darwini	FLAG_A_final_1377	GGQGGTP	167	173	7	2.8e-09	1	xGG_GGx	multiple xGG (x = A, D, F, G, I, K, L, M, N, P, R, S, T, V, Y)	g123	d43	t211	g123_d43	g123_d43_t211		g49
Caerostris darwini	FLAG_A_final_1377	KVVETVSVSI	174	183	10	1.1e-12	1	Krich	KxNVPxKT containing (x = I, V), FLAG spacer	g068	d03	t004	g068_d03	g068_d03_t004		g41
Caerostris darwini	FLAG_A_final_1377	GGYGGQG	184	190	7	2.6e-07	0.8571	xGG_GGx	multiple xGG (x = A, D, F, G, I, K, L, M, N, P, R, S, T, V, Y)	g123	d43	t297	g123_d43	g123_d43_t297		g49
Caerostris darwini	FLAG_A_final_1377	SGGYGGYGGG	192	201	10	5.7e-11	0.9	xGG_GGx	multiple xGG (x = A, D, F, G, I, K, L, M, N, P, R, S, T, V, Y)	g123	d43	t344	g123_d43	g123_d43_t344		g49
Caerostris darwini	FLAG_A_final_1377	GGGQGGF	202	208	7	2.6e-09	1	xGG_GGx	multiple xGG (x = A, D, F, G, I, K, L, M, N, P, R, S, T, V, Y)	g123	d43	t109	g123_d43	g123_d43_t109		g49
Caerostris darwini	FLAG_A_final_1377	GGQGGPGGP	209	217	9	1.6e-09	0.8889	xGG_GGx	multiple xGG (x = A, D, F, G, I, K, L, M, N, P, R, S, T, V, Y)	g123	d43	t205	g123_d43	g123_d43_t205		g49
Caerostris darwini	FLAG_A_final_1377	GGPGGPGA	218	225	8	2e-08	0.875	xGG_GGx	multiple xGG (x = A, D, F, G, I, K, L, M, N, P, R, S, T, V, Y)	g123	d43	t168	g123_d43	g123_d43_t168		g49
Caerostris darwini	FLAG_A_final_1377	GGVGGIS	227	233	7	6.1e-09	1	xGG_GGx	multiple xGG (x = A, D, F, G, I, K, L, M, N, P, R, S, T, V, Y)	g123	d43	t283	g123_d43	g123_d43_t283		g49
Caerostris darwini	FLAG_A_final_1377	AGPSGGCAGGV	238	248	11	3.7e-14	1	xGG_GGx	multiple xGG (x = A, D, F, G, I, K, L, M, N, P, R, S, T, V, Y)	g123	d43	t008	g123_d43	g123_d43_t008		g49
Caerostris darwini	FLAG_A_final_1377	TVVDNLSVNV	249	258	10	7.5e-13	1	TxxDNxSVxV	TxxDNxSVxV containing (x=A, I, L, N, S, T, V), FLAG spacer	g119	d01	t015	g119_d01	g119_d01_t015		novel definition
Caerostris darwini	FLAG_A_final_1377	GGAGAGGA	259	266	8	6.2e-10	1	xGG_GGx	multiple xGG (x = A, D, F, G, I, K, L, M, N, P, R, S, T, V, Y)	g123	d43	t028	g123_d43	g123_d43_t028		g49
Caerostris darwini	FLAG_A_final_1377	GAGGAGTGGAGG	267	278	12	1.8e-12	0.9167	xGG_GGx	multiple xGG (x = A, D, F, G, I, K, L, M, N, P, R, S, T, V, Y)	g123	d43	t019	g123_d43	g123_d43_t019		g49
Caerostris darwini	FLAG_A_final_1377	SAGGAGAAGGA	279	289	11	2.3e-06	0.6364	GA	multiple instances of GA repeat	g026	d06	t064	g026_d06	g026_d06_t064		g47
Caerostris darwini	FLAG_A_final_1377	GGPGGPGGP	290	298	9	1.4e-11	1	xGG_GGx	multiple xGG (x = A, D, F, G, I, K, L, M, N, P, R, S, T, V, Y)	g123	d43	t171	g123_d43	g123_d43_t171		g49
Caerostris darwini	FLAG_A_final_1377	GGSGAA	299	304	6	1.3e-07	1	xGG_GGx	GGS (GGGS) containing	g123	d30	t015	g123_d30	g123_d30_t015		g19
Caerostris darwini	FLAG_A_final_1377	GGMSGPGAGGPSGG	305	318	14	1.2e-17	1	xGG_GGx	multiple xGG (x = A, D, F, G, I, K, L, M, N, P, R, S, T, V, Y)	g123	d43	t146	g123_d43	g123_d43_t146		g49
Caerostris darwini	FLAG_A_final_1377	GGSG	320	323	4	2.4e-05	1	xGG_GGx	GGS (GGGS) containing	g123	d30	t013	g123_d30	g123_d30_t013		g19	high_pvalue
Caerostris darwini	FLAG_A_final_1377	PINISGTLSV	324	333	10	9.7e-13	1	PITxSxxLNV	PITxSxxLNV containing (x=G, I, N, S, V), FLAG spacer	g084	d01	t001	g084_d01	g084_d01_t001		novel definition
Caerostris darwini	FLAG_A_final_1377	GGAGAG	334	339	6	1.2e-07	1	GA	multiple instances of GA repeat	g026	d06	t049	g026_d06	g026_d06_t049		g47
Caerostris darwini	FLAG_A_final_1377	GPGAGGRYGSGGSG	342	355	14	1.7e-13	0.8571	xGG_GGx	multiple xGG (x = A, D, F, G, I, K, L, M, N, P, R, S, T, V, Y)	g123	d43	t315	g123_d43	g123_d43_t315		g49
Caerostris darwini	FLAG_A_final_1377	GAGGAGGPGG	357	366	10	2.5e-10	0.9	xGG_GGx	multiple xGG (x = A, D, F, G, I, K, L, M, N, P, R, S, T, V, Y)	g123	d43	t017	g123_d43	g123_d43_t017		g49
Caerostris darwini	FLAG_A_final_1377	GGPGGPGGQ	368	376	9	1.6e-09	0.8889	xGG_GGx	multiple xGG (x = A, D, F, G, I, K, L, M, N, P, R, S, T, V, Y)	g123	d43	t173	g123_d43	g123_d43_t173		g49
Caerostris darwini	FLAG_A_final_1377	DGPGAGG	377	383	7	4.4e-09	1	xGG_GGx	single xGG (x = A, D, E, F, I, P, S, V, Y)	g123	d53	t002	g123_d53	g123_d53_t002		g68
Caerostris darwini	FLAG_A_final_1377	VGLGA	384	388	5	2.1e-06	1	A|G|P|Q|R|S|V|Y_rich	enrichment of A, G, P, Q, S, or Y residues (>50% length)	g001	d01	t115	g001_d01	g001_d01_t115		novel definition
Caerostris darwini	FLAG_A_final_1377	GGASGPGGVSGPI	389	401	13	4.1e-16	1	xGG_GGx	multiple xGG (x = A, D, F, G, I, K, L, M, N, P, R, S, T, V, Y)	g123	d43	t087	g123_d43	g123_d43_t087		g49
Caerostris darwini	FLAG_A_final_1377	TVTDNVSVTV	402	411	10	6.3e-13	1	TxxDNxSVxV	TxxDNxSVxV containing (x=A, I, L, N, S, T, V), FLAG spacer	g119	d01	t009	g119_d01	g119_d01_t009		novel definition
Caerostris darwini	FLAG_A_final_1377	GGSRGSGGSGA	412	422	11	1.7e-13	1	xGG_GGx	multiple xGG (x = A, D, F, G, I, K, L, M, N, P, R, S, T, V, Y)	g123	d43	t272	g123_d43	g123_d43_t272		g49
Caerostris darwini	FLAG_A_final_1377	GGVGGALGSGGGF	423	435	13	2.5e-10	0.7692	xGG_GGx	multiple xGG (x = A, D, F, G, I, K, L, M, N, P, R, S, T, V, Y)	g123	d43	t282	g123_d43	g123_d43_t282		g49
Caerostris darwini	FLAG_A_final_1377	GAGGAGGPGG	437	446	10	2.5e-10	0.9	xGG_GGx	multiple xGG (x = A, D, F, G, I, K, L, M, N, P, R, S, T, V, Y)	g123	d43	t017	g123_d43	g123_d43_t017		g49
Caerostris darwini	FLAG_A_final_1377	GGPGGP	448	453	6	3.2e-06	0.8333	xGG_GGx	multiple xGG (x = A, D, F, G, I, K, L, M, N, P, R, S, T, V, Y)	g123	d43	t166	g123_d43	g123_d43_t166		g49
Caerostris darwini	FLAG_A_final_1377	GAPGGPGG	454	461	8	3e-10	1	xGG_GGx	multiple xGG (x = A, D, F, G, I, K, L, M, N, P, R, S, T, V, Y)	g123	d43	t023	g123_d43	g123_d43_t023		g49
Caerostris darwini	FLAG_A_final_1377	AGVGGPGGYY	462	471	10	4e-13	1	GxGGx	GPGGY containing	g059	d05	t001	g059_d05	g059_d05_t001		g23
Caerostris darwini	FLAG_A_final_1377	GPGAGGA	472	478	7	6.2e-09	1	xGG_GGx	GGA (GGGA) containing	g123	d04	t010	g123_d04	g123_d04_t010		novel definition
Caerostris darwini	FLAG_A_final_1377	GGMLGSGAGGFS	479	490	12	3.7e-15	1	xGG_GGx	multiple xGG (x = A, D, F, G, I, K, L, M, N, P, R, S, T, V, Y)	g123	d43	t140	g123_d43	g123_d43_t140		g49
Caerostris darwini	FLAG_A_final_1377	GGAGGL	491	496	6	1.5e-07	1	GL	GL (GGL, GGGL) containing	g033	d01	t019	g033_d01	g033_d01_t019		g20
Caerostris darwini	FLAG_A_final_1377	VRPSGGSAGGV	497	507	11	9.9e-14	1	xGG_GGx	multiple xGG (x = A, D, F, G, I, K, L, M, N, P, R, S, T, V, Y)	g123	d43	t354	g123_d43	g123_d43_t354		g49
Caerostris darwini	FLAG_A_final_1377	TVLDNLSVNV	508	517	10	1.1e-12	1	TxxDNxSVxV	TxxDNxSVxV containing (x=A, I, L, N, S, T, V), FLAG spacer [variant]	g119	d02	t006	g119_d02	g119_d02_t006	variant	novel definition
Caerostris darwini	FLAG_A_final_1377	GRAGAGGAGA	518	527	10	2.4e-12	1	GA	multiple instances of GA repeat	g026	d06	t059	g026_d06	g026_d06_t059		g47
Caerostris darwini	FLAG_A_final_1377	GGAGGYGGGYGGG	533	545	13	8.3e-09	0.6923	xGG_GGx	GGGYGG containing	g123	d16	t002	g123_d16	g123_d16_t002		novel definition
Caerostris darwini	FLAG_A_final_1377	GGAGGP	546	551	6	8.5e-08	1	xGG_GGx	multiple xGG (x = A, D, F, G, I, K, L, M, N, P, R, S, T, V, Y)	g123	d43	t048	g123_d43	g123_d43_t048		g49
Caerostris darwini	FLAG_A_final_1377	GGPGGPGA	552	559	8	3e-10	1	xGG_GGx	multiple xGG (x = A, D, F, G, I, K, L, M, N, P, R, S, T, V, Y)	g123	d43	t168	g123_d43	g123_d43_t168		g49
Caerostris darwini	FLAG_A_final_1377	GGYGGGP	561	567	7	3.1e-07	0.8571	xGG_GGx	multiple xGG (x = A, D, F, G, I, K, L, M, N, P, R, S, T, V, Y)	g123	d43	t294	g123_d43	g123_d43_t294		g49
Caerostris darwini	FLAG_A_final_1377	GGAGPSGGGAGGV	568	580	13	1.1e-13	0.9231	xGG_GGx	multiple xGG (x = A, D, F, G, I, K, L, M, N, P, R, S, T, V, Y)	g123	d43	t078	g123_d43	g123_d43_t078		g49
Caerostris darwini	FLAG_A_final_1377	SVVDNLSVNV	581	590	10	9.3e-13	1	TxxDNxSVxV	TxxDNxSVxV containing (x=A, I, L, N, S, T, V), FLAG spacer [variant]	g119	d02	t003	g119_d02	g119_d02_t003	variant	novel definition
Caerostris darwini	FLAG_A_final_1377	GGAGAGGA	591	598	8	6.2e-10	1	xGG_GGx	multiple xGG (x = A, D, F, G, I, K, L, M, N, P, R, S, T, V, Y)	g123	d43	t028	g123_d43	g123_d43_t028		g49
Caerostris darwini	FLAG_A_final_1377	GAGGAGG	599	605	7	8.5e-09	1	GA	multiple instances of GA repeat	g026	d06	t041	g026_d06	g026_d06_t041		g47
Caerostris darwini	FLAG_A_final_1377	GGFGGSGA	611	618	8	3.5e-10	1	xGG_GGx	multiple xGG (x = A, D, F, G, I, K, L, M, N, P, R, S, T, V, Y)	g123	d43	t100	g123_d43	g123_d43_t100		g49
Caerostris darwini	FLAG_A_final_1377	GGAGGALGSGGGFGGF	619	634	16	1.5e-19	1	xGG_GGx	multiple xGG (x = A, D, F, G, I, K, L, M, N, P, R, S, T, V, Y)	g123	d43	t035	g123_d43	g123_d43_t035		g49
Caerostris darwini	FLAG_A_final_1377	GGPGGPGGP	638	646	9	1.4e-11	1	xGG_GGx	multiple xGG (x = A, D, F, G, I, K, L, M, N, P, R, S, T, V, Y)	g123	d43	t171	g123_d43	g123_d43_t171		g49
Caerostris darwini	FLAG_A_final_1377	GAPGGPGG	647	654	8	2e-08	0.875	xGG_GGx	multiple xGG (x = A, D, F, G, I, K, L, M, N, P, R, S, T, V, Y)	g123	d43	t023	g123_d43	g123_d43_t023		g49
Caerostris darwini	FLAG_A_final_1377	GVGGPDGYY	656	664	9	4.1e-12	1	xGG_GGx	GGP (GGGP) containing	g123	d26	t031	g123_d26	g123_d26_t031		novel definition
Caerostris darwini	FLAG_A_final_1377	GSGAGGAGGALGSG	665	678	14	1.4e-12	0.8571	GA	multiple instances of GA repeat	g026	d06	t062	g026_d06	g026_d06_t062		g47
Caerostris darwini	FLAG_A_final_1377	GAPGGPGG	681	688	8	3.5e-08	0.875	xGG_GGx	multiple xGG (x = A, D, F, G, I, K, L, M, N, P, R, S, T, V, Y)	g123	d43	t023	g123_d43	g123_d43_t023		g49
Caerostris darwini	FLAG_A_final_1377	VGPSGGGVGGV	690	700	11	1.1e-13	1	xGG_GGx	multiple xGG (x = A, D, F, G, I, K, L, M, N, P, R, S, T, V, Y)	g123	d43	t350	g123_d43	g123_d43_t350		g49
Caerostris darwini	FLAG_A_final_1377	TVLDNLSVNV	701	710	10	1.1e-12	1	TxxDNxSVxV	TxxDNxSVxV containing (x=A, I, L, N, S, T, V), FLAG spacer [variant]	g119	d02	t006	g119_d02	g119_d02_t006	variant	novel definition
Caerostris darwini	FLAG_A_final_1377	GGAGAGGAGA	711	720	10	3.2e-12	1	xGG_GGx	multiple xGG (x = A, D, F, G, I, K, L, M, N, P, R, S, T, V, Y)	g123	d43	t029	g123_d43	g123_d43_t029		g49
Caerostris darwini	FLAG_A_final_1377	GGAGGGLGSGGGF	721	733	13	7.3e-09	0.6923	xGG_GGx	multiple xGG (x = A, D, F, G, I, K, L, M, N, P, R, S, T, V, Y)	g123	d43	t040	g123_d43	g123_d43_t040		g49
Caerostris darwini	FLAG_A_final_1377	GGPGGPGGP	737	745	9	1.2e-09	0.8889	xGG_GGx	multiple xGG (x = A, D, F, G, I, K, L, M, N, P, R, S, T, V, Y)	g123	d43	t171	g123_d43	g123_d43_t171		g49
Caerostris darwini	FLAG_A_final_1377	GGSGSA	746	751	6	1.3e-07	1	xGG_GGx	GGS (GGGS) containing	g123	d30	t022	g123_d30	g123_d30_t022		g19
Caerostris darwini	FLAG_A_final_1377	GGMSGPGAGGPSGG	752	765	14	1.2e-17	1	xGG_GGx	multiple xGG (x = A, D, F, G, I, K, L, M, N, P, R, S, T, V, Y)	g123	d43	t146	g123_d43	g123_d43_t146		g49
Caerostris darwini	FLAG_A_final_1377	GGSG	767	770	4	2.4e-05	1	xGG_GGx	GGS (GGGS) containing	g123	d30	t013	g123_d30	g123_d30_t013		g19	high_pvalue
Caerostris darwini	FLAG_A_final_1377	TITISGTLSV	771	780	10	1.5e-12	1	TxxDNxSVxV	TxxDNxSVxV containing (x=A, I, L, N, S, T, V), FLAG spacer [variant]	g119	d02	t004	g119_d02	g119_d02_t004	variant	novel definition
Caerostris darwini	FLAG_A_final_1377	GGAGAGGA	781	788	8	4.2e-08	0.875	xGG_GGx	multiple xGG (x = A, D, F, G, I, K, L, M, N, P, R, S, T, V, Y)	g123	d43	t028	g123_d43	g123_d43_t028		g49
Caerostris darwini	FLAG_A_final_1377	GPGAGGRYGSGGSG	789	802	14	1.7e-13	0.8571	xGG_GGx	multiple xGG (x = A, D, F, G, I, K, L, M, N, P, R, S, T, V, Y)	g123	d43	t315	g123_d43	g123_d43_t315		g49
Caerostris darwini	FLAG_A_final_1377	GGSGGGAGGF	803	812	10	1.7e-12	1	xGG_GGx	multiple xGG (x = A, D, F, G, I, K, L, M, N, P, R, S, T, V, Y)	g123	d43	t252	g123_d43	g123_d43_t252		g49
Caerostris darwini	FLAG_A_final_1377	GGPGGPGGP	813	821	9	1.4e-11	1	xGG_GGx	multiple xGG (x = A, D, F, G, I, K, L, M, N, P, R, S, T, V, Y)	g123	d43	t171	g123_d43	g123_d43_t171		g49
Caerostris darwini	FLAG_A_final_1377	GGPGGAGGP	822	830	9	1.9e-09	0.8889	xGG_GGx	multiple xGG (x = A, D, F, G, I, K, L, M, N, P, R, S, T, V, Y)	g123	d43	t156	g123_d43	g123_d43_t156		g49
Caerostris darwini	FLAG_A_final_1377	GAGGMAPGA	831	839	9	1.6e-09	0.8889	xGG_GGx	GGM (GGGM) containing	g123	d23	t003	g123_d23	g123_d23_t003		novel definition
Caerostris darwini	FLAG_A_final_1377	GGASGPGGVSGPV	840	852	13	4.6e-16	1	xGG_GGx	multiple xGG (x = A, D, F, G, I, K, L, M, N, P, R, S, T, V, Y)	g123	d43	t088	g123_d43	g123_d43_t088		g49
Caerostris darwini	FLAG_A_final_1377	TVTDNVSVTV	853	862	10	6.3e-13	1	TxxDNxSVxV	TxxDNxSVxV containing (x=A, I, L, N, S, T, V), FLAG spacer	g119	d01	t009	g119_d01	g119_d01_t009		novel definition
Caerostris darwini	FLAG_A_final_1377	GGSGGSGGSGA	863	873	11	2.2e-13	1	xGG_GGx	multiple xGG (x = A, D, F, G, I, K, L, M, N, P, R, S, T, V, Y)	g123	d43	t266	g123_d43	g123_d43_t266		g49
Caerostris darwini	FLAG_A_final_1377	GGVGGALGSGGGF	874	886	13	1e-13	0.9231	xGG_GGx	multiple xGG (x = A, D, F, G, I, K, L, M, N, P, R, S, T, V, Y)	g123	d43	t282	g123_d43	g123_d43_t282		g49
Caerostris darwini	FLAG_A_final_1377	GGPGGPGGPGAP	890	901	12	4e-13	0.9167	xGG_GGx	multiple xGG (x = A, D, F, G, I, K, L, M, N, P, R, S, T, V, Y)	g123	d43	t172	g123_d43	g123_d43_t172		g49
Caerostris darwini	FLAG_A_final_1377	GAPGGPGG	902	909	8	3e-10	1	xGG_GGx	multiple xGG (x = A, D, F, G, I, K, L, M, N, P, R, S, T, V, Y)	g123	d43	t023	g123_d43	g123_d43_t023		g49
Caerostris darwini	FLAG_A_final_1377	GVGGPGGYYGPGA	911	923	13	9.8e-17	1	GxGGx	GPGGY containing	g059	d05	t005	g059_d05	g059_d05_t005		g23
Caerostris darwini	FLAG_A_final_1377	GGAGGML	924	930	7	3.6e-09	1	xGG_GGx	multiple xGG (x = A, D, F, G, I, K, L, M, N, P, R, S, T, V, Y)	g123	d43	t045	g123_d43	g123_d43_t045		g49
Caerostris darwini	FLAG_A_final_1377	GSGAG	931	935	5	1.8e-06	1	GSG	GSG (GSGG) containing	g048	d01	t003	g048_d01	g048_d01_t003		novel definition
Caerostris darwini	FLAG_A_final_1377	GSGGPGGD	937	944	8	1.7e-06	0.75	xGG_GGx	GSGGxzGD containing (x = P, S; z = D, G)	g123	d38	t002	g123_d38	g123_d38_t002		g33
Caerostris darwini	FLAG_A_final_1377	VGPSGGGTGGV	945	955	11	1e-13	1	xGG_GGx	multiple xGG (x = A, D, F, G, I, K, L, M, N, P, R, S, T, V, Y)	g123	d43	t349	g123_d43	g123_d43_t349		g49
Caerostris darwini	FLAG_A_final_1377	TVLDNLSVNV	956	965	10	1.1e-12	1	TxxDNxSVxV	TxxDNxSVxV containing (x=A, I, L, N, S, T, V), FLAG spacer [variant]	g119	d02	t006	g119_d02	g119_d02_t006	variant	novel definition
Caerostris darwini	FLAG_A_final_1377	GGAGAGGA	966	973	8	6.6e-08	0.875	xGG_GGx	multiple xGG (x = A, D, F, G, I, K, L, M, N, P, R, S, T, V, Y)	g123	d43	t028	g123_d43	g123_d43_t028		g49
Caerostris darwini	FLAG_A_final_1377	GAGGAGTGGAGG	974	985	12	1.2e-14	1	xGG_GGx	multiple xGG (x = A, D, F, G, I, K, L, M, N, P, R, S, T, V, Y)	g123	d43	t019	g123_d43	g123_d43_t019		g49
Caerostris darwini	FLAG_A_final_1377	GGLG	988	991	4	3e-05	1	GL	GL (GGL, GGGL) containing	g033	d01	t024	g033_d01	g033_d01_t024		g20	high_pvalue
Caerostris darwini	FLAG_A_final_1377	GAGGAGGPGG	992	1001	10	2.5e-10	0.9	xGG_GGx	multiple xGG (x = A, D, F, G, I, K, L, M, N, P, R, S, T, V, Y)	g123	d43	t017	g123_d43	g123_d43_t017		g49
Caerostris darwini	FLAG_A_final_1377	GGPGGPGGPGAP	1003	1014	12	4.5e-11	0.8333	xGG_GGx	multiple xGG (x = A, D, F, G, I, K, L, M, N, P, R, S, T, V, Y)	g123	d43	t172	g123_d43	g123_d43_t172		g49
Caerostris darwini	FLAG_A_final_1377	GGISGP	1018	1023	6	7e-08	1	xGG_GGx	GGISGP containing	g123	d21	t001	g123_d21	g123_d21_t001		novel definition
Caerostris darwini	FLAG_A_final_1377	RGGGPSGGGAGGV	1024	1036	13	5.2e-14	0.9231	xGG_GGx	multiple xGG (x = A, D, F, G, I, K, L, M, N, P, R, S, T, V, Y)	g123	d43	t337	g123_d43	g123_d43_t337		g49
Caerostris darwini	FLAG_A_final_1377	SVVDNLSVNV	1037	1046	10	9.3e-13	1	TxxDNxSVxV	TxxDNxSVxV containing (x=A, I, L, N, S, T, V), FLAG spacer [variant]	g119	d02	t003	g119_d02	g119_d02_t003	variant	novel definition
Caerostris darwini	FLAG_A_final_1377	GGAGAGGAGTGGA	1047	1059	13	1.6e-13	0.9231	xGG_GGx	multiple xGG (x = A, D, F, G, I, K, L, M, N, P, R, S, T, V, Y)	g123	d43	t031	g123_d43	g123_d43_t031		g49
Caerostris darwini	FLAG_A_final_1377	GGAGGSL	1062	1068	7	1.1e-08	1	xGG_GGx	multiple xGG (x = A, D, F, G, I, K, L, M, N, P, R, S, T, V, Y)	g123	d43	t063	g123_d43	g123_d43_t063		g49
Caerostris darwini	FLAG_A_final_1377	GGLG	1069	1072	4	3e-05	1	GL	GL (GGL, GGGL) containing	g033	d01	t024	g033_d01	g033_d01_t024		g20	high_pvalue
Caerostris darwini	FLAG_A_final_1377	GAGGAGGPGG	1073	1082	10	2.5e-10	0.9	xGG_GGx	multiple xGG (x = A, D, F, G, I, K, L, M, N, P, R, S, T, V, Y)	g123	d43	t017	g123_d43	g123_d43_t017		g49
Caerostris darwini	FLAG_A_final_1377	GGPGGPGGPGAP	1084	1095	12	4.5e-11	0.8333	xGG_GGx	multiple xGG (x = A, D, F, G, I, K, L, M, N, P, R, S, T, V, Y)	g123	d43	t172	g123_d43	g123_d43_t172		g49
Caerostris darwini	FLAG_A_final_1377	GGISGP	1099	1104	6	7e-08	1	xGG_GGx	GGISGP containing	g123	d21	t001	g123_d21	g123_d21_t001		novel definition
Caerostris darwini	FLAG_A_final_1377	RGGGPSGGGAGGV	1105	1117	13	5.2e-14	0.9231	xGG_GGx	multiple xGG (x = A, D, F, G, I, K, L, M, N, P, R, S, T, V, Y)	g123	d43	t337	g123_d43	g123_d43_t337		g49
Caerostris darwini	FLAG_A_final_1377	SVVDNLSVNV	1118	1127	10	9.3e-13	1	TxxDNxSVxV	TxxDNxSVxV containing (x=A, I, L, N, S, T, V), FLAG spacer [variant]	g119	d02	t003	g119_d02	g119_d02_t003	variant	novel definition
Caerostris darwini	FLAG_A_final_1377	GGEGAGGAGA	1128	1137	10	2.7e-12	1	xGG_GGx	multiple xGG (x = A, D, F, G, I, K, L, M, N, P, R, S, T, V, Y)	g123	d43	t095	g123_d43	g123_d43_t095		g49
Caerostris darwini	FLAG_A_final_1377	GGAVGSL	1138	1144	7	2.5e-05	0.7143	xGG_GGx	GGA (GGGA) containing	g123	d04	t009	g123_d04	g123_d04_t009		novel definition	high_pvalue
Caerostris darwini	FLAG_A_final_1377	GGLGGF	1145	1150	6	8.5e-08	1	xGG_GGx	multiple xGG (x = A, D, F, G, I, K, L, M, N, P, R, S, T, V, Y)	g123	d43	t116	g123_d43	g123_d43_t116		g49
Caerostris darwini	FLAG_A_final_1377	GGQGGPGGP	1151	1159	9	1.6e-09	0.8889	xGG_GGx	multiple xGG (x = A, D, F, G, I, K, L, M, N, P, R, S, T, V, Y)	g123	d43	t205	g123_d43	g123_d43_t205		g49
Caerostris darwini	FLAG_A_final_1377	GGPGGSGGSGA	1160	1170	11	1.2e-09	0.8182	xGG_GGx	multiple xGG (x = A, D, F, G, I, K, L, M, N, P, R, S, T, V, Y)	g123	d43	t179	g123_d43	g123_d43_t179		g49
Caerostris darwini	FLAG_A_final_1377	GGMSGPGAGGPSGG	1172	1185	14	1.2e-17	1	xGG_GGx	multiple xGG (x = A, D, F, G, I, K, L, M, N, P, R, S, T, V, Y)	g123	d43	t146	g123_d43	g123_d43_t146		g49
Caerostris darwini	FLAG_A_final_1377	GGSG	1187	1190	4	2.4e-05	1	xGG_GGx	GGS (GGGS) containing	g123	d30	t013	g123_d30	g123_d30_t013		g19	high_pvalue
Caerostris darwini	FLAG_A_final_1377	PITISGTLSV	1191	1200	10	1.3e-12	1	PITxSxxLNV	PITxSxxLNV containing (x=G, I, N, S, V), FLAG spacer	g084	d01	t004	g084_d01	g084_d01_t004		novel definition
Caerostris darwini	FLAG_A_final_1377	GGYGAGSAG	1201	1209	9	1.7e-07	0.7778	xGG_GGx	GGY (GGGY) containing	g123	d35	t011	g123_d35	g123_d35_t011		novel definition
Caerostris darwini	FLAG_A_final_1377	GGAGGALGSGGGFGGF	1210	1225	16	3.4e-10	0.6875	xGG_GGx	multiple xGG (x = A, D, F, G, I, K, L, M, N, P, R, S, T, V, Y)	g123	d43	t035	g123_d43	g123_d43_t035		g49
Caerostris darwini	FLAG_A_final_1377	GGAGG	1227	1231	5	1.7e-06	1	xGG_GGx	GGA (GGGA) containing	g123	d04	t004	g123_d04	g123_d04_t004		novel definition
Caerostris darwini	FLAG_A_final_1377	GGPGGPGGP	1233	1241	9	1.4e-11	1	xGG_GGx	multiple xGG (x = A, D, F, G, I, K, L, M, N, P, R, S, T, V, Y)	g123	d43	t171	g123_d43	g123_d43_t171		g49
Caerostris darwini	FLAG_A_final_1377	GGPGGLGGPGA	1242	1252	11	1.3e-13	1	GL	GL (GGL, GGGL) containing	g033	d01	t030	g033_d01	g033_d01_t030		g20
Caerostris darwini	FLAG_A_final_1377	GGVGPG	1253	1258	6	7.5e-08	1	xGG_GGx	GGV (GGGV) containing	g123	d34	t008	g123_d34	g123_d34_t008		novel definition
Caerostris darwini	FLAG_A_final_1377	GGASGPGGGSGPV	1260	1272	13	5e-16	1	xGG_GGx	multiple xGG (x = A, D, F, G, I, K, L, M, N, P, R, S, T, V, Y)	g123	d43	t086	g123_d43	g123_d43_t086		g49
Caerostris darwini	FLAG_A_final_1377	IVTDNVSVTV	1273	1282	10	5.9e-13	1	TxxDNxSVxV	TxxDNxSVxV containing (x=A, I, L, N, S, T, V), FLAG spacer [variant]	g119	d02	t001	g119_d02	g119_d02_t001	variant	novel definition
Caerostris darwini	FLAG_A_final_1377	GGSGGSGGSGA	1283	1293	11	2.2e-13	1	xGG_GGx	multiple xGG (x = A, D, F, G, I, K, L, M, N, P, R, S, T, V, Y)	g123	d43	t266	g123_d43	g123_d43_t266		g49
Caerostris darwini	FLAG_A_final_1377	GGVGGALGSGGGF	1294	1306	13	6.8e-16	1	xGG_GGx	multiple xGG (x = A, D, F, G, I, K, L, M, N, P, R, S, T, V, Y)	g123	d43	t282	g123_d43	g123_d43_t282		g49
Caerostris darwini	FLAG_A_final_1377	GGPGGAGGP	1310	1318	9	1.9e-09	0.8889	xGG_GGx	multiple xGG (x = A, D, F, G, I, K, L, M, N, P, R, S, T, V, Y)	g123	d43	t156	g123_d43	g123_d43_t156		g49
Caerostris darwini	FLAG_A_final_1377	GAPGGP	1319	1324	6	6.2e-08	1	xGG_GGx	GGP (GGGP) containing	g123	d26	t003	g123_d26	g123_d26_t003		novel definition
Caerostris darwini	FLAG_A_final_1377	AGVGGPGGYY	1327	1336	10	4e-13	1	GxGGx	GPGGY containing	g059	d05	t001	g059_d05	g059_d05_t001		g23
Caerostris darwini	FLAG_A_final_1377	GPGAGGS	1337	1343	7	6.3e-09	1	xGG_GGx	GGS (GGGS) containing	g123	d30	t031	g123_d30	g123_d30_t031		g19
Caerostris darwini	FLAG_A_final_1377	GGMLGSGAGGVS	1344	1355	12	6e-15	1	xGG_GGx	multiple xGG (x = A, D, F, G, I, K, L, M, N, P, R, S, T, V, Y)	g123	d43	t141	g123_d43	g123_d43_t141		g49
Caerostris darwini	FLAG_A_final_1377	GGPGGD	1356	1361	6	5.5e-06	0.8333	xGG_GGx	multiple xGG (x = A, D, F, G, I, K, L, M, N, P, R, S, T, V, Y)	g123	d43	t157	g123_d43	g123_d43_t157		g49
Caerostris darwini	FLAG_A_final_1377	VGPSGVGAGGV	1362	1372	11	1.2e-13	1	xGG_GGx	GGV (GGGV) containing	g123	d34	t015	g123_d34	g123_d34_t015		novel definition
Caerostris darwini	FLAG_A_final_1377	TVLDNLSVNV	1373	1382	10	1.1e-12	1	TxxDNxSVxV	TxxDNxSVxV containing (x=A, I, L, N, S, T, V), FLAG spacer [variant]	g119	d02	t006	g119_d02	g119_d02_t006	variant	novel definition
Caerostris darwini	FLAG_A_final_1377	GGAGAGGAGTGGA	1383	1395	13	1.6e-13	0.9231	xGG_GGx	multiple xGG (x = A, D, F, G, I, K, L, M, N, P, R, S, T, V, Y)	g123	d43	t031	g123_d43	g123_d43_t031		g49
Caerostris darwini	FLAG_A_final_1377	GGAGGSL	1398	1404	7	1.1e-08	1	xGG_GGx	multiple xGG (x = A, D, F, G, I, K, L, M, N, P, R, S, T, V, Y)	g123	d43	t063	g123_d43	g123_d43_t063		g49
Caerostris darwini	FLAG_A_final_1377	GGLG	1405	1408	4	3e-05	1	GL	GL (GGL, GGGL) containing	g033	d01	t024	g033_d01	g033_d01_t024		g20	high_pvalue
Caerostris darwini	FLAG_A_final_1377	GAGGAGGPGG	1409	1418	10	2.5e-10	0.9	xGG_GGx	multiple xGG (x = A, D, F, G, I, K, L, M, N, P, R, S, T, V, Y)	g123	d43	t017	g123_d43	g123_d43_t017		g49
Caerostris darwini	FLAG_A_final_1377	GGPGGPGGP	1420	1428	9	1.2e-09	0.8889	xGG_GGx	multiple xGG (x = A, D, F, G, I, K, L, M, N, P, R, S, T, V, Y)	g123	d43	t171	g123_d43	g123_d43_t171		g49
Caerostris darwini	FLAG_A_final_1377	GGVGGIS	1432	1438	7	6.1e-09	1	xGG_GGx	multiple xGG (x = A, D, F, G, I, K, L, M, N, P, R, S, T, V, Y)	g123	d43	t283	g123_d43	g123_d43_t283		g49
Caerostris darwini	FLAG_A_final_1377	GGAGPSGGGAGGV	1441	1453	13	6.8e-16	1	xGG_GGx	multiple xGG (x = A, D, F, G, I, K, L, M, N, P, R, S, T, V, Y)	g123	d43	t078	g123_d43	g123_d43_t078		g49
Caerostris darwini	FLAG_A_final_1377	SVVDNLSVNV	1454	1463	10	9.3e-13	1	TxxDNxSVxV	TxxDNxSVxV containing (x=A, I, L, N, S, T, V), FLAG spacer [variant]	g119	d02	t003	g119_d02	g119_d02_t003	variant	novel definition
Caerostris darwini	FLAG_A_final_1377	GGAGAGGTGA	1464	1473	10	2.6e-12	1	xGG_GGx	multiple xGG (x = A, D, F, G, I, K, L, M, N, P, R, S, T, V, Y)	g123	d43	t032	g123_d43	g123_d43_t032		g49
Caerostris darwini	FLAG_A_final_1377	GGAGGALGSGGGFGGF	1479	1494	16	2e-13	0.8125	xGG_GGx	multiple xGG (x = A, D, F, G, I, K, L, M, N, P, R, S, T, V, Y)	g123	d43	t035	g123_d43	g123_d43_t035		g49
Caerostris darwini	FLAG_A_final_1377	GGPGGPGGP	1495	1503	9	1.4e-11	1	xGG_GGx	multiple xGG (x = A, D, F, G, I, K, L, M, N, P, R, S, T, V, Y)	g123	d43	t171	g123_d43	g123_d43_t171		g49
Caerostris darwini	FLAG_A_final_1377	GGVGGIS	1507	1513	7	6.1e-09	1	xGG_GGx	multiple xGG (x = A, D, F, G, I, K, L, M, N, P, R, S, T, V, Y)	g123	d43	t283	g123_d43	g123_d43_t283		g49
Caerostris darwini	FLAG_A_final_1377	GGAGPSGGGAGGV	1516	1528	13	6.8e-16	1	xGG_GGx	multiple xGG (x = A, D, F, G, I, K, L, M, N, P, R, S, T, V, Y)	g123	d43	t078	g123_d43	g123_d43_t078		g49
Caerostris darwini	FLAG_A_final_1377	SVVDNLSVNV	1529	1538	10	9.3e-13	1	TxxDNxSVxV	TxxDNxSVxV containing (x=A, I, L, N, S, T, V), FLAG spacer [variant]	g119	d02	t003	g119_d02	g119_d02_t003	variant	novel definition
Caerostris darwini	FLAG_A_final_1377	GGAGGA	1539	1544	6	1.2e-07	1	GA	multiple instances of GA repeat	g026	d06	t053	g026_d06	g026_d06_t053		g47
Caerostris darwini	FLAG_A_final_1377	GAGGAGTGGAGG	1545	1556	12	1.1e-10	0.8333	xGG_GGx	multiple xGG (x = A, D, F, G, I, K, L, M, N, P, R, S, T, V, Y)	g123	d43	t019	g123_d43	g123_d43_t019		g49
Caerostris darwini	FLAG_A_final_1377	GGLGGF	1559	1564	6	8.5e-08	1	xGG_GGx	multiple xGG (x = A, D, F, G, I, K, L, M, N, P, R, S, T, V, Y)	g123	d43	t116	g123_d43	g123_d43_t116		g49
Caerostris darwini	FLAG_A_final_1377	GGQGGPGGP	1565	1573	9	1.6e-09	0.8889	xGG_GGx	multiple xGG (x = A, D, F, G, I, K, L, M, N, P, R, S, T, V, Y)	g123	d43	t205	g123_d43	g123_d43_t205		g49
Caerostris darwini	FLAG_A_final_1377	GGPGGSGAA	1574	1582	9	3.2e-11	1	xGG_GGx	multiple xGG (x = A, D, F, G, I, K, L, M, N, P, R, S, T, V, Y)	g123	d43	t178	g123_d43	g123_d43_t178		g49
Caerostris darwini	FLAG_A_final_1377	GGMTGPGAGGPSV	1583	1595	13	1.3e-16	1	xGG_GGx	multiple xGG (x = A, D, F, G, I, K, L, M, N, P, R, S, T, V, Y)	g123	d43	t149	g123_d43	g123_d43_t149		g49
Caerostris darwini	FLAG_A_final_1377	GIGGSG	1596	1601	6	9.5e-08	1	xGG_GGx	GGS (GGGS) containing	g123	d30	t029	g123_d30	g123_d30_t029		g19
Caerostris darwini	FLAG_A_final_1377	PITISGTLSV	1602	1611	10	1.3e-12	1	PITxSxxLNV	PITxSxxLNV containing (x=G, I, N, S, V), FLAG spacer	g084	d01	t004	g084_d01	g084_d01_t004		novel definition
Caerostris darwini	FLAG_A_final_1377	GGAGAG	1612	1617	6	1.2e-07	1	GA	multiple instances of GA repeat	g026	d06	t049	g026_d06	g026_d06_t049		g47
Caerostris darwini	FLAG_A_final_1377	GGPGAGGRY	1619	1627	9	6.8e-10	0.8889	xGG_GGx	multiple xGG (x = A, D, F, G, I, K, L, M, N, P, R, S, T, V, Y)	g123	d43	t154	g123_d43	g123_d43_t154		g49
Caerostris darwini	FLAG_A_final_1377	GSGGAV	1628	1633	6	1.2e-07	1	GSG	GSG (GSGG) containing	g048	d01	t009	g048_d01	g048_d01_t009		novel definition
Caerostris darwini	FLAG_A_final_1377	RGSGPGA	1634	1640	7	4e-07	0.8571	GSG	GSG (GSGG) containing	g048	d01	t039	g048_d01	g048_d01_t039		novel definition
Caerostris darwini	FLAG_A_final_1377	GGFGGQ	1641	1646	6	3.8e-08	1	xGG_GGx	multiple xGG (x = A, D, F, G, I, K, L, M, N, P, R, S, T, V, Y)	g123	d43	t098	g123_d43	g123_d43_t098		g49
Caerostris darwini	FLAG_A_final_1377	GGRGGQGGAGG	1647	1657	11	9.8e-10	0.8182	xGG_GGx	multiple xGG (x = A, D, F, G, I, K, L, M, N, P, R, S, T, V, Y)	g123	d43	t231	g123_d43	g123_d43_t231		g49
Caerostris darwini	FLAG_A_final_1377	GGLGGA	1659	1664	6	1.5e-07	1	xGG_GGx	multiple xGG (x = A, D, F, G, I, K, L, M, N, P, R, S, T, V, Y)	g123	d43	t114	g123_d43	g123_d43_t114		g49
Caerostris darwini	FLAG_A_final_1377	GSSGPV	1667	1672	6	8.5e-08	1	SS_Srich	SS (SSS) containing	g114	d04	t020	g114_d04	g114_d04_t020		g83
Caerostris darwini	FLAG_A_final_1377	TVFDNISITV	1673	1682	10	3.3e-13	1	TxxDNxSVxV	TxxDNxSVxV containing (x=A, I, L, N, S, T, V), FLAG spacer [variant]	g119	d02	t005	g119_d02	g119_d02_t005	variant	novel definition
Caerostris darwini	FLAG_A_final_1377	GGQMPS	1683	1688	6	9.9e-07	0.8333	xGG_GGx	GGQ (GGGQ) containing	g123	d27	t014	g123_d27	g123_d27_t014		g18
Caerostris darwini	FLAG_A_final_1377	GPGFQGQP	1693	1700	8	5.7e-11	1	GPG	GPG containing	g037	d01	t004	g037_d01	g037_d01_t004		g22
Caerostris darwini	FLAG_A_final_1377	GVSRGPS	1701	1707	7	1.3e-06	0.7143	GVx	GVx containing (x = G, P, S, Y)	g058	d01	t009	g058_d01	g058_d01_t009		novel definition
Caerostris darwini	FLAG_A_final_1377	GNGGGGSGFSNGK	1709	1721	13	2e-06	0.5385	nonAla_run	3 or more AA in homogenous stretch (G,K, P, D, N, S, T)	g078	d01	t020	g078_d01	g078_d01_t020		g57
Caerostris darwini	FLAG_A_final_1377	NALANLISRQSR	1724	1735	12	1.6e-05	0.5	NQSrich	NALANLIxRQSR containing	g079	d02	t001	g079_d02	g079_d02_t001		novel definition	high_pvalue
Caerostris darwini	FLAG_A_final_1377	GSGT	1736	1739	4	2.1e-05	1	GSG	GSG (GSGG) containing	g048	d01	t035	g048_d01	g048_d01_t035		novel definition	high_pvalue
Caerostris darwini	FLAG_A_final_1377	SSSPPSTRS	1769	1777	9	3.5e-06	0.6667	nonAla_run	3 or more AA in homogenous stretch (G,K, P, D, N, S, T)	g078	d01	t043	g078_d01	g078_d01_t043		g57
Caerostris darwini	FLAG_B_initial_2654.1	GPFSQPY	26	32	7	5.9e-05	0.5714	A|G|P|Q|R|S|V|Y_rich	enrichment of A, G, P, Q, S, or Y residues (>50% length)	g001	d01	t024	g001_d01	g001_d01_t024		novel definition	high_pvalue
Caerostris darwini	FLAG_B_initial_2654.1	GGVGNIV	40	46	7	2.6e-05	0.5714	xGG_GGx	GGV (GGGV) containing	g123	d34	t007	g123_d34	g123_d34_t007		novel definition	high_pvalue
Caerostris darwini	FLAG_B_initial_2654.1	PKQQAPASSSATEAAA	85	100	16	2.1e-06	0.5	nonAla_run	3 or more AA in homogenous stretch (G,K, P, D, N, S, T)	g078	d01	t027	g078_d01	g078_d01_t027		g57
Caerostris darwini	FLAG_B_initial_2654.1	NTEFVDL	130	136	7	4.9e-05	0.5714	unassigned	no obvious grouping	g140	d01	t035	g140_d01	g140_d01_t035		g89	high_pvalue
Caerostris darwini	FLAG_B_initial_2654.1	SSSAAAAASS	145	154	10	2.7e-05	0.5	polyAla	stretches of Alanine, with substitutions (S, T, V, P, D, R, E, G)	g086	d02	t101	g086_d02	g086_d02_t101		g62	high_pvalue
Caerostris darwini	FLAG_B_initial_2654.1	GGPGGYY	155	161	7	2.1e-05	0.5714	GxGGx	GPGGY containing	g059	d05	t002	g059_d05	g059_d05_t002		g23	high_pvalue
Caerostris darwini	FLAG_B_initial_2654.1	GGQGGTP	167	173	7	1.5e-07	0.8571	xGG_GGx	multiple xGG (x = A, D, F, G, I, K, L, M, N, P, R, S, T, V, Y)	g123	d43	t211	g123_d43	g123_d43_t211		g49
Caerostris darwini	FLAG_B_initial_2654.1	KIVETVSVSI	174	183	10	9.9e-13	1	Krich	KxNVPxKT containing (x = I, V), FLAG spacer	g068	d03	t002	g068_d03	g068_d03_t002		g41
Caerostris darwini	FLAG_B_initial_2654.1	GYGGQGGY	184	191	8	1e-08	0.875	GxGGx	GQGGY containing	g059	d07	t010	g059_d07	g059_d07_t010		g29
Caerostris darwini	FLAG_B_initial_2654.1	GGPGGPGVP	193	201	9	2.6e-08	0.7778	xGG_GGx	multiple xGG (x = A, D, F, G, I, K, L, M, N, P, R, S, T, V, Y)	g123	d43	t176	g123_d43	g123_d43_t176		g49
Caerostris darwini	FLAG_B_initial_2654.1	GGVGGIS	207	213	7	3.4e-07	0.8571	xGG_GGx	multiple xGG (x = A, D, F, G, I, K, L, M, N, P, R, S, T, V, Y)	g123	d43	t283	g123_d43	g123_d43_t283		g49
Caerostris darwini	FLAG_B_initial_2654.1	GPGGA	214	218	5	1.2e-06	1	GxGGx	GPGGx containing (x=A, D, K, R, S)	g059	d02	t001	g059_d02	g059_d02_t001		novel definition
Caerostris darwini	FLAG_B_initial_2654.1	GGAGG	223	227	5	1.7e-06	1	xGG_GGx	GGA (GGGA) containing	g123	d04	t004	g123_d04	g123_d04_t004		novel definition
Caerostris darwini	FLAG_B_initial_2654.1	TVVDNISANV	229	238	10	5.2e-13	1	TxxDNxSVxV	TxxDNxSVxV containing (x=A, I, L, N, S, T, V), FLAG spacer	g119	d01	t013	g119_d01	g119_d01_t013		novel definition
Caerostris darwini	FLAG_B_initial_2654.1	GAGAGG	240	245	6	9.8e-06	0.8333	GA	multiple instances of GA repeat	g026	d06	t037	g026_d06	g026_d06_t037		g47
Caerostris darwini	FLAG_B_initial_2654.1	GSLGGF	248	253	6	4.9e-06	0.8333	xGG_GGx	GGF (GGGF) containing	g123	d11	t014	g123_d11	g123_d11_t014		novel definition
Caerostris darwini	FLAG_B_initial_2654.1	GGQGGPGGP	254	262	9	1.6e-09	0.8889	xGG_GGx	multiple xGG (x = A, D, F, G, I, K, L, M, N, P, R, S, T, V, Y)	g123	d43	t205	g123_d43	g123_d43_t205		g49
Caerostris darwini	FLAG_B_initial_2654.1	GAPGGPGG	263	270	8	2.4e-08	0.875	xGG_GGx	multiple xGG (x = A, D, F, G, I, K, L, M, N, P, R, S, T, V, Y)	g123	d43	t023	g123_d43	g123_d43_t023		g49
Caerostris darwini	FLAG_B_initial_2654.1	GVGGMS	272	277	6	4.2e-05	0.6667	xGG_GGx	GGM (GGGM) containing	g123	d23	t020	g123_d23	g123_d23_t020		novel definition	high_pvalue
Caerostris darwini	FLAG_B_initial_2654.1	GPGAVGIS	278	285	8	3.8e-08	0.875	GPG	GPGAxxIS containing (x=A, G, R, S, V, Y)	g037	d02	t005	g037_d02	g037_d02_t005		novel definition
Caerostris darwini	FLAG_B_initial_2654.1	GGAGGSG	286	292	7	8.6e-09	1	xGG_GGx	multiple xGG (x = A, D, F, G, I, K, L, M, N, P, R, S, T, V, Y)	g123	d43	t062	g123_d43	g123_d43_t062		g49
Caerostris darwini	FLAG_B_initial_2654.1	GPGGV	300	304	5	4.5e-05	0.8	xGG_GGx	GGV (GGGV) containing	g123	d34	t010	g123_d34	g123_d34_t010		novel definition	high_pvalue
Caerostris darwini	FLAG_B_initial_2654.1	GGGAGGGY	305	312	8	2.1e-08	0.875	xGG_GGx	multiple xGG (x = A, D, F, G, I, K, L, M, N, P, R, S, T, V, Y)	g123	d43	t107	g123_d43	g123_d43_t107		g49
Caerostris darwini	FLAG_B_initial_2654.1	GSGGPGSGGGATGF	313	326	14	7.1e-10	0.7143	GSG	GSG (GSGG) containing	g048	d01	t024	g048_d01	g048_d01_t024		novel definition
Caerostris darwini	FLAG_B_initial_2654.1	GGPSGPGGP	327	335	9	7e-06	0.5556	xGG_GGx	multiple xGG (x = A, D, F, G, I, K, L, M, N, P, R, S, T, V, Y)	g123	d43	t194	g123_d43	g123_d43_t194		g49
Caerostris darwini	FLAG_B_initial_2654.1	GGFLGP	339	344	6	6.2e-08	1	xGG_GGx	GGF (GGGF) containing	g123	d11	t011	g123_d11	g123_d11_t011		novel definition
Caerostris darwini	FLAG_B_initial_2654.1	GDHGPE	347	352	6	8e-05	0.6667	GPE	GPE containing	g036	d01	t001	g036_d01	g036_d01_t001		novel definition	high_pvalue
Caerostris darwini	FLAG_B_initial_2654.1	GGASGPGGGSGPV	354	366	13	3.3e-10	0.7692	xGG_GGx	multiple xGG (x = A, D, F, G, I, K, L, M, N, P, R, S, T, V, Y)	g123	d43	t086	g123_d43	g123_d43_t086		g49
Caerostris darwini	FLAG_B_initial_2654.1	TVTENISVTV	367	376	10	6.6e-13	1	TxxDNxSVxV	TxxDNxSVxV containing (x=A, I, L, N, S, T, V), FLAG spacer	g119	d01	t010	g119_d01	g119_d01_t010		novel definition
Caerostris darwini	FLAG_B_initial_2654.1	GGSGGSGGSGA	377	387	11	2.2e-13	1	xGG_GGx	multiple xGG (x = A, D, F, G, I, K, L, M, N, P, R, S, T, V, Y)	g123	d43	t266	g123_d43	g123_d43_t266		g49
Caerostris darwini	FLAG_B_initial_2654.1	GGAGGALGSGGGFGGF	388	403	16	1.7e-15	0.875	xGG_GGx	multiple xGG (x = A, D, F, G, I, K, L, M, N, P, R, S, T, V, Y)	g123	d43	t035	g123_d43	g123_d43_t035		g49
Caerostris darwini	FLAG_B_initial_2654.1	GGQGGPGGP	404	412	9	9.4e-10	0.8889	xGG_GGx	multiple xGG (x = A, D, F, G, I, K, L, M, N, P, R, S, T, V, Y)	g123	d43	t205	g123_d43	g123_d43_t205		g49
Caerostris darwini	FLAG_B_initial_2654.1	GAPGAPGV	413	420	8	2.9e-10	1	GA	multiple instances of GA repeat	g026	d06	t047	g026_d06	g026_d06_t047		g47
Caerostris darwini	FLAG_B_initial_2654.1	VPYGPGG	428	434	7	1.4e-07	0.8571	xGG_GGx	single xGG (x = A, D, E, F, I, P, S, V, Y)	g123	d53	t011	g123_d53	g123_d53_t011		g68
Caerostris darwini	FLAG_B_initial_2654.1	GGMSGPGAGGPSG	435	447	13	2e-10	0.7692	xGG_GGx	multiple xGG (x = A, D, F, G, I, K, L, M, N, P, R, S, T, V, Y)	g123	d43	t145	g123_d43	g123_d43_t145		g49
Caerostris darwini	FLAG_B_initial_2654.1	GGAGGAGAGTGGA	449	461	13	3.6e-10	0.7692	GA	multiple instances of GA repeat	g026	d06	t056	g026_d06	g026_d06_t056		g47
Caerostris darwini	FLAG_B_initial_2654.1	GGSGRGL	464	470	7	1.5e-05	0.7143	GL	GL (GGL, GGGL) containing	g033	d01	t034	g033_d01	g033_d01_t034		g20	high_pvalue
Caerostris darwini	FLAG_B_initial_2654.1	GGFGGP	472	477	6	4.7e-08	1	xGG_GGx	multiple xGG (x = A, D, F, G, I, K, L, M, N, P, R, S, T, V, Y)	g123	d43	t096	g123_d43	g123_d43_t096		g49
Caerostris darwini	FLAG_B_initial_2654.1	GRPGGL	481	486	6	8e-08	1	GL	GL (GGL, GGGL) containing	g033	d01	t057	g033_d01	g033_d01_t057		g20
Caerostris darwini	FLAG_B_initial_2654.1	GAYGVG	487	492	6	5e-06	0.8333	GAYGx	GAYGx containing (x=A, G, P)	g029	d01	t002	g029_d01	g029_d01_t002		novel definition
Caerostris darwini	FLAG_B_initial_2654.1	GSGGPGGD	498	505	8	2.1e-08	0.875	xGG_GGx	GSGGxzGD containing (x = P, S; z = D, G)	g123	d38	t002	g123_d38	g123_d38_t002		g33
Caerostris darwini	FLAG_B_initial_2654.1	SGMMYDPE	506	513	8	1.4e-11	1	SGMMY	SGMMY containing, FLAG spacer	g112	d01	t004	g112_d01	g112_d01_t004		novel definition
Caerostris darwini	FLAG_B_initial_2654.1	GGSRGSGGSGA	515	525	11	6.7e-08	0.7273	xGG_GGx	multiple xGG (x = A, D, F, G, I, K, L, M, N, P, R, S, T, V, Y)	g123	d43	t272	g123_d43	g123_d43_t272		g49
Caerostris darwini	FLAG_B_initial_2654.1	DGAARGGL	526	533	8	4.4e-10	1	GL	GL (GGL, GGGL) containing	g033	d01	t006	g033_d01	g033_d01_t006		g20
Caerostris darwini	FLAG_B_initial_2654.1	GCPGGPGGP	534	542	9	3.8e-12	1	xGG_GGx	multiple xGG (x = A, D, F, G, I, K, L, M, N, P, R, S, T, V, Y)	g123	d43	t024	g123_d43	g123_d43_t024		g49
Caerostris darwini	FLAG_B_initial_2654.1	GGPGG	543	547	5	1.2e-06	1	xGG_GGx	GGP (GGGP) containing	g123	d26	t014	g123_d26	g123_d26_t014		novel definition
Caerostris darwini	FLAG_B_initial_2654.1	PGAPGSQ	550	556	7	2.7e-09	1	PGAPG	PGAPG containing	g082	d01	t003	g082_d01	g082_d01_t003		novel definition
Caerostris darwini	FLAG_B_initial_2654.1	GGSGV	557	561	5	1.6e-06	1	xGG_GGx	GGS (GGGS) containing	g123	d30	t024	g123_d30	g123_d30_t024		g19
Caerostris darwini	FLAG_B_initial_2654.1	GNPGGLY	562	568	7	2.3e-09	1	GL	GL (GGL, GGGL) containing	g033	d01	t054	g033_d01	g033_d01_t054		g20
Caerostris darwini	FLAG_B_initial_2654.1	GPGAGDIS	569	576	8	2.6e-10	1	GPG	GPGAxxIS containing (x=A, G, R, S, V, Y)	g037	d02	t001	g037_d02	g037_d02_t001		novel definition
Caerostris darwini	FLAG_B_initial_2654.1	GTHGGL	577	582	6	2.3e-06	0.8333	GL	GL (GGL, GGGL) containing	g033	d01	t062	g033_d01	g033_d01_t062		g20
Caerostris darwini	FLAG_B_initial_2654.1	GGPGGL	583	588	6	1.1e-07	1	GL	GL (GGL, GGGL) containing	g033	d01	t029	g033_d01	g033_d01_t029		g20
Caerostris darwini	FLAG_B_initial_2654.1	AGPGGAGGL	589	597	9	3.9e-11	1	GL	GL (GGL, GGGL) containing	g033	d01	t003	g033_d01	g033_d01_t003		g20
Caerostris darwini	FLAG_B_initial_2654.1	GGMGGVGPGG	598	607	10	5.7e-13	1	xGG_GGx	multiple xGG (x = A, D, F, G, I, K, L, M, N, P, R, S, T, V, Y)	g123	d43	t137	g123_d43	g123_d43_t137		g49
Caerostris darwini	FLAG_B_initial_2654.1	SGMMYGPGAGGA	608	619	12	5.5e-16	1	SGMMY	SGMMY containing, FLAG spacer	g112	d01	t009	g112_d01	g112_d01_t009		novel definition
Caerostris darwini	FLAG_B_initial_2654.1	GGLG	621	624	4	3e-05	1	GL	GL (GGL, GGGL) containing	g033	d01	t024	g033_d01	g033_d01_t024		g20	high_pvalue
Caerostris darwini	FLAG_B_initial_2654.1	GDAAGGGF	628	635	8	2.6e-10	1	xGG_GGx	GxxAGGGF containing (x=A, D, E, G)	g123	d40	t002	g123_d40	g123_d40_t002		novel definition
Caerostris darwini	FLAG_B_initial_2654.1	GPSGP	637	641	5	9.1e-07	1	GPSGxxSQ	GPSGxxSQ containing (x=A, G, P, Q, S) [variant]	g040	d02	t002	g040_d02	g040_d02_t002	variant	novel definition
Caerostris darwini	FLAG_B_initial_2654.1	GGPGGVGGL	642	650	9	3.8e-09	0.8889	xGG_GGx	multiple xGG (x = A, D, F, G, I, K, L, M, N, P, R, S, T, V, Y)	g123	d43	t185	g123_d43	g123_d43_t185		g49
Caerostris darwini	FLAG_B_initial_2654.1	GAGVIGPGA	651	659	9	2.2e-11	1	GA	multiple instances of GA repeat	g026	d06	t044	g026_d06	g026_d06_t044		g47
Caerostris darwini	FLAG_B_initial_2654.1	GGSEPGA	660	666	7	5.6e-09	1	xGG_GGx	GGSE containing	g123	d31	t003	g123_d31	g123_d31_t003		novel definition
Caerostris darwini	FLAG_B_initial_2654.1	GGPSGGPGRV	667	676	10	1e-12	1	xGG_GGx	multiple xGG (x = A, D, F, G, I, K, L, M, N, P, R, S, T, V, Y)	g123	d43	t190	g123_d43	g123_d43_t190		g49
Caerostris darwini	FLAG_B_initial_2654.1	IVVDNISVTV	677	686	10	5.6e-13	1	TxxDNxSVxV	TxxDNxSVxV containing (x=A, I, L, N, S, T, V), FLAG spacer [variant]	g119	d02	t002	g119_d02	g119_d02_t002	variant	novel definition
Caerostris darwini	FLAG_B_initial_2654.1	GGGGTGN	687	693	7	4.4e-09	1	nonAla_run	3 or more AA in homogenous stretch (G,K, P, D, N, S, T)	g078	d01	t016	g078_d01	g078_d01_t016		g57
Caerostris darwini	FLAG_B_initial_2654.1	GAGGAGTGGA	697	706	10	3.1e-10	0.9	xGG_GGx	multiple xGG (x = A, D, F, G, I, K, L, M, N, P, R, S, T, V, Y)	g123	d43	t018	g123_d43	g123_d43_t018		g49
Caerostris darwini	FLAG_B_initial_2654.1	GGSLGGGF	707	714	8	4.3e-10	1	xGG_GGx	multiple xGG (x = A, D, F, G, I, K, L, M, N, P, R, S, T, V, Y)	g123	d43	t269	g123_d43	g123_d43_t269		g49
Caerostris darwini	FLAG_B_initial_2654.1	GGSGGPGAP	715	723	9	2.2e-11	1	xGG_GGx	multiple xGG (x = A, D, F, G, I, K, L, M, N, P, R, S, T, V, Y)	g123	d43	t258	g123_d43	g123_d43_t258		g49
Caerostris darwini	FLAG_B_initial_2654.1	GRLGGPGA	724	731	8	4e-10	1	GPG	GPG containing	g037	d01	t022	g037_d01	g037_d01_t022		g22
Caerostris darwini	FLAG_B_initial_2654.1	GGMAGPGSGGPSGG	732	745	14	1.2e-17	1	xGG_GGx	multiple xGG (x = A, D, F, G, I, K, L, M, N, P, R, S, T, V, Y)	g123	d43	t129	g123_d43	g123_d43_t129		g49
Caerostris darwini	FLAG_B_initial_2654.1	SGMMYGPG	746	753	8	2.2e-11	1	SGMMY	SGMMY containing, FLAG spacer	g112	d01	t008	g112_d01	g112_d01_t008		novel definition
Caerostris darwini	FLAG_B_initial_2654.1	SRGTGGGF	754	761	8	2.1e-10	1	xGG_GGx	GGF (GGGF) containing	g123	d11	t020	g123_d11	g123_d11_t020		novel definition
Caerostris darwini	FLAG_B_initial_2654.1	GSGA	762	765	4	2.6e-05	1	GSG	GSG (GSGG) containing	g048	d01	t002	g048_d01	g048_d01_t002		novel definition	high_pvalue
Caerostris darwini	FLAG_B_initial_2654.1	GGAAGEGF	766	773	8	3.1e-10	1	xGG_GGx	GGAxSxGF (x=D, G, I, L)	g123	d06	t001	g123_d06	g123_d06_t001		novel definition
Caerostris darwini	FLAG_B_initial_2654.1	GVPGGPGGP	774	782	9	1.3e-11	1	xGG_GGx	multiple xGG (x = A, D, F, G, I, K, L, M, N, P, R, S, T, V, Y)	g123	d43	t328	g123_d43	g123_d43_t328		g49
Caerostris darwini	FLAG_B_initial_2654.1	GGQGGGT	783	789	7	3.9e-09	1	xGG_GGx	multiple xGG (x = A, D, F, G, I, K, L, M, N, P, R, S, T, V, Y)	g123	d43	t203	g123_d43	g123_d43_t203		g49
Caerostris darwini	FLAG_B_initial_2654.1	AGAPGSA	790	796	7	7e-09	1	GA	AGAxGSx containing (x = A, P, R)	g026	d03	t001	g026_d03	g026_d03_t001		novel definition
Caerostris darwini	FLAG_B_initial_2654.1	GGSEE	797	801	5	1.4e-06	1	xGG_GGx	GGSE containing	g123	d31	t002	g123_d31	g123_d31_t002		novel definition
Caerostris darwini	FLAG_B_initial_2654.1	GGPGGLGGPGA	802	812	11	1.2e-11	0.9091	GL	GL (GGL, GGGL) containing	g033	d01	t030	g033_d01	g033_d01_t030		g20
Caerostris darwini	FLAG_B_initial_2654.1	GGMSGPGAGGPS	813	824	12	2.3e-11	0.8333	xGG_GGx	multiple xGG (x = A, D, F, G, I, K, L, M, N, P, R, S, T, V, Y)	g123	d43	t144	g123_d43	g123_d43_t144		g49
Caerostris darwini	FLAG_B_initial_2654.1	GGPGGLGGPGA	825	835	11	4.3e-08	0.7273	GL	GL (GGL, GGGL) containing	g033	d01	t030	g033_d01	g033_d01_t030		g20
Caerostris darwini	FLAG_B_initial_2654.1	AGPGGAGGL	837	845	9	3.9e-11	1	GL	GL (GGL, GGGL) containing	g033	d01	t003	g033_d01	g033_d01_t003		g20
Caerostris darwini	FLAG_B_initial_2654.1	GGMGGVGPTG	846	855	10	4.9e-13	1	xGG_GGx	multiple xGG (x = A, D, F, G, I, K, L, M, N, P, R, S, T, V, Y)	g123	d43	t138	g123_d43	g123_d43_t138		g49
Caerostris darwini	FLAG_B_initial_2654.1	SGMMYGPGAGGA	856	867	12	5.5e-16	1	SGMMY	SGMMY containing, FLAG spacer	g112	d01	t009	g112_d01	g112_d01_t009		novel definition
Caerostris darwini	FLAG_B_initial_2654.1	GGLG	869	872	4	3e-05	1	GL	GL (GGL, GGGL) containing	g033	d01	t024	g033_d01	g033_d01_t024		g20	high_pvalue
Caerostris darwini	FLAG_B_initial_2654.1	GEAAGGGF	876	883	8	3.1e-10	1	xGG_GGx	GxxAGGGF containing (x=A, D, E, G)	g123	d40	t003	g123_d40	g123_d40_t003		novel definition
Caerostris darwini	FLAG_B_initial_2654.1	GGPVGPSGL	884	892	9	2.6e-11	1	xGG_GGx	GGP (GGGP) containing	g123	d26	t026	g123_d26	g123_d26_t026		novel definition
Caerostris darwini	FLAG_B_initial_2654.1	GGPGGL	893	898	6	1.1e-07	1	GL	GL (GGL, GGGL) containing	g033	d01	t029	g033_d01	g033_d01_t029		g20
Caerostris darwini	FLAG_B_initial_2654.1	GAGDKGPGA	899	907	9	1.9e-11	1	xGAGx	GAGxKGPGA containing (x = D, G)	g122	d05	t001	g122_d05	g122_d05_t001		novel definition
Caerostris darwini	FLAG_B_initial_2654.1	GGSEPGA	908	914	7	5.6e-09	1	xGG_GGx	GGSE containing	g123	d31	t003	g123_d31	g123_d31_t003		novel definition
Caerostris darwini	FLAG_B_initial_2654.1	GGPSGGPVGV	915	924	10	1.2e-12	1	xGG_GGx	multiple xGG (x = A, D, F, G, I, K, L, M, N, P, R, S, T, V, Y)	g123	d43	t191	g123_d43	g123_d43_t191		g49
Caerostris darwini	FLAG_B_initial_2654.1	TIVDNISVNV	925	934	10	4e-13	1	TxxDNxSVxV	TxxDNxSVxV containing (x=A, I, L, N, S, T, V), FLAG spacer	g119	d01	t002	g119_d01	g119_d01_t002		novel definition
Caerostris darwini	FLAG_B_initial_2654.1	GGGGTGT	935	941	7	5.6e-09	1	nonAla_run	3 or more AA in homogenous stretch (G,K, P, D, N, S, T)	g078	d01	t017	g078_d01	g078_d01_t017		g57
Caerostris darwini	FLAG_B_initial_2654.1	GGFVTGGT	942	949	8	2.1e-10	1	xGG_GGx	multiple xGG (x = A, D, F, G, I, K, L, M, N, P, R, S, T, V, Y)	g123	d43	t103	g123_d43	g123_d43_t103		g49
Caerostris darwini	FLAG_B_initial_2654.1	GVSLCGGF	950	957	8	1.1e-10	1	xGG_GGx	GGF (GGGF) containing	g123	d11	t016	g123_d11	g123_d11_t016		novel definition
Caerostris darwini	FLAG_B_initial_2654.1	GGPRAPGAT	958	966	9	1.4e-11	1	xGG_GGx	GGP (GGGP) containing	g123	d26	t023	g123_d26	g123_d26_t023		novel definition
Caerostris darwini	FLAG_B_initial_2654.1	GGLGGPGA	967	974	8	5.4e-10	1	xGG_GGx	multiple xGG (x = A, D, F, G, I, K, L, M, N, P, R, S, T, V, Y)	g123	d43	t122	g123_d43	g123_d43_t122		g49
Caerostris darwini	FLAG_B_initial_2654.1	GGRAGAGLGGPSGG	975	988	14	5e-17	1	xGG_GGx	multiple xGG (x = A, D, F, G, I, K, L, M, N, P, R, S, T, V, Y)	g123	d43	t221	g123_d43	g123_d43_t221		g49
Caerostris darwini	FLAG_B_initial_2654.1	SGMMYGPG	989	996	8	2.2e-11	1	SGMMY	SGMMY containing, FLAG spacer	g112	d01	t008	g112_d01	g112_d01_t008		novel definition
Caerostris darwini	FLAG_B_initial_2654.1	SGSTGGGF	997	1004	8	3e-10	1	xGG_GGx	GGF (GGGF) containing	g123	d11	t019	g123_d11	g123_d11_t019		novel definition
Caerostris darwini	FLAG_B_initial_2654.1	GSGA	1005	1008	4	2.6e-05	1	GSG	GSG (GSGG) containing	g048	d01	t002	g048_d01	g048_d01_t002		novel definition	high_pvalue
Caerostris darwini	FLAG_B_initial_2654.1	GGEAGGGF	1009	1016	8	2.9e-10	1	xGG_GGx	GxxAGGGF containing (x=A, D, E, G)	g123	d40	t009	g123_d40	g123_d40_t009		novel definition
Caerostris darwini	FLAG_B_initial_2654.1	GGTGGPGGP	1017	1025	9	1.7e-11	1	xGG_GGx	multiple xGG (x = A, D, F, G, I, K, L, M, N, P, R, S, T, V, Y)	g123	d43	t278	g123_d43	g123_d43_t278		g49
Caerostris darwini	FLAG_B_initial_2654.1	GQGAG	1027	1031	5	5.3e-05	0.8	A|G|P|Q|R|S|V|Y_rich	enrichment of A, G, P, Q, S, or Y residues (>50% length)	g001	d01	t032	g001_d01	g001_d01_t032		novel definition	high_pvalue
Caerostris darwini	FLAG_B_initial_2654.1	PGAPVSP	1033	1039	7	3.1e-09	1	PGAPG	PGAPG containing [variant]	g082	d02	t002	g082_d02	g082_d02_t002	variant	novel definition
Caerostris darwini	FLAG_B_initial_2654.1	GGSEA	1040	1044	5	1.6e-06	1	xGG_GGx	GGSE containing	g123	d31	t001	g123_d31	g123_d31_t001		novel definition
Caerostris darwini	FLAG_B_initial_2654.1	GGPGGLGGPGA	1045	1055	11	1.3e-09	0.8182	GL	GL (GGL, GGGL) containing	g033	d01	t030	g033_d01	g033_d01_t030		g20
Caerostris darwini	FLAG_B_initial_2654.1	GGMSGPGAGGPS	1056	1067	12	2.3e-11	0.8333	xGG_GGx	multiple xGG (x = A, D, F, G, I, K, L, M, N, P, R, S, T, V, Y)	g123	d43	t144	g123_d43	g123_d43_t144		g49
Caerostris darwini	FLAG_B_initial_2654.1	GGPGDL	1068	1073	6	8e-08	1	xGG_GGx	GGP (GGGP) containing	g123	d26	t011	g123_d26	g123_d26_t011		novel definition
Caerostris darwini	FLAG_B_initial_2654.1	SGAGGL	1074	1079	6	1.6e-07	1	GL	GL (GGL, GGGL) containing	g033	d01	t087	g033_d01	g033_d01_t087		g20
Caerostris darwini	FLAG_B_initial_2654.1	AGPGGAGGL	1080	1088	9	3.9e-11	1	GL	GL (GGL, GGGL) containing	g033	d01	t003	g033_d01	g033_d01_t003		g20
Caerostris darwini	FLAG_B_initial_2654.1	GGMGGVEPGG	1089	1098	10	5.2e-13	1	xGG_GGx	multiple xGG (x = A, D, F, G, I, K, L, M, N, P, R, S, T, V, Y)	g123	d43	t136	g123_d43	g123_d43_t136		g49
Caerostris darwini	FLAG_B_initial_2654.1	SGMMYGPGAGGA	1099	1110	12	5.5e-16	1	SGMMY	SGMMY containing, FLAG spacer	g112	d01	t009	g112_d01	g112_d01_t009		novel definition
Caerostris darwini	FLAG_B_initial_2654.1	TGAAGGGF	1111	1118	8	2.8e-08	0.875	xGG_GGx	GGF (GGGF) containing	g123	d11	t021	g123_d11	g123_d11_t021		novel definition
Caerostris darwini	FLAG_B_initial_2654.1	GGPGGPGGT	1119	1127	9	1.7e-11	1	xGG_GGx	multiple xGG (x = A, D, F, G, I, K, L, M, N, P, R, S, T, V, Y)	g123	d43	t174	g123_d43	g123_d43_t174		g49
Caerostris darwini	FLAG_B_initial_2654.1	GGPGGL	1128	1133	6	1.1e-07	1	GL	GL (GGL, GGGL) containing	g033	d01	t029	g033_d01	g033_d01_t029		g20
Caerostris darwini	FLAG_B_initial_2654.1	GAGGMAPGA	1134	1142	9	1e-11	1	xGG_GGx	GGM (GGGM) containing	g123	d23	t003	g123_d23	g123_d23_t003		novel definition
Caerostris darwini	FLAG_B_initial_2654.1	GGSEPGA	1143	1149	7	5.6e-09	1	xGG_GGx	GGSE containing	g123	d31	t003	g123_d31	g123_d31_t003		novel definition
Caerostris darwini	FLAG_B_initial_2654.1	GGPSGGPGGV	1150	1159	10	1.3e-12	1	xGG_GGx	multiple xGG (x = A, D, F, G, I, K, L, M, N, P, R, S, T, V, Y)	g123	d43	t189	g123_d43	g123_d43_t189		g49
Caerostris darwini	FLAG_B_initial_2654.1	TVVDNIFVNV	1160	1169	10	2.5e-13	1	TxxDNxSVxV	TxxDNxSVxV containing (x=A, I, L, N, S, T, V), FLAG spacer	g119	d01	t011	g119_d01	g119_d01_t011		novel definition
Caerostris darwini	FLAG_B_initial_2654.1	GGAGTGT	1170	1176	7	5.9e-09	1	xGG_GGx	GGAGT containing	g123	d05	t003	g123_d05	g123_d05_t003		novel definition
Caerostris darwini	FLAG_B_initial_2654.1	RGAGT	1177	1181	5	1.1e-06	1	A|G|P|Q|R|S|V|Y_rich	enrichment of A, G, P, Q, S, or Y residues (>50% length)	g001	d01	t084	g001_d01	g001_d01_t084		novel definition
Caerostris darwini	FLAG_B_initial_2654.1	DGAGTGGE	1182	1189	8	3.2e-10	1	xGG_GGx	multiple xGG (x = A, D, F, G, I, K, L, M, N, P, R, S, T, V, Y)	g123	d43	t010	g123_d43	g123_d43_t010		g49
Caerostris darwini	FLAG_B_initial_2654.1	GGSYGGGFGGY	1190	1200	11	3.6e-10	0.8182	xGG_GGx	multiple xGG (x = A, D, F, G, I, K, L, M, N, P, R, S, T, V, Y)	g123	d43	t275	g123_d43	g123_d43_t275		g49
Caerostris darwini	FLAG_B_initial_2654.1	GGFGGPGA	1204	1211	8	2.4e-10	1	xGG_GGx	multiple xGG (x = A, D, F, G, I, K, L, M, N, P, R, S, T, V, Y)	g123	d43	t097	g123_d43	g123_d43_t097		g49
Caerostris darwini	FLAG_B_initial_2654.1	GGMADNGSGATSGG	1212	1225	14	1e-17	1	xGG_GGx	multiple xGG (x = A, D, F, G, I, K, L, M, N, P, R, S, T, V, Y) [variant]	g123	d44	t001	g123_d44	g123_d44_t001	variant	g49
Caerostris darwini	FLAG_B_initial_2654.1	SGMMYGPGAGGA	1226	1237	12	3.3e-12	0.8333	SGMMY	SGMMY containing, FLAG spacer	g112	d01	t009	g112_d01	g112_d01_t009		novel definition
Caerostris darwini	FLAG_B_initial_2654.1	GYGRGTG	1238	1244	7	1.4e-05	0.7143	A|G|P|Q|R|S|V|Y_rich	enrichment of A, G, P, Q, S, or Y residues (>50% length)	g001	d01	t048	g001_d01	g001_d01_t048		novel definition	high_pvalue
Caerostris darwini	FLAG_B_initial_2654.1	GGAAGGGF	1246	1253	8	3.4e-10	1	xGG_GGx	GxxAGGGF containing (x=A, D, E, G)	g123	d40	t004	g123_d40	g123_d40_t004		novel definition
Caerostris darwini	FLAG_B_initial_2654.1	GGPSGPGGP	1254	1262	9	1.5e-11	1	xGG_GGx	multiple xGG (x = A, D, F, G, I, K, L, M, N, P, R, S, T, V, Y)	g123	d43	t194	g123_d43	g123_d43_t194		g49
Caerostris darwini	FLAG_B_initial_2654.1	GGYGGGT	1263	1269	7	3.5e-07	0.8571	xGG_GGx	multiple xGG (x = A, D, F, G, I, K, L, M, N, P, R, S, T, V, Y)	g123	d43	t295	g123_d43	g123_d43_t295		g49
Caerostris darwini	FLAG_B_initial_2654.1	PPAPGSP	1270	1276	7	2.5e-09	1	PGAPG	PGAPG containing [variant]	g082	d02	t004	g082_d02	g082_d02_t004	variant	novel definition
Caerostris darwini	FLAG_B_initial_2654.1	SGSVA	1277	1281	5	1.8e-06	1	A|G|P|Q|R|S|V|Y_rich	enrichment of A, G, P, Q, S, or Y residues (>50% length)	g001	d01	t095	g001_d01	g001_d01_t095		novel definition
Caerostris darwini	FLAG_B_initial_2654.1	GGMTGPGAGGPS	1285	1296	12	2.1e-09	0.75	xGG_GGx	multiple xGG (x = A, D, F, G, I, K, L, M, N, P, R, S, T, V, Y)	g123	d43	t148	g123_d43	g123_d43_t148		g49
Caerostris darwini	FLAG_B_initial_2654.1	GPVAGGIS	1297	1304	8	3.3e-10	1	xGG_GGx	GGI (GGGI) containing	g123	d20	t004	g123_d20	g123_d20_t004		novel definition
Caerostris darwini	FLAG_B_initial_2654.1	GGPGGLGGPGA	1305	1315	11	6.7e-10	0.8182	GL	GL (GGL, GGGL) containing	g033	d01	t030	g033_d01	g033_d01_t030		g20
Caerostris darwini	FLAG_B_initial_2654.1	AGPGDAGGL	1317	1325	9	2.9e-11	1	GL	GL (GGL, GGGL) containing	g033	d01	t001	g033_d01	g033_d01_t001		g20
Caerostris darwini	FLAG_B_initial_2654.1	GGMGGVASSG	1326	1335	10	9.4e-13	1	xGG_GGx	multiple xGG (x = A, D, F, G, I, K, L, M, N, P, R, S, T, V, Y)	g123	d43	t135	g123_d43	g123_d43_t135		g49
Caerostris darwini	FLAG_B_initial_2654.1	SGIMYGSRA	1336	1344	9	4.2e-12	1	SGMMY	SGMMY containing, FLAG spacer	g112	d01	t002	g112_d01	g112_d01_t002		novel definition
Caerostris darwini	FLAG_B_initial_2654.1	GGADGGGF	1345	1352	8	2.4e-10	1	xGG_GGx	GxxAGGGF containing (x=A, D, E, G)	g123	d40	t006	g123_d40	g123_d40_t006		novel definition
Caerostris darwini	FLAG_B_initial_2654.1	GGLGGPGGP	1353	1361	9	2.6e-11	1	xGG_GGx	multiple xGG (x = A, D, F, G, I, K, L, M, N, P, R, S, T, V, Y)	g123	d43	t123	g123_d43	g123_d43_t123		g49
Caerostris darwini	FLAG_B_initial_2654.1	GGYGG	1362	1366	5	6.3e-05	0.8	xGG_GGx	GGY (GGGY) containing	g123	d35	t018	g123_d35	g123_d35_t018		novel definition	high_pvalue
Caerostris darwini	FLAG_B_initial_2654.1	GGPGAP	1367	1372	6	2.6e-06	0.8333	xGG_GGx	GGP (GGGP) containing	g123	d26	t010	g123_d26	g123_d26_t010		novel definition
Caerostris darwini	FLAG_B_initial_2654.1	GGPGGPGA	1373	1380	8	1.6e-06	0.75	xGG_GGx	multiple xGG (x = A, D, F, G, I, K, L, M, N, P, R, S, T, V, Y)	g123	d43	t168	g123_d43	g123_d43_t168		g49
Caerostris darwini	FLAG_B_initial_2654.1	GGPGGLY	1381	1387	7	3.5e-09	1	GL	GL (GGL, GGGL) containing	g033	d01	t031	g033_d01	g033_d01_t031		g20
Caerostris darwini	FLAG_B_initial_2654.1	GRRAGGMS	1388	1395	8	1.1e-10	1	xGG_GGx	GGM (GGGM) containing	g123	d23	t018	g123_d23	g123_d23_t018		novel definition
Caerostris darwini	FLAG_B_initial_2654.1	GPGAVRIS	1396	1403	8	2.5e-10	1	GPG	GPGAxxIS containing (x=A, G, R, S, V, Y)	g037	d02	t006	g037_d02	g037_d02_t006		novel definition
Caerostris darwini	FLAG_B_initial_2654.1	GGPGDL	1404	1409	6	8e-08	1	xGG_GGx	GGP (GGGP) containing	g123	d26	t011	g123_d26	g123_d26_t011		novel definition
Caerostris darwini	FLAG_B_initial_2654.1	GGAGG	1410	1414	5	1.7e-06	1	xGG_GGx	GGA (GGGA) containing	g123	d04	t004	g123_d04	g123_d04_t004		novel definition
Caerostris darwini	FLAG_B_initial_2654.1	AGPGGAGGL	1416	1424	9	3.9e-11	1	GL	GL (GGL, GGGL) containing	g033	d01	t003	g033_d01	g033_d01_t003		g20
Caerostris darwini	FLAG_B_initial_2654.1	VGMGGVGPGG	1425	1434	10	3.6e-09	0.8	xGG_GGx	GGV (GGGV) containing	g123	d34	t014	g123_d34	g123_d34_t014		novel definition
Caerostris darwini	FLAG_B_initial_2654.1	SGMMYGPGAGGA	1435	1446	12	5.5e-16	1	SGMMY	SGMMY containing, FLAG spacer	g112	d01	t009	g112_d01	g112_d01_t009		novel definition
Caerostris darwini	FLAG_B_initial_2654.1	GGAAGGGF	1447	1454	8	3.4e-10	1	xGG_GGx	GxxAGGGF containing (x=A, D, E, G)	g123	d40	t004	g123_d40	g123_d40_t004		novel definition
Caerostris darwini	FLAG_B_initial_2654.1	GGPGGP	1455	1460	6	5.9e-08	1	xGG_GGx	multiple xGG (x = A, D, F, G, I, K, L, M, N, P, R, S, T, V, Y)	g123	d43	t166	g123_d43	g123_d43_t166		g49
Caerostris darwini	FLAG_B_initial_2654.1	SGAAGGGF	1461	1468	8	3.6e-10	1	xGG_GGx	GGF (GGGF) containing	g123	d11	t017	g123_d11	g123_d11_t017		novel definition
Caerostris darwini	FLAG_B_initial_2654.1	GGPGGPGGP	1469	1477	9	1.2e-09	0.8889	xGG_GGx	multiple xGG (x = A, D, F, G, I, K, L, M, N, P, R, S, T, V, Y)	g123	d43	t171	g123_d43	g123_d43_t171		g49
Caerostris darwini	FLAG_B_initial_2654.1	GTGDMAPGA	1481	1489	9	6.4e-12	1	GTGDMxPGA	GTGDMxPGA containing (x = A, S)	g049	d01	t001	g049_d01	g049_d01_t001		novel definition
Caerostris darwini	FLAG_B_initial_2654.1	VGSEPGA	1490	1496	7	5.2e-09	1	A|G|P|Q|R|S|V|Y_rich	enrichment of A, G, P, Q, S, or Y residues (>50% length)	g001	d01	t118	g001_d01	g001_d01_t118		novel definition
Caerostris darwini	FLAG_B_initial_2654.1	GGPSGGPGGV	1497	1506	10	1.3e-12	1	xGG_GGx	multiple xGG (x = A, D, F, G, I, K, L, M, N, P, R, S, T, V, Y)	g123	d43	t189	g123_d43	g123_d43_t189		g49
Caerostris darwini	FLAG_B_initial_2654.1	TVVDNISVNV	1507	1516	10	4.6e-13	1	TxxDNxSVxV	TxxDNxSVxV containing (x=A, I, L, N, S, T, V), FLAG spacer	g119	d01	t014	g119_d01	g119_d01_t014		novel definition
Caerostris darwini	FLAG_B_initial_2654.1	GGGDTGT	1517	1523	7	4.2e-09	1	xGG_GGx	GGD (GGGD) containing	g123	d08	t004	g123_d08	g123_d08_t004		novel definition
Caerostris darwini	FLAG_B_initial_2654.1	GGAGAGGAGTGGA	1524	1536	13	1e-11	0.8462	xGG_GGx	multiple xGG (x = A, D, F, G, I, K, L, M, N, P, R, S, T, V, Y)	g123	d43	t031	g123_d43	g123_d43_t031		g49
Caerostris darwini	FLAG_B_initial_2654.1	GGSLGGGF	1537	1544	8	4.3e-10	1	xGG_GGx	multiple xGG (x = A, D, F, G, I, K, L, M, N, P, R, S, T, V, Y)	g123	d43	t269	g123_d43	g123_d43_t269		g49
Caerostris darwini	FLAG_B_initial_2654.1	GGPGGPGAT	1545	1553	9	1.8e-11	1	xGG_GGx	multiple xGG (x = A, D, F, G, I, K, L, M, N, P, R, S, T, V, Y)	g123	d43	t169	g123_d43	g123_d43_t169		g49
Caerostris darwini	FLAG_B_initial_2654.1	GGLAGPGS	1554	1561	8	5.8e-10	1	GL	GL (GGL, GGGL) containing	g033	d01	t022	g033_d01	g033_d01_t022		g20
Caerostris darwini	FLAG_B_initial_2654.1	GGRSGPYSGGPSGG	1562	1575	14	1.3e-17	1	xGG_GGx	multiple xGG (x = A, D, F, G, I, K, L, M, N, P, R, S, T, V, Y)	g123	d43	t247	g123_d43	g123_d43_t247		g49
Caerostris darwini	FLAG_B_initial_2654.1	SGMMYGPG	1576	1583	8	2.2e-11	1	SGMMY	SGMMY containing, FLAG spacer	g112	d01	t008	g112_d01	g112_d01_t008		novel definition
Caerostris darwini	FLAG_B_initial_2654.1	SGSTGGGF	1584	1591	8	2.4e-08	0.875	xGG_GGx	GGF (GGGF) containing	g123	d11	t019	g123_d11	g123_d11_t019		novel definition
Caerostris darwini	FLAG_B_initial_2654.1	GSGA	1592	1595	4	2.6e-05	1	GSG	GSG (GSGG) containing	g048	d01	t002	g048_d01	g048_d01_t002		novel definition	high_pvalue
Caerostris darwini	FLAG_B_initial_2654.1	GGAAGGGF	1596	1603	8	3.4e-10	1	xGG_GGx	GxxAGGGF containing (x=A, D, E, G)	g123	d40	t004	g123_d40	g123_d40_t004		novel definition
Caerostris darwini	FLAG_B_initial_2654.1	GRPSGPGGP	1604	1612	9	1.1e-11	1	xGG_GGx	GGP (GGGP) containing	g123	d26	t030	g123_d26	g123_d26_t030		novel definition
Caerostris darwini	FLAG_B_initial_2654.1	GGQGGGT	1613	1619	7	3.9e-09	1	xGG_GGx	multiple xGG (x = A, D, F, G, I, K, L, M, N, P, R, S, T, V, Y)	g123	d43	t203	g123_d43	g123_d43_t203		g49
Caerostris darwini	FLAG_B_initial_2654.1	PGAPVSP	1620	1626	7	3.1e-09	1	PGAPG	PGAPG containing [variant]	g082	d02	t002	g082_d02	g082_d02_t002	variant	novel definition
Caerostris darwini	FLAG_B_initial_2654.1	GGSEA	1627	1631	5	1.6e-06	1	xGG_GGx	GGSE containing	g123	d31	t001	g123_d31	g123_d31_t001		novel definition
Caerostris darwini	FLAG_B_initial_2654.1	GVPGGFY	1632	1638	7	1.4e-09	1	xGG_GGx	GGF (GGGF) containing	g123	d11	t015	g123_d11	g123_d11_t015		novel definition
Caerostris darwini	FLAG_B_initial_2654.1	GPGVGGMS	1639	1646	8	1.3e-10	1	xGG_GGx	GGM (GGGM) containing	g123	d23	t017	g123_d23	g123_d23_t017		novel definition
Caerostris darwini	FLAG_B_initial_2654.1	GPGARGIS	1647	1654	8	2.6e-10	1	GPG	GPGAxxIS containing (x=A, G, R, S, V, Y)	g037	d02	t003	g037_d02	g037_d02_t003		novel definition
Caerostris darwini	FLAG_B_initial_2654.1	GGPGGLGGPGA	1655	1665	11	1.4e-11	0.9091	GL	GL (GGL, GGGL) containing	g033	d01	t030	g033_d01	g033_d01_t030		g20
Caerostris darwini	FLAG_B_initial_2654.1	GGAGGLGGYGGR	1670	1681	12	8.7e-11	0.8333	xGG_GGx	multiple xGG (x = A, D, F, G, I, K, L, M, N, P, R, S, T, V, Y)	g123	d43	t044	g123_d43	g123_d43_t044		g49
Caerostris darwini	FLAG_B_initial_2654.1	SGMMYSPGA	1686	1694	9	1.7e-12	1	SGMMY	SGMMY containing, FLAG spacer	g112	d01	t011	g112_d01	g112_d01_t011		novel definition
Caerostris darwini	FLAG_B_initial_2654.1	GGAAGGGF	1695	1702	8	3.4e-10	1	xGG_GGx	GxxAGGGF containing (x=A, D, E, G)	g123	d40	t004	g123_d40	g123_d40_t004		novel definition
Caerostris darwini	FLAG_B_initial_2654.1	GGPGGP	1703	1708	6	5.9e-08	1	xGG_GGx	multiple xGG (x = A, D, F, G, I, K, L, M, N, P, R, S, T, V, Y)	g123	d43	t166	g123_d43	g123_d43_t166		g49
Caerostris darwini	FLAG_B_initial_2654.1	GGAAGGGF	1709	1716	8	3.4e-10	1	xGG_GGx	GxxAGGGF containing (x=A, D, E, G)	g123	d40	t004	g123_d40	g123_d40_t004		novel definition
Caerostris darwini	FLAG_B_initial_2654.1	GGRGVPGGP	1717	1725	9	1.4e-11	1	xGG_GGx	multiple xGG (x = A, D, F, G, I, K, L, M, N, P, R, S, T, V, Y)	g123	d43	t244	g123_d43	g123_d43_t244		g49
Caerostris darwini	FLAG_B_initial_2654.1	GGPGGD	1726	1731	6	5.5e-06	0.8333	xGG_GGx	multiple xGG (x = A, D, F, G, I, K, L, M, N, P, R, S, T, V, Y)	g123	d43	t157	g123_d43	g123_d43_t157		g49
Caerostris darwini	FLAG_B_initial_2654.1	GAGGMAPVA	1732	1740	9	9.7e-12	1	xGG_GGx	GGM (GGGM) containing	g123	d23	t004	g123_d23	g123_d23_t004		novel definition
Caerostris darwini	FLAG_B_initial_2654.1	GGSEPGA	1741	1747	7	5.6e-09	1	xGG_GGx	GGSE containing	g123	d31	t003	g123_d31	g123_d31_t003		novel definition
Caerostris darwini	FLAG_B_initial_2654.1	GGPSGGPGGV	1748	1757	10	1.3e-12	1	xGG_GGx	multiple xGG (x = A, D, F, G, I, K, L, M, N, P, R, S, T, V, Y)	g123	d43	t189	g123_d43	g123_d43_t189		g49
Caerostris darwini	FLAG_B_initial_2654.1	TDVDNISVKV	1758	1767	10	4.7e-13	1	TxxDNxSVxV	TxxDNxSVxV containing (x=A, I, L, N, S, T, V), FLAG spacer	g119	d01	t001	g119_d01	g119_d01_t001		novel definition
Caerostris darwini	FLAG_B_initial_2654.1	EGGVTGT	1768	1774	7	4.7e-09	1	xGG_GGx	GGV (GGGV) containing	g123	d34	t003	g123_d34	g123_d34_t003		novel definition
Caerostris darwini	FLAG_B_initial_2654.1	GGAGGGGAGT	1775	1784	10	2.3e-10	0.9	xGG_GGx	multiple xGG (x = A, D, F, G, I, K, L, M, N, P, R, S, T, V, Y)	g123	d43	t038	g123_d43	g123_d43_t038		g49
Caerostris darwini	FLAG_B_initial_2654.1	GGSLGGGF	1788	1795	8	4.3e-10	1	xGG_GGx	multiple xGG (x = A, D, F, G, I, K, L, M, N, P, R, S, T, V, Y)	g123	d43	t269	g123_d43	g123_d43_t269		g49
Caerostris darwini	FLAG_B_initial_2654.1	GGPGGS	1796	1801	6	4.7e-06	0.8333	xGG_GGx	GGS (GGGS) containing	g123	d30	t012	g123_d30	g123_d30_t012		g19
Caerostris darwini	FLAG_B_initial_2654.1	GRPGGSGGSGA	1802	1812	11	5.4e-08	0.7273	xGG_GGx	multiple xGG (x = A, D, F, G, I, K, L, M, N, P, R, S, T, V, Y)	g123	d43	t317	g123_d43	g123_d43_t317		g49
Caerostris darwini	FLAG_B_initial_2654.1	GGMAGPGSGGPSGG	1813	1826	14	1.2e-17	1	xGG_GGx	multiple xGG (x = A, D, F, G, I, K, L, M, N, P, R, S, T, V, Y)	g123	d43	t129	g123_d43	g123_d43_t129		g49
Caerostris darwini	FLAG_B_initial_2654.1	GGMGGPGSGGTSGG	1828	1841	14	3.1e-12	0.7857	xGG_GGx	multiple xGG (x = A, D, F, G, I, K, L, M, N, P, R, S, T, V, Y)	g123	d43	t134	g123_d43	g123_d43_t134		g49
Caerostris darwini	FLAG_B_initial_2654.1	GSGE	1843	1846	4	2.2e-05	1	GSG	GSG (GSGG) containing	g048	d01	t005	g048_d01	g048_d01_t005		novel definition	high_pvalue
Caerostris darwini	FLAG_B_initial_2654.1	GGAAGVGF	1847	1854	8	3.2e-10	1	xGG_GGx	GxxAGGGF containing (x=A, D, E, G)	g123	d40	t005	g123_d40	g123_d40_t005		novel definition
Caerostris darwini	FLAG_B_initial_2654.1	GGPSGPGGT	1855	1863	9	1.8e-11	1	xGG_GGx	multiple xGG (x = A, D, F, G, I, K, L, M, N, P, R, S, T, V, Y)	g123	d43	t195	g123_d43	g123_d43_t195		g49
Caerostris darwini	FLAG_B_initial_2654.1	GGPGGGT	1864	1870	7	4.8e-09	1	xGG_GGx	multiple xGG (x = A, D, F, G, I, K, L, M, N, P, R, S, T, V, Y)	g123	d43	t164	g123_d43	g123_d43_t164		g49
Caerostris darwini	FLAG_B_initial_2654.1	PGAPGSP	1871	1877	7	3.4e-09	1	PGAPG	PGAPG containing	g082	d01	t002	g082_d01	g082_d01_t002		novel definition
Caerostris darwini	FLAG_B_initial_2654.1	GGDAGFPG	1879	1886	8	3.8e-05	0.625	xGG_GGx	GGDAG containing	g123	d09	t002	g123_d09	g123_d09_t002		g16	high_pvalue
Caerostris darwini	FLAG_B_initial_2654.1	GPGSEGMS	1890	1897	8	1.3e-10	1	xGG_GGx	GGM (GGGM) containing [variant]	g123	d24	t002	g123_d24	g123_d24_t002	variant	novel definition
Caerostris darwini	FLAG_B_initial_2654.1	GPGAGGIS	1898	1905	8	3.5e-10	1	GPG	GPGAxxIS containing (x=A, G, R, S, V, Y)	g037	d02	t002	g037_d02	g037_d02_t002		novel definition
Caerostris darwini	FLAG_B_initial_2654.1	GGPGGVGGL	1906	1914	9	3.8e-09	0.8889	xGG_GGx	multiple xGG (x = A, D, F, G, I, K, L, M, N, P, R, S, T, V, Y)	g123	d43	t185	g123_d43	g123_d43_t185		g49
Caerostris darwini	FLAG_B_initial_2654.1	AGPGGAGGL	1918	1926	9	3.9e-11	1	GL	GL (GGL, GGGL) containing	g033	d01	t003	g033_d01	g033_d01_t003		g20
Caerostris darwini	FLAG_B_initial_2654.1	VGMGGVGPGG	1927	1936	10	5.3e-13	1	xGG_GGx	GGV (GGGV) containing	g123	d34	t014	g123_d34	g123_d34_t014		novel definition
Caerostris darwini	FLAG_B_initial_2654.1	SGMMYAPGA	1937	1945	9	1.7e-12	1	SGMMY	SGMMY containing, FLAG spacer	g112	d01	t003	g112_d01	g112_d01_t003		novel definition
Caerostris darwini	FLAG_B_initial_2654.1	GGAAGGGF	1946	1953	8	3.4e-10	1	xGG_GGx	GxxAGGGF containing (x=A, D, E, G)	g123	d40	t004	g123_d40	g123_d40_t004		novel definition
Caerostris darwini	FLAG_B_initial_2654.1	GGPGGPGGP	1954	1962	9	1.4e-11	1	xGG_GGx	multiple xGG (x = A, D, F, G, I, K, L, M, N, P, R, S, T, V, Y)	g123	d43	t171	g123_d43	g123_d43_t171		g49
Caerostris darwini	FLAG_B_initial_2654.1	GGPGGFA	1963	1969	7	3.4e-09	1	xGG_GGx	multiple xGG (x = A, D, F, G, I, K, L, M, N, P, R, S, T, V, Y)	g123	d43	t159	g123_d43	g123_d43_t159		g49
Caerostris darwini	FLAG_B_initial_2654.1	PGVPGSP	1970	1976	7	3e-09	1	PGAPG	PGAPG containing [variant]	g082	d02	t003	g082_d02	g082_d02_t003	variant	novel definition
Caerostris darwini	FLAG_B_initial_2654.1	GVGGPGGYY	1980	1988	9	5.8e-08	0.7778	xGG_GGx	multiple xGG (x = A, D, F, G, I, K, L, M, N, P, R, S, T, V, Y)	g123	d43	t326	g123_d43	g123_d43_t326		g49
Caerostris darwini	FLAG_B_initial_2654.1	GPGTVGMS	1989	1996	8	1.1e-10	1	xGG_GGx	GGM (GGGM) containing	g123	d23	t016	g123_d23	g123_d23_t016		novel definition
Caerostris darwini	FLAG_B_initial_2654.1	GPGARGIY	1997	2004	8	1.2e-10	1	GPG	GPGAxxIS containing (x=A, G, R, S, V, Y)	g037	d02	t004	g037_d02	g037_d02_t004		novel definition
Caerostris darwini	FLAG_B_initial_2654.1	GGPGDL	2005	2010	6	8e-08	1	xGG_GGx	GGP (GGGP) containing	g123	d26	t011	g123_d26	g123_d26_t011		novel definition
Caerostris darwini	FLAG_B_initial_2654.1	GGAGG	2011	2015	5	1.7e-06	1	xGG_GGx	GGA (GGGA) containing	g123	d04	t004	g123_d04	g123_d04_t004		novel definition
Caerostris darwini	FLAG_B_initial_2654.1	AGPGGAGGL	2017	2025	9	3.9e-11	1	GL	GL (GGL, GGGL) containing	g033	d01	t003	g033_d01	g033_d01_t003		g20
Caerostris darwini	FLAG_B_initial_2654.1	DGMGGVGTGV	2026	2035	10	4.7e-13	1	xGG_GGx	GGV (GGGV) containing	g123	d34	t002	g123_d34	g123_d34_t002		novel definition
Caerostris darwini	FLAG_B_initial_2654.1	SGMMYGPG	2036	2043	8	2.2e-11	1	SGMMY	SGMMY containing, FLAG spacer	g112	d01	t008	g112_d01	g112_d01_t008		novel definition
Caerostris darwini	FLAG_B_initial_2654.1	SGSTGGGF	2044	2051	8	1.3e-05	0.625	xGG_GGx	GGF (GGGF) containing	g123	d11	t019	g123_d11	g123_d11_t019		novel definition	high_pvalue
Caerostris darwini	FLAG_B_initial_2654.1	GSGA	2052	2055	4	2.6e-05	1	GSG	GSG (GSGG) containing	g048	d01	t002	g048_d01	g048_d01_t002		novel definition	high_pvalue
Caerostris darwini	FLAG_B_initial_2654.1	GGAAGGGF	2056	2063	8	3.4e-10	1	xGG_GGx	GxxAGGGF containing (x=A, D, E, G)	g123	d40	t004	g123_d40	g123_d40_t004		novel definition
Caerostris darwini	FLAG_B_initial_2654.1	GGPGGP	2064	2069	6	5.9e-08	1	xGG_GGx	multiple xGG (x = A, D, F, G, I, K, L, M, N, P, R, S, T, V, Y)	g123	d43	t166	g123_d43	g123_d43_t166		g49
Caerostris darwini	FLAG_B_initial_2654.1	GTPGGL	2073	2078	6	9.1e-08	1	GL	GL (GGL, GGGL) containing	g033	d01	t063	g033_d01	g033_d01_t063		g20
Caerostris darwini	FLAG_B_initial_2654.1	GAGGMAPGA	2079	2087	9	1e-11	1	xGG_GGx	GGM (GGGM) containing	g123	d23	t003	g123_d23	g123_d23_t003		novel definition
Caerostris darwini	FLAG_B_initial_2654.1	GGSEPGA	2088	2094	7	5.6e-09	1	xGG_GGx	GGSE containing	g123	d31	t003	g123_d31	g123_d31_t003		novel definition
Caerostris darwini	FLAG_B_initial_2654.1	GGPSGGPGGV	2095	2104	10	1.3e-12	1	xGG_GGx	multiple xGG (x = A, D, F, G, I, K, L, M, N, P, R, S, T, V, Y)	g123	d43	t189	g123_d43	g123_d43_t189		g49
Caerostris darwini	FLAG_B_initial_2654.1	TVVDNISVNV	2105	2114	10	4.6e-13	1	TxxDNxSVxV	TxxDNxSVxV containing (x=A, I, L, N, S, T, V), FLAG spacer	g119	d01	t014	g119_d01	g119_d01_t014		novel definition
Caerostris darwini	FLAG_B_initial_2654.1	GGGITGT	2115	2121	7	4.6e-09	1	nonAla_run	3 or more AA in homogenous stretch (G,K, P, D, N, S, T)	g078	d01	t019	g078_d01	g078_d01_t019		g57
Caerostris darwini	FLAG_B_initial_2654.1	GGAGTGGT	2122	2129	8	4.1e-10	1	xGG_GGx	multiple xGG (x = A, D, F, G, I, K, L, M, N, P, R, S, T, V, Y)	g123	d43	t083	g123_d43	g123_d43_t083		g49
Caerostris darwini	FLAG_B_initial_2654.1	GGLLGGGF	2130	2137	8	5.4e-10	1	xGG_GGx	GxxAGGGF containing (x=A, D, E, G)	g123	d40	t010	g123_d40	g123_d40_t010		novel definition
Caerostris darwini	FLAG_B_initial_2654.1	RGLGDPGAP	2138	2146	9	1.5e-11	1	RGLGxPGA	RGLGxPGA containing (x = D, V)	g109	d01	t001	g109_d01	g109_d01_t001		novel definition
Caerostris darwini	FLAG_B_initial_2654.1	DGFDGTGA	2147	2154	8	1.5e-10	1	Drich	high proportions of Aspartic Acid	g013	d03	t005	g013_d03	g013_d03_t005		g07
Caerostris darwini	FLAG_B_initial_2654.1	GGKAGPGSGGTSGG	2155	2168	14	3.7e-17	1	xGG_GGx	multiple xGG (x = A, D, F, G, I, K, L, M, N, P, R, S, T, V, Y)	g123	d43	t113	g123_d43	g123_d43_t113		g49
Caerostris darwini	FLAG_B_initial_2654.1	SRMMYGPG	2169	2176	8	1.6e-11	1	SGMMY	SGMMY containing, FLAG spacer	g112	d01	t016	g112_d01	g112_d01_t016		novel definition
Caerostris darwini	FLAG_B_initial_2654.1	SGGTGDRF	2177	2184	8	1.6e-10	1	xGG_GGx	GGT (GGGT) containing	g123	d32	t008	g123_d32	g123_d32_t008		novel definition
Caerostris darwini	FLAG_B_initial_2654.1	GSGA	2185	2188	4	2.6e-05	1	GSG	GSG (GSGG) containing	g048	d01	t002	g048_d01	g048_d01_t002		novel definition	high_pvalue
Caerostris darwini	FLAG_B_initial_2654.1	GGAAGGGF	2189	2196	8	3.4e-10	1	xGG_GGx	GxxAGGGF containing (x=A, D, E, G)	g123	d40	t004	g123_d40	g123_d40_t004		novel definition
Caerostris darwini	FLAG_B_initial_2654.1	GGPSGNGGP	2197	2205	9	1.4e-11	1	xGG_GGx	multiple xGG (x = A, D, F, G, I, K, L, M, N, P, R, S, T, V, Y)	g123	d43	t193	g123_d43	g123_d43_t193		g49
Caerostris darwini	FLAG_B_initial_2654.1	GGPGGGP	2206	2212	7	4.1e-09	1	xGG_GGx	multiple xGG (x = A, D, F, G, I, K, L, M, N, P, R, S, T, V, Y)	g123	d43	t161	g123_d43	g123_d43_t161		g49
Caerostris darwini	FLAG_B_initial_2654.1	LEAPVSP	2213	2219	7	5.1e-09	1	A|G|P|Q|R|S|V|Y_rich	enrichment of A, G, P, Q, S, or Y residues (>50% length)	g001	d01	t053	g001_d01	g001_d01_t053		novel definition
Caerostris darwini	FLAG_B_initial_2654.1	GGSGA	2220	2224	5	1.8e-06	1	xGG_GGx	GGS (GGGS) containing	g123	d30	t014	g123_d30	g123_d30_t014		g19
Caerostris darwini	FLAG_B_initial_2654.1	GGPGGLGGPGA	2225	2235	11	6.7e-10	0.8182	GL	GL (GGL, GGGL) containing	g033	d01	t030	g033_d01	g033_d01_t030		g20
Caerostris darwini	FLAG_B_initial_2654.1	GGMSGPGAGGPSGG	2236	2249	14	1.7e-13	0.8571	xGG_GGx	multiple xGG (x = A, D, F, G, I, K, L, M, N, P, R, S, T, V, Y)	g123	d43	t146	g123_d43	g123_d43_t146		g49
Caerostris darwini	FLAG_B_initial_2654.1	DGAGGL	2254	2259	6	1.2e-07	1	GL	GL (GGL, GGGL) containing	g033	d01	t007	g033_d01	g033_d01_t007		g20
Caerostris darwini	FLAG_B_initial_2654.1	AGPGGAAGL	2260	2268	9	4.2e-11	1	GL	GL (GGL, GGGL) containing	g033	d01	t002	g033_d01	g033_d01_t002		g20
Caerostris darwini	FLAG_B_initial_2654.1	GGMGGVGPGG	2269	2278	10	5.7e-13	1	xGG_GGx	multiple xGG (x = A, D, F, G, I, K, L, M, N, P, R, S, T, V, Y)	g123	d43	t137	g123_d43	g123_d43_t137		g49
Caerostris darwini	FLAG_B_initial_2654.1	SGMMYGAKVLGA	2279	2290	12	7.8e-16	1	SGMMY	SGMMY containing, FLAG spacer	g112	d01	t006	g112_d01	g112_d01_t006		novel definition
Caerostris darwini	FLAG_B_initial_2654.1	GGAAGGGL	2291	2298	8	7.8e-10	1	xGG_GGx	multiple xGG (x = A, D, F, G, I, K, L, M, N, P, R, S, T, V, Y)	g123	d43	t027	g123_d43	g123_d43_t027		g49
Caerostris darwini	FLAG_B_initial_2654.1	DGPGGP	2299	2304	6	4.4e-08	1	xGG_GGx	GGP (GGGP) containing	g123	d26	t001	g123_d26	g123_d26_t001		novel definition
Caerostris darwini	FLAG_B_initial_2654.1	GGAAGGGF	2305	2312	8	3.4e-10	1	xGG_GGx	GxxAGGGF containing (x=A, D, E, G)	g123	d40	t004	g123_d40	g123_d40_t004		novel definition
Caerostris darwini	FLAG_B_initial_2654.1	GGPGGPGGP	2313	2321	9	1.4e-11	1	xGG_GGx	multiple xGG (x = A, D, F, G, I, K, L, M, N, P, R, S, T, V, Y)	g123	d43	t171	g123_d43	g123_d43_t171		g49
Caerostris darwini	FLAG_B_initial_2654.1	GGPGGL	2322	2327	6	1.1e-07	1	GL	GL (GGL, GGGL) containing	g033	d01	t029	g033_d01	g033_d01_t029		g20
Caerostris darwini	FLAG_B_initial_2654.1	GAGGMARGA	2328	2336	9	1.1e-11	1	xGG_GGx	GGM (GGGM) containing	g123	d23	t005	g123_d23	g123_d23_t005		novel definition
Caerostris darwini	FLAG_B_initial_2654.1	GGSEPGA	2337	2343	7	5.6e-09	1	xGG_GGx	GGSE containing	g123	d31	t003	g123_d31	g123_d31_t003		novel definition
Caerostris darwini	FLAG_B_initial_2654.1	GGPSGGPGGV	2344	2353	10	1.3e-12	1	xGG_GGx	multiple xGG (x = A, D, F, G, I, K, L, M, N, P, R, S, T, V, Y)	g123	d43	t189	g123_d43	g123_d43_t189		g49
Caerostris darwini	FLAG_B_initial_2654.1	TVVDNISVNV	2354	2363	10	4.6e-13	1	TxxDNxSVxV	TxxDNxSVxV containing (x=A, I, L, N, S, T, V), FLAG spacer	g119	d01	t014	g119_d01	g119_d01_t014		novel definition
Caerostris darwini	FLAG_B_initial_2654.1	GGGGTGT	2364	2370	7	5.6e-09	1	nonAla_run	3 or more AA in homogenous stretch (G,K, P, D, N, S, T)	g078	d01	t017	g078_d01	g078_d01_t017		g57
Caerostris darwini	FLAG_B_initial_2654.1	GGAVTGGE	2371	2378	8	4e-10	1	xGG_GGx	multiple xGG (x = A, D, F, G, I, K, L, M, N, P, R, S, T, V, Y)	g123	d43	t091	g123_d43	g123_d43_t091		g49
Caerostris darwini	FLAG_B_initial_2654.1	GGSLGGGF	2379	2386	8	4.3e-10	1	xGG_GGx	multiple xGG (x = A, D, F, G, I, K, L, M, N, P, R, S, T, V, Y)	g123	d43	t269	g123_d43	g123_d43_t269		g49
Caerostris darwini	FLAG_B_initial_2654.1	GVPRGPAAP	2387	2395	9	1.1e-11	1	GVx	GVx containing (x = G, P, S, Y)	g058	d01	t006	g058_d01	g058_d01_t006		novel definition
Caerostris darwini	FLAG_B_initial_2654.1	GGFGGPGA	2396	2403	8	2.4e-10	1	xGG_GGx	multiple xGG (x = A, D, F, G, I, K, L, M, N, P, R, S, T, V, Y)	g123	d43	t097	g123_d43	g123_d43_t097		g49
Caerostris darwini	FLAG_B_initial_2654.1	GGMGGPGSGGTSGG	2404	2417	14	1.4e-17	1	xGG_GGx	multiple xGG (x = A, D, F, G, I, K, L, M, N, P, R, S, T, V, Y)	g123	d43	t134	g123_d43	g123_d43_t134		g49
Caerostris darwini	FLAG_B_initial_2654.1	SGMMYGPGAGGA	2418	2429	12	3.3e-12	0.8333	SGMMY	SGMMY containing, FLAG spacer	g112	d01	t009	g112_d01	g112_d01_t009		novel definition
Caerostris darwini	FLAG_B_initial_2654.1	GSGA	2434	2437	4	2.6e-05	1	GSG	GSG (GSGG) containing	g048	d01	t002	g048_d01	g048_d01_t002		novel definition	high_pvalue
Caerostris darwini	FLAG_B_initial_2654.1	GGAAGGGF	2438	2445	8	3.4e-10	1	xGG_GGx	GxxAGGGF containing (x=A, D, E, G)	g123	d40	t004	g123_d40	g123_d40_t004		novel definition
Caerostris darwini	FLAG_B_initial_2654.1	GGPGGPGGP	2446	2454	9	1.2e-09	0.8889	xGG_GGx	multiple xGG (x = A, D, F, G, I, K, L, M, N, P, R, S, T, V, Y)	g123	d43	t171	g123_d43	g123_d43_t171		g49
Caerostris darwini	FLAG_B_initial_2654.1	GTGDMSPGA	2458	2466	9	6.4e-12	1	GTGDMxPGA	GTGDMxPGA containing (x = A, S)	g049	d01	t002	g049_d01	g049_d01_t002		novel definition
Caerostris darwini	FLAG_B_initial_2654.1	GGSEPGA	2467	2473	7	5.6e-09	1	xGG_GGx	GGSE containing	g123	d31	t003	g123_d31	g123_d31_t003		novel definition
Caerostris darwini	FLAG_B_initial_2654.1	GRPLGGPGGV	2474	2483	10	1.2e-12	1	xGG_GGx	multiple xGG (x = A, D, F, G, I, K, L, M, N, P, R, S, T, V, Y)	g123	d43	t318	g123_d43	g123_d43_t318		g49
Caerostris darwini	FLAG_B_initial_2654.1	TVVDNISVNV	2484	2493	10	4.6e-13	1	TxxDNxSVxV	TxxDNxSVxV containing (x=A, I, L, N, S, T, V), FLAG spacer	g119	d01	t014	g119_d01	g119_d01_t014		novel definition
Caerostris darwini	FLAG_B_initial_2654.1	GGGGTGT	2494	2500	7	5.6e-09	1	nonAla_run	3 or more AA in homogenous stretch (G,K, P, D, N, S, T)	g078	d01	t017	g078_d01	g078_d01_t017		g57
Caerostris darwini	FLAG_B_initial_2654.1	GAGGAGTGGAGG	2504	2515	12	1.2e-10	0.8333	xGG_GGx	multiple xGG (x = A, D, F, G, I, K, L, M, N, P, R, S, T, V, Y)	g123	d43	t019	g123_d43	g123_d43_t019		g49
Caerostris darwini	FLAG_B_initial_2654.1	GGFGGPGA	2519	2526	8	2.4e-10	1	xGG_GGx	multiple xGG (x = A, D, F, G, I, K, L, M, N, P, R, S, T, V, Y)	g123	d43	t097	g123_d43	g123_d43_t097		g49
Caerostris darwini	FLAG_B_initial_2654.1	GGPGGPGA	2528	2535	8	3.5e-08	0.875	xGG_GGx	multiple xGG (x = A, D, F, G, I, K, L, M, N, P, R, S, T, V, Y)	g123	d43	t168	g123_d43	g123_d43_t168		g49
Caerostris darwini	FLAG_B_initial_2654.1	GGRAGPGAGGPSGG	2536	2549	14	2.8e-17	1	xGG_GGx	multiple xGG (x = A, D, F, G, I, K, L, M, N, P, R, S, T, V, Y)	g123	d43	t222	g123_d43	g123_d43_t222		g49
Caerostris darwini	FLAG_B_initial_2654.1	GGMGGPGSGGTSGG	2551	2564	14	5.4e-12	0.7857	xGG_GGx	multiple xGG (x = A, D, F, G, I, K, L, M, N, P, R, S, T, V, Y)	g123	d43	t134	g123_d43	g123_d43_t134		g49
Caerostris darwini	FLAG_B_initial_2654.1	GSGA	2566	2569	4	2.6e-05	1	GSG	GSG (GSGG) containing	g048	d01	t002	g048_d01	g048_d01_t002		novel definition	high_pvalue
Caerostris darwini	FLAG_B_initial_2654.1	GGAAGGGF	2570	2577	8	3.4e-10	1	xGG_GGx	GxxAGGGF containing (x=A, D, E, G)	g123	d40	t004	g123_d40	g123_d40_t004		novel definition
Caerostris darwini	FLAG_B_initial_2654.1	GGPGGPGGQ	2578	2586	9	1.2e-11	1	xGG_GGx	multiple xGG (x = A, D, F, G, I, K, L, M, N, P, R, S, T, V, Y)	g123	d43	t173	g123_d43	g123_d43_t173		g49
Caerostris darwini	FLAG_B_initial_2654.1	GGQGVGT	2587	2593	7	3.6e-09	1	xGG_GGx	GGQ (GGGQ) containing	g123	d27	t009	g123_d27	g123_d27_t009		g18
Caerostris darwini	FLAG_B_initial_2654.1	PGAPVSP	2594	2600	7	3.1e-09	1	PGAPG	PGAPG containing [variant]	g082	d02	t002	g082_d02	g082_d02_t002	variant	novel definition
Caerostris darwini	FLAG_B_initial_2654.1	GGSEA	2601	2605	5	1.6e-06	1	xGG_GGx	GGSE containing	g123	d31	t001	g123_d31	g123_d31_t001		novel definition
Caerostris darwini	FLAG_B_initial_2654.1	GGPGGLGGPGA	2606	2616	11	1.3e-09	0.8182	GL	GL (GGL, GGGL) containing	g033	d01	t030	g033_d01	g033_d01_t030		g20
Caerostris darwini	FLAG_B_initial_2654.1	GGMSGPGAGGPS	2617	2628	12	2.3e-11	0.8333	xGG_GGx	multiple xGG (x = A, D, F, G, I, K, L, M, N, P, R, S, T, V, Y)	g123	d43	t144	g123_d43	g123_d43_t144		g49
Caerostris darwini	FLAG_B_initial_2654.1	GGPGGLGGPGA	2629	2639	11	1.4e-11	0.9091	GL	GL (GGL, GGGL) containing	g033	d01	t030	g033_d01	g033_d01_t030		g20
Caerostris darwini	FLAG_B_initial_2654.1	AGPGDAGGL	2641	2649	9	2.9e-11	1	GL	GL (GGL, GGGL) containing	g033	d01	t001	g033_d01	g033_d01_t001		g20
Caerostris darwini	FLAG_B_initial_2654.1	GGMGGVGPGG	2650	2659	10	5.7e-13	1	xGG_GGx	multiple xGG (x = A, D, F, G, I, K, L, M, N, P, R, S, T, V, Y)	g123	d43	t137	g123_d43	g123_d43_t137		g49
Caerostris darwini	FLAG_B_initial_2654.1	SGMMYSPGAGGA	2660	2671	12	5.9e-16	1	SGMMY	SGMMY containing, FLAG spacer	g112	d01	t012	g112_d01	g112_d01_t012		novel definition
Caerostris darwini	FLAG_B_initial_2654.1	GGAAGGGF	2672	2679	8	3.4e-10	1	xGG_GGx	GxxAGGGF containing (x=A, D, E, G)	g123	d40	t004	g123_d40	g123_d40_t004		novel definition
Caerostris darwini	FLAG_B_initial_2654.1	GGPGGP	2680	2685	6	5.9e-08	1	xGG_GGx	multiple xGG (x = A, D, F, G, I, K, L, M, N, P, R, S, T, V, Y)	g123	d43	t166	g123_d43	g123_d43_t166		g49
Caerostris darwini	FLAG_B_initial_2654.1	GGPGGPGGQ	2686	2694	9	1.6e-09	0.8889	xGG_GGx	multiple xGG (x = A, D, F, G, I, K, L, M, N, P, R, S, T, V, Y)	g123	d43	t173	g123_d43	g123_d43_t173		g49
Caerostris darwini	FLAG_B_initial_2654.1	GAGGMAPGA	2695	2703	9	1e-11	1	xGG_GGx	GGM (GGGM) containing	g123	d23	t003	g123_d23	g123_d23_t003		novel definition
Caerostris darwini	FLAG_B_initial_2654.1	GGSEPGA	2704	2710	7	5.6e-09	1	xGG_GGx	GGSE containing	g123	d31	t003	g123_d31	g123_d31_t003		novel definition
Caerostris darwini	FLAG_B_initial_2654.1	GGPTGGV	2711	2717	7	4.4e-09	1	xGG_GGx	multiple xGG (x = A, D, F, G, I, K, L, M, N, P, R, S, T, V, Y)	g123	d43	t196	g123_d43	g123_d43_t196		g49
Caerostris darwini	FLAG_B_initial_2654.1	TVVDNISVNV	2718	2727	10	4.6e-13	1	TxxDNxSVxV	TxxDNxSVxV containing (x=A, I, L, N, S, T, V), FLAG spacer	g119	d01	t014	g119_d01	g119_d01_t014		novel definition
Caerostris darwini	FLAG_B_initial_2654.1	GGGVTGT	2728	2734	7	5.2e-09	1	xGG_GGx	GGV (GGGV) containing	g123	d34	t005	g123_d34	g123_d34_t005		novel definition
Caerostris darwini	FLAG_B_initial_2654.1	GGAGAGGAGTGGA	2735	2747	13	1e-11	0.8462	xGG_GGx	multiple xGG (x = A, D, F, G, I, K, L, M, N, P, R, S, T, V, Y)	g123	d43	t031	g123_d43	g123_d43_t031		g49
Caerostris darwini	FLAG_B_initial_2654.1	GGSLGGGF	2748	2755	8	4.3e-10	1	xGG_GGx	multiple xGG (x = A, D, F, G, I, K, L, M, N, P, R, S, T, V, Y)	g123	d43	t269	g123_d43	g123_d43_t269		g49
Caerostris darwini	FLAG_B_initial_2654.1	GGPGVPGSP	2756	2764	9	1.4e-11	1	xGG_GGx	GGP (GGGP) containing	g123	d26	t018	g123_d26	g123_d26_t018		novel definition
Caerostris darwini	FLAG_B_initial_2654.1	GGFGGSGA	2765	2772	8	3.5e-10	1	xGG_GGx	multiple xGG (x = A, D, F, G, I, K, L, M, N, P, R, S, T, V, Y)	g123	d43	t100	g123_d43	g123_d43_t100		g49
Caerostris darwini	FLAG_B_initial_2654.1	GGMPGPDSGGPSGG	2773	2786	14	6.4e-18	1	xGG_GGx	multiple xGG (x = A, D, F, G, I, K, L, M, N, P, R, S, T, V, Y)	g123	d43	t142	g123_d43	g123_d43_t142		g49
Caerostris darwini	FLAG_B_initial_2654.1	SGMMYGPG	2787	2794	8	2.2e-11	1	SGMMY	SGMMY containing, FLAG spacer	g112	d01	t008	g112_d01	g112_d01_t008		novel definition
Caerostris darwini	FLAG_B_initial_2654.1	GLGSGA	2801	2806	6	1.3e-05	0.8333	GL	GL (GGL, GGGL) containing	g033	d01	t044	g033_d01	g033_d01_t044		g20	high_pvalue
Caerostris darwini	FLAG_B_initial_2654.1	GGPAGGGF	2807	2814	8	2.4e-10	1	xGG_GGx	GxxAGGGF containing (x=A, D, E, G)	g123	d40	t011	g123_d40	g123_d40_t011		novel definition
Caerostris darwini	FLAG_B_initial_2654.1	GGQSGPGGT	2815	2823	9	1.4e-11	1	xGG_GGx	multiple xGG (x = A, D, F, G, I, K, L, M, N, P, R, S, T, V, Y)	g123	d43	t220	g123_d43	g123_d43_t220		g49
Caerostris darwini	FLAG_B_initial_2654.1	GGPGGGT	2824	2830	7	4.8e-09	1	xGG_GGx	multiple xGG (x = A, D, F, G, I, K, L, M, N, P, R, S, T, V, Y)	g123	d43	t164	g123_d43	g123_d43_t164		g49
Caerostris darwini	FLAG_B_initial_2654.1	PGAPGSP	2831	2837	7	3.4e-09	1	PGAPG	PGAPG containing	g082	d01	t002	g082_d01	g082_d01_t002		novel definition
Caerostris darwini	FLAG_B_initial_2654.1	GVPGRFY	2843	2849	7	1.1e-09	1	GVx	GVx containing (x = G, P, S, Y)	g058	d01	t005	g058_d01	g058_d01_t005		novel definition
Caerostris darwini	FLAG_B_initial_2654.1	GGMSGPGAGGPSGG	2854	2867	14	2.3e-15	0.9286	xGG_GGx	multiple xGG (x = A, D, F, G, I, K, L, M, N, P, R, S, T, V, Y)	g123	d43	t146	g123_d43	g123_d43_t146		g49
Caerostris darwini	FLAG_B_initial_2654.1	GGHVSV	2872	2877	6	3.3e-08	1	xGG_GGx	single xGG (x = A, D, E, F, I, P, S, V, Y)	g123	d53	t007	g123_d53	g123_d53_t007		g68
Caerostris darwini	FLAG_B_initial_2654.1	AGPGGAGGL	2878	2886	9	3.9e-11	1	GL	GL (GGL, GGGL) containing	g033	d01	t003	g033_d01	g033_d01_t003		g20
Caerostris darwini	FLAG_B_initial_2654.1	GGMGGVGPGG	2887	2896	10	5.7e-13	1	xGG_GGx	multiple xGG (x = A, D, F, G, I, K, L, M, N, P, R, S, T, V, Y)	g123	d43	t137	g123_d43	g123_d43_t137		g49
Caerostris darwini	FLAG_B_initial_2654.1	SGMMYAPGA	2897	2905	9	1.7e-12	1	SGMMY	SGMMY containing, FLAG spacer	g112	d01	t003	g112_d01	g112_d01_t003		novel definition
Caerostris darwini	FLAG_B_initial_2654.1	GGAAGGGL	2906	2913	8	7.8e-10	1	xGG_GGx	multiple xGG (x = A, D, F, G, I, K, L, M, N, P, R, S, T, V, Y)	g123	d43	t027	g123_d43	g123_d43_t027		g49
Caerostris darwini	FLAG_B_initial_2654.1	GGPGGPGGP	2914	2922	9	1.4e-11	1	xGG_GGx	multiple xGG (x = A, D, F, G, I, K, L, M, N, P, R, S, T, V, Y)	g123	d43	t171	g123_d43	g123_d43_t171		g49
Caerostris darwini	FLAG_B_initial_2654.1	GGPGGGV	2923	2929	7	5.2e-09	1	xGG_GGx	multiple xGG (x = A, D, F, G, I, K, L, M, N, P, R, S, T, V, Y)	g123	d43	t165	g123_d43	g123_d43_t165		g49
Caerostris darwini	FLAG_B_initial_2654.1	TGAPGSP	2930	2936	7	3.9e-09	1	PGAPG	PGAPG containing [variant]	g082	d02	t005	g082_d02	g082_d02_t005	variant	novel definition
Caerostris darwini	FLAG_B_initial_2654.1	GAGAGG	2938	2943	6	9.8e-06	0.8333	GA	multiple instances of GA repeat	g026	d06	t037	g026_d06	g026_d06_t037		g47
Caerostris darwini	FLAG_B_initial_2654.1	VGPGGL	2946	2951	6	9.9e-08	1	GL	GL (GGL, GGGL) containing	g033	d01	t089	g033_d01	g033_d01_t089		g20
Caerostris darwini	FLAG_B_initial_2654.1	RGPVGV	2952	2957	6	5.2e-08	1	A|G|P|Q|R|S|V|Y_rich	enrichment of A, G, P, Q, S, or Y residues (>50% length)	g001	d01	t086	g001_d01	g001_d01_t086		novel definition
Caerostris darwini	FLAG_B_initial_2654.1	AGPFGAGGF	2958	2966	9	1e-11	1	xGG_GGx	GxxAGGGF containing (x=A, D, E, G)	g123	d40	t001	g123_d40	g123_d40_t001		novel definition
Caerostris darwini	FLAG_B_initial_2654.1	GRMGGVGPGG	2967	2976	10	4.3e-13	1	xGG_GGx	GGV (GGGV) containing	g123	d34	t011	g123_d34	g123_d34_t011		novel definition
Caerostris darwini	FLAG_B_initial_2654.1	SGMMYAPGA	2977	2985	9	1.7e-12	1	SGMMY	SGMMY containing, FLAG spacer	g112	d01	t003	g112_d01	g112_d01_t003		novel definition
Caerostris darwini	FLAG_B_initial_2654.1	GGAFGGGF	2986	2993	8	1.9e-10	1	xGG_GGx	GxxAGGGF containing (x=A, D, E, G)	g123	d40	t007	g123_d40	g123_d40_t007		novel definition
Caerostris darwini	FLAG_B_initial_2654.1	GGPGGTGGPGGT	2994	3005	12	4.8e-15	1	xGG_GGx	multiple xGG (x = A, D, F, G, I, K, L, M, N, P, R, S, T, V, Y)	g123	d43	t184	g123_d43	g123_d43_t184		g49
Caerostris darwini	FLAG_B_initial_2654.1	PGGGA	3008	3012	5	1.2e-06	1	xGG_GGx	PxGGA containing (x = E, G)	g123	d50	t002	g123_d50	g123_d50_t002		g64
Caerostris darwini	FLAG_B_initial_2654.1	LGAPGSP	3013	3019	7	6.1e-09	1	PGAPG	PGAPG containing [variant]	g082	d02	t001	g082_d02	g082_d02_t001	variant	novel definition
Caerostris darwini	FLAG_B_initial_2654.1	GVGGPGGYY	3023	3031	9	5.8e-08	0.7778	xGG_GGx	multiple xGG (x = A, D, F, G, I, K, L, M, N, P, R, S, T, V, Y)	g123	d43	t326	g123_d43	g123_d43_t326		g49
Caerostris darwini	FLAG_B_initial_2654.1	GPGTGGMS	3032	3039	8	1.2e-10	1	xGG_GGx	GGM (GGGM) containing	g123	d23	t015	g123_d23	g123_d23_t015		novel definition
Caerostris darwini	FLAG_B_initial_2654.1	GPGVRGIY	3040	3047	8	1e-10	1	GPG	GPGAxxIS containing (x=A, G, R, S, V, Y)	g037	d02	t008	g037_d02	g037_d02_t008		novel definition
Caerostris darwini	FLAG_B_initial_2654.1	GGPGDL	3048	3053	6	8e-08	1	xGG_GGx	GGP (GGGP) containing	g123	d26	t011	g123_d26	g123_d26_t011		novel definition
Caerostris darwini	FLAG_B_initial_2654.1	GGAGG	3054	3058	5	1.7e-06	1	xGG_GGx	GGA (GGGA) containing	g123	d04	t004	g123_d04	g123_d04_t004		novel definition
Caerostris darwini	FLAG_B_initial_2654.1	AGPGGAGGL	3060	3068	9	3.9e-11	1	GL	GL (GGL, GGGL) containing	g033	d01	t003	g033_d01	g033_d01_t003		g20
Caerostris darwini	FLAG_B_initial_2654.1	GGMGGVGPGG	3069	3078	10	5.7e-13	1	xGG_GGx	multiple xGG (x = A, D, F, G, I, K, L, M, N, P, R, S, T, V, Y)	g123	d43	t137	g123_d43	g123_d43_t137		g49
Caerostris darwini	FLAG_B_initial_2654.1	GGMGGPGSGGTSGG	3080	3093	14	3.1e-12	0.7857	xGG_GGx	multiple xGG (x = A, D, F, G, I, K, L, M, N, P, R, S, T, V, Y)	g123	d43	t134	g123_d43	g123_d43_t134		g49
Caerostris darwini	FLAG_B_initial_2654.1	GSGA	3095	3098	4	2.6e-05	1	GSG	GSG (GSGG) containing	g048	d01	t002	g048_d01	g048_d01_t002		novel definition	high_pvalue
Caerostris darwini	FLAG_B_initial_2654.1	GGAAGGGF	3099	3106	8	3.4e-10	1	xGG_GGx	GxxAGGGF containing (x=A, D, E, G)	g123	d40	t004	g123_d40	g123_d40_t004		novel definition
Caerostris darwini	FLAG_B_initial_2654.1	GGPGGPGVP	3107	3115	9	1.3e-11	1	xGG_GGx	multiple xGG (x = A, D, F, G, I, K, L, M, N, P, R, S, T, V, Y)	g123	d43	t176	g123_d43	g123_d43_t176		g49
Caerostris darwini	FLAG_B_initial_2654.1	GTHGGL	3116	3121	6	4e-08	1	GL	GL (GGL, GGGL) containing	g033	d01	t062	g033_d01	g033_d01_t062		g20
Caerostris darwini	FLAG_B_initial_2654.1	GAGGMAPGA	3122	3130	9	1e-11	1	xGG_GGx	GGM (GGGM) containing	g123	d23	t003	g123_d23	g123_d23_t003		novel definition
Caerostris darwini	FLAG_B_initial_2654.1	GVSEPGA	3131	3137	7	5.2e-09	1	GVx	GVx containing (x = G, P, S, Y)	g058	d01	t007	g058_d01	g058_d01_t007		novel definition
Caerostris darwini	FLAG_B_initial_2654.1	GGSESGA	3138	3144	7	8.2e-09	1	xGG_GGx	GGSE containing	g123	d31	t004	g123_d31	g123_d31_t004		novel definition
Caerostris darwini	FLAG_B_initial_2654.1	GGPSGGPGGV	3145	3154	10	1.3e-12	1	xGG_GGx	multiple xGG (x = A, D, F, G, I, K, L, M, N, P, R, S, T, V, Y)	g123	d43	t189	g123_d43	g123_d43_t189		g49
Caerostris darwini	FLAG_B_initial_2654.1	TVVDNIPVNV	3155	3164	10	3.2e-13	1	TxxDNxSVxV	TxxDNxSVxV containing (x=A, I, L, N, S, T, V), FLAG spacer	g119	d01	t012	g119_d01	g119_d01_t012		novel definition
Caerostris darwini	FLAG_B_initial_2654.1	GGGSTGT	3165	3171	7	6e-09	1	xGG_GGx	GGS (GGGS) containing	g123	d30	t009	g123_d30	g123_d30_t009		g19
Caerostris darwini	FLAG_B_initial_2654.1	GGDGT	3172	3176	5	1e-06	1	xGG_GGx	GGD (GGGD) containing	g123	d08	t003	g123_d08	g123_d08_t003		novel definition
Caerostris darwini	FLAG_B_initial_2654.1	GGAGTGGT	3177	3184	8	4.1e-10	1	xGG_GGx	multiple xGG (x = A, D, F, G, I, K, L, M, N, P, R, S, T, V, Y)	g123	d43	t083	g123_d43	g123_d43_t083		g49
Caerostris darwini	FLAG_B_initial_2654.1	GGLLGGGF	3185	3192	8	5.4e-10	1	xGG_GGx	GxxAGGGF containing (x=A, D, E, G)	g123	d40	t010	g123_d40	g123_d40_t010		novel definition
Caerostris darwini	FLAG_B_initial_2654.1	RGLGVPGAA	3193	3201	9	2.7e-11	1	RGLGxPGA	RGLGxPGA containing (x = D, V)	g109	d01	t002	g109_d01	g109_d01_t002		novel definition
Caerostris darwini	FLAG_B_initial_2654.1	DGFGGPGA	3202	3209	8	1.8e-10	1	xGG_GGx	multiple xGG (x = A, D, F, G, I, K, L, M, N, P, R, S, T, V, Y)	g123	d43	t011	g123_d43	g123_d43_t011		g49
Caerostris darwini	FLAG_B_initial_2654.1	GGMAGPGSGGPSGG	3210	3223	14	1.2e-17	1	xGG_GGx	multiple xGG (x = A, D, F, G, I, K, L, M, N, P, R, S, T, V, Y)	g123	d43	t129	g123_d43	g123_d43_t129		g49
Caerostris darwini	FLAG_B_initial_2654.1	SRMMYGPG	3224	3231	8	1.6e-11	1	SGMMY	SGMMY containing, FLAG spacer	g112	d01	t016	g112_d01	g112_d01_t016		novel definition
Caerostris darwini	FLAG_B_initial_2654.1	SGGTGDRF	3232	3239	8	1.6e-10	1	xGG_GGx	GGT (GGGT) containing	g123	d32	t008	g123_d32	g123_d32_t008		novel definition
Caerostris darwini	FLAG_B_initial_2654.1	GSGA	3240	3243	4	2.6e-05	1	GSG	GSG (GSGG) containing	g048	d01	t002	g048_d01	g048_d01_t002		novel definition	high_pvalue
Caerostris darwini	FLAG_B_initial_2654.1	GGAAGGGF	3244	3251	8	3.4e-10	1	xGG_GGx	GxxAGGGF containing (x=A, D, E, G)	g123	d40	t004	g123_d40	g123_d40_t004		novel definition
Caerostris darwini	FLAG_B_initial_2654.1	GGPSGPGGP	3252	3260	9	1.5e-11	1	xGG_GGx	multiple xGG (x = A, D, F, G, I, K, L, M, N, P, R, S, T, V, Y)	g123	d43	t194	g123_d43	g123_d43_t194		g49
Caerostris darwini	FLAG_B_initial_2654.1	GGPGGD	3261	3266	6	5.5e-06	0.8333	xGG_GGx	multiple xGG (x = A, D, F, G, I, K, L, M, N, P, R, S, T, V, Y)	g123	d43	t157	g123_d43	g123_d43_t157		g49
Caerostris darwini	FLAG_B_initial_2654.1	PGAPGSP	3268	3274	7	3.4e-09	1	PGAPG	PGAPG containing	g082	d01	t002	g082_d01	g082_d01_t002		novel definition
Caerostris darwini	FLAG_B_initial_2654.1	GGAGAGGTGA	3275	3284	10	2.1e-08	0.8	xGG_GGx	multiple xGG (x = A, D, F, G, I, K, L, M, N, P, R, S, T, V, Y)	g123	d43	t032	g123_d43	g123_d43_t032		g49
Caerostris darwini	FLAG_B_initial_2654.1	GPGGGGMS	3287	3294	8	9.3e-09	0.875	xGG_GGx	GGM (GGGM) containing	g123	d23	t013	g123_d23	g123_d23_t013		novel definition
Caerostris darwini	FLAG_B_initial_2654.1	LPGAVGIS	3295	3302	8	4.3e-10	1	A|G|P|Q|R|S|V|Y_rich	enrichment of A, G, P, Q, S, or Y residues (>50% length)	g001	d01	t055	g001_d01	g001_d01_t055		novel definition
Caerostris darwini	FLAG_B_initial_2654.1	GGPGEL	3303	3308	6	9.6e-08	1	xGG_GGx	GGP (GGGP) containing	g123	d26	t013	g123_d26	g123_d26_t013		novel definition
Caerostris darwini	FLAG_B_initial_2654.1	GGAGG	3309	3313	5	1.7e-06	1	xGG_GGx	GGA (GGGA) containing	g123	d04	t004	g123_d04	g123_d04_t004		novel definition
Caerostris darwini	FLAG_B_initial_2654.1	AGPGGAAGL	3315	3323	9	4.2e-11	1	GL	GL (GGL, GGGL) containing	g033	d01	t002	g033_d01	g033_d01_t002		g20
Caerostris darwini	FLAG_B_initial_2654.1	GGMGGVGPGG	3324	3333	10	5.7e-13	1	xGG_GGx	multiple xGG (x = A, D, F, G, I, K, L, M, N, P, R, S, T, V, Y)	g123	d43	t137	g123_d43	g123_d43_t137		g49
Caerostris darwini	FLAG_B_initial_2654.1	SGMMYGAGVLGA	3334	3345	12	9.3e-16	1	SGMMY	SGMMY containing, FLAG spacer	g112	d01	t005	g112_d01	g112_d01_t005		novel definition
Caerostris darwini	FLAG_B_initial_2654.1	GGAGG	3346	3350	5	9.2e-05	0.8	xGG_GGx	GGA (GGGA) containing	g123	d04	t004	g123_d04	g123_d04_t004		novel definition	high_pvalue
Caerostris darwini	FLAG_B_initial_2654.1	GGLGGPGGP	3351	3359	9	2.6e-11	1	xGG_GGx	multiple xGG (x = A, D, F, G, I, K, L, M, N, P, R, S, T, V, Y)	g123	d43	t123	g123_d43	g123_d43_t123		g49
Caerostris darwini	FLAG_B_initial_2654.1	GGAAGGGF	3360	3367	8	3.4e-10	1	xGG_GGx	GxxAGGGF containing (x=A, D, E, G)	g123	d40	t004	g123_d40	g123_d40_t004		novel definition
Caerostris darwini	FLAG_B_initial_2654.1	GGPGGP	3368	3373	6	5.9e-08	1	xGG_GGx	multiple xGG (x = A, D, F, G, I, K, L, M, N, P, R, S, T, V, Y)	g123	d43	t166	g123_d43	g123_d43_t166		g49
Caerostris darwini	FLAG_B_initial_2654.1	GGPGGPGGQ	3374	3382	9	8.9e-08	0.7778	xGG_GGx	multiple xGG (x = A, D, F, G, I, K, L, M, N, P, R, S, T, V, Y)	g123	d43	t173	g123_d43	g123_d43_t173		g49
Caerostris darwini	FLAG_B_initial_2654.1	GAGGMAPGA	3383	3391	9	1e-11	1	xGG_GGx	GGM (GGGM) containing	g123	d23	t003	g123_d23	g123_d23_t003		novel definition
Caerostris darwini	FLAG_B_initial_2654.1	GGSEPGA	3392	3398	7	5.6e-09	1	xGG_GGx	GGSE containing	g123	d31	t003	g123_d31	g123_d31_t003		novel definition
Caerostris darwini	FLAG_B_initial_2654.1	GGPSGGPGGV	3399	3408	10	1.3e-12	1	xGG_GGx	multiple xGG (x = A, D, F, G, I, K, L, M, N, P, R, S, T, V, Y)	g123	d43	t189	g123_d43	g123_d43_t189		g49
Caerostris darwini	FLAG_B_initial_2654.1	TVVDNISVNV	3409	3418	10	4.6e-13	1	TxxDNxSVxV	TxxDNxSVxV containing (x=A, I, L, N, S, T, V), FLAG spacer	g119	d01	t014	g119_d01	g119_d01_t014		novel definition
Caerostris darwini	FLAG_B_initial_2654.1	GGGSTGT	3419	3425	7	6e-09	1	xGG_GGx	GGS (GGGS) containing	g123	d30	t009	g123_d30	g123_d30_t009		g19
Caerostris darwini	FLAG_B_initial_2654.1	GGDGT	3426	3430	5	1e-06	1	xGG_GGx	GGD (GGGD) containing	g123	d08	t003	g123_d08	g123_d08_t003		novel definition
Caerostris darwini	FLAG_B_initial_2654.1	GGAGTGGT	3431	3438	8	4.1e-10	1	xGG_GGx	multiple xGG (x = A, D, F, G, I, K, L, M, N, P, R, S, T, V, Y)	g123	d43	t083	g123_d43	g123_d43_t083		g49
Caerostris darwini	FLAG_B_initial_2654.1	GGLLGGGF	3439	3446	8	5.4e-10	1	xGG_GGx	GxxAGGGF containing (x=A, D, E, G)	g123	d40	t010	g123_d40	g123_d40_t010		novel definition
Caerostris darwini	FLAG_B_initial_2654.1	RGLGVPGAA	3447	3455	9	2.7e-11	1	RGLGxPGA	RGLGxPGA containing (x = D, V)	g109	d01	t002	g109_d01	g109_d01_t002		novel definition
Caerostris darwini	FLAG_B_initial_2654.1	DGFGGPGA	3456	3463	8	1.8e-10	1	xGG_GGx	multiple xGG (x = A, D, F, G, I, K, L, M, N, P, R, S, T, V, Y)	g123	d43	t011	g123_d43	g123_d43_t011		g49
Caerostris darwini	FLAG_B_initial_2654.1	GGMAGPGSGGPSGG	3464	3477	14	1.2e-17	1	xGG_GGx	multiple xGG (x = A, D, F, G, I, K, L, M, N, P, R, S, T, V, Y)	g123	d43	t129	g123_d43	g123_d43_t129		g49
Caerostris darwini	FLAG_B_initial_2654.1	SRMMYGPG	3478	3485	8	1.6e-11	1	SGMMY	SGMMY containing, FLAG spacer	g112	d01	t016	g112_d01	g112_d01_t016		novel definition
Caerostris darwini	FLAG_B_initial_2654.1	SGGTGDRF	3486	3493	8	1.6e-10	1	xGG_GGx	GGT (GGGT) containing	g123	d32	t008	g123_d32	g123_d32_t008		novel definition
Caerostris darwini	FLAG_B_initial_2654.1	GSGA	3494	3497	4	2.6e-05	1	GSG	GSG (GSGG) containing	g048	d01	t002	g048_d01	g048_d01_t002		novel definition	high_pvalue
Caerostris darwini	FLAG_B_initial_2654.1	GGAAGGGF	3498	3505	8	3.4e-10	1	xGG_GGx	GxxAGGGF containing (x=A, D, E, G)	g123	d40	t004	g123_d40	g123_d40_t004		novel definition
Caerostris darwini	FLAG_B_initial_2654.1	GGPSGPGGP	3506	3514	9	1.5e-11	1	xGG_GGx	multiple xGG (x = A, D, F, G, I, K, L, M, N, P, R, S, T, V, Y)	g123	d43	t194	g123_d43	g123_d43_t194		g49
Caerostris darwini	FLAG_B_initial_2654.1	GGPGGD	3515	3520	6	5.5e-06	0.8333	xGG_GGx	multiple xGG (x = A, D, F, G, I, K, L, M, N, P, R, S, T, V, Y)	g123	d43	t157	g123_d43	g123_d43_t157		g49
Caerostris darwini	FLAG_B_initial_2654.1	PGAPGSP	3522	3528	7	3.4e-09	1	PGAPG	PGAPG containing	g082	d01	t002	g082_d01	g082_d01_t002		novel definition
Caerostris darwini	FLAG_B_initial_2654.1	GGAGAGGTGA	3529	3538	10	2.1e-08	0.8	xGG_GGx	multiple xGG (x = A, D, F, G, I, K, L, M, N, P, R, S, T, V, Y)	g123	d43	t032	g123_d43	g123_d43_t032		g49
Caerostris darwini	FLAG_B_initial_2654.1	GPGGGGMS	3541	3548	8	9.3e-09	0.875	xGG_GGx	GGM (GGGM) containing	g123	d23	t013	g123_d23	g123_d23_t013		novel definition
Caerostris darwini	FLAG_B_initial_2654.1	LPGAVGIS	3549	3556	8	4.3e-10	1	A|G|P|Q|R|S|V|Y_rich	enrichment of A, G, P, Q, S, or Y residues (>50% length)	g001	d01	t055	g001_d01	g001_d01_t055		novel definition
Caerostris darwini	FLAG_B_initial_2654.1	GGPGEL	3557	3562	6	9.6e-08	1	xGG_GGx	GGP (GGGP) containing	g123	d26	t013	g123_d26	g123_d26_t013		novel definition
Caerostris darwini	FLAG_B_initial_2654.1	GGAGG	3563	3567	5	1.7e-06	1	xGG_GGx	GGA (GGGA) containing	g123	d04	t004	g123_d04	g123_d04_t004		novel definition
Caerostris darwini	FLAG_B_initial_2654.1	AGPGGAAGL	3569	3577	9	4.2e-11	1	GL	GL (GGL, GGGL) containing	g033	d01	t002	g033_d01	g033_d01_t002		g20
Caerostris darwini	FLAG_B_initial_2654.1	GGMGGVGPGG	3578	3587	10	5.7e-13	1	xGG_GGx	multiple xGG (x = A, D, F, G, I, K, L, M, N, P, R, S, T, V, Y)	g123	d43	t137	g123_d43	g123_d43_t137		g49
Caerostris darwini	FLAG_B_initial_2654.1	SGMMYGAGVLGA	3588	3599	12	9.3e-16	1	SGMMY	SGMMY containing, FLAG spacer	g112	d01	t005	g112_d01	g112_d01_t005		novel definition
Caerostris darwini	FLAG_B_initial_2654.1	GGAGG	3600	3604	5	9.2e-05	0.8	xGG_GGx	GGA (GGGA) containing	g123	d04	t004	g123_d04	g123_d04_t004		novel definition	high_pvalue
Caerostris darwini	FLAG_B_initial_2654.1	GGLGGPGGP	3605	3613	9	2.6e-11	1	xGG_GGx	multiple xGG (x = A, D, F, G, I, K, L, M, N, P, R, S, T, V, Y)	g123	d43	t123	g123_d43	g123_d43_t123		g49
Caerostris darwini	FLAG_B_initial_2654.1	GGAAGGGF	3614	3621	8	3.4e-10	1	xGG_GGx	GxxAGGGF containing (x=A, D, E, G)	g123	d40	t004	g123_d40	g123_d40_t004		novel definition
Caerostris darwini	FLAG_B_initial_2654.1	GGPGGPGGQ	3622	3630	9	1.2e-11	1	xGG_GGx	multiple xGG (x = A, D, F, G, I, K, L, M, N, P, R, S, T, V, Y)	g123	d43	t173	g123_d43	g123_d43_t173		g49
Caerostris darwini	FLAG_B_initial_2654.1	GLPGGL	3631	3636	6	1.4e-07	1	GL	GL (GGL, GGGL) containing	g033	d01	t051	g033_d01	g033_d01_t051		g20
Caerostris darwini	FLAG_B_initial_2654.1	GAGGMAPGA	3637	3645	9	1e-11	1	xGG_GGx	GGM (GGGM) containing	g123	d23	t003	g123_d23	g123_d23_t003		novel definition
Caerostris darwini	FLAG_B_initial_2654.1	GGSEPGA	3646	3652	7	5.6e-09	1	xGG_GGx	GGSE containing	g123	d31	t003	g123_d31	g123_d31_t003		novel definition
Caerostris darwini	FLAG_B_initial_2654.1	GGPSGGPGGV	3653	3662	10	1.3e-12	1	xGG_GGx	multiple xGG (x = A, D, F, G, I, K, L, M, N, P, R, S, T, V, Y)	g123	d43	t189	g123_d43	g123_d43_t189		g49
Caerostris darwini	FLAG_B_initial_2654.1	TVVDNISVNV	3663	3672	10	4.6e-13	1	TxxDNxSVxV	TxxDNxSVxV containing (x=A, I, L, N, S, T, V), FLAG spacer	g119	d01	t014	g119_d01	g119_d01_t014		novel definition
Caerostris darwini	FLAG_B_initial_2654.1	GGGGTGT	3673	3679	7	5.6e-09	1	nonAla_run	3 or more AA in homogenous stretch (G,K, P, D, N, S, T)	g078	d01	t017	g078_d01	g078_d01_t017		g57
Caerostris darwini	FLAG_B_initial_2654.1	GGAGTGGE	3680	3687	8	4.3e-10	1	xGG_GGx	multiple xGG (x = A, D, F, G, I, K, L, M, N, P, R, S, T, V, Y)	g123	d43	t082	g123_d43	g123_d43_t082		g49
Caerostris darwini	FLAG_B_initial_2654.1	GGSLGGGF	3688	3695	8	4.3e-10	1	xGG_GGx	multiple xGG (x = A, D, F, G, I, K, L, M, N, P, R, S, T, V, Y)	g123	d43	t269	g123_d43	g123_d43_t269		g49
Caerostris darwini	FLAG_B_initial_2654.1	GGPRVPATP	3696	3704	9	9e-12	1	xGG_GGx	GGP (GGGP) containing	g123	d26	t024	g123_d26	g123_d26_t024		novel definition
Caerostris darwini	FLAG_B_initial_2654.1	GGFGGPGA	3705	3712	8	2.4e-10	1	xGG_GGx	multiple xGG (x = A, D, F, G, I, K, L, M, N, P, R, S, T, V, Y)	g123	d43	t097	g123_d43	g123_d43_t097		g49
Caerostris darwini	FLAG_B_initial_2654.1	GGMAGPVSGGTSGG	3713	3726	14	1.4e-17	1	xGG_GGx	multiple xGG (x = A, D, F, G, I, K, L, M, N, P, R, S, T, V, Y)	g123	d43	t131	g123_d43	g123_d43_t131		g49
Caerostris darwini	FLAG_B_initial_2654.1	SGMMYGPGAGGA	3727	3738	12	3.3e-12	0.8333	SGMMY	SGMMY containing, FLAG spacer	g112	d01	t009	g112_d01	g112_d01_t009		novel definition
Caerostris darwini	FLAG_B_initial_2654.1	GSGA	3743	3746	4	2.6e-05	1	GSG	GSG (GSGG) containing	g048	d01	t002	g048_d01	g048_d01_t002		novel definition	high_pvalue
Caerostris darwini	FLAG_B_initial_2654.1	GGATGGGF	3747	3754	8	2.8e-10	1	xGG_GGx	GxxAGGGF containing (x=A, D, E, G)	g123	d40	t008	g123_d40	g123_d40_t008		novel definition
Caerostris darwini	FLAG_B_initial_2654.1	GGPSGPGGP	3755	3763	9	1.5e-11	1	xGG_GGx	multiple xGG (x = A, D, F, G, I, K, L, M, N, P, R, S, T, V, Y)	g123	d43	t194	g123_d43	g123_d43_t194		g49
Caerostris darwini	FLAG_B_initial_2654.1	GGLGGGT	3764	3770	7	8.7e-09	1	xGG_GGx	multiple xGG (x = A, D, F, G, I, K, L, M, N, P, R, S, T, V, Y)	g123	d43	t117	g123_d43	g123_d43_t117		g49
Caerostris darwini	FLAG_B_initial_2654.1	PGAPGFL	3771	3777	7	3.3e-09	1	PGAPG	PGAPG containing	g082	d01	t001	g082_d01	g082_d01_t001		novel definition
Caerostris darwini	FLAG_B_initial_2654.1	GGLDT	3778	3782	5	1.3e-06	1	GL	GL (GGL, GGGL) containing	g033	d01	t023	g033_d01	g033_d01_t023		g20
Caerostris darwini	FLAG_B_initial_2654.1	GGPGGD	3783	3788	6	5.5e-06	0.8333	xGG_GGx	multiple xGG (x = A, D, F, G, I, K, L, M, N, P, R, S, T, V, Y)	g123	d43	t157	g123_d43	g123_d43_t157		g49
Caerostris darwini	FLAG_B_initial_2654.1	GPGDVGMS	3790	3797	8	9.5e-11	1	xGG_GGx	GGM (GGGM) containing [variant]	g123	d24	t001	g123_d24	g123_d24_t001	variant	novel definition
Caerostris darwini	FLAG_B_initial_2654.1	GPGAGGIS	3798	3805	8	3.5e-10	1	GPG	GPGAxxIS containing (x=A, G, R, S, V, Y)	g037	d02	t002	g037_d02	g037_d02_t002		novel definition
Caerostris darwini	FLAG_B_initial_2654.1	DGPGGL	3806	3811	6	8e-08	1	GL	GL (GGL, GGGL) containing	g033	d01	t008	g033_d01	g033_d01_t008		g20
Caerostris darwini	FLAG_B_initial_2654.1	GGPVGV	3812	3817	6	7e-08	1	xGG_GGx	GGP (GGGP) containing	g123	d26	t027	g123_d26	g123_d26_t027		novel definition
Caerostris darwini	FLAG_B_initial_2654.1	AGPGGAGGL	3818	3826	9	3.9e-11	1	GL	GL (GGL, GGGL) containing	g033	d01	t003	g033_d01	g033_d01_t003		g20
Caerostris darwini	FLAG_B_initial_2654.1	GGMDGVGPGG	3827	3836	10	4.3e-13	1	xGG_GGx	GGM (GGGM) containing	g123	d23	t008	g123_d23	g123_d23_t008		novel definition
Caerostris darwini	FLAG_B_initial_2654.1	SGMMYAPGA	3837	3845	9	1.7e-12	1	SGMMY	SGMMY containing, FLAG spacer	g112	d01	t003	g112_d01	g112_d01_t003		novel definition
Caerostris darwini	FLAG_B_initial_2654.1	GDAAGGGF	3846	3853	8	2.6e-10	1	xGG_GGx	GxxAGGGF containing (x=A, D, E, G)	g123	d40	t002	g123_d40	g123_d40_t002		novel definition
Caerostris darwini	FLAG_B_initial_2654.1	GGTGGPG	3854	3860	7	4.8e-09	1	xGG_GGx	multiple xGG (x = A, D, F, G, I, K, L, M, N, P, R, S, T, V, Y)	g123	d43	t277	g123_d43	g123_d43_t277		g49
Caerostris darwini	FLAG_B_initial_2654.1	GPSTSGLPS	3864	3872	9	2e-05	0.5556	GPSTSxxxx	GPSTSxxxx containing (x=A, G, L, P, R, S, V)	g041	d01	t001	g041_d01	g041_d01_t001		novel definition	high_pvalue
Caerostris darwini	FLAG_B_initial_2654.1	GNGGGGSGFSNGK	3874	3886	13	2e-06	0.5385	nonAla_run	3 or more AA in homogenous stretch (G,K, P, D, N, S, T)	g078	d01	t020	g078_d01	g078_d01_t020		g57
Caerostris darwini	FLAG_B_initial_2654.1	GLSGPGPQ	3923	3930	8	1.1e-05	0.625	GPGPQ	GPGPQ containing (MaSp4)	g038	d01	t002	g038_d01	g038_d01_t002		novel definition	high_pvalue
Caerostris darwini	FLAG_B_initial_2654.1	SSAAASTAS	3939	3947	9	3.1e-05	0.5556	polyAla	stretches of Alanine, with substitutions (S, T, V, P, D, R, E, G)	g086	d02	t097	g086_d02	g086_d02_t097		g62	high_pvalue
Caerostris darwini	FLAG_C_unlinked_NTD_2654.2	GGVGNIV	40	46	7	2.6e-05	0.5714	xGG_GGx	GGV (GGGV) containing	g123	d34	t007	g123_d34	g123_d34_t007		novel definition	high_pvalue
Caerostris darwini	FLAG_C_unlinked_NTD_2654.2	VGPESGG	98	104	7	9.4e-06	0.7143	VGPx	VGPx containing (x = E, G)	g120	d01	t001	g120_d01	g120_d01_t001		novel definition
Caerostris darwini	FLAG_C_unlinked_NTD_2654.2	GGPGGYY	155	161	7	2.1e-05	0.5714	GxGGx	GPGGY containing	g059	d05	t002	g059_d05	g059_d05_t002		g23	high_pvalue
Caerostris darwini	FLAG_C_unlinked_NTD_2654.2	GGQGGTP	167	173	7	2.8e-09	1	xGG_GGx	multiple xGG (x = A, D, F, G, I, K, L, M, N, P, R, S, T, V, Y)	g123	d43	t211	g123_d43	g123_d43_t211		g49
Caerostris darwini	FLAG_C_unlinked_NTD_2654.2	KVVETVSVSI	174	183	10	1.1e-12	1	Krich	KxNVPxKT containing (x = I, V), FLAG spacer	g068	d03	t004	g068_d03	g068_d03_t004		g41
Caerostris darwini	FLAG_C_unlinked_NTD_2654.2	GGAGGYGG	184	191	8	2.5e-08	0.875	xGG_GGx	multiple xGG (x = A, D, F, G, I, K, L, M, N, P, R, S, T, V, Y)	g123	d43	t068	g123_d43	g123_d43_t068		g49
Caerostris darwini	FLAG_C_unlinked_NTD_2654.2	GGGYGGGQGYGGG	192	204	13	1.6e-09	0.6923	xGG_GGx	GGGYGGGQ containing	g123	d18	t003	g123_d18	g123_d18_t003		novel definition
Caerostris darwini	FLAG_C_unlinked_NTD_2654.2	GGQGGY	206	211	6	3.1e-08	1	xGG_GGx	multiple xGG (x = A, D, F, G, I, K, L, M, N, P, R, S, T, V, Y)	g123	d43	t212	g123_d43	g123_d43_t212		g49
Caerostris darwini	FLAG_C_unlinked_NTD_2654.2	SGGYGGYGGG	214	223	10	5.7e-11	0.9	xGG_GGx	multiple xGG (x = A, D, F, G, I, K, L, M, N, P, R, S, T, V, Y)	g123	d43	t344	g123_d43	g123_d43_t344		g49
Caerostris darwini	FLAG_C_unlinked_NTD_2654.2	GGQGGP	225	230	6	4.7e-08	1	xGG_GGx	multiple xGG (x = A, D, F, G, I, K, L, M, N, P, R, S, T, V, Y)	g123	d43	t204	g123_d43	g123_d43_t204		g49
Caerostris darwini	FLAG_C_unlinked_NTD_2654.2	GGPGGPGGP	231	239	9	1.4e-11	1	xGG_GGx	multiple xGG (x = A, D, F, G, I, K, L, M, N, P, R, S, T, V, Y)	g123	d43	t171	g123_d43	g123_d43_t171		g49
Caerostris darwini	FLAG_C_unlinked_NTD_2654.2	GPGGV	241	245	5	4.5e-05	0.8	xGG_GGx	GGV (GGGV) containing	g123	d34	t010	g123_d34	g123_d34_t010		novel definition	high_pvalue
Caerostris darwini	FLAG_C_unlinked_NTD_2654.2	GGVGDIS	246	252	7	4.6e-09	1	xGG_GGx	GGV (GGGV) containing	g123	d34	t006	g123_d34	g123_d34_t006		novel definition
Caerostris darwini	FLAG_C_unlinked_NTD_2654.2	GGAGPSGGGAGGV	255	267	13	6.8e-16	1	xGG_GGx	multiple xGG (x = A, D, F, G, I, K, L, M, N, P, R, S, T, V, Y)	g123	d43	t078	g123_d43	g123_d43_t078		g49
Caerostris darwini	FLAG_C_unlinked_NTD_2654.2	TVVDNLSVNV	268	277	10	7.5e-13	1	TxxDNxSVxV	TxxDNxSVxV containing (x=A, I, L, N, S, T, V), FLAG spacer	g119	d01	t015	g119_d01	g119_d01_t015		novel definition
Caerostris darwini	FLAG_C_unlinked_NTD_2654.2	GGAGAGGA	278	285	8	6.2e-10	1	xGG_GGx	multiple xGG (x = A, D, F, G, I, K, L, M, N, P, R, S, T, V, Y)	g123	d43	t028	g123_d43	g123_d43_t028		g49
Caerostris darwini	FLAG_C_unlinked_NTD_2654.2	GASGAGTGGAAGSP	286	299	14	5.1e-17	1	GA	GAAG containing	g026	d05	t005	g026_d05	g026_d05_t005		novel definition
Caerostris darwini	FLAG_C_unlinked_NTD_2654.2	GGQGGPGGP	303	311	9	1.6e-09	0.8889	xGG_GGx	multiple xGG (x = A, D, F, G, I, K, L, M, N, P, R, S, T, V, Y)	g123	d43	t205	g123_d43	g123_d43_t205		g49
Caerostris darwini	FLAG_C_unlinked_NTD_2654.2	GGPGGPGGP	312	320	9	1.4e-11	1	xGG_GGx	multiple xGG (x = A, D, F, G, I, K, L, M, N, P, R, S, T, V, Y)	g123	d43	t171	g123_d43	g123_d43_t171		g49
Caerostris darwini	FLAG_C_unlinked_NTD_2654.2	GAAGGMT	324	330	7	2.4e-09	1	xGG_GGx	GGM (GGGM) containing	g123	d23	t002	g123_d23	g123_d23_t002		novel definition
Caerostris darwini	FLAG_C_unlinked_NTD_2654.2	GAGAGG	331	336	6	9.8e-06	0.8333	GA	multiple instances of GA repeat	g026	d06	t037	g026_d06	g026_d06_t037		g47
Caerostris darwini	FLAG_C_unlinked_NTD_2654.2	PSGGAGGSG	337	345	9	3.2e-11	1	xGG_GGx	multiple xGG (x = A, D, F, G, I, K, L, M, N, P, R, S, T, V, Y)	g123	d43	t334	g123_d43	g123_d43_t334		g49
Caerostris darwini	FLAG_C_unlinked_NTD_2654.2	PITISGTLSV	346	355	10	1.3e-12	1	PITxSxxLNV	PITxSxxLNV containing (x=G, I, N, S, V), FLAG spacer	g084	d01	t004	g084_d01	g084_d01_t004		novel definition
Caerostris darwini	FLAG_C_unlinked_NTD_2654.2	GGAGAGGAGP	356	365	10	2.2e-12	1	xGG_GGx	multiple xGG (x = A, D, F, G, I, K, L, M, N, P, R, S, T, V, Y)	g123	d43	t030	g123_d43	g123_d43_t030		g49
Caerostris darwini	FLAG_C_unlinked_NTD_2654.2	GGSGGGAGGF	374	383	10	1.7e-12	1	xGG_GGx	multiple xGG (x = A, D, F, G, I, K, L, M, N, P, R, S, T, V, Y)	g123	d43	t252	g123_d43	g123_d43_t252		g49
Caerostris darwini	FLAG_C_unlinked_NTD_2654.2	GGQGGPGGP	384	392	9	1.2e-11	1	xGG_GGx	multiple xGG (x = A, D, F, G, I, K, L, M, N, P, R, S, T, V, Y)	g123	d43	t205	g123_d43	g123_d43_t205		g49
Caerostris darwini	FLAG_C_unlinked_NTD_2654.2	GGPGGPGGQ	393	401	9	1.6e-09	0.8889	xGG_GGx	multiple xGG (x = A, D, F, G, I, K, L, M, N, P, R, S, T, V, Y)	g123	d43	t173	g123_d43	g123_d43_t173		g49
Caerostris darwini	FLAG_C_unlinked_NTD_2654.2	GAGAG	403	407	5	1.8e-06	1	GA	multiple instances of GA repeat	g026	d06	t031	g026_d06	g026_d06_t031		g47
Caerostris darwini	FLAG_C_unlinked_NTD_2654.2	GVGPGTGGAS	408	417	10	1.7e-12	1	xGG_GGx	GGA (GGGA) containing	g123	d04	t014	g123_d04	g123_d04_t014		novel definition
Caerostris darwini	FLAG_C_unlinked_NTD_2654.2	GPGGGSGPV	418	426	9	1.9e-11	1	xGG_GGx	GGS (GGGS) containing	g123	d30	t032	g123_d30	g123_d30_t032		g19
Caerostris darwini	FLAG_C_unlinked_NTD_2654.2	TVTDNVSVTV	427	436	10	6.3e-13	1	TxxDNxSVxV	TxxDNxSVxV containing (x=A, I, L, N, S, T, V), FLAG spacer	g119	d01	t009	g119_d01	g119_d01_t009		novel definition
Caerostris darwini	FLAG_C_unlinked_NTD_2654.2	GGSGGSGGSGA	437	447	11	2.1e-11	0.9091	xGG_GGx	multiple xGG (x = A, D, F, G, I, K, L, M, N, P, R, S, T, V, Y)	g123	d43	t266	g123_d43	g123_d43_t266		g49
Caerostris darwini	FLAG_C_unlinked_NTD_2654.2	GGAGGALGSGGGFGGF	448	463	16	1.5e-19	1	xGG_GGx	multiple xGG (x = A, D, F, G, I, K, L, M, N, P, R, S, T, V, Y)	g123	d43	t035	g123_d43	g123_d43_t035		g49
Caerostris darwini	FLAG_C_unlinked_NTD_2654.2	GGPGGPGGP	467	475	9	1.4e-11	1	xGG_GGx	multiple xGG (x = A, D, F, G, I, K, L, M, N, P, R, S, T, V, Y)	g123	d43	t171	g123_d43	g123_d43_t171		g49
Caerostris darwini	FLAG_C_unlinked_NTD_2654.2	GAPGAPGAP	476	484	9	1.3e-09	0.8889	GA	multiple instances of GA repeat	g026	d06	t045	g026_d06	g026_d06_t045		g47
Caerostris darwini	FLAG_C_unlinked_NTD_2654.2	GVGGPGGYYGPGA	488	500	13	9.8e-17	1	GxGGx	GPGGY containing	g059	d05	t005	g059_d05	g059_d05_t005		g23
Caerostris darwini	FLAG_C_unlinked_NTD_2654.2	GGAGGML	501	507	7	3.6e-09	1	xGG_GGx	multiple xGG (x = A, D, F, G, I, K, L, M, N, P, R, S, T, V, Y)	g123	d43	t045	g123_d43	g123_d43_t045		g49
Caerostris darwini	FLAG_C_unlinked_NTD_2654.2	GSGLGGVGGG	508	517	10	2.5e-08	0.8	xGG_GGx	multiple xGG (x = A, D, F, G, I, K, L, M, N, P, R, S, T, V, Y)	g123	d43	t321	g123_d43	g123_d43_t321		g49
Caerostris darwini	FLAG_D_final_2357_4664	GGVGNIV	40	46	7	2.6e-05	0.5714	xGG_GGx	GGV (GGGV) containing	g123	d34	t007	g123_d34	g123_d34_t007		novel definition	high_pvalue
Caerostris darwini	FLAG_D_final_2357_4664	PKQQAPASSSATEAAA	85	100	16	2.1e-06	0.5	nonAla_run	3 or more AA in homogenous stretch (G,K, P, D, N, S, T)	g078	d01	t027	g078_d01	g078_d01_t027		g57
Caerostris darwini	FLAG_D_final_2357_4664	NTEFVDL	130	136	7	4.9e-05	0.5714	unassigned	no obvious grouping	g140	d01	t035	g140_d01	g140_d01_t035		g89	high_pvalue
Caerostris darwini	FLAG_D_final_2357_4664	SSSAAAAASS	145	154	10	2.7e-05	0.5	polyAla	stretches of Alanine, with substitutions (S, T, V, P, D, R, E, G)	g086	d02	t101	g086_d02	g086_d02_t101		g62	high_pvalue
Caerostris darwini	FLAG_D_final_2357_4664	GGPGGYY	155	161	7	2.1e-05	0.5714	GxGGx	GPGGY containing	g059	d05	t002	g059_d05	g059_d05_t002		g23	high_pvalue
Caerostris darwini	FLAG_D_final_2357_4664	GGQGGTP	167	173	7	2.8e-09	1	xGG_GGx	multiple xGG (x = A, D, F, G, I, K, L, M, N, P, R, S, T, V, Y)	g123	d43	t211	g123_d43	g123_d43_t211		g49
Caerostris darwini	FLAG_D_final_2357_4664	KIVETVSVSI	174	183	10	9.9e-13	1	Krich	KxNVPxKT containing (x = I, V), FLAG spacer	g068	d03	t002	g068_d03	g068_d03_t002		g41
Caerostris darwini	FLAG_D_final_2357_4664	GYGGQGGY	184	191	8	1e-08	0.875	GxGGx	GQGGY containing	g059	d07	t010	g059_d07	g059_d07_t010		g29
Caerostris darwini	FLAG_D_final_2357_4664	GGPGGPGVP	193	201	9	4.4e-07	0.6667	xGG_GGx	multiple xGG (x = A, D, F, G, I, K, L, M, N, P, R, S, T, V, Y)	g123	d43	t176	g123_d43	g123_d43_t176		g49
Caerostris darwini	FLAG_D_final_2357_4664	GGVGGIS	207	213	7	3.4e-07	0.8571	xGG_GGx	multiple xGG (x = A, D, F, G, I, K, L, M, N, P, R, S, T, V, Y)	g123	d43	t283	g123_d43	g123_d43_t283		g49
Caerostris darwini	FLAG_D_final_2357_4664	GGAGPSGGGAGGV	216	228	13	7.4e-14	0.9231	xGG_GGx	multiple xGG (x = A, D, F, G, I, K, L, M, N, P, R, S, T, V, Y)	g123	d43	t078	g123_d43	g123_d43_t078		g49
Caerostris darwini	FLAG_D_final_2357_4664	TVVDNISVNV	229	238	10	1.4e-11	0.9	TxxDNxSVxV	TxxDNxSVxV containing (x=A, I, L, N, S, T, V), FLAG spacer	g119	d01	t014	g119_d01	g119_d01_t014		novel definition
Caerostris darwini	FLAG_D_final_2357_4664	GGAGAGRDGP	239	248	10	1.1e-08	0.8	xGG_GGx	GGA (GGGA) containing	g123	d04	t003	g123_d04	g123_d04_t003		novel definition
Caerostris darwini	FLAG_D_final_2357_4664	GSGGGFGGF	253	261	9	1.1e-09	0.8889	xGG_GGx	multiple xGG (x = A, D, F, G, I, K, L, M, N, P, R, S, T, V, Y)	g123	d43	t320	g123_d43	g123_d43_t320		g49
Caerostris darwini	FLAG_D_final_2357_4664	GGPGGPGGP	262	270	9	1.4e-11	1	xGG_GGx	multiple xGG (x = A, D, F, G, I, K, L, M, N, P, R, S, T, V, Y)	g123	d43	t171	g123_d43	g123_d43_t171		g49
Caerostris darwini	FLAG_D_final_2357_4664	GAGVGGSTGQ	275	284	10	6.5e-09	0.8	xGAGx	GAGV containing	g122	d04	t003	g122_d04	g122_d04_t003		novel definition
Caerostris darwini	FLAG_D_final_2357_4664	PSGGAGGSG	289	297	9	2.6e-09	0.8889	xGG_GGx	multiple xGG (x = A, D, F, G, I, K, L, M, N, P, R, S, T, V, Y)	g123	d43	t334	g123_d43	g123_d43_t334		g49
Caerostris darwini	FLAG_D_final_2357_4664	GGVGPG	307	312	6	7.5e-08	1	xGG_GGx	GGV (GGGV) containing	g123	d34	t008	g123_d34	g123_d34_t008		novel definition
Caerostris darwini	FLAG_D_final_2357_4664	GGYGSG	315	320	6	3e-06	0.8333	xGG_GGx	GGY (GGGY) containing	g123	d35	t025	g123_d35	g123_d35_t025		novel definition
Caerostris darwini	FLAG_D_final_2357_4664	GSGGGAGGF	323	331	9	2e-09	0.8889	xGG_GGx	multiple xGG (x = A, D, F, G, I, K, L, M, N, P, R, S, T, V, Y)	g123	d43	t319	g123_d43	g123_d43_t319		g49
Caerostris darwini	FLAG_D_final_2357_4664	GGPSGPGGP	332	340	9	5e-07	0.6667	xGG_GGx	multiple xGG (x = A, D, F, G, I, K, L, M, N, P, R, S, T, V, Y)	g123	d43	t194	g123_d43	g123_d43_t194		g49
Caerostris darwini	FLAG_D_final_2357_4664	GGSGGPGGPGA	341	351	11	9.8e-07	0.6364	xGG_GGx	multiple xGG (x = A, D, F, G, I, K, L, M, N, P, R, S, T, V, Y)	g123	d43	t259	g123_d43	g123_d43_t259		g49
Caerostris darwini	FLAG_D_final_2357_4664	GGFGPI	352	357	6	2.9e-06	0.8333	xGG_GGx	GGF (GGGF) containing	g123	d11	t010	g123_d11	g123_d11_t010		novel definition
Caerostris darwini	FLAG_D_final_2357_4664	GGASDSGGGSAP	359	370	12	8.9e-15	1	xGG_GGx	multiple xGG (x = A, D, F, G, I, K, L, M, N, P, R, S, T, V, Y)	g123	d43	t085	g123_d43	g123_d43_t085		g49
Caerostris darwini	FLAG_D_final_2357_4664	TVTENISVTV	372	381	10	6.6e-13	1	TxxDNxSVxV	TxxDNxSVxV containing (x=A, I, L, N, S, T, V), FLAG spacer	g119	d01	t010	g119_d01	g119_d01_t010		novel definition
Caerostris darwini	FLAG_D_final_2357_4664	GSGGSGGY	383	390	8	3.5e-08	0.875	GSG	GSG (GSGG) containing	g048	d01	t031	g048_d01	g048_d01_t031		novel definition
Caerostris darwini	FLAG_D_final_2357_4664	GGTDGGLGSGGGF	393	405	13	4.4e-16	1	xGG_GGx	multiple xGG (x = A, D, F, G, I, K, L, M, N, P, R, S, T, V, Y)	g123	d43	t276	g123_d43	g123_d43_t276		g49
Caerostris darwini	FLAG_D_final_2357_4664	GGRGGQGGAGG	406	416	11	9.5e-10	0.8182	xGG_GGx	multiple xGG (x = A, D, F, G, I, K, L, M, N, P, R, S, T, V, Y)	g123	d43	t231	g123_d43	g123_d43_t231		g49
Caerostris darwini	FLAG_D_final_2357_4664	GGQGGPGGP	418	426	9	1.6e-09	0.8889	xGG_GGx	multiple xGG (x = A, D, F, G, I, K, L, M, N, P, R, S, T, V, Y)	g123	d43	t205	g123_d43	g123_d43_t205		g49
Caerostris darwini	FLAG_D_final_2357_4664	GAPGAPGAP	427	435	9	1.7e-11	1	GA	multiple instances of GA repeat	g026	d06	t045	g026_d06	g026_d06_t045		g47
Caerostris darwini	FLAG_D_final_2357_4664	GAGGPGGI	439	446	8	3.9e-08	0.875	xGG_GGx	multiple xGG (x = A, D, F, G, I, K, L, M, N, P, R, S, T, V, Y)	g123	d43	t020	g123_d43	g123_d43_t020		g49
Caerostris darwini	FLAG_D_final_2357_4664	GPGG	448	451	4	1.7e-05	1	GPG	GPG containing	g037	d01	t005	g037_d01	g037_d01_t005		g22	high_pvalue
Caerostris darwini	FLAG_D_final_2357_4664	GGMSGPGAGGPS	452	463	12	2.9e-11	0.8333	xGG_GGx	multiple xGG (x = A, D, F, G, I, K, L, M, N, P, R, S, T, V, Y)	g123	d43	t144	g123_d43	g123_d43_t144		g49
Caerostris darwini	FLAG_D_final_2357_4664	GGPGGLGGPGA	464	474	11	1.4e-11	0.9091	GL	GL (GGL, GGGL) containing	g033	d01	t030	g033_d01	g033_d01_t030		g20
Caerostris darwini	FLAG_D_final_2357_4664	AGPGGAGGL	476	484	9	3.9e-11	1	GL	GL (GGL, GGGL) containing	g033	d01	t003	g033_d01	g033_d01_t003		g20
Caerostris darwini	FLAG_D_final_2357_4664	GGMGGAGPGG	485	494	10	6.5e-13	1	xGG_GGx	multiple xGG (x = A, D, F, G, I, K, L, M, N, P, R, S, T, V, Y)	g123	d43	t132	g123_d43	g123_d43_t132		g49
Caerostris darwini	FLAG_D_final_2357_4664	SGMMYGQG	495	502	8	1.7e-11	1	SGMMY	SGMMY containing, FLAG spacer	g112	d01	t010	g112_d01	g112_d01_t010		novel definition
Caerostris darwini	FLAG_D_final_2357_4664	AGGAGGGF	503	510	8	3.4e-10	1	xGG_GGx	multiple xGG (x = A, D, F, G, I, K, L, M, N, P, R, S, T, V, Y)	g123	d43	t003	g123_d43	g123_d43_t003		g49
Caerostris darwini	FLAG_D_final_2357_4664	GSGA	511	514	4	2.6e-05	1	GSG	GSG (GSGG) containing	g048	d01	t002	g048_d01	g048_d01_t002		novel definition	high_pvalue
Caerostris darwini	FLAG_D_final_2357_4664	GGANGGGL	515	522	8	4.9e-10	1	GL	GL (GGL, GGGL) containing	g033	d01	t020	g033_d01	g033_d01_t020		g20
Caerostris darwini	FLAG_D_final_2357_4664	GGPGGP	523	528	6	5.9e-08	1	xGG_GGx	multiple xGG (x = A, D, F, G, I, K, L, M, N, P, R, S, T, V, Y)	g123	d43	t166	g123_d43	g123_d43_t166		g49
Caerostris darwini	FLAG_D_final_2357_4664	GGPGGPGGQ	529	537	9	1.6e-09	0.8889	xGG_GGx	multiple xGG (x = A, D, F, G, I, K, L, M, N, P, R, S, T, V, Y)	g123	d43	t173	g123_d43	g123_d43_t173		g49
Caerostris darwini	FLAG_D_final_2357_4664	GAGGMGPGA	538	546	9	9.9e-12	1	xGG_GGx	GGM (GGGM) containing	g123	d23	t007	g123_d23	g123_d23_t007		novel definition
Caerostris darwini	FLAG_D_final_2357_4664	GGAGP	547	551	5	6.6e-05	0.8	xGG_GGx	GGA (GGGA) containing	g123	d04	t005	g123_d04	g123_d04_t005		novel definition	high_pvalue
Caerostris darwini	FLAG_D_final_2357_4664	GAGGMGPGA	552	560	9	9.9e-12	1	xGG_GGx	GGM (GGGM) containing	g123	d23	t007	g123_d23	g123_d23_t007		novel definition
Caerostris darwini	FLAG_D_final_2357_4664	GGPSGGPGGV	561	570	10	1.3e-12	1	xGG_GGx	multiple xGG (x = A, D, F, G, I, K, L, M, N, P, R, S, T, V, Y)	g123	d43	t189	g123_d43	g123_d43_t189		g49
Caerostris darwini	FLAG_D_final_2357_4664	TVVDNISVNV	571	580	10	4.6e-13	1	TxxDNxSVxV	TxxDNxSVxV containing (x=A, I, L, N, S, T, V), FLAG spacer	g119	d01	t014	g119_d01	g119_d01_t014		novel definition
Caerostris darwini	FLAG_D_final_2357_4664	GGAGGGGAGT	581	590	10	2.4e-12	1	xGG_GGx	multiple xGG (x = A, D, F, G, I, K, L, M, N, P, R, S, T, V, Y)	g123	d43	t038	g123_d43	g123_d43_t038		g49
Caerostris darwini	FLAG_D_final_2357_4664	GVAGAGGAGTGGA	591	603	13	8.3e-16	1	xGG_GGx	multiple xGG (x = A, D, F, G, I, K, L, M, N, P, R, S, T, V, Y)	g123	d43	t325	g123_d43	g123_d43_t325		g49
Caerostris darwini	FLAG_D_final_2357_4664	GVSLCGGF	604	611	8	2.1e-05	0.625	xGG_GGx	GGF (GGGF) containing	g123	d11	t016	g123_d11	g123_d11_t016		novel definition	high_pvalue
Caerostris darwini	FLAG_D_final_2357_4664	GGPGGPGGP	612	620	9	1.4e-11	1	xGG_GGx	multiple xGG (x = A, D, F, G, I, K, L, M, N, P, R, S, T, V, Y)	g123	d43	t171	g123_d43	g123_d43_t171		g49
Caerostris darwini	FLAG_D_final_2357_4664	GGPGGPGT	621	628	8	2.6e-08	0.875	xGG_GGx	multiple xGG (x = A, D, F, G, I, K, L, M, N, P, R, S, T, V, Y)	g123	d43	t175	g123_d43	g123_d43_t175		g49
Caerostris darwini	FLAG_D_final_2357_4664	GGMAGPGSGGPSGG	629	642	14	1.2e-17	1	xGG_GGx	multiple xGG (x = A, D, F, G, I, K, L, M, N, P, R, S, T, V, Y)	g123	d43	t129	g123_d43	g123_d43_t129		g49
Caerostris darwini	FLAG_D_final_2357_4664	SGMMYGPG	643	650	8	2.2e-11	1	SGMMY	SGMMY containing, FLAG spacer	g112	d01	t008	g112_d01	g112_d01_t008		novel definition
Caerostris darwini	FLAG_D_final_2357_4664	AGVAGGGF	651	658	8	3.2e-10	1	xGG_GGx	GGF (GGGF) containing	g123	d11	t003	g123_d11	g123_d11_t003		novel definition
Caerostris darwini	FLAG_D_final_2357_4664	GSGAGGAA	659	666	8	6.1e-08	0.875	xGG_GGx	GGA (GGGA) containing	g123	d04	t012	g123_d04	g123_d04_t012		novel definition
Caerostris darwini	FLAG_D_final_2357_4664	GGQGGPGGP	668	676	9	1.6e-09	0.8889	xGG_GGx	multiple xGG (x = A, D, F, G, I, K, L, M, N, P, R, S, T, V, Y)	g123	d43	t205	g123_d43	g123_d43_t205		g49
Caerostris darwini	FLAG_D_final_2357_4664	GGPGGPGGQ	677	685	9	1.6e-09	0.8889	xGG_GGx	multiple xGG (x = A, D, F, G, I, K, L, M, N, P, R, S, T, V, Y)	g123	d43	t173	g123_d43	g123_d43_t173		g49
Caerostris darwini	FLAG_D_final_2357_4664	GAGGMGPGA	686	694	9	9.9e-12	1	xGG_GGx	GGM (GGGM) containing	g123	d23	t007	g123_d23	g123_d23_t007		novel definition
Caerostris darwini	FLAG_D_final_2357_4664	GGSGP	695	699	5	1.2e-06	1	xGG_GGx	GGS (GGGS) containing	g123	d30	t018	g123_d30	g123_d30_t018		g19
Caerostris darwini	FLAG_D_final_2357_4664	GAGGMGPGA	700	708	9	9.9e-12	1	xGG_GGx	GGM (GGGM) containing	g123	d23	t007	g123_d23	g123_d23_t007		novel definition
Caerostris darwini	FLAG_D_final_2357_4664	GGSGPGA	709	715	7	6.3e-09	1	xGG_GGx	GGS (GGGS) containing	g123	d30	t019	g123_d30	g123_d30_t019		g19
[truncated: 9,028 more rows]
