# Supplementary material for: Characterization of the genome and silk-gland transcriptomes of Darwin’s bark spider (Caerostris darwini)
Source: PLoS One. 2022 Jun 6;17(6):e0268660. doi: 10.1371/journal.pone.0268660 (PMC9170102; doi:10.1371/journal.pone.0268660)
Supplement: S13 Table — Summary of the motif groups discovered from the spidroin motif painting analysis. (XLSX) [file pone.0268660.s022.xlsx]

## Sheet: ST13
S13 Table. Spidroin repeat motif groups and descriptions for Caerostris darwini.
#	Motif Group (n=140)	Group Description (n=302)	Types (n=2771)	Group Code	Desc Code	Group+Desc Code	Babb et al. 2017 (Trichonephila clavipes)	[variant]a
1	A|G|P|Q|R|S|V|Y_rich	enrichment of A, G, P, Q, S, or Y residues (>50% length)	127	g001	d01	g001_d01	novel definition
2	AAxxGxGxxA	AAxxGxGxxA containing (x=I, L, M, P, S, V)	5	g002	d01	g002_d01	novel definition
3	AGPxQxGY	AGPxQxGY containing	2	g003	d01	g003_d01	novel definition
4	AISSAIGNVLxxxGSISE	AISSAIGNVLxxxGSISE	2	g004	d01	g004_d01	g02
5	AQSrich	A + Q + S rich	4	g005	d01	g005_d01	g65
6	AQSrich	AQALSAVGTGASTxAYANALAxAVARAAAxQ containing	5	g005	d02	g005_d02	novel definition
7	AQSrich	ASxAASSAAxSVTQTITTYGPSAFxT containing (x=A, I, L, S) (MiSp spacer part)	2	g005	d03	g005_d03	novel definition
8	AQSrich	QAASVASSVATSVGNQLGLDANTVNNIQAQLAAYA containing (MiSp spacer part)	1	g005	d04	g005_d04	novel definition
9	AQSrich	QSASQxLxxSSSFASAFSAAASS containing (x=A, M, S, T, V)	3	g005	d05	g005_d05	novel definition
10	AQSrich	QSxAAQQQAAAAAFxQAASQSG containing (x=A, R, S, T)	3	g005	d06	g005_d06	novel definition
11	AQSrich	xIxQQLSxxGSG containing (x=G, N, R, S, V, Y)	3	g005	d07	g005_d07	novel definition
12	AQSrich	xxSLQSQGxSAYSGGS containing (x=A, L, M, S, T, V)	21	g005	d08	g005_d08	novel definition
13	AQSrich	xxSLQSQGxSAYSGGS containing (x=A, L, M, S, T, V) [variant]	2	g005	d09	g005_d09	novel definition	variant
14	ASrich	A + S rich	3	g006	d10	g006_d10	novel definition
15	ASrich	QSINAMGNAAAYASxLSSALGDILANRGVITESN containing (x=S, Q) (MiSp spacer part)	2	g006	d01	g006_d01	novel definition
16	ATGxSGAAGxA	ATGxSGAAGxA containing (x=A, E, G, R)	2	g007	d01	g007_d01	novel definition
17	ATxxGTxxALxYA	ATxxGTxxALxYA containing	2	g008	d01	g008_d01	novel definition
18	AVGGxGAxGALA	AVGGxGAxGALA containing	3	g009	d02	g009_d02	novel definition
19	DAETYADILAxALxNGLxN	DAETYADILAxALxNGLxN containing (MaSp3_B spacer part)	2	g010	d01	g010_d01	novel definition
20	DAVCGAAxRAGxyIPDSVV	DAVCGAAxRAGxyIPDSVV containing (x=G, V, M; y=I, R, S)	4	g011	d01	g011_d01	novel definition
21	DQGGY	DQGGY containing	2	g012	d01	g012_d01	g05
22	DQGGY	DQGGY containing [variant]	1	g012	d02	g012_d02	g05	variant
23	DQGGY	DQGGYGGQQG containing	2	g012	d03	g012_d03	g06
24	Drich	DPDGxxxxIxxPx containing	6	g013	d01	g013_d01	novel definition
25	Drich	DPDGxxxxIxxPx containing [variant]	4	g013	d02	g013_d02	novel definition	variant
26	Drich	high proportions of Aspartic Acid	11	g013	d03	g013_d03	g07
27	DTxSYzTGEY	DTxSYzTGEY containing (x = E, G; z = T, P, Y)	17	g014	d01	g014_d01	g08
28	DTxSYzTGEY	DTxSYzTGEY containing (x = E, G; z = T, P, Y) [variant]	11	g014	d02	g014_d02	g08	variant
29	DxxxLLxxPAP	DxxxLLxxPAP containing (x=A, D, E, G, N, P, T, V)	4	g015	d01	g015_d01	novel definition
30	DxxxLLxxPAP	DxxxLLxxPAP containing (x=A, D, E, G, N, P, T, V) [variant]	3	g015	d02	g015_d02	novel definition	variant
31	EMxTExVTxSxGxTT	EMxTExVTxSxGxTT containing	2	g016	d01	g016_d01	g10
32	Erich	EPQSPE containing	3	g017	d01	g017_d01	g11
33	Erich	high proportion of Glutamic Acid	5	g017	d02	g017_d02	novel definition
34	EVIGGxxxGS	EVIGGxxxGS containing (x=D, G, _)	2	g018	d01	g018_d01	novel definition
35	EYPxxxQYQEx	EYPxxxQYQEx containing	7	g019	d01	g019_d01	novel definition
36	EYxNP	EYxNP containing	2	g020	d01	g020_d01	novel definition
37	FASVIxxALANxL	FASVIxxALANxL containing	4	g021	d01	g021_d01	novel definition
38	FQF	FQF containing	3	g022	d01	g022_d01	novel definition
39	FxGxDST	FxGxDST containing (x=L, Q, S)	2	g023	d01	g023_d01	novel definition
40	FxPGS	FxPGS containing (x=G, R)	3	g024	d01	g024_d01	novel definition
41	FxQEGELIYNGKNNK	FxQEGELIYNGKNNK	2	g025	d01	g025_d01	g12
42	GA	AAGxAG containing (x=D, G, R, S)	10	g026	d01	g026_d01	novel definition
43	GA	AAGxAG containing (x=D, G, R, S) [variant]	3	g026	d02	g026_d02	novel definition	variant
44	GA	AGAxGSx containing (x = A, P, R)	3	g026	d03	g026_d03	novel definition
45	GA	AGGDY containing	2	g026	d04	g026_d04	g01
46	GA	GAAG containing	9	g026	d05	g026_d05	novel definition
47	GA	multiple instances of GA repeat	64	g026	d06	g026_d06	g47
48	GA	multiple instances of GA repeat [variant]	2	g026	d07	g026_d07	g47	variant
49	GAVSGYISTLGSxxSDASAYAx	GAVSGYISTLGSxxSDASAYAx	2	g027	d01	g027_d01	g15
50	GAxxTPGxIP	GAFxTPGxIP containing (x = I, M, S, T)	6	g028	d01	g028_d01	novel definition
51	GAxxTPGxIP	GAFxTPGxIP containing (x = I, M, S, T) [variant]	1	g028	d02	g028_d02	novel definition	variant
52	GAYGx	GAYGx containing (x=A, G, P)	2	g029	d01	g029_d01	novel definition
53	GDSG	GDSG containing	3	g030	d01	g030_d01	novel definition
54	GFS	GFS containing	3	g031	d01	g031_d01	novel definition
55	GFTG	GFTG containing	9	g032	d01	g032_d01	novel definition
56	GL	GL (GGL, GGGL) containing	89	g033	d01	g033_d01	g20
57	GNPQxP	GNPQxP containing (x=N, Y)	3	g034	d01	g034_d01	novel definition
58	GNPQxP	GNPQxP containing (x=N, Y) [variant]	5	g034	d02	g034_d02	novel definition	variant
59	GPDGxP	GPDGxP containing (x=K,Q,R,S,Y)	29	g035	d01	g035_d01	novel definition
60	GPDGxP	GPDGxP containing (x=K,Q,R,S,Y) [variant]	19	g035	d02	g035_d02	novel definition	variant
61	GPE	GPE containing	1	g036	d01	g036_d01	novel definition
62	GPE	GPEG containing	7	g036	d02	g036_d02	novel definition
63	GPE	GPES containing	3	g036	d03	g036_d03	novel definition
64	GPG	GPG containing	27	g037	d01	g037_d01	g22
65	GPG	GPGAxxIS containing (x=A, G, R, S, V, Y)	8	g037	d02	g037_d02	novel definition
66	GPG	GPGE containing	8	g037	d03	g037_d03	novel definition
67	GPGPQ	GPGPQ containing (MaSp4)	51	g038	d01	g038_d01	novel definition
68	GPGPQ	GPGPQ containing (MaSp4) [variant]	8	g038	d02	g038_d02	novel definition	variant
69	GPQQxGQ	GPQQxGQ containing (x=A, P)	2	g039	d01	g039_d01	novel definition
70	GPSGxxSQ	GPSGxxSQ containing (x=A, G, P, Q, S)	7	g040	d01	g040_d01	novel definition
71	GPSGxxSQ	GPSGxxSQ containing (x=A, G, P, Q, S) [variant]	5	g040	d02	g040_d02	novel definition	variant
72	GPSTSxxxx	GPSTSxxxx containing (x=A, G, L, P, R, S, V)	3	g041	d01	g041_d01	novel definition
73	GPxGxPIxxxPA	GPxGxPIxxxPA containing (x=G, I, K, N, Q, V)	31	g042	d01	g042_d01	novel definition
74	GPxGxPIxxxPA	GPxGxPIxxxPA containing (x=G, I, K, N, Q, V) [variant]	4	g042	d02	g042_d02	novel definition	variant
75	GPxxQ	GPGxQ containing (x= A, E, G, K, PP, R, Q, S, _)	16	g043	d01	g043_d01	g26
76	GPxxQ	GPGxQ containing (x= A, E, G, K, PP, R, Q, S, _) [variant]	10	g043	d02	g043_d02	g26	variant
77	GPYGPxx	GPYGPxx containing (x=G, R, S, T, _)	9	g044	d01	g044_d01	novel definition
78	GPYGPxx	GPYGPxx containing (x=G, R, S, T, _) [variant]	1	g044	d02	g044_d02	novel definition	variant
79	GQGSxN	GQGSxN containing (x=D, G)	2	g045	d01	g045_d01	novel definition
80	GQPS	GQPS containing	4	g046	d01	g046_d01	novel definition
81	GRGAx	GRGAx containing (x = A, G)	2	g047	d01	g047_d01	g32
82	GSG	GSG (GSGG) containing	41	g048	d01	g048_d01	novel definition
83	GSG	GSGVIGAGPx containing (x=H, Q)	2	g048	d02	g048_d02	novel definition
84	GTGDMxPGA	GTGDMxPGA containing (x = A, S)	2	g049	d01	g049_d01	novel definition
85	GTLNAGNxGSLASA	GTLNAGNxGSLASA containing (x=A, S)	2	g050	d01	g050_d01	novel definition
86	GTPQGGSxPR	GTPQGGSxPR containing (x=S, T)	2	g051	d01	g051_d01	novel definition
87	GTPxxTSSGGSx	GTPxxTSSGGSx containing	17	g052	d01	g052_d01	novel definition
88	GTPxxTSSGGSx	GTPxxTSSGGSx containing [variant]	4	g052	d02	g052_d02	novel definition	variant
89	GTQxxxxIxxPTxxx	GTQxxxxIxxPTxxx containing (x=A, D, G, K, N, R, S, T)	3	g053	d01	g053_d01	novel definition
90	GTrich	GPGTTPG containing	18	g054	d01	g054_d01	novel definition
91	GTrich	GPGTTPG containing [variant]	59	g054	d02	g054_d02	novel definition	variant
92	GTrich	GTGGTTGT containing	25	g054	d03	g054_d03	novel definition
93	GTrich	GTGGTTGT containing [variant]	20	g054	d04	g054_d04	novel definition	variant
94	GTxxSxQ	GTxxSxQ containing (x= E, F, I, L, N, P, S, V)	4	g055	d01	g055_d01	novel definition
95	GVIxPS	GVIxPS containing (x=E, G, R)	5	g056	d01	g056_d01	novel definition
96	GVTxP	GVTxP containing (x = A, V)	2	g057	d01	g057_d01	novel definition
97	GVx	GVx containing (x = G, P, S, Y)	12	g058	d01	g058_d01	novel definition
98	GxGGx	GPGGx containing (x=A, D, K, R, S)	4	g059	d02	g059_d02	novel definition
99	GxGGx	GPGGx containing (x=A, D, K, R, S) [variant]	1	g059	d03	g059_d03	g24	variant
100	GxGGx	GPGGY [variant]	1	g059	d04	g059_d04	g24	variant
101	GxGGx	GPGGY containing	6	g059	d05	g059_d05	g23
102	GxGGx	GPGGY containing [variant]	1	g059	d06	g059_d06	g23	variant
103	GxGGx	GQGGY containing	14	g059	d07	g059_d07	g29
104	GxGGx	GQGGY containing [variant]	2	g059	d08	g059_d08	g29	variant
105	GxGGx	GRGGY containing	1	g059	d09	g059_d09	novel definition
106	GxGGx	GRGGY containing [variant]	1	g059	d10	g059_d10	novel definition	variant
107	GxGGx	GSGGY containing	2	g059	d11	g059_d11	g34
108	GxGxGAGV	GxGxGAGV containing	24	g060	d01	g060_d01	novel definition
109	GxGxGAGV	GxGxGAGV containing [variant]	7	g060	d02	g060_d02	novel definition	variant
110	GxKVSF	GxKVSF containing (x = S, T)	2	g061	d01	g061_d01	novel definition
111	GxSGPGS	GxSGPGS containing (x = P, R)	1	g062	d01	g062_d01	g37
112	GxxQQ	GTxQQ containing (x = E, R)	1	g063	d01	g063_d01	g35
113	GxxQQ	GxGQQ containing (x = A, L, S, Y)	2	g063	d02	g063_d02	g36
114	HAPT	HAPT containing	2	g064	d01	g064_d01	novel definition
115	HxxRxKxKHxRPGEPE	HxxRxKxKHxRPGEPE containing (x=H, N, R, V, Y)	3	g065	d01	g065_d01	novel definition
116	IPxxGxNYVSxY	IPxxGxNYVSxY containing (x=A, G, K, N, Q, S, Y)	3	g066	d01	g066_d01	novel definition
117	IxNSxVxxxGxGxxLQ	IxNSxVxxxGxGxxLQ containing (x=A, D, E, G, L, N, Q, S, T, V, Y)	5	g067	d01	g067_d01	novel definition
118	Krich	high proportion of Lysine	7	g068	d01	g068_d01	novel definition
119	Krich	KKSSxKTPA containing (x=A, D)	2	g068	d02	g068_d02	novel definition
120	Krich	KxNVPxKT containing (x = I, V), FLAG spacer	4	g068	d03	g068_d03	g41
121	LFSINSSYRxDFARLVSGPxNLGGSAQ	LFSINSSYRxDFARLVSGPxNLGGSAQ containing (x=L, M, S, T)	6	g069	d01	g069_d01	novel definition
122	LNxLIDxVIQYISExxLDILLA	LNxLIDxVIQYISExxLDILLA containing (x=D, E, L, N, S, V) (MaSp3_B spacer part)	2	g070	d01	g070_d01	novel definition
123	LPGPQGP	LPGPQGP containing	1	g071	d01	g071_d01	novel definition
124	LQDYxPVzQ	LQDYxPVzQ containing (x = G, R; z = V, A)	2	g072	d01	g072_d01	g44
125	LSrich	L + S rich	1	g073	d01	g073_d01	novel definition
126	MMFMP	MMFMP containing	2	g074	d01	g074_d01	g45
127	MTTS	MTTS containing	5	g075	d01	g075_d01	g77
128	MTTS	MTTS containing [variant]	6	g075	d02	g075_d02	g77	variant
129	NAG	NAGAFGAAxGRx containing (x=F, L, P, S)	2	g076	d01	g076_d01	novel definition
130	NAG	NAGxxx containing (x=A, G, V)	2	g076	d02	g076_d02	novel definition
131	NNDDQSP	NNDDQSP containing	2	g077	d01	g077_d01	g55
132	nonAla_run	3 or more AA in homogenous stretch (G,K, P, D, N, S, T)	48	g078	d01	g078_d01	g57
133	NQSrich	N + Q + S rich	10	g079	d01	g079_d01	g65
134	NQSrich	NALANLIxRQSR containing	2	g079	d02	g079_d02	novel definition
135	Nrich	NGPSxPSN containing (x=A, G)	1	g080	d01	g080_d01	novel definition
136	Nrich	NLGVN containing	2	g080	d02	g080_d02	g54
137	Nrich	NNxNGMzSHH (x = D, G; z = K, T)	2	g080	d03	g080_d03	g56
138	Nrich	xxSPNNGxG containing (x=F, H, N)	3	g080	d04	g080_d04	novel definition
139	Nrich	YNxNNRMxx containing (x=K, L, N, R, S)	7	g080	d05	g080_d05	novel definition
140	Nrich	YNxNNRMxx containing (x=K, L, N, R, S) [variant]	3	g080	d06	g080_d06	novel definition	variant
141	PDGQN	PDGQN containing	2	g081	d01	g081_d01	novel definition
142	PGAPG	PGAPG containing	3	g082	d01	g082_d01	novel definition
143	PGAPG	PGAPG containing [variant]	5	g082	d02	g082_d02	novel definition	variant
144	PGGQxxPQQQ	PGGQxxPQQQ (x=H, N, S, Y)	4	g083	d01	g083_d01	novel definition
145	PITxSxxLNV	PITxSxxLNV containing (x=G, I, N, S, V), FLAG spacer	8	g084	d01	g084_d01	novel definition
146	PNG	PNGExxxLIxx (x=E, I, L, P, R, Y)	3	g085	d01	g085_d01	novel definition
147	PNG	PNGExxxLIxx (x=E, I, L, P, R, Y) [variant]	1	g085	d02	g085_d02	novel definition	variant
148	PNG	PNGRPIxLQxA containing (x=I, N, L, P, Q)	4	g085	d03	g085_d03	novel definition
149	PNG	PNGxPLDVEPA containing (x=K, N, Q)	5	g085	d04	g085_d04	novel definition
150	polyAla	homogeneous stretches of Alanine	7	g086	d01	g086_d01	g61
151	polyAla	stretches of Alanine, with substitutions (S, T, V, P, D, R, E, G)	119	g086	d02	g086_d02	g62
152	polyAla_MaSp4	stretches of Alanine, observed in MaSp4 (with I, S, T, and V replacements for A)	20	g087	d01	g087_d01	novel definition
153	polyAla+GA	stretches of Alanine, with GA repetitive flanks	94	g088	d01	g088_d01	novel definition
154	polyAla+GA	stretches of Alanine, with GA repetitive flanks [variant]	1	g088	d02	g088_d02	novel definition	variant
155	Prich	high proportion of Proline	6	g089	d01	g089_d01	g63
156	Prich	multiple PAPRP repeats	2	g089	d02	g089_d02	novel definition
157	Prich	PAPxxxPxxxxxP containing (x=I, L, M, Q, R, S, T)	3	g089	d03	g089_d03	novel definition
158	Prich	PDxxxxxILPP (x=D, I, K, Q, T, V)	14	g089	d04	g089_d04	novel definition
159	Prich	PDxxxxxILPP (x=D, I, K, Q, T, V) [variant]	3	g089	d05	g089_d05	novel definition	variant
160	PSAQKATPSDMLxPINSPMG	PSAQKATPSDMLxPINSPMG containing (x = S, T)	2	g090	d01	g090_d01	novel definition
161	PSGP	PSGP containing	2	g091	d01	g091_d01	novel definition
162	PSSQTGxSAQ	PSSQTGxSAQ containing (x=P, Y)	2	g092	d01	g092_d01	novel definition
163	PSSSNNGN	PSSSNNGN containing	2	g093	d01	g093_d01	novel definition
164	PTrich	P + T rich	7	g094	d01	g094_d01	novel definition
165	PTrich	PxGTTKTVPQQ (x=I, M, S)	8	g094	d02	g094_d02	novel definition
166	PTrich	PxGTTKTVPQQ (x=I, M, S) [variant]	1	g094	d03	g094_d03	novel definition	variant
167	PTrich	PxTxTxIP containing (x=A, F, I, L, P, T)	3	g094	d04	g094_d04	novel definition
168	PTrich	PxxTTP containing	5	g094	d05	g094_d05	novel definition
169	PTrich	PxxTTP containing [variant]	1	g094	d06	g094_d06	novel definition	variant
170	PxDxxSSTENx	PxDxxSSTENx containing	5	g095	d01	g095_d01	novel definition
171	PxGxIILIIREx	PxGxIILIIREx containing (x=A, E, F, G, L, Q, R, S, Y)	2	g096	d01	g096_d01	novel definition
172	PxGxIILIIREx	PxGxIILIIREx containing (x=A, E, F, G, L, Q, R, S, Y) [variant]	4	g096	d02	g096_d02	novel definition	variant
173	PxSDARVxxxVxVSACVxAMLSSG	PxSDARVxxxVxVSACVxAMLSSG containing (x=A, C, F, G, K, I, L, N, S, T)	2	g097	d01	g097_d01	novel definition
174	QNYPxxx	QNYPxxx containing (x=G, N, Q, S, Y, _)	3	g098	d01	g098_d01	novel definition
175	QNYPxxx	QNYPxxx containing (x=G, N, Q, S, Y, _) [variant]	1	g098	d02	g098_d02	novel definition	variant
176	QQ	QQ (QQQ) containing	10	g099	d01	g099_d01	g82
177	QQ_SS	QQ and SS containing	11	g100	d01	g100_d01	novel definition
178	QQ_SS	QQxSYGSSSxAxxx containing (x=A, G, I, L, S, T, V)	2	g100	d02	g100_d02	novel definition
179	QSrich	Q + S rich	2	g101	d01	g101_d01	novel definition
180	QSrich	QSxxQ containing (x=H, N, P, Y)	5	g101	d02	g101_d02	novel definition
181	QSrich	SQxQQ (x = S, V)	6	g101	d03	g101_d03	g69
182	QSrich	SQxQQ (x = S, V) [variant]	14	g101	d04	g101_d04	g69	variant
183	QSrich	xxALxxxxSQxS containing (x=E, L, Q, S, T, V)	3	g101	d05	g101_d05	novel definition
184	QSVrich	NQQIxNLRPGTSASTFAQTVxNIISS containing (x=A, S, T)	3	g102	d01	g102_d01	novel definition
185	QSVrich	Q + S + V rich	21	g102	d02	g102_d02	novel definition
186	QxVYELMxMYPNNxxx	QxVYELMxMYPNNxxx containing	5	g103	d01	g103_d01	novel definition
187	QxxxExxHQ	QxxxExxHQ containing (x=A, D, F, G, S, V, W, Y)	2	g104	d01	g104_d01	g66
188	QYPxG	QYPxG containing (x=G, S, Y)	3	g105	d01	g105_d01	novel definition
189	QYxxxDxxxDLAAAA	QYxxxDxxxDLAAAA containing	7	g106	d01	g106_d01	novel definition
190	QYxxxDxxxDLAAAA	QYxxxDxxxDLAAAA containing [variant]	1	g106	d02	g106_d02	novel definition	variant
191	QYYVxDGKGGY	QYYVxDGKGGY containing (x=P, S)	2	g107	d01	g107_d01	novel definition
192	RFTGxG	RFTGxG containg (x = P, S)	2	g108	d01	g108_d01	novel definition
193	RGLGxPGA	RGLGxPGA containing (x = D, V)	2	g109	d01	g109_d01	novel definition
194	RTxQxSN	RTxQxSN containing (x=D, G, N, P, S)	7	g110	d01	g110_d01	novel definition
195	SAGSxASA	SAGSxASA (x = G, R)	2	g111	d01	g111_d01	g67
196	SGMMY	SGMMY containing, FLAG spacer	16	g112	d01	g112_d01	novel definition
197	SPNGMP	SPNGMP containing	2	g113	d01	g113_d01	novel definition
198	SS_Srich	high proportion of Serine	6	g114	d01	g114_d01	g72
199	SS_Srich	LSSSx containing (x=D, V)	2	g114	d02	g114_d02	novel definition
200	SS_Srich	SQTxxxISSTSSA containing (x=I, S, T, _)	3	g114	d03	g114_d03	novel definition
201	SS_Srich	SS (SSS) containing	77	g114	d04	g114_d04	g83
202	SS_Srich	SxExxxSNSNxxSSI containing (x=A, D, G, H, N, R, S, T)	5	g114	d05	g114_d05	novel definition
203	SS_Srich	TDxSSSS containing (x=L, S, V)	3	g114	d06	g114_d06	novel definition
204	ST	ST containing	4	g115	d01	g115_d01	g73
205	ST	STAAGNAFAQSLASNLLNSNDFVxMVSQTTTTN containing (x=S, T) (MiSp spacer part)	2	g115	d02	g115_d02	novel definition
206	ST	STTxxxTTxG containing (x=A, D, E, G, M, V)	17	g115	d03	g115_d03	novel definition
207	ST	STTxxxTTxG containing (x=A, D, E, G, M, V) [variant]	2	g115	d04	g115_d04	novel definition	variant
208	TPx	TPGxVTx containing (x=A, I, L, N, T, _)	5	g116	d01	g116_d01	novel definition
209	TPx	TPKx containing (x=D, G, P, Q, S, V)	11	g116	d02	g116_d02	novel definition
210	TPx	TPKx containing (x=D, G, P, Q, S, V) [variant]	1	g116	d03	g116_d03	novel definition	variant
211	TPx	TPxP containing (x=A, R, S)	9	g116	d04	g116_d04	novel definition
212	Trich	TTxxTTSxxS containing (x=A, P, Q, R, S, V)	5	g117	d01	g117_d01	novel definition
213	Trich	TTxxTTSxxS containing (x=A, P, Q, R, S, V) [variant]	1	g117	d02	g117_d02	novel definition	variant
214	TVGxGD	TVGxGD (x = T, I)	2	g118	d01	g118_d01	g78
215	TxxDNxSVxV	TxxDNxSVxV containing (x=A, I, L, N, S, T, V), FLAG spacer	15	g119	d01	g119_d01	novel definition
216	TxxDNxSVxV	TxxDNxSVxV containing (x=A, I, L, N, S, T, V), FLAG spacer [variant]	6	g119	d02	g119_d02	novel definition	variant
217	unassigned	no obvious grouping	45	g140	d01	g140_d01	g89
218	VGPx	VGPx containing (x = E, G)	5	g120	d01	g120_d01	novel definition
219	xAPIxDAGSSxVQYxYGD	xAPIxDAGSSxVQYxYGD containing (x=A, F, G, K, R, T, V)	2	g121	d01	g121_d01	novel definition
220	xGAGx	GAGDx containing (x=A, G)	2	g122	d01	g122_d01	novel definition
221	xGAGx	GAGRx containing (x=F, G)	1	g122	d02	g122_d02	novel definition
222	xGAGx	GAGRx containing (x=F, G) [variant]	4	g122	d03	g122_d03	novel definition	variant
223	xGAGx	GAGV containing	3	g122	d04	g122_d04	novel definition
224	xGAGx	GAGxKGPGA containing (x = D, G)	2	g122	d05	g122_d05	novel definition
225	xGAGx	GAGYG containing	2	g122	d06	g122_d06	novel definition
226	xGAGx	xGAGx (x = G, A, N, T)	3	g122	d07	g122_d07	g79
227	xGAGx	xGAGx (x = G, A, N, T) [variant]	2	g122	d08	g122_d08	g79	variant
228	xGG_GGx	EGNGG	2	g123	d01	g123_d01	g09
229	xGG_GGx	FGGG containing	4	g123	d02	g123_d02	novel definition
230	xGG_GGx	GAGGGx containing (x=A, R, S)	3	g123	d03	g123_d03	novel definition
231	xGG_GGx	GGA (GGGA) containing	21	g123	d04	g123_d04	novel definition
232	xGG_GGx	GGAGT containing	3	g123	d05	g123_d05	novel definition
233	xGG_GGx	GGAxSxGF (x=D, G, I, L)	6	g123	d06	g123_d06	novel definition
234	xGG_GGx	GGAYG containing	3	g123	d07	g123_d07	novel definition
235	xGG_GGx	GGD (GGGD) containing	7	g123	d08	g123_d08	novel definition
236	xGG_GGx	GGDAG containing	3	g123	d09	g123_d09	g16
237	xGG_GGx	GGDAG containing [variant]	1	g123	d10	g123_d10	g16	variant
238	xGG_GGx	GGF (GGGF) containing	22	g123	d11	g123_d11	novel definition
239	xGG_GGx	GGFPQxPSxPQ containing (x=D, E, F, M, P, Y)	6	g123	d12	g123_d12	novel definition
240	xGG_GGx	GGGQGA containing	33	g123	d13	g123_d13	novel definition
241	xGG_GGx	GGGQGA containing [variant]	3	g123	d14	g123_d14	novel definition	variant
242	xGG_GGx	GGGRG containing	2	g123	d15	g123_d15	novel definition
243	xGG_GGx	GGGYGG containing	16	g123	d16	g123_d16	novel definition
244	xGG_GGx	GGGYGG containing [variant]	1	g123	d17	g123_d17	novel definition	variant
245	xGG_GGx	GGGYGGGQ containing	4	g123	d18	g123_d18	novel definition
246	xGG_GGx	GGGYGGGQ containing [variant]	1	g123	d19	g123_d19	novel definition	variant
247	xGG_GGx	GGI (GGGI) containing	8	g123	d20	g123_d20	novel definition
248	xGG_GGx	GGISGP containing	2	g123	d21	g123_d21	novel definition
249	xGG_GGx	GGISGP containing [variant]	2	g123	d22	g123_d22	novel definition	variant
250	xGG_GGx	GGM (GGGM) containing	20	g123	d23	g123_d23	novel definition
251	xGG_GGx	GGM (GGGM) containing [variant]	2	g123	d24	g123_d24	novel definition	variant
252	xGG_GGx	GGN (GGGN) containing	2	g123	d25	g123_d25	novel definition
253	xGG_GGx	GGP (GGGP) containing	34	g123	d26	g123_d26	novel definition
254	xGG_GGx	GGQ (GGGQ) containing	20	g123	d27	g123_d27	g18
255	xGG_GGx	GGQPIxVxxA containing (x=D, I, K, Q, S, T, V)	6	g123	d28	g123_d28	novel definition
256	xGG_GGx	GGR (GGGR) containing	3	g123	d29	g123_d29	novel definition
257	xGG_GGx	GGS (GGGS) containing	41	g123	d30	g123_d30	g19
258	xGG_GGx	GGSE containing	4	g123	d31	g123_d31	novel definition
259	xGG_GGx	GGT (GGGT) containing	10	g123	d32	g123_d32	novel definition
260	xGG_GGx	GGTSYxLTPGTxxT containing (x=A, E, K, S, T)	7	g123	d33	g123_d33	novel definition
261	xGG_GGx	GGV (GGGV) containing	15	g123	d34	g123_d34	novel definition
262	xGG_GGx	GGY (GGGY) containing	42	g123	d35	g123_d35	novel definition
263	xGG_GGx	GGY (GGGY) containing [variant]	1	g123	d36	g123_d36	novel definition	variant
264	xGG_GGx	GIxGGxGGFF containing (x=G, N, S, Y)	3	g123	d37	g123_d37	novel definition
265	xGG_GGx	GSGGxzGD containing (x = P, S; z = D, G)	3	g123	d38	g123_d38	g33
266	xGG_GGx	GxGGLGG containing (x=M, N)	4	g123	d39	g123_d39	novel definition
267	xGG_GGx	GxxAGGGF containing (x=A, D, E, G)	11	g123	d40	g123_d40	novel definition
268	xGG_GGx	LGGxSz containing (x = D, E, G; z = G, D)	2	g123	d41	g123_d41	g42
269	xGG_GGx	LGGxSz containing (x = D, E, G; z = G, D) [variant]	1	g123	d42	g123_d42	g43	variant
270	xGG_GGx	multiple xGG (x = A, D, F, G, I, K, L, M, N, P, R, S, T, V, Y)	356	g123	d43	g123_d43	g49
271	xGG_GGx	multiple xGG (x = A, D, F, G, I, K, L, M, N, P, R, S, T, V, Y) [variant]	2	g123	d44	g123_d44	g49	variant
272	xGG_GGx	multiple xGG + IGGA (x = F, V, I)	3	g123	d45	g123_d45	g51
273	xGG_GGx	multiple xGG + VLG (x = V, T, I, N)	3	g123	d46	g123_d46	g52
274	xGG_GGx	multiple xGG + VLG (x = V, T, I, N) [variant]	1	g123	d47	g123_d47	g52	variant
275	xGG_GGx	PGG and GS containing	2	g123	d48	g123_d48	g59
276	xGG_GGx	PGG and GS containing [variant]	3	g123	d49	g123_d49	g59	variant
277	xGG_GGx	PxGGA containing (x = E, G)	2	g123	d50	g123_d50	g64
278	xGG_GGx	QLGGPx containing (x= G, V)	2	g123	d51	g123_d51	novel definition
279	xGG_GGx	QxGGP containing (x=G, Q, T)	5	g123	d52	g123_d52	novel definition
280	xGG_GGx	single xGG (x = A, D, E, F, I, P, S, V, Y)	11	g123	d53	g123_d53	g68
281	xGG_GGx	TGG + TLG containing	3	g123	d54	g123_d54	g76
282	xGG_GGx	xQGGYxGzQzG containing (x = G, S, V; z = A, P, Q, T)	3	g123	d55	g123_d55	g81
283	xGG_GGx	YGGLGxQ containing (x = G, S)	2	g123	d56	g123_d56	g84
284	xGxIxxDSxPAELxxVxNxFxQ	xGxIxxDSxPAELxxVxNxFxQ containing (x=A, I, H, K, N, S, T, V) (MaSp3_B spacer part)	2	g124	d01	g124_d01	novel definition
285	xPSTSxxxx	xPSTSxxxx containing (x=A, G, L, P, R, S, V)	9	g125	d01	g125_d01	novel definition
286	xPSTSxxxx	xPSTSxxxx containing (x=A, G, L, P, R, S, V) [variant]	1	g125	d02	g125_d02	novel definition	variant
287	xSxEEAxNAxISITExYAMYSGFSEAI	xSxEEAxNAxISITExYAMYSGFSEAI containing (x=A, I, K, Q, R, T, V) (MaSp3_B spacer part)	2	g126	d01	g126_d01	novel definition
288	xVTVxTxN	xVTVxTxN containing (x=A, L, V, S), FLAG spacer	4	g127	d01	g127_d01	novel definition
289	xxGHIIRxxxPY	xxGHIIRxxxPY containing (x=D, H, I, L, N, V, Y)	2	g128	d01	g128_d01	novel definition
290	xxSQTxxGPMG	xxSQTxxGPMG containing (x=A, G, H, M, P, Q, T, V)	12	g129	d01	g129_d01	novel definition
291	xxSQTxxGPMG	xxSQTxxGPMG containing (x=A, G, H, M, P, Q, T, V) [variant]	9	g129	d02	g129_d02	novel definition	variant
292	xxxAGxExxxSxxIxSxI	xxxAGxExxxSxxIxSxI containing	3	g130	d01	g130_d01	novel definition
293	xxxFxYxxxDVSxALYSSLLRSYNFYSTFDxI	xxxFxYxxxDVSxALYSSLLRSYNFYSTFDxI containing (x=A, C, I, F, G, N, Q, S, V) (MaSp3_B spacer part)	2	g131	d01	g131_d01	novel definition
294	xxxNxxxxGQxxxSxxD	xxxNxxxxGQxxxSxxD containing	3	g132	d01	g132_d01	novel definition
295	YAGTSxL	YAGTSxL containing (x=E, G)	3	g133	d01	g133_d01	novel definition
296	YFNxxxxxxxLxSxLQSS	YFNxxxxxxxLxSxLQSS containing	3	g134	d01	g134_d01	novel definition
297	YGN	YGN containing	2	g135	d01	g135_d01	g85
298	YGRGx	YGRGx (x = A, S, G)	2	g136	d01	g136_d01	g86
299	YPxGzNPQ	YPxGzNPQ containing (x = G, S; z = E, Q)	2	g137	d01	g137_d01	g88
300	YxxSQQx	YxxSQQx containing (x=A, N, Q, S, T)	5	g138	d01	g138_d01	novel definition
301	YxxSQQx	YxxSQQx containing (x=A, N, Q, S, T) [variant]	1	g138	d02	g138_d02	novel definition	variant
302	YYILxxxxTTP	YYILxxxxTTP containing (x=E, G, R, T, Y)	3	g139	d01	g139_d01	novel definition
a = In this table, there are cases where unique motif variants with an occurrence count of “1” were retained, but this was only done if their sequence was clearly related to another unique motif type in the same motif group.
