# Supplementary material for: Characterization of the genome and silk-gland transcriptomes of Darwin’s bark spider (Caerostris darwini)
Source: PLoS One. 2022 Jun 6;17(6):e0268660. doi: 10.1371/journal.pone.0268660 (PMC9170102; doi:10.1371/journal.pone.0268660)
Supplement: S14 Table — Occurrence counts, motif lengths, and sharing details of motifs identified by the painting analysis. (XLSX) [file pone.0268660.s023.xlsx]

## Sheet: ST14
S14 Table. Spidroin repeat motif types for C. darwini and sharing across genes and with T. clavipes
																Caerostris darwini							Trichonephila clavipes (new analysis)							Babb et al. 2017 (Trichonephila clavipes)
Motif Variant Sequence ("Type") (n=2771)	Motif Group (n=140)	Group Description (n=302; 246 with [variant] descriptions collapsed)	Total Occurrences (n=11024)	Motif Length	%AGPQRSVY	Species	Gene-level Sharing	Class-level Sharing	Species-level Sharing	Group Code	Desc Code	Type Code	Group+Desc Code	Group+Desc+Type Code	[variant]a	Occurrences (n=6950)	Genes	#Genes	Classes	#Classes	Avg p-value	Avg %Mapping	Occurrences (n=4074)	Genes	#Genes	Classes	#Classes	Avg p-value	Avg %Mapping	Motif Group	Group Description	Motif Type Code	Status	Group Code
YDTGSYPTGE	DTxSYzTGEY	DTxSYzTGEY containing (x = E, G; z = T, P, Y)	304	10	0.6	both	private to gene (Cae+Tri)	private to class (Cae+Tri)	shared across species (Cae+Tri)	g014	d01	t014	g014_d01	g014_d01_t014	.	1	AgSp1_C_549.3	1	Ag	1	1.3e-05	0.5	303	AgSp-d	1	Ag	1	1.80261e-06	0.809571	DTxSYzTGEY	DTxSYzTGEY containing (x = E, G; z = T, P, Y)	g08_t02	Novel	g08
GPSGPGPQ	GPGPQ	GPGPQ containing (MaSp4)	110	8	1	Caerostris	shared across genes (Cae)	private to class (Cae)	private to species (Cae)	g038	d01	t025	g038_d01	g038_d01_t025	.	110	MaSp4_A_3210.2, MaSp4_B_3210.3	2	Ma	1	1.3e-10	1	.	.	.	.	.	.	.	.	.	.	.	novel definition
GGYGPGGQ	xGG_GGx	multiple xGG (x = A, D, F, G, I, K, L, M, N, P, R, S, T, V, Y)	101	8	1	both	private to gene (Cae), shared across genes (Tri)	private to class (Cae+Tri)	shared across species (Cae+Tri)	g123	d43	t308	g123_d43	g123_d43_t308	.	14	MaSp_809.2_unlinked_CTD	1	Ma	1	1.1e-10	1	87	MaSp-f, MaSp-g, MaSp-h	3	Ma	1	5.82239e-07	0.856322	.	.	.	.	g49
AAAAAGAGAGAGGA	polyAla+GA	stretches of Alanine, with GA repetitive flanks	77	14	1	both	shared across genes (Cae+Tri)	private to class (Cae), shared across classes (Tri)	shared across species (Cae+Tri)	g088	d01	t001	g088_d01	g088_d01_t001	.	68	MiSp_3639, MiSp_A_589, MiSp_B_1006, MiSp_C_3690.2	4	Mi	1	5.44413e-11	0.948546	9	MaSp-b, MaSp-c, MaSp-g, MaSp3_Sp-907, MiSp-a, MiSp-c, MiSp-d	7	Ma, Mi	2	1.37291e-08	0.7381	.	.	.	.	novel definition
GPGPQGPGPQ	GPGPQ	GPGPQ containing (MaSp4)	72	10	1	Caerostris	shared across genes (Cae)	private to class (Cae)	private to species (Cae)	g038	d01	t010	g038_d01	g038_d01_t010	.	72	MaSp_809.2_unlinked_CTD, MaSp4_A_3210.2, MaSp4_B_3210.3	3	Ma	1	2.45701e-10	0.970833	.	.	.	.	.	.	.	.	.	.	.	novel definition
GPYGPGG	GPYGPxx	GPYGPxx containing (x=G, R, S, T, _)	64	7	1	Caerostris	shared across genes (Cae)	private to class (Cae)	private to species (Cae)	g044	d01	t003	g044_d01	g044_d01_t003	.	64	MaSp_809.2_unlinked_CTD, MaSp4_A_3210.2, MaSp4_B_3210.3	3	Ma	1	1.9e-09	1	.	.	.	.	.	.	.	.	.	.	.	novel definition
MTTSATTPA	MTTS	MTTS containing	60	9	0.444444	both	shared across genes (Cae), private to gene (Tri)	shared across classes (Cae), private to class (Tri)	shared across species (Cae+Tri)	g075	d01	t002	g075_d01	g075_d01_t002	.	21	MaSp2_A_1262, Sp_81.2_5803-like	2	Ma, SpL	2	1.90477e-06	0.978838	39	Sp-5803	1	Sp	1	5.46973e-09	0.957269	M_TTS	x = A, S, V	g46_t01	Known + novel variants	g77
DTESYYTGEY	DTxSYzTGEY	DTxSYzTGEY containing (x = E, G; z = T, P, Y)	59	10	0.5	both	private to gene (Cae), shared across genes (Tri)	private to class (Cae), shared across classes (Tri)	shared across species (Cae+Tri)	g014	d01	t005	g014_d01	g014_d01_t005	.	1	AgSp1_A_linked_2675_705	1	Ag	1	2.1e-09	0.8	58	AgSp-c, AgSp-d, Sp-5803, Sp-8175	4	Ag, Sp	2	9.80269e-06	0.717241	DTxSYzTGEY	DTxSYzTGEY containing (x = E, G; z = T, P, Y)	g08_t01	Novel	g08
SPGPQ	A|G|P|Q|R|S|V|Y_rich	enrichment of A, G, P, Q, S, or Y residues (>50% length)	49	5	1	Caerostris	shared across genes (Cae)	private to class (Cae)	private to species (Cae)	g001	d01	t101	g001_d01	g001_d01_t101	.	49	MaSp4_A_3210.2, MaSp4_B_3210.3	2	Ma	1	1.4e-05	0.8	.	.	.	.	.	.	.	.	.	.	.	novel definition
GPGSQGP	GPxxQ	GPGxQ containing (x= A, E, G, K, PP, R, Q, S, _)	48	7	1	both	shared across genes (Cae+Tri)	shared across classes (Cae), private to class (Tri)	shared across species (Cae+Tri)	g043	d01	t009	g043_d01	g043_d01_t009	.	9	AgSp1_A_linked_2675_705, MaSp_809.2_unlinked_CTD, MaSp4_B_3210.3	3	Ag, Ma	2	1.61667e-06	0.825367	39	MaSp-g, MaSp-h	2	Ma	1	4.66154e-07	0.849777	.	.	.	.	g26
GPYGPGPQ	GPGPQ	GPGPQ containing (MaSp4)	47	8	1	Caerostris	shared across genes (Cae)	private to class (Cae)	private to species (Cae)	g038	d01	t032	g038_d01	g038_d01_t032	.	47	MaSp4_A_3210.2, MaSp4_B_3210.3	2	Ma	1	1.74936e-10	0.99734	.	.	.	.	.	.	.	.	.	.	.	novel definition
ESSPPQE	SS_Srich	SS (SSS) containing	45	7	0.714286	Trichonephila	shared across genes (Tri)	shared across classes (Tri)	private to species (Tri)	g114	d04	t007	g114_d04	g114_d04_t007	.	.	.	.	.	.	.	.	45	AgSp-d, Sp-5803, Sp-8175	3	Ag, Sp	2	8.14588e-06	0.726996	xSS_Srich	xSS containing (x = A, C, G, E, K, L, Q, T, G, V)	g83_t02	Known + novel variants	g83
GPGQQGPGPQ	GPxxQ	GPGxQ containing (x= A, E, G, K, PP, R, Q, S, _)	41	10	1	Trichonephila	shared across genes (Tri)	shared across classes (Tri)	private to species (Tri)	g043	d01	t007	g043_d01	g043_d01_t007	.	.	.	.	.	.	.	.	41	MaSp-g, MaSp-h, Sp-5803	3	Ma, Sp	2	9.68601e-08	0.768293	.	.	.	.	g26
DTGEYATGEY	DTxSYzTGEY	DTxSYzTGEY containing (x = E, G; z = T, P, Y)	38	10	0.5	both	private to gene (Cae), shared across genes (Tri)	private to class (Cae+Tri)	shared across species (Cae+Tri)	g014	d01	t006	g014_d01	g014_d01_t006	.	1	AgSp1_A_linked_2675_705	1	Ag	1	2.6e-13	1	37	AgSp-c, AgSp-d	2	Ag	1	7.60079e-08	0.77027	.	.	.	.	g08
GGPGGPGGP	xGG_GGx	multiple xGG (x = A, D, F, G, I, K, L, M, N, P, R, S, T, V, Y)	37	9	1	Caerostris	shared across genes (Cae)	private to class (Cae)	private to species (Cae)	g123	d43	t171	g123_d43	g123_d43_t171	.	37	FLAG_1038_unlinked_CTD, FLAG_1872.2_unlinked_CTD, FLAG_A_1377, FLAG_B_2654.1, FLAG_C_unlinked_NTD_2654.2, FLAG_D_2357_4664, FLAG_E_unlinked_NTD_4141.1, FLAG_F_24	8	Fl	1	2.45384e-09	0.96697	.	.	.	.	.	.	.	.	.	.	.	g49
GGYGAGSGG	xGG_GGx	GGY (GGGY) containing	37	9	1	both	shared across genes (Cae+Tri)	shared across classes (Cae+Tri)	shared across species (Cae+Tri)	g123	d35	t013	g123_d35	g123_d35_t013	.	34	MaSp1_A_2064, MaSp1_D_3988, MiSp_264638, MiSp_C_3690.2, MiSp_D_unlinked_NTD_3690.1	5	Ma, Mi	2	8.94618e-09	0.980394	3	MaSp3_Sp-907, MiSp-b, MiSp-c	3	Ma, Mi	2	5.73667e-08	0.814833	.	.	.	.	novel definition
GGPGGLGGPGA	GL	GL (GGL, GGGL) containing	36	11	0.909091	both	shared across genes (Cae), private to gene (Tri)	private to class (Cae+Tri)	shared across species (Cae+Tri)	g033	d01	t030	g033_d01	g033_d01_t030	.	35	FLAG_A_1377, FLAG_B_2654.1, FLAG_D_2357_4664	3	Fl	1	1.40255e-09	0.911697	1	MaSp-c	1	Ma	1	1.4e-09	0.8182	.	.	.	.	g20
GGYGGGYGGG	xGG_GGx	GGGYGG containing	35	10	1	both	shared across genes (Cae), private to gene (Tri)	private to class (Cae+Tri)	shared across species (Cae+Tri)	g123	d16	t015	g123_d16	g123_d16_t015	.	34	MiSp_3639, MiSp_A_589, MiSp_B_1006, MiSp_C_3690.2	4	Mi	1	1.10169e-10	0.958824	1	MiSp-c	1	Mi	1	2.5e-07	0.7	.	.	.	.	novel definition
GTGGTTGTGDSDTP	GTrich	GTGGTTGT containing	34	14	0.5	Caerostris	private to gene (Cae)	private to class (Cae)	private to species (Cae)	g054	d03	t009	g054_d03	g054_d03_t009	.	34	SpL_2234.1	1	SpL	1	1.2e-17	1	.	.	.	.	.	.	.	.	.	.	.	novel definition
GPSGPGSQ	GPGPQ	GPGPQ containing (MaSp4)	33	8	1	Caerostris	shared across genes (Cae)	private to class (Cae)	private to species (Cae)	g038	d01	t026	g038_d01	g038_d01_t026	.	33	MaSp_809.2_unlinked_CTD, MaSp4_A_3210.2, MaSp4_B_3210.3	3	Ma	1	1.9e-10	1	.	.	.	.	.	.	.	.	.	.	.	novel definition
AGSGAGAGAGAGAGAGGA	GA	multiple instances of GA repeat	33	18	1	both	shared across genes (Cae+Tri)	private to class (Cae+Tri)	shared across species (Cae+Tri)	g026	d06	t015	g026_d06	g026_d06_t015	.	27	MiSp_3639, MiSp_4296, MiSp_A_589, MiSp_B_1006	4	Mi	1	1.44483e-14	0.960896	6	MiSp-a, MiSp-b, MiSp-c	3	Mi	1	7.29474e-10	0.703717	.	.	.	.	g47
AAAAAAAT	polyAla	stretches of Alanine, with substitutions (S, T, V, P, D, R, E, G)	33	8	0.875	both	shared across genes (Cae+Tri)	shared across classes (Cae), private to class (Tri)	shared across species (Cae+Tri)	g086	d02	t001	g086_d02	g086_d02_t001	.	23	MaSp_809.2_unlinked_CTD, MiSp_C_3690.2	2	Ma, Mi	2	2.06087e-07	0.869565	10	MaSp3_Sp-74867, MaSp3_Sp-907	2	Ma	1	3.423e-08	0.9375	polyAla	stretches of Alanine, with substitutions (S, T, V, P, D, R)	g62_t08	Known	g62
GPGPQGPSGP	GPGPQ	GPGPQ containing (MaSp4)	33	10	1	both	shared across genes (Cae+Tri)	shared across classes (Cae+Tri)	shared across species (Cae+Tri)	g038	d01	t014	g038_d01	g038_d01_t014	.	7	AgSp1_C_549.3, MaSp_809.2_unlinked_CTD, MaSp4_A_3210.2	3	Ag, Ma	2	1.73837e-07	0.828571	26	AgSp-c, MaSp-h	2	Ag, Ma	2	7.86229e-08	0.873077	.	.	.	.	novel definition
GAGGMGPGA	xGG_GGx	GGM (GGGM) containing	32	9	0.888889	both	shared across genes (Cae), private to gene (Tri)	shared across classes (Cae), private to class (Tri)	shared across species (Cae+Tri)	g123	d23	t007	g123_d23	g123_d23_t007	.	31	AgSp1_C_549.3, FLAG_D_2357_4664	2	Ag, Fl	2	2.53798e-09	0.964161	1	MaSp-h	1	Ma	1	9.4e-08	0.7778	.	.	.	.	novel definition
GTPASTSSGGSP	GTPxxTSSGGSx	GTPxxTSSGGSx containing	32	12	0.833333	both	private to gene (Cae+Tri)	private to class (Cae+Tri)	shared across species (Cae+Tri)	g052	d01	t003	g052_d01	g052_d01_t003	.	9	Sp_81.2_5803-like	1	SpL	1	6.5e-15	1	23	Sp-5803	1	Sp	1	2.86988e-08	0.923917	.	.	.	.	novel definition
SELLVSLAGIS	LSrich	L + S rich	31	11	0.545455	Caerostris	shared across genes (Cae)	shared across classes (Cae)	private to species (Cae)	g073	d01	t001	g073_d01	g073_d01_t001	.	31	AcSp1_330_3732, AgSp1_C_549.3	2	Ac, Ag	2	3.87097e-07	0.985339	.	.	.	.	.	.	.	.	.	.	.	novel definition
SAAAAAAA	polyAla	stretches of Alanine, with substitutions (S, T, V, P, D, R, E, G)	31	8	1	both	private to gene (Cae), shared across genes (Tri)	private to class (Cae+Tri)	shared across species (Cae+Tri)	g086	d02	t043	g086_d02	g086_d02_t043	.	2	MaSp_7234_unlinked_CTD	1	Ma	1	8.2e-10	1	29	MaSp-c, MaSp-d, MaSp-g, MaSp-h, MaSp3_Sp-74867, MaSp3_Sp-907	6	Ma	1	4.33034e-09	0.956897	.	.	.	.	g62
GGSGGGL	GL	GL (GGL, GGGL) containing	30	7	0.857143	Caerostris	shared across genes (Cae)	shared across classes (Cae)	private to species (Cae)	g033	d01	t033	g033_d01	g033_d01_t033	.	30	FLAG_1872.2_unlinked_CTD, MaSp1_A_2064	2	Fl, Ma	2	3.49667e-08	0.995237	.	.	.	.	.	.	.	.	.	.	.	g20
GGYTGIPS	xGG_GGx	GGY (GGGY) containing	30	8	0.75	Caerostris	private to gene (Cae)	private to class (Cae)	private to species (Cae)	g123	d35	t034	g123_d35	g123_d35_t034	.	30	AcSp1_330_3732	1	Ac	1	1.4e-10	1	.	.	.	.	.	.	.	.	.	.	.	novel definition
QSDKNLV	NQSrich	N + Q + S rich	30	7	0.428571	Caerostris	private to gene (Cae)	private to class (Cae)	private to species (Cae)	g079	d01	t006	g079_d01	g079_d01_t006	.	30	AcSp1_330_3732	1	Ac	1	2.5e-09	1	.	.	.	.	.	.	.	.	.	.	.	g65
PNSDARVCANVIVSACVKAMLSSG	PxSDARVxxxVxVSACVxAMLSSG	PxSDARVxxxVxVSACVxAMLSSG containing (x=A, C, F, G, K, I, L, N, S, T)	29	24	0.625	Caerostris	private to gene (Cae)	private to class (Cae)	private to species (Cae)	g097	d01	t001	g097_d01	g097_d01_t001	.	29	AcSp1_330_3732	1	Ac	1	6.6e-31	1	.	.	.	.	.	.	.	.	.	.	.	novel definition
GGYPGGPDY	xGG_GGx	multiple xGG (x = A, D, F, G, I, K, L, M, N, P, R, S, T, V, Y)	28	9	0.888889	Caerostris	private to gene (Cae)	private to class (Cae)	private to species (Cae)	g123	d43	t311	g123_d43	g123_d43_t311	.	28	AcSp1_330_3732	1	Ac	1	3.2e-12	1	.	.	.	.	.	.	.	.	.	.	.	g49
GGPGGPGGQ	xGG_GGx	multiple xGG (x = A, D, F, G, I, K, L, M, N, P, R, S, T, V, Y)	28	9	1	both	shared across genes (Cae), private to gene (Tri)	shared across classes (Cae), private to class (Tri)	shared across species (Cae+Tri)	g123	d43	t173	g123_d43	g123_d43_t173	.	27	FLAG_A_1377, FLAG_B_2654.1, FLAG_C_unlinked_NTD_2654.2, FLAG_D_2357_4664, FLAG_E_unlinked_NTD_4141.1, FLAG_F_24, MaSp1_D_3988, MaSp3_A_533.1	8	Fl, Ma	2	1.05564e-08	0.884785	1	AgSp-a	1	Ag	1	9.4e-06	0.5556	.	.	.	.	g49
DAVCGAAGRAGMRIPDSVV	DAVCGAAxRAGxyIPDSVV	DAVCGAAxRAGxyIPDSVV containing (x=G, V, M; y=I, R, S)	27	19	0.736842	Caerostris	private to gene (Cae)	private to class (Cae)	private to species (Cae)	g011	d01	t002	g011_d01	g011_d01_t002	.	27	AcSp1_330_3732	1	Ac	1	1.6e-24	1	.	.	.	.	.	.	.	.	.	.	.	novel definition
GGQGGPGGP	xGG_GGx	multiple xGG (x = A, D, F, G, I, K, L, M, N, P, R, S, T, V, Y)	27	9	1	both	shared across genes (Cae), private to gene (Tri)	private to class (Cae+Tri)	shared across species (Cae+Tri)	g123	d43	t205	g123_d43	g123_d43_t205	.	22	FLAG_1872.2_unlinked_CTD, FLAG_A_1377, FLAG_B_2654.1, FLAG_C_unlinked_NTD_2654.2, FLAG_D_2357_4664, FLAG_E_unlinked_NTD_4141.1	6	Fl	1	9.53455e-10	0.9293	5	MaSp-g	1	Ma	1	3.3e-08	0.7778	.	.	.	.	g49
STPSQ	SS_Srich	high proportion of Serine	27	5	0.8	both	shared across genes (Cae+Tri)	shared across classes (Cae+Tri)	shared across species (Cae+Tri)	g114	d01	t002	g114_d01	g114_d01_t002	.	20	MaSp1_D_3988, Sp_81.2_5803-like	2	Ma, SpL	2	2.1365e-06	0.99	7	PiSp, Sp-5803	2	Py, Sp	2	2.43829e-05	0.914286	.	.	.	.	g72
ALGTGGVGG	xGG_GGx	GGV (GGGV) containing	26	9	0.777778	Trichonephila	private to gene (Tri)	private to class (Tri)	private to species (Tri)	g123	d34	t001	g123_d34	g123_d34_t001	.	.	.	.	.	.	.	.	26	FLAG-b	1	Fl	1	7.47771e-08	0.867535	xGG_GGx	multiple xGG + ALG (x = I, T, V)	g50_t01	Known + novel variants	novel definition
STPSQGSSVSSDTS	SS_Srich	SS (SSS) containing	26	14	0.785714	Trichonephila	shared across genes (Tri)	shared across classes (Tri)	private to species (Tri)	g114	d04	t071	g114_d04	g114_d04_t071	.	.	.	.	.	.	.	.	26	MaSp-f, Sp-5803	2	Ma, Sp	2	1.42308e-08	0.925831	xSS_Srich	high proportion of Serine	g72_t01	Known + novel variants	g83
GQGSDN	GQGSxN	GQGSxN containing (x=D, G)	26	6	0.666667	Caerostris	private to gene (Cae)	private to class (Cae)	private to species (Cae)	g045	d01	t001	g045_d01	g045_d01_t001	.	26	AcSp1_330_3732	1	Ac	1	3.4e-08	1	.	.	.	.	.	.	.	.	.	.	.	novel definition
SGAQTPAGPMG	xxSQTxxGPMG	xxSQTxxGPMG containing (x=A, G, H, M, P, Q, T, V)	26	11	0.818182	Caerostris	private to gene (Cae)	private to class (Cae)	private to species (Cae)	g129	d01	t012	g129_d01	g129_d01_t012	.	26	AgSp1_C_549.3	1	Ag	1	7.75501e-10	0.821696	.	.	.	.	.	.	.	.	.	.	.	novel definition
DTESYTTGEY	DTxSYzTGEY	DTxSYzTGEY containing (x = E, G; z = T, P, Y)	25	10	0.4	Trichonephila	shared across genes (Tri)	private to class (Tri)	private to species (Tri)	g014	d01	t004	g014_d01	g014_d01_t004	.	.	.	.	.	.	.	.	25	AgSp-c, AgSp-d	2	Ag	1	4.52123e-08	0.912	DTxSYzTGEY	DTxSYzTGEY containing (x = E, G; z = T, P, Y)	g08_t03	Novel	g08
SQSQQASV	QSrich	SQxQQ (x = S, V)	25	8	1	Trichonephila	private to gene (Tri)	private to class (Tri)	private to species (Tri)	g101	d03	t003	g101_d03	g101_d03_t003	.	.	.	.	.	.	.	.	25	PiSp	1	Py	1	3.848e-10	0.995	SQ	SQSQQASx containing (x = L, V)	g69_t01	Known	g69
LFSINSSYRTDFARLVSGPMNLGGSAQ	LFSINSSYRxDFARLVSGPxNLGGSAQ	LFSINSSYRxDFARLVSGPxNLGGSAQ containing (x=L, M, S, T)	25	27	0.592593	Caerostris	private to gene (Cae)	private to class (Cae)	private to species (Cae)	g069	d01	t006	g069_d01	g069_d01_t006	.	25	AcSp1_330_3732	1	Ac	1	4.7e-34	1	.	.	.	.	.	.	.	.	.	.	.	novel definition
AGAGAGAAAAAGAGAGGA	polyAla+GA	stretches of Alanine, with GA repetitive flanks	25	18	1	both	shared across genes (Cae+Tri)	private to class (Cae+Tri)	shared across species (Cae+Tri)	g088	d01	t036	g088_d01	g088_d01_t036	.	18	MiSp_3639, MiSp_A_589, MiSp_B_1006	3	Mi	1	3.73564e-18	0.969117	7	MiSp-a, MiSp-c, MiSp-d	3	Mi	1	6.14735e-11	0.841271	.	.	.	.	novel definition
GYGGQGGY	GxGGx	GQGGY containing	25	8	1	both	shared across genes (Cae+Tri)	shared across classes (Cae+Tri)	shared across species (Cae+Tri)	g059	d07	t010	g059_d07	g059_d07_t010	.	6	FLAG_B_2654.1, FLAG_D_2357_4664, MaSp_7234_unlinked_CTD, MaSp1_D_3988, MaSp3_A_533.1	5	Fl, Ma	2	3.39833e-06	0.791667	19	FLAG-a, MiSp-a, MiSp-b, MiSp-c, MiSp-d	5	Fl, Mi	2	1.31496e-06	0.901316	GxGGx	GQGGY containing	g29_t01	Known + novel variants	g29
SQTISSISSTSSA	SS_Srich	SQTxxxISSTSSA containing (x=I, S, T, _)	24	13	0.692308	both	private to gene (Cae+Tri)	private to class (Cae+Tri)	shared across species (Cae+Tri)	g114	d03	t001	g114_d03	g114_d03_t001	.	23	AcSp1_330_3732	1	Ac	1	3.9e-16	1	1	MaSp-a	1	Ma	1	5.1e-06	0.5385	.	.	.	.	novel definition
GGYGGG	xGG_GGx	GGY (GGGY) containing	24	6	1	both	shared across genes (Cae+Tri)	shared across classes (Cae), private to class (Tri)	shared across species (Cae+Tri)	g123	d35	t019	g123_d35	g123_d35_t019	.	20	MiSp_3639, MiSp_A_589, MiSp_B_1006, SpL_133.2_1339-like	4	Mi, SpL	2	5.2e-08	1	4	MiSp-c, MiSp-d	2	Mi	1	3.5e-06	0.8333	.	.	.	.	novel definition
SAAAAA	polyAla	stretches of Alanine, with substitutions (S, T, V, P, D, R, E, G)	24	6	1	both	shared across genes (Cae+Tri)	shared across classes (Cae+Tri)	shared across species (Cae+Tri)	g086	d02	t041	g086_d02	g086_d02_t041	.	20	MaSp_809.2_unlinked_CTD, MaSp1_D_3988, MaSp3_A_533.1, MiSp_264638, MiSp_C_3690.2, MiSp_D_unlinked_NTD_3690.1	6	Ma, Mi	2	4.1925e-06	0.941655	4	MaSp-g, MaSp3_Sp-907, PiSp	3	Ma, Py	2	4.575e-06	0.8333	.	.	.	.	g62
NTGLGVNPGQGA	GL	GL (GGL, GGGL) containing	23	12	0.666667	Trichonephila	private to gene (Tri)	private to class (Tri)	private to species (Tri)	g033	d01	t079	g033_d01	g033_d01_t079	.	.	.	.	.	.	.	.	23	Sp-14910-A	1	Sp	1	4.50933e-07	0.70653	GL	GL containing	g20_t03	Novel	g20
GGMGGVGPGG	xGG_GGx	multiple xGG (x = A, D, F, G, I, K, L, M, N, P, R, S, T, V, Y)	23	10	0.9	Caerostris	shared across genes (Cae)	shared across classes (Cae)	private to species (Cae)	g123	d43	t137	g123_d43	g123_d43_t137	.	23	FLAG_1038_unlinked_CTD, FLAG_B_2654.1, FLAG_D_2357_4664, FLAG_E_unlinked_NTD_4141.1, MaSp1_D_3988	5	Fl, Ma	2	6.35303e-10	0.982609	.	.	.	.	.	.	.	.	.	.	.	g49
GGPSGGPGGV	xGG_GGx	multiple xGG (x = A, D, F, G, I, K, L, M, N, P, R, S, T, V, Y)	23	10	1	Caerostris	shared across genes (Cae)	private to class (Cae)	private to species (Cae)	g123	d43	t189	g123_d43	g123_d43_t189	.	23	FLAG_B_2654.1, FLAG_D_2357_4664	2	Fl	1	1.3e-12	1	.	.	.	.	.	.	.	.	.	.	.	g49
ISISAAAS	polyAla	stretches of Alanine, with substitutions (S, T, V, P, D, R, E, G)	23	8	0.75	Caerostris	shared across genes (Cae)	private to class (Cae)	private to species (Cae)	g086	d02	t036	g086_d02	g086_d02_t036	.	23	MiSp_264638, MiSp_C_3690.2, MiSp_D_unlinked_NTD_3690.1	3	Mi	1	4.9e-10	1	.	.	.	.	.	.	.	.	.	.	.	g62
AGPGGAGGL	GL	GL (GGL, GGGL) containing	23	9	0.888889	both	shared across genes (Cae), private to gene (Tri)	private to class (Cae+Tri)	shared across species (Cae+Tri)	g033	d01	t003	g033_d01	g033_d01_t003	.	22	FLAG_B_2654.1, FLAG_D_2357_4664	2	Fl	1	3.9e-11	1	1	FLAG-a	1	Fl	1	4.8e-09	0.8889	.	.	.	.	g20
GGYGG	xGG_GGx	GGY (GGGY) containing	23	5	1	both	shared across genes (Cae+Tri)	shared across classes (Cae+Tri)	shared across species (Cae+Tri)	g123	d35	t018	g123_d35	g123_d35_t018	.	15	FLAG_B_2654.1, FLAG_F_24, MaSp3_A_533.1, MiSp_B_1006, MiSp_C_3690.2, MiSp_D_unlinked_NTD_3690.1	6	Fl, Ma, Mi	3	2.78333e-05	0.88	8	FLAG-b, MaSp3_Sp-907, MiSp-b, MiSp-c, MiSp-d	5	Fl, Ma, Mi	3	2.6375e-05	0.9	xGG_GGx	xGYGG containing (x = G, P)	g80_t02	Known + novel variants	novel definition
GPGG	GPG	GPG containing	23	4	1	both	shared across genes (Cae+Tri)	shared across classes (Cae), private to class (Tri)	shared across species (Cae+Tri)	g037	d01	t005	g037_d01	g037_d01_t005	.	7	FLAG_D_2357_4664, MaSp_809.2_unlinked_CTD	2	Fl, Ma	2	1.7e-05	1	16	MaSp-d, MaSp-h	2	Ma	1	1.7e-05	1	GPG	GPG containing	g22_t03	Known + novel variants	g22
DGGRGGLY	xGG_GGx	multiple xGG (x = A, D, F, G, I, K, L, M, N, P, R, S, T, V, Y)	22	8	0.75	Trichonephila	shared across genes (Tri)	shared across classes (Tri)	private to species (Tri)	g123	d43	t013	g123_d43	g123_d43_t013	.	.	.	.	.	.	.	.	22	AgSp-c, MaSp3_Sp-74867, MaSp3_Sp-907	3	Ag, Ma	2	8.50342e-07	0.9375	xGG_GGx	multiple xGG (x = A, D, P, R, S, T, Y)	g49_t02	Known + novel variants	g49
FSGLDST	FxGxDST	FxGxDST containing (x=L, Q, S)	22	7	0.428571	Caerostris	private to gene (Cae)	private to class (Cae)	private to species (Cae)	g023	d01	t002	g023_d01	g023_d01_t002	.	22	AcSp1_330_3732	1	Ac	1	4.3e-09	1	.	.	.	.	.	.	.	.	.	.	.	novel definition
GPYGPGSQ	GPGPQ	GPGPQ containing (MaSp4) [variant]	22	8	1	Caerostris	shared across genes (Cae)	shared across classes (Cae)	private to species (Cae)	g038	d02	t002	g038_d02	g038_d02_t002	variant	22	AgSp1_C_549.3, MaSp_809.2_unlinked_CTD	2	Ag, Ma	2	1.12583e-08	0.880682	.	.	.	.	.	.	.	.	.	.	.	novel definition
SGGYGGYGGG	xGG_GGx	multiple xGG (x = A, D, F, G, I, K, L, M, N, P, R, S, T, V, Y)	22	10	1	Caerostris	shared across genes (Cae)	shared across classes (Cae)	private to species (Cae)	g123	d43	t344	g123_d43	g123_d43_t344	.	22	FLAG_A_1377, FLAG_C_unlinked_NTD_2654.2, FLAG_E_unlinked_NTD_4141.1, MaSp1_D_3988, MaSp3_A_533.1, MiSp_B_1006	6	Fl, Ma, Mi	3	5.11717e-08	0.881818	.	.	.	.	.	.	.	.	.	.	.	g49
GSGPGGY	GxGGx	GPGGY containing	22	7	1	both	shared across genes (Cae+Tri)	shared across classes (Cae+Tri)	shared across species (Cae+Tri)	g059	d05	t004	g059_d05	g059_d05_t004	.	8	AgSp1_C_549.3, MaSp1_A_2064, MaSp1_D_3988, MaSp3_A_533.1	4	Ag, Ma	2	7.1082e-06	0.839263	14	AgSp-b, FLAG-a, MaSp-g, MaSp-h, MaSp3_Sp-74867	5	Ag, Fl, Ma	3	8.62866e-06	0.816321	GxGGx	GPGGY containing	g23_t03	Known + novel variants	g23
LTGGIGGALGTGG	xGG_GGx	GGT (GGGT) containing	22	13	0.615385	both	private to gene (Cae+Tri)	private to class (Cae+Tri)	shared across species (Cae+Tri)	g123	d32	t007	g123_d32	g123_d32_t007	.	1	MiSp_A_589	1	Mi	1	4.4e-06	0.5385	21	FLAG-b	1	Fl	1	3.15181e-08	0.747248	xGG_GGx	multiple xGG + ALG (x = I, T, V)	g50_t02	Known + novel variants	novel definition
GGDGSGRGGY	xGG_GGx	multiple xGG (x = A, D, F, G, I, K, L, M, N, P, R, S, T, V, Y)	21	10	0.9	Caerostris	shared across genes (Cae)	private to class (Cae)	private to species (Cae)	g123	d43	t094	g123_d43	g123_d43_t094	.	21	MaSp1_D_3988, MaSp3_A_533.1	2	Ma	1	5.13957e-10	0.938095	.	.	.	.	.	.	.	.	.	.	.	g49
RPQGPGPQ	GPGPQ	GPGPQ containing (MaSp4)	21	8	1	Caerostris	private to gene (Cae)	private to class (Cae)	private to species (Cae)	g038	d01	t044	g038_d01	g038_d01_t044	.	21	MaSp4_B_3210.3	1	Ma	1	5.3e-11	1	.	.	.	.	.	.	.	.	.	.	.	novel definition
VSVSDSNSQQIASQLSSTIV	QSVrich	Q + S + V rich	21	20	0.7	Caerostris	private to gene (Cae)	private to class (Cae)	private to species (Cae)	g102	d02	t021	g102_d02	g102_d02_t021	.	21	AcSp1_330_3732	1	Ac	1	6.4e-25	1	.	.	.	.	.	.	.	.	.	.	.	novel definition
GAGGPGGI	xGG_GGx	multiple xGG (x = A, D, F, G, I, K, L, M, N, P, R, S, T, V, Y)	21	8	0.875	both	shared across genes (Cae), private to gene (Tri)	shared across classes (Cae), private to class (Tri)	shared across species (Cae+Tri)	g123	d43	t020	g123_d43	g123_d43_t020	.	11	FLAG_D_2357_4664, FLAG_F_24, MaSp1_D_3988	3	Fl, Ma	2	2.67573e-08	0.886364	10	FLAG-b	1	Fl	1	1.1733e-06	0.7625	.	.	.	.	g49
GPGTTPGTVT	GTrich	GPGTTPG containing	21	10	0.6	both	private to gene (Cae+Tri)	private to class (Cae+Tri)	shared across species (Cae+Tri)	g054	d01	t014	g054_d01	g054_d01_t014	.	11	AgSp1_A_linked_2675_705	1	Ag	1	6.8e-13	1	10	AgSp-c	1	Ag	1	1.3044e-11	0.98	.	.	.	.	novel definition
SGMMYGPGAGGA	SGMMY	SGMMY containing, FLAG spacer	20	12	0.833333	Caerostris	shared across genes (Cae)	private to class (Cae)	private to species (Cae)	g112	d01	t009	g112_d01	g112_d01_t009	.	20	FLAG_1038_unlinked_CTD, FLAG_B_2654.1, FLAG_D_2357_4664, FLAG_E_unlinked_NTD_4141.1	4	Fl	1	5.35065e-13	0.92918	.	.	.	.	.	.	.	.	.	.	.	novel definition
VQRQLVQTLTEALQGTQSMSLVSRAK	QSVrich	Q + S + V rich	20	26	0.615385	Caerostris	private to gene (Cae)	private to class (Cae)	private to species (Cae)	g102	d02	t018	g102_d02	g102_d02_t018	.	20	AcSp1_330_3732	1	Ac	1	1.5e-32	1	.	.	.	.	.	.	.	.	.	.	.	novel definition
GSSPASGGSS	SS_Srich	SS (SSS) containing	20	10	1	both	private to gene (Cae), shared across genes (Tri)	private to class (Cae), shared across classes (Tri)	shared across species (Cae+Tri)	g114	d04	t025	g114_d04	g114_d04_t025	.	16	Sp_81.2_5803-like	1	SpL	1	2.7e-12	1	4	AgSp-d, Sp-5803	2	Ag, Sp	2	4.8305e-05	0.575	.	.	.	.	g83
AGGVGAGAGAAAAAGAGAGGA	polyAla+GA	stretches of Alanine, with GA repetitive flanks	20	21	1	both	shared across genes (Cae+Tri)	private to class (Cae), shared across classes (Tri)	shared across species (Cae+Tri)	g088	d01	t058	g088_d01	g088_d01_t058	.	11	MiSp_3639, MiSp_B_1006	2	Mi	1	5.58414e-16	0.865782	9	MaSp3_Sp-907, MiSp-a, MiSp-b, MiSp-c, MiSp-d	5	Ma, Mi	2	2.13682e-09	0.730156	.	.	.	.	novel definition
GGAGGYGG	xGG_GGx	multiple xGG (x = A, D, F, G, I, K, L, M, N, P, R, S, T, V, Y)	20	8	1	both	shared across genes (Cae+Tri)	shared across classes (Cae+Tri)	shared across species (Cae+Tri)	g123	d43	t068	g123_d43	g123_d43_t068	.	11	FLAG_C_unlinked_NTD_2654.2, MiSp_3639, MiSp_A_589, MiSp_B_1006, MiSp_C_3690.2	5	Fl, Mi	2	8.84782e-08	0.875	9	FLAG-b, MiSp-b, MiSp-c, MiSp-d	4	Fl, Mi	2	3.56947e-07	0.861111	.	.	.	.	g49
DGGRGGYGG	xGG_GGx	multiple xGG (x = A, D, F, G, I, K, L, M, N, P, R, S, T, V, Y)	20	9	0.888889	both	private to gene (Cae), shared across genes (Tri)	private to class (Cae+Tri)	shared across species (Cae+Tri)	g123	d43	t014	g123_d43	g123_d43_t014	.	2	MaSp1_D_3988	1	Ma	1	8.4e-08	0.7778	18	MaSp3_Sp-74867, MaSp3_Sp-907	2	Ma	1	9.76537e-09	0.938278	xGG_GGx	multiple xGG (x = A, D, P, R, S, T, Y)	g49_t01	Known + novel variants	g49
NAPTKTSASGSTGSAISAASSGSS	SS_Srich	SS (SSS) containing	19	24	0.75	Trichonephila	private to gene (Tri)	private to class (Tri)	private to species (Tri)	g114	d04	t041	g114_d04	g114_d04_t041	.	.	.	.	.	.	.	.	19	Sp-5803	1	Sp	1	1.867e-18	0.883779	xSS_Srich	xSS containing (x = A, C, G, E, K, L, Q, T, G, V)	g83_t03	Known + novel variants	g83
GGLGGYGGG	xGG_GGx	multiple xGG (x = A, D, F, G, I, K, L, M, N, P, R, S, T, V, Y)	19	9	0.888889	Caerostris	shared across genes (Cae)	shared across classes (Cae)	private to species (Cae)	g123	d43	t126	g123_d43	g123_d43_t126	.	19	MaSp1_A_2064, MiSp_B_1006	2	Ma, Mi	2	7.38e-10	0.970763	.	.	.	.	.	.	.	.	.	.	.	g49
RPGTTPGAITG	GTrich	GPGTTPG containing [variant]	19	11	0.636364	Caerostris	private to gene (Cae)	private to class (Cae)	private to species (Cae)	g054	d02	t049	g054_d02	g054_d02_t049	variant	19	AgSp1_C_549.3	1	Ag	1	1.98551e-11	0.985647	.	.	.	.	.	.	.	.	.	.	.	novel definition
TTTTTTSSSS	Trich	TTxxTTSxxS containing (x=A, P, Q, R, S, V)	19	10	0.4	Caerostris	private to gene (Cae)	private to class (Cae)	private to species (Cae)	g117	d01	t004	g117_d01	g117_d01_t004	.	19	AcSp1_330_3732	1	Ac	1	1.3e-12	1	.	.	.	.	.	.	.	.	.	.	.	novel definition
TVVDNISVNV	TxxDNxSVxV	TxxDNxSVxV containing (x=A, I, L, N, S, T, V), FLAG spacer	19	10	0.5	Caerostris	shared across genes (Cae)	private to class (Cae)	private to species (Cae)	g119	d01	t014	g119_d01	g119_d01_t014	.	19	FLAG_B_2654.1, FLAG_D_2357_4664	2	Fl	1	1.17263e-12	0.994737	.	.	.	.	.	.	.	.	.	.	.	novel definition
GPGTTPGAVT	GTrich	GPGTTPG containing	19	10	0.7	both	shared across genes (Cae), private to gene (Tri)	private to class (Cae+Tri)	shared across species (Cae+Tri)	g054	d01	t006	g054_d01	g054_d01_t006	.	17	AgSp1_A_linked_2675_705, AgSp1_C_549.3	2	Ag	1	2.29435e-11	0.935294	2	AgSp-c	1	Ag	1	1.90175e-08	0.8	.	.	.	.	novel definition
GGRGGYGGGYGGG	xGG_GGx	GGGYGG containing	19	13	1	both	shared across genes (Cae), private to gene (Tri)	private to class (Cae+Tri)	shared across species (Cae+Tri)	g123	d16	t011	g123_d16	g123_d16_t011	.	16	MiSp_3639, MiSp_A_589, MiSp_B_1006, MiSp_C_3690.2	4	Mi	1	8.60238e-12	0.860612	3	MaSp3_Sp-907	1	Ma	1	2.64067e-08	0.717933	.	.	.	.	novel definition
SASAAAAAAAA	polyAla	stretches of Alanine, with substitutions (S, T, V, P, D, R, E, G)	19	11	1	both	private to gene (Cae+Tri)	private to class (Cae+Tri)	shared across species (Cae+Tri)	g086	d02	t076	g086_d02	g086_d02_t076	.	16	MaSp2_A_1262	1	Ma	1	3.2e-13	1	3	MaSp-h	1	Ma	1	3.01333e-12	0.9697	.	.	.	.	g62
YTGEYDTGEY	DTxSYzTGEY	DTxSYzTGEY containing (x = E, G; z = T, P, Y)	19	10	0.5	both	private to gene (Cae), shared across genes (Tri)	private to class (Cae), shared across classes (Tri)	shared across species (Cae+Tri)	g014	d01	t016	g014_d01	g014_d01_t016	.	1	AgSp1_A_linked_2675_705	1	Ag	1	1.2e-13	1	18	AgSp-c, AgSp-d, Sp-14910-A	3	Ag, Sp	2	1.23328e-06	0.722222	.	.	.	.	g08
GGPGGP	xGG_GGx	multiple xGG (x = A, D, F, G, I, K, L, M, N, P, R, S, T, V, Y)	18	6	1	Caerostris	shared across genes (Cae)	shared across classes (Cae)	private to species (Cae)	g123	d43	t166	g123_d43	g123_d43_t166	.	18	AcSp1_330_3732, FLAG_1038_unlinked_CTD, FLAG_A_1377, FLAG_B_2654.1, FLAG_D_2357_4664, FLAG_E_unlinked_NTD_4141.1, FLAG_F_24	7	Ac, Fl	2	4.23806e-06	0.962961	.	.	.	.	.	.	.	.	.	.	.	g49
GGSLGGGF	xGG_GGx	multiple xGG (x = A, D, F, G, I, K, L, M, N, P, R, S, T, V, Y)	18	8	0.75	Caerostris	shared across genes (Cae)	private to class (Cae)	private to species (Cae)	g123	d43	t269	g123_d43	g123_d43_t269	.	18	FLAG_B_2654.1, FLAG_D_2357_4664	2	Fl	1	4.3e-10	1	.	.	.	.	.	.	.	.	.	.	.	g49
GGYGGGA	xGG_GGx	multiple xGG (x = A, D, F, G, I, K, L, M, N, P, R, S, T, V, Y)	18	7	1	Caerostris	shared across genes (Cae)	private to class (Cae)	private to species (Cae)	g123	d43	t291	g123_d43	g123_d43_t291	.	18	MiSp_264638, MiSp_C_3690.2, MiSp_D_unlinked_NTD_3690.1	3	Mi	1	3.8e-09	1	.	.	.	.	.	.	.	.	.	.	.	g49
PGSQTPAGPMG	xxSQTxxGPMG	xxSQTxxGPMG containing (x=A, G, H, M, P, Q, T, V)	18	11	0.818182	Caerostris	private to gene (Cae)	private to class (Cae)	private to species (Cae)	g129	d01	t001	g129_d01	g129_d01_t001	.	18	AgSp1_C_549.3	1	Ag	1	1.0872e-11	0.96465	.	.	.	.	.	.	.	.	.	.	.	novel definition
GAGGAGGPGG	xGG_GGx	multiple xGG (x = A, D, F, G, I, K, L, M, N, P, R, S, T, V, Y)	18	10	1	both	shared across genes (Cae), private to gene (Tri)	shared across classes (Cae), private to class (Tri)	shared across species (Cae+Tri)	g123	d43	t017	g123_d43	g123_d43_t017	.	17	FLAG_1872.2_unlinked_CTD, FLAG_A_1377, FLAG_D_2357_4664, SpL_2234.2	4	Fl, SpL	2	7.73542e-09	0.847059	1	FLAG-b	1	Fl	1	1.7e-08	0.8	.	.	.	.	g49
GGAAGGGF	xGG_GGx	GxxAGGGF containing (x=A, D, E, G)	18	8	0.875	both	private to gene (Cae+Tri)	private to class (Cae+Tri)	shared across species (Cae+Tri)	g123	d40	t004	g123_d40	g123_d40_t004	.	17	FLAG_B_2654.1	1	Fl	1	3.4e-10	1	1	Sp-1339	1	Sp	1	1e-05	0.625	.	.	.	.	novel definition
GGAGGALGSGGGFGGF	xGG_GGx	multiple xGG (x = A, D, F, G, I, K, L, M, N, P, R, S, T, V, Y)	18	16	0.8125	both	shared across genes (Cae), private to gene (Tri)	private to class (Cae+Tri)	shared across species (Cae+Tri)	g123	d43	t035	g123_d43	g123_d43_t035	.	17	FLAG_1872.2_unlinked_CTD, FLAG_A_1377, FLAG_B_2654.1, FLAG_C_unlinked_NTD_2654.2, FLAG_D_2357_4664, FLAG_E_unlinked_NTD_4141.1	6	Fl	1	2.00123e-11	0.911765	1	FLAG-b	1	Fl	1	9.6e-09	0.625	.	.	.	.	g49
GAGAG	GA	multiple instances of GA repeat	18	5	1	both	shared across genes (Cae+Tri)	shared across classes (Cae+Tri)	shared across species (Cae+Tri)	g026	d06	t031	g026_d06	g026_d06_t031	.	15	FLAG_1872.2_unlinked_CTD, FLAG_C_unlinked_NTD_2654.2, MiSp_A_589, MiSp_B_1006	4	Fl, Mi	2	1.8e-06	1	3	MiSp-b, MiSp-d, Sp-1339	3	Mi, Sp	2	2.55333e-05	0.933333	GA	multiple instances of GA repeat	g47_t12	Known	g47
PGGYG	xGG_GGx	PGG and GS containing [variant]	18	5	1	both	shared across genes (Cae+Tri)	shared across classes (Cae+Tri)	shared across species (Cae+Tri)	g123	d49	t003	g123_d49	g123_d49_t003	variant	9	AgSp1_C_549.3, MaSp2_A_1262, MiSp_B_1006	3	Ag, Ma, Mi	3	4.43333e-05	0.8	9	FLAG-a, MaSp-c, MaSp-d, MaSp-g, MaSp-h, MiSp-c	6	Fl, Ma, Mi	3	2.46278e-05	0.866667	xGG_GGx	single xGG (x = A, F, P, S, V)	g68_t01	Known + novel variants	g59
GPDGKPIPVEPA	GPDGxP	GPDGxP containing (x=K,Q,R,S,Y)	18	12	0.666667	both	private to gene (Cae+Tri)	private to class (Cae+Tri)	shared across species (Cae+Tri)	g035	d01	t004	g035_d01	g035_d01_t004	.	8	AgSp1_A_linked_2675_705	1	Ag	1	1.6e-15	1	10	AgSp-c	1	Ag	1	2.42716e-12	0.91669	.	.	.	.	novel definition
GPGQQ	GPxxQ	GPGxQ containing (x= A, E, G, K, PP, R, Q, S, _)	18	5	1	both	shared across genes (Cae+Tri)	private to class (Cae+Tri)	shared across species (Cae+Tri)	g043	d01	t005	g043_d01	g043_d01_t005	.	6	MaSp4_A_3210.2, MaSp4_B_3210.3	2	Ma	1	3.8e-05	0.8	12	MaSp-g, MaSp-h	2	Ma	1	3.05e-06	0.95	GPxxQ	GPGxQ containing (x= Q, K)	g26_t01	Known + novel variants	g26
AAAAAAAAAA	polyAla	homogeneous stretches of Alanine	17	10	1	Trichonephila	shared across genes (Tri)	private to class (Tri)	private to species (Tri)	g086	d01	t007	g086_d01	g086_d01_t007	.	.	.	.	.	.	.	.	17	MaSp-h, MaSp3_Sp-907	2	Ma	1	2.40941e-09	0.894118	polyAla	homogeneous stretches of Alanine	g61_t07	Known	g61
ASAASS	polyAla	stretches of Alanine, with substitutions (S, T, V, P, D, R, E, G)	17	6	1	Trichonephila	shared across genes (Tri)	shared across classes (Tri)	private to species (Tri)	g086	d02	t022	g086_d02	g086_d02_t022	.	.	.	.	.	.	.	.	17	MaSp-g, Sp-5803, TuSp	3	Ma, Sp, Tu	3	5.03529e-07	0.990194	polyAla	stretches of Alanine, with substitutions (S, T, V, P, D, R)	g62_t05	Known	g62
GGPGGSVGP	xGG_GGx	multiple xGG (x = A, D, F, G, I, K, L, M, N, P, R, S, T, V, Y)	17	9	1	Caerostris	private to gene (Cae)	private to class (Cae)	private to species (Cae)	g123	d43	t182	g123_d43	g123_d43_t182	.	17	FLAG_D_2357_4664	1	Fl	1	9.49e-10	0.934647	.	.	.	.	.	.	.	.	.	.	.	g49
GGSGPGA	xGG_GGx	GGS (GGGS) containing	17	7	1	both	private to gene (Cae+Tri)	private to class (Cae+Tri)	shared across species (Cae+Tri)	g123	d30	t019	g123_d30	g123_d30_t019	.	16	FLAG_D_2357_4664	1	Fl	1	3.71563e-08	0.991069	1	MaSp-a	1	Ma	1	3.4e-07	0.8571	.	.	.	.	g19
GSGGY	GxGGx	GSGGY containing	17	5	1	both	shared across genes (Cae), private to gene (Tri)	private to class (Cae+Tri)	shared across species (Cae+Tri)	g059	d11	t001	g059_d11	g059_d11_t001	.	16	MaSp1_D_3988, MaSp3_A_533.1	2	Ma	1	4.9375e-06	0.9875	1	MiSp-a	1	Mi	1	3.3e-05	0.8	GxGGx	GSGGY containing	g34_t02	Known + novel variants	g34
GAGKGAG	GA	multiple instances of GA repeat	17	7	0.857143	both	shared across genes (Cae), private to gene (Tri)	shared across classes (Cae), private to class (Tri)	shared across species (Cae+Tri)	g026	d06	t042	g026_d06	g026_d06_t042	.	16	FLAG_1038_unlinked_CTD, FLAG_E_unlinked_NTD_4141.1, MaSp1_D_3988, MaSp3_A_533.1, MiSp_4296	5	Fl, Ma, Mi	3	2.35044e-05	0.741075	1	FLAG-b	1	Fl	1	8.5e-06	0.7143	GA	multiple instances of GA repeat	g47_t08	Known	g47
GTLNAGNAGSLASA	GTLNAGNxGSLASA	GTLNAGNxGSLASA containing (x=A, S)	17	14	0.642857	both	private to gene (Cae), shared across genes (Tri)	private to class (Cae), shared across classes (Tri)	shared across species (Cae+Tri)	g050	d01	t001	g050_d01	g050_d01_t001	.	15	TuSp1_509_1165	1	Tu	1	5.4e-17	1	2	Sp-1339, TuSp	2	Sp, Tu	2	6.50007e-07	0.64285	.	.	.	.	novel definition
MMFMPEDRQPED	MMFMP	MMFMP containing	17	12	0.333333	both	private to gene (Cae+Tri)	private to class (Cae+Tri)	shared across species (Cae+Tri)	g074	d01	t001	g074_d01	g074_d01_t001	.	1	Sp_81.2_5803-like	1	SpL	1	2.4e-06	0.5	16	Sp-5803	1	Sp	1	2.74894e-11	0.817706	MMFMP	MMFMP containing	g45_t01	Novel	g45
VGGVLGTGGIGG	xGG_GGx	multiple xGG + VLG (x = V, T, I, N)	16	12	0.75	Trichonephila	private to gene (Tri)	private to class (Tri)	private to species (Tri)	g123	d46	t003	g123_d46	g123_d46_t003	.	.	.	.	.	.	.	.	16	FLAG-b	1	Fl	1	2.01065e-07	0.807294	xGG_GGx	multiple xGG + VLG (x = V, T, I, N)	g52_t01	Known + novel variants	g52
TLGTGGISG	xGG_GGx	TGG + TLG containing	16	9	0.555556	Trichonephila	private to gene (Tri)	private to class (Tri)	private to species (Tri)	g123	d54	t002	g123_d54	g123_d54_t002	.	.	.	.	.	.	.	.	16	FLAG-b	1	Fl	1	7.43446e-07	0.812519	xGG_GGx	TGG + TLG containing	g76_t01	Known + novel variants	g76
AESLRS	A|G|P|Q|R|S|V|Y_rich	enrichment of A, G, P, Q, S, or Y residues (>50% length)	16	6	0.666667	Caerostris	private to gene (Cae)	private to class (Cae)	private to species (Cae)	g001	d01	t002	g001_d01	g001_d01_t002	.	16	TuSp1_509_1165	1	Tu	1	1.2e-07	1	.	.	.	.	.	.	.	.	.	.	.	novel definition
ASAAISAAAASASSSQF	polyAla	stretches of Alanine, with substitutions (S, T, V, P, D, R, E, G)	16	17	0.882353	Caerostris	private to gene (Cae)	private to class (Cae)	private to species (Cae)	g086	d02	t021	g086_d02	g086_d02_t021	.	16	TuSp1_509_1165	1	Tu	1	1.2e-20	1	.	.	.	.	.	.	.	.	.	.	.	g62
GTGGTTGTGVTDTP	GTrich	GTGGTTGT containing	16	14	0.5	Caerostris	private to gene (Cae)	private to class (Cae)	private to species (Cae)	g054	d03	t019	g054_d03	g054_d03_t019	.	16	SpL_2234.1	1	SpL	1	1.2e-17	1	.	.	.	.	.	.	.	.	.	.	.	novel definition
GTPGSTSSGGSP	GTPxxTSSGGSx	GTPxxTSSGGSx containing	16	12	0.833333	Caerostris	private to gene (Cae)	private to class (Cae)	private to species (Cae)	g052	d01	t011	g052_d01	g052_d01_t011	.	16	Sp_81.2_5803-like	1	SpL	1	6.1e-15	1	.	.	.	.	.	.	.	.	.	.	.	novel definition
LGFQIGNALVNNLGLRLQPADV	unassigned	no obvious grouping	16	22	0.5	Caerostris	private to gene (Cae)	private to class (Cae)	private to species (Cae)	g140	d01	t027	g140_d01	g140_d01_t027	.	16	TuSp1_509_1165	1	Tu	1	2.4e-27	1	.	.	.	.	.	.	.	.	.	.	.	g89
VSVVSASVS	polyAla_MaSp4	stretches of Alanine, observed in MaSp4 (with I, S, T, and V replacements for A)	16	9	1	Caerostris	private to gene (Cae)	private to class (Cae)	private to species (Cae)	g087	d01	t014	g087_d01	g087_d01_t014	.	16	MaSp4_A_3210.2	1	Ma	1	3.7e-11	1	.	.	.	.	.	.	.	.	.	.	.	novel definition
GGSG	xGG_GGx	GGS (GGGS) containing	16	4	1	Caerostris	shared across genes (Cae)	shared across classes (Cae)	private to species (Cae)	g123	d30	t013	g123_d30	g123_d30_t013	.	16	FLAG_1038_unlinked_CTD, FLAG_A_1377, FLAG_E_unlinked_NTD_4141.1, MaSp1_D_3988, MaSp3_A_533.1	5	Fl, Ma	2	2.4e-05	1	.	.	.	.	.	.	.	xGG_GGx	GGS containing	g19_t03	Known + novel variants	g19
GGRGGQGGAG	xGG_GGx	multiple xGG (x = A, D, F, G, I, K, L, M, N, P, R, S, T, V, Y)	16	10	1	both	private to gene (Cae+Tri)	private to class (Cae+Tri)	shared across species (Cae+Tri)	g123	d43	t230	g123_d43	g123_d43_t230	.	15	MaSp1_D_3988	1	Ma	1	1.2e-12	1	1	MaSp-c	1	Ma	1	6e-09	0.8	.	.	.	.	g49
GSGA	GSG	GSG (GSGG) containing	16	4	1	both	shared across genes (Cae), private to gene (Tri)	shared across classes (Cae), private to class (Tri)	shared across species (Cae+Tri)	g048	d01	t002	g048_d01	g048_d01_t002	.	15	FLAG_B_2654.1, FLAG_D_2357_4664, MiSp_3639	3	Fl, Mi	2	2.6e-05	1	1	MaSp-h	1	Ma	1	2.6e-05	1	.	.	.	.	novel definition
SQIQQSSNTQSQQ	QSrich	SQxQQ (x = S, V) [variant]	16	13	0.769231	both	private to gene (Cae+Tri)	private to class (Cae+Tri)	shared across species (Cae+Tri)	g101	d04	t006	g101_d04	g101_d04_t006	variant	14	PySp1_955_7062	1	Py	1	1e-07	0.967036	2	PiSp	1	Py	1	1.2e-09	0.6923	.	.	.	.	g69
GAFTTPGSIP	GAxxTPGxIP	GAFxTPGxIP containing (x = I, M, S, T)	16	10	0.6	both	private to gene (Cae), shared across genes (Tri)	private to class (Cae), shared across classes (Tri)	shared across species (Cae+Tri)	g028	d01	t005	g028_d01	g028_d01_t005	.	10	AgSp1_A_linked_2675_705	1	Ag	1	5.3e-13	1	6	AgSp-c, Sp-8175	2	Ag, Sp	2	3.00001e-06	0.9	.	.	.	.	novel definition
GLLNAGNASALASS	GL	GL (GGL, GGGL) containing	15	14	0.642857	Trichonephila	shared across genes (Tri)	shared across classes (Tri)	private to species (Tri)	g033	d01	t049	g033_d01	g033_d01_t049	.	.	.	.	.	.	.	.	15	AgSp-b, TuSp	2	Ag, Tu	2	1.13333e-06	0.966667	GL	GL containing	g20_t02	Novel	g20
QAASSSFATSSALSRAFSSVSS	nonAla_run	3 or more AA in homogenous stretch (G,K, P, D, N, S, T)	15	22	0.818182	Trichonephila	private to gene (Tri)	private to class (Tri)	private to species (Tri)	g078	d01	t029	g078_d01	g078_d01_t029	.	.	.	.	.	.	.	.	15	TuSp	1	Tu	1	1.60127e-21	0.97574	nonAla_run	3 or more AA in homogenous stretch (G,K, P, D, N, S, T)	g57_t01	Known + novel variants	g57
IAARSQAASQSASSSYSSAFA	nonAla_run	3 or more AA in homogenous stretch (G,K, P, D, N, S, T)	15	21	0.904762	Trichonephila	private to gene (Tri)	private to class (Tri)	private to species (Tri)	g078	d01	t022	g078_d01	g078_d01_t022	.	.	.	.	.	.	.	.	15	TuSp	1	Tu	1	1.54408e-22	0.955573	nonAla_run	3 or more AA in homogenous stretch (G,K, P, D, N, S, T)	g57_t03	Known + novel variants	g57
QSQAFQQASAFQQAASRSA	QQ	QQ (QQQ) containing	15	19	0.894737	Trichonephila	private to gene (Tri)	private to class (Tri)	private to species (Tri)	g099	d01	t002	g099_d01	g099_d01_t002	.	.	.	.	.	.	.	.	15	TuSp	1	Tu	1	8.66667e-10	0.964913	xQQ	xQQ containin (x = F, S, T, V)	g82_t01	Known + novel variants	g82
LARAAGALGQGATAASYGNALSTAAGQFFATA	AQSrich	A + Q + S rich	15	32	0.71875	Trichonephila	private to gene (Tri)	private to class (Tri)	private to species (Tri)	g005	d01	t002	g005_d01	g005_d01_t002	.	.	.	.	.	.	.	.	15	TuSp	1	Tu	1	1.98979e-35	0.987513	unassigned	no obvious grouping	g89_t05	Unassigned	g65
LAYSIGLSAARSLGIADAAGLAGV	ASrich	A + S rich	15	24	0.708333	Trichonephila	private to gene (Tri)	private to class (Tri)	private to species (Tri)	g006	d10	t002	g006_d10	g006_d10_t002	.	.	.	.	.	.	.	.	15	TuSp	1	Tu	1	2.0052e-26	0.97498	unassigned	no obvious grouping	g89_t06	Unassigned	novel definition
SQSAARSGSQSSSSTTTT	SS_Srich	SS (SSS) containing	15	18	0.777778	Caerostris	private to gene (Cae)	private to class (Cae)	private to species (Cae)	g114	d04	t050	g114_d04	g114_d04_t050	.	15	TuSp1_509_1165	1	Tu	1	3.4e-22	1	.	.	.	.	.	.	.	.	.	.	.	g83
TVVDNLSVNV	TxxDNxSVxV	TxxDNxSVxV containing (x=A, I, L, N, S, T, V), FLAG spacer	15	10	0.5	Caerostris	shared across genes (Cae)	private to class (Cae)	private to species (Cae)	g119	d01	t015	g119_d01	g119_d01_t015	.	15	FLAG_1038_unlinked_CTD, FLAG_1872.2_unlinked_CTD, FLAG_A_1377, FLAG_C_unlinked_NTD_2654.2, FLAG_D_2357_4664, FLAG_E_unlinked_NTD_4141.1	6	Fl	1	7.5e-13	1	.	.	.	.	.	.	.	.	.	.	.	novel definition
VSVVSTTVS	polyAla_MaSp4	stretches of Alanine, observed in MaSp4 (with I, S, T, and V replacements for A)	15	9	0.777778	Caerostris	shared across genes (Cae)	private to class (Cae)	private to species (Cae)	g087	d01	t020	g087_d01	g087_d01_t020	.	15	MaSp4_A_3210.2, MaSp4_B_3210.3	2	Ma	1	2.4e-11	1	.	.	.	.	.	.	.	.	.	.	.	novel definition
GGMSGPGAGGPS	xGG_GGx	multiple xGG (x = A, D, F, G, I, K, L, M, N, P, R, S, T, V, Y)	15	12	0.916667	both	shared across genes (Cae), private to gene (Tri)	private to class (Cae+Tri)	shared across species (Cae+Tri)	g123	d43	t144	g123_d43	g123_d43_t144	.	14	FLAG_B_2654.1, FLAG_D_2357_4664	2	Fl	1	9.12071e-12	0.886914	1	Sp-5803	1	Sp	1	2.4e-06	0.5	.	.	.	.	g49
GSSPASSSGGSS	SS_Srich	SS (SSS) containing	15	12	1	both	shared across genes (Cae+Tri)	shared across classes (Cae+Tri)	shared across species (Cae+Tri)	g114	d04	t027	g114_d04	g114_d04_t027	.	13	MaSp_7234_unlinked_CTD, MaSp2_A_1262, MaSp4_A_3210.2, MiSp_A_589, Sp_81.2_5803-like	5	Ma, Mi, SpL	3	5.54008e-08	0.891023	2	MaSp-a, PiSp	2	Ma, Py	2	1.345e-06	0.5833	.	.	.	.	g83
GVSQSSVNGVV	QSVrich	Q + S + V rich	15	11	0.909091	both	private to gene (Cae+Tri)	private to class (Cae+Tri)	shared across species (Cae+Tri)	g102	d02	t001	g102_d02	g102_d02_t001	.	13	PySp1_955_7062	1	Py	1	6.2e-14	1	2	AgSp-d	1	Ag	1	1.8e-05	0.5455	.	.	.	.	novel definition
GGAGAGGAGTGGA	xGG_GGx	multiple xGG (x = A, D, F, G, I, K, L, M, N, P, R, S, T, V, Y)	15	13	0.923077	both	shared across genes (Cae+Tri)	private to class (Cae), shared across classes (Tri)	shared across species (Cae+Tri)	g123	d43	t031	g123_d43	g123_d43_t031	.	11	FLAG_1038_unlinked_CTD, FLAG_1872.2_unlinked_CTD, FLAG_A_1377, FLAG_B_2654.1, FLAG_D_2357_4664, FLAG_E_unlinked_NTD_4141.1	6	Fl	1	1.87495e-12	0.944073	4	FLAG-a, MiSp-b	2	Fl, Mi	2	2.20975e-09	0.807725	.	.	.	.	g49
GPQFPGQ	A|G|P|Q|R|S|V|Y_rich	enrichment of A, G, P, Q, S, or Y residues (>50% length)	15	7	0.857143	both	shared across genes (Cae+Tri)	shared across classes (Cae+Tri)	shared across species (Cae+Tri)	g001	d01	t026	g001_d01	g001_d01_t026	.	11	AcSp1_330_3732, AgSp1_A_linked_2675_705, AgSp1_C_549.3	3	Ac, Ag	2	1.91885e-06	0.935064	4	AcSp, AgSp-c, Sp-5803, TuSp	4	Ac, Ag, Sp, Tu	4	1.4775e-05	0.607125	.	.	.	.	novel definition
SAAAAAGS	polyAla	stretches of Alanine, with substitutions (S, T, V, P, D, R, E, G)	15	8	1	both	shared across genes (Cae+Tri)	shared across classes (Cae), private to class (Tri)	shared across species (Cae+Tri)	g086	d02	t045	g086_d02	g086_d02_t045	.	8	MaSp1_D_3988, MiSp_C_3690.2	2	Ma, Mi	2	4.60717e-07	0.953125	7	MaSp-d, MaSp-g, MaSp3_Sp-907	3	Ma	1	3.63624e-07	0.910714	polyAla	stretches of Alanine, with substitutions (S, T, V, P, D, R)	g62_t03	Known	g62
GSGGPGGD	xGG_GGx	GSGGxzGD containing (x = P, S; z = D, G)	15	8	0.875	both	shared across genes (Cae), private to gene (Tri)	shared across classes (Cae), private to class (Tri)	shared across species (Cae+Tri)	g123	d38	t002	g123_d38	g123_d38_t002	.	3	FLAG_A_1377, FLAG_B_2654.1, MaSp1_D_3988	3	Fl, Ma	2	9.73667e-07	0.791667	12	MaSp-d	1	Ma	1	5.75975e-08	0.9375	xGG_GGx	GSGGxzGD containing (x = P, S; z = D, G)	g33_t01	Known + novel variants	g33
SAAAA	polyAla	stretches of Alanine, with substitutions (S, T, V, P, D, R, E, G)	15	5	1	both	private to gene (Cae), shared across genes (Tri)	private to class (Cae+Tri)	shared across species (Cae+Tri)	g086	d02	t040	g086_d02	g086_d02_t040	.	2	MaSp3_A_533.1	1	Ma	1	2.1e-06	1	13	MaSp-d, MaSp-h, MaSp3_Sp-907	3	Ma	1	8.30769e-06	0.953846	polyAla	stretches of Alanine, with substitutions (S, T, V, P, D, R)	g62_t01	Known	g62
SVISQQLA	QQ	QQ (QQQ) containing	15	8	0.75	both	private to gene (Cae), shared across genes (Tri)	private to class (Cae), shared across classes (Tri)	shared across species (Cae+Tri)	g099	d01	t008	g099_d01	g099_d01_t008	.	1	PySp1_955_7062	1	Py	1	1.1e-05	0.625	14	MiSp-c, MiSp-d, PiSp	3	Mi, Py	2	5.57162e-06	0.946429	xQQ	xQQ containin (x = F, S, T, V)	g82_t03	Known + novel variants	g82
NAYSAAS	A|G|P|Q|R|S|V|Y_rich	enrichment of A, G, P, Q, S, or Y residues (>50% length)	15	7	0.857143	both	private to gene (Cae), shared across genes (Tri)	private to class (Cae), shared across classes (Tri)	shared across species (Cae+Tri)	g001	d01	t057	g001_d01	g001_d01_t057	.	1	PySp1_955_7062	1	Py	1	1.2e-07	0.8571	14	FLAG-b, PiSp	2	Fl, Py	2	5.87417e-06	0.959179	unassigned	no obvious grouping	g89_t09	Unassigned	novel definition
SQSAAEADSTSSSTTTTT	nonAla_run	3 or more AA in homogenous stretch (G,K, P, D, N, S, T)	14	18	0.555556	Trichonephila	private to gene (Tri)	private to class (Tri)	private to species (Tri)	g078	d01	t039	g078_d01	g078_d01_t039	.	.	.	.	.	.	.	.	14	TuSp	1	Tu	1	3.6e-22	1	nonAla_run	3 or more AA in homogenous stretch (G,K, P, D, N, S, T)	g57_t07	Known + novel variants	g57
SAAAAAAS	polyAla	stretches of Alanine, with substitutions (S, T, V, P, D, R, E, G)	14	8	1	Trichonephila	shared across genes (Tri)	private to class (Tri)	private to species (Tri)	g086	d02	t044	g086_d02	g086_d02_t044	.	.	.	.	.	.	.	.	14	MaSp-d, MaSp-h	2	Ma	1	6.87857e-09	0.964286	polyAla	stretches of Alanine, with substitutions (S, T, V, P, D, R)	g62_t02	Known	g62
PGGDAGF	xGG_GGx	GGD (GGGD) containing	14	7	0.714286	Trichonephila	private to gene (Tri)	private to class (Tri)	private to species (Tri)	g123	d08	t007	g123_d08	g123_d08_t007	.	.	.	.	.	.	.	.	14	AcSp	1	Ac	1	5.681e-07	0.938764	xGG_GGx	single xGG (x = A, F, P, S, V)	g68_t02	Known + novel variants	novel definition
LTTSATTPA	MTTS	MTTS containing [variant]	14	9	0.444444	Trichonephila	private to gene (Tri)	private to class (Tri)	private to species (Tri)	g075	d02	t001	g075_d02	g075_d02_t001	variant	.	.	.	.	.	.	.	14	Sp-5803	1	Sp	1	9.21593e-09	0.8889	M_TTS	TTS containing	g77_t03	Known + novel variants	g77
FARAFSASAESQSF	ASrich	A + S rich	14	14	0.714286	Trichonephila	private to gene (Tri)	private to class (Tri)	private to species (Tri)	g006	d10	t001	g006_d10	g006_d10_t001	.	.	.	.	.	.	.	.	14	TuSp	1	Tu	1	2.49029e-16	0.9898	unassigned	no obvious grouping	g89_t03	Unassigned	novel definition
GGGQGAGGGQGAGGQ	xGG_GGx	GGGQGA containing	14	15	1	Caerostris	shared across genes (Cae)	private to class (Cae)	private to species (Cae)	g123	d13	t014	g123_d13	g123_d13_t014	.	14	MiSp_264638, MiSp_C_3690.2, MiSp_D_unlinked_NTD_3690.1	3	Mi	1	4.02866e-13	0.904764	.	.	.	.	.	.	.	.	.	.	.	novel definition
GGGYGGYGGG	xGG_GGx	GGGYGG containing	14	10	1	Caerostris	shared across genes (Cae)	shared across classes (Cae)	private to species (Cae)	g123	d16	t010	g123_d16	g123_d16_t010	.	14	MaSp3_A_533.1, MiSp_3639, MiSp_B_1006	3	Ma, Mi	2	1.93344e-08	0.85	.	.	.	.	.	.	.	.	.	.	.	novel definition
GGAGG	xGG_GGx	GGA (GGGA) containing	14	5	1	Caerostris	shared across genes (Cae)	shared across classes (Cae)	private to species (Cae)	g123	d04	t004	g123_d04	g123_d04_t004	.	14	FLAG_A_1377, FLAG_B_2654.1, MaSp1_D_3988, MiSp_264638, MiSp_A_589, MiSp_C_3690.2, MiSp_D_unlinked_NTD_3690.1	7	Fl, Ma, Mi	3	3.395e-05	0.928571	.	.	.	.	.	.	.	xGAGx	xGAGx (x = G, A, N, T)	g79_t01	Known	novel definition
GAYGVG	GAYGx	GAYGx containing (x=A, G, P)	14	6	1	both	shared across genes (Cae), private to gene (Tri)	shared across classes (Cae), private to class (Tri)	shared across species (Cae+Tri)	g029	d01	t002	g029_d01	g029_d01_t002	.	13	FLAG_B_2654.1, MiSp_264638, MiSp_C_3690.2, MiSp_D_unlinked_NTD_3690.1	4	Fl, Mi	2	4.31692e-07	0.987177	1	MaSp-f	1	Ma	1	3.3e-05	0.6667	.	.	.	.	novel definition
GGMGGPGSGGPSGG	xGG_GGx	multiple xGG (x = A, D, F, G, I, K, L, M, N, P, R, S, T, V, Y)	14	14	0.928571	both	private to gene (Cae+Tri)	private to class (Cae+Tri)	shared across species (Cae+Tri)	g123	d43	t133	g123_d43	g123_d43_t133	.	13	FLAG_D_2357_4664	1	Fl	1	1.2e-17	1	1	AcSp	1	Ac	1	2e-07	0.5714	.	.	.	.	g49
GGPGGSGGSGA	xGG_GGx	multiple xGG (x = A, D, F, G, I, K, L, M, N, P, R, S, T, V, Y)	14	11	1	both	shared across genes (Cae), private to gene (Tri)	private to class (Cae+Tri)	shared across species (Cae+Tri)	g123	d43	t179	g123_d43	g123_d43_t179	.	13	FLAG_A_1377, FLAG_D_2357_4664	2	Fl	1	2.00127e-10	0.972031	1	MaSp-a	1	Ma	1	3.2e-06	0.5455	.	.	.	.	g49
SSSAAAAA	polyAla	stretches of Alanine, with substitutions (S, T, V, P, D, R, E, G)	14	8	1	both	private to gene (Cae+Tri)	private to class (Cae+Tri)	shared across species (Cae+Tri)	g086	d02	t100	g086_d02	g086_d02_t100	.	12	MaSp1_D_3988	1	Ma	1	8.4e-10	1	2	MaSp-g	1	Ma	1	3.2e-08	0.875	.	.	.	.	g62
GGRGGYGGGSG	xGG_GGx	multiple xGG (x = A, D, F, G, I, K, L, M, N, P, R, S, T, V, Y)	14	11	1	both	shared across genes (Cae), private to gene (Tri)	shared across classes (Cae), private to class (Tri)	shared across species (Cae+Tri)	g123	d43	t238	g123_d43	g123_d43_t238	.	11	MiSp_3639, MiSp_A_589, MiSp_B_1006, MiSp_C_3690.2, PySp1_955_7062	5	Mi, Py	2	2.54551e-07	0.892573	3	MaSp3_Sp-907	1	Ma	1	3.59333e-09	0.7879	.	.	.	.	g49
AGSGAGAGAGAGAGGGA	GA	multiple instances of GA repeat	14	17	1	both	shared across genes (Cae+Tri)	private to class (Cae), shared across classes (Tri)	shared across species (Cae+Tri)	g026	d06	t017	g026_d06	g026_d06_t017	.	5	MiSp_4296, MiSp_A_589	2	Mi	1	1.418e-11	0.89412	9	MaSp-c, Sp-1339, Sp-14910-A	3	Ma, Sp	2	3.55898e-09	0.679756	.	.	.	.	g47
SASAAAAAAAS	polyAla	stretches of Alanine, with substitutions (S, T, V, P, D, R, E, G)	14	11	1	both	shared across genes (Cae+Tri)	shared across classes (Cae+Tri)	shared across species (Cae+Tri)	g086	d02	t077	g086_d02	g086_d02_t077	.	4	MaSp2_A_1262, MiSp_264638, MiSp_C_3690.2, MiSp_D_unlinked_NTD_3690.1	4	Ma, Mi	2	1.575e-06	0.7273	10	MaSp-h, MiSp-b	2	Ma, Mi	2	3.578e-10	0.87274	.	.	.	.	g62
SQQAAQ	QQ	QQ (QQQ) containing	14	6	1	both	private to gene (Cae+Tri)	private to class (Cae+Tri)	shared across species (Cae+Tri)	g099	d01	t005	g099_d01	g099_d01_t005	.	1	Sp_81.2_5803-like	1	SpL	1	6.3e-05	0.6667	13	PiSp	1	Py	1	7.00615e-07	0.884592	xQQ	xQQ containin (x = F, S, T, V)	g82_t02	Known + novel variants	g82
NAASSVSQASSASS	SS_Srich	SS (SSS) containing	14	14	0.928571	both	private to gene (Cae+Tri)	private to class (Cae+Tri)	shared across species (Cae+Tri)	g114	d04	t039	g114_d04	g114_d04_t039	.	1	MaSp2_A_1262	1	Ma	1	3.4e-06	0.5	13	PiSp	1	Py	1	2.44831e-15	0.972538	xSS_Srich	xSS containing (x = A, C, G, E, K, L, Q, T, G, V)	g83_t04	Known + novel variants	g83
QTLAQLISSA	A|G|P|Q|R|S|V|Y_rich	enrichment of A, G, P, Q, S, or Y residues (>50% length)	14	10	0.6	both	private to gene (Cae+Tri)	private to class (Cae+Tri)	shared across species (Cae+Tri)	g001	d01	t080	g001_d01	g001_d01_t080	.	1	MiSp_B_1006	1	Mi	1	7.4e-05	0.5	13	PiSp	1	Py	1	1.3e-12	1	unassigned	no obvious grouping	g89_t18	Unassigned	novel definition
EMTTEIVTDSSGRTT	EMxTExVTxSxGxTT	EMxTExVTxSxGxTT containing	13	15	0.333333	Trichonephila	private to gene (Tri)	private to class (Tri)	private to species (Tri)	g016	d01	t002	g016_d01	g016_d01_t002	.	.	.	.	.	.	.	.	13	Sp-8175	1	Sp	1	1.47741e-12	0.871808	EMxTExVTxSxGxTT	EMxTExVTxSxGxTT containing	g10_t01	Novel	g10
GSVNNNNVKQVASTLSENLV	nonAla_run	3 or more AA in homogenous stretch (G,K, P, D, N, S, T)	13	20	0.5	Trichonephila	private to gene (Tri)	private to class (Tri)	private to species (Tri)	g078	d01	t021	g078_d01	g078_d01_t021	.	.	.	.	.	.	.	.	13	AcSp	1	Ac	1	1e-15	0.969231	nonAla_run	3 or more AA in homogenous stretch (G,K, P, D, N, S, T)	g57_t05	Known + novel variants	g57
GQEQSISQALSSSILSSL	SS_Srich	SS (SSS) containing	13	18	0.666667	Trichonephila	private to gene (Tri)	private to class (Tri)	private to species (Tri)	g114	d04	t014	g114_d04	g114_d04_t014	.	.	.	.	.	.	.	.	13	PiSp	1	Py	1	4.29138e-20	0.978615	xSS_Srich	high proportion of Serine	g72_t02	Known + novel variants	g83
VSSLVQQSGTVSA	QQ_SS	QQ and SS containing	13	13	0.846154	Trichonephila	shared across genes (Tri)	shared across classes (Tri)	private to species (Tri)	g100	d01	t010	g100_d01	g100_d01_t010	.	.	.	.	.	.	.	.	13	MaSp-a, PiSp	2	Ma, Py	2	1.53846e-07	0.952669	xQQ	xQQ containin (x = F, S, T, V)	g82_t04	Known + novel variants	novel definition
PGSSPAVYAKAI	SS_Srich	SS (SSS) containing	13	12	0.833333	Trichonephila	private to gene (Tri)	private to class (Tri)	private to species (Tri)	g114	d04	t042	g114_d04	g114_d04_t042	.	.	.	.	.	.	.	.	13	AcSp	1	Ac	1	2.04046e-12	0.974362	xSS_Srich	xSS containing (x = A, C, G, E, K, L, Q, T, G, V)	g83_t05	Known + novel variants	g83
GQTSANIN	unassigned	no obvious grouping	13	8	0.5	Trichonephila	private to gene (Tri)	private to class (Tri)	private to species (Tri)	g140	d01	t015	g140_d01	g140_d01_t015	.	.	.	.	.	.	.	.	13	PiSp	1	Py	1	1.61231e-09	0.932692	unassigned	no obvious grouping	g89_t04	Unassigned	g89
REMANTARRYRVNVPDASV	A|G|P|Q|R|S|V|Y_rich	enrichment of A, G, P, Q, S, or Y residues (>50% length)	13	19	0.684211	Trichonephila	private to gene (Tri)	private to class (Tri)	private to species (Tri)	g001	d01	t083	g001_d01	g001_d01_t083	.	.	.	.	.	.	.	.	13	AcSp	1	Ac	1	1.00008e-20	0.987854	unassigned	no obvious grouping	g89_t07	Unassigned	novel definition
ITSAVSQAVANVR	A|G|P|Q|R|S|V|Y_rich	enrichment of A, G, P, Q, S, or Y residues (>50% length)	13	13	0.769231	Trichonephila	private to gene (Tri)	private to class (Tri)	private to species (Tri)	g001	d01	t051	g001_d01	g001_d01_t051	.	.	.	.	.	.	.	.	13	AcSp	1	Ac	1	2.59846e-15	0.988169	unassigned	no obvious grouping	g89_t08	Unassigned	novel definition
KPSANVAVAIFTSGLKKALSSLRISGGPSSQ	AQSrich	A + Q + S rich	13	31	0.645161	Trichonephila	private to gene (Tri)	private to class (Tri)	private to species (Tri)	g005	d01	t001	g005_d01	g005_d01_t001	.	.	.	.	.	.	.	.	13	AcSp	1	Ac	1	9.23078e-30	0.982623	unassigned	no obvious grouping	g89_t14	Unassigned	g65
LGDQMTSTLASALTKTNTLKAISAS	unassigned	no obvious grouping	13	25	0.4	Trichonephila	private to gene (Tri)	private to class (Tri)	private to species (Tri)	g140	d01	t026	g140_d01	g140_d01_t026	.	.	.	.	.	.	.	.	13	AcSp	1	Ac	1	7.9009e-27	0.981538	unassigned	no obvious grouping	g89_t15	Unassigned	g89
GGAALSGGF	xGG_GGx	GGAxSxGF (x=D, G, I, L)	13	9	0.777778	Caerostris	private to gene (Cae)	private to class (Cae)	private to species (Cae)	g123	d06	t004	g123_d06	g123_d06_t004	.	13	TuSp1_509_1165	1	Tu	1	3.3e-11	1	.	.	.	.	.	.	.	.	.	.	.	novel definition
GGASGPGGGSGPV	xGG_GGx	multiple xGG (x = A, D, F, G, I, K, L, M, N, P, R, S, T, V, Y)	13	13	1	Caerostris	shared across genes (Cae)	private to class (Cae)	private to species (Cae)	g123	d43	t086	g123_d43	g123_d43_t086	.	13	FLAG_A_1377, FLAG_B_2654.1, FLAG_D_2357_4664	3	Fl	1	2.53851e-11	0.982246	.	.	.	.	.	.	.	.	.	.	.	g49
GGPGAGGRY	xGG_GGx	multiple xGG (x = A, D, F, G, I, K, L, M, N, P, R, S, T, V, Y)	13	9	1	Caerostris	shared across genes (Cae)	private to class (Cae)	private to species (Cae)	g123	d43	t154	g123_d43	g123_d43_t154	.	13	FLAG_A_1377, FLAG_D_2357_4664	2	Fl	1	6.15385e-11	0.991454	.	.	.	.	.	.	.	.	.	.	.	g49
GGPGGPGA	xGG_GGx	multiple xGG (x = A, D, F, G, I, K, L, M, N, P, R, S, T, V, Y)	13	8	1	Caerostris	shared across genes (Cae)	private to class (Cae)	private to species (Cae)	g123	d43	t168	g123_d43	g123_d43_t168	.	13	FLAG_A_1377, FLAG_B_2654.1, FLAG_D_2357_4664, FLAG_E_unlinked_NTD_4141.1, FLAG_F_24	5	Fl	1	1.29362e-07	0.951923	.	.	.	.	.	.	.	.	.	.	.	g49
GTPGTTSSGASS	GTPxxTSSGGSx	GTPxxTSSGGSx containing	13	12	0.75	Caerostris	private to gene (Cae)	private to class (Cae)	private to species (Cae)	g052	d01	t014	g052_d01	g052_d01_t014	.	13	Sp_81.2_5803-like	1	SpL	1	3.79046e-13	0.923108	.	.	.	.	.	.	.	.	.	.	.	novel definition
LLPQSNAAVAGQEQSVSQSVSASVV	QSVrich	Q + S + V rich	13	25	0.84	Caerostris	private to gene (Cae)	private to class (Cae)	private to species (Cae)	g102	d02	t003	g102_d02	g102_d02_t003	.	13	PySp1_955_7062	1	Py	1	1.2e-30	1	.	.	.	.	.	.	.	.	.	.	.	novel definition
NALANLISRQSR	NQSrich	NALANLIxRQSR containing	13	12	0.583333	Caerostris	shared across genes (Cae)	shared across classes (Cae)	private to species (Cae)	g079	d02	t001	g079_d02	g079_d02_t001	.	13	FLAG_A_1377, PySp1_955_7062	2	Fl, Py	2	1.23077e-06	0.961538	.	.	.	.	.	.	.	.	.	.	.	novel definition
QSASQSLAMSSSFASAFSAAASS	AQSrich	QSASQxLxxSSSFASAFSAAASS containing (x=A, M, S, T, V)	13	23	0.826087	Caerostris	private to gene (Cae)	private to class (Cae)	private to species (Cae)	g005	d05	t002	g005_d05	g005_d05_t002	.	13	TuSp1_509_1165	1	Tu	1	3e-28	1	.	.	.	.	.	.	.	.	.	.	.	novel definition
GAGAGAAAAAGAGAGA	polyAla+GA	stretches of Alanine, with GA repetitive flanks	13	16	1	both	shared across genes (Cae+Tri)	private to class (Cae), shared across classes (Tri)	shared across species (Cae+Tri)	g088	d01	t077	g088_d01	g088_d01_t077	.	10	MiSp_3639, MiSp_A_589, MiSp_B_1006	3	Mi	1	4.60016e-12	0.91875	3	MaSp-b, MiSp-b, MiSp-d	3	Ma, Mi	2	1.80197e-10	0.833333	.	.	.	.	novel definition
TTGEYTTGEYTTGEY	DTxSYzTGEY	DTxSYzTGEY containing (x = E, G; z = T, P, Y)	13	15	0.4	both	private to gene (Cae+Tri)	private to class (Cae+Tri)	shared across species (Cae+Tri)	g014	d01	t012	g014_d01	g014_d01_t012	.	10	AgSp1_A_linked_2675_705	1	Ag	1	6.64724e-16	0.92666	3	AgSp-d	1	Ag	1	2.90627e-09	0.688867	.	.	.	.	g08
AGAGSAAAAAAGAGA	polyAla+GA	stretches of Alanine, with GA repetitive flanks	13	15	1	both	shared across genes (Cae+Tri)	shared across classes (Cae), private to class (Tri)	shared across species (Cae+Tri)	g088	d01	t050	g088_d01	g088_d01_t050	.	3	MaSp1_D_3988, MiSp_C_3690.2	2	Ma, Mi	2	1.48867e-10	0.755533	10	MaSp-g, MaSp-h, MaSp3_Sp-907	3	Ma	1	1.81245e-08	0.70666	.	.	.	.	novel definition
GGQGYGPGQGGYSG	xGG_GGx	multiple xGG (x = A, D, F, G, I, K, L, M, N, P, R, S, T, V, Y)	13	14	1	both	private to gene (Cae), shared across genes (Tri)	private to class (Cae+Tri)	shared across species (Cae+Tri)	g123	d43	t219	g123_d43	g123_d43_t219	.	1	MaSp2_A_1262	1	Ma	1	3.5e-18	1	12	MaSp-g, MaSp-h	2	Ma	1	1.03583e-08	0.696442	.	.	.	.	g49
SAGSGASA	SAGSxASA	SAGSxASA (x = G, R)	12	8	1	Trichonephila	shared across genes (Tri)	shared across classes (Tri)	private to species (Tri)	g111	d01	t001	g111_d01	g111_d01_t001	.	.	.	.	.	.	.	.	12	MaSp3_Sp-907, PiSp, Sp-14910-A	3	Ma, Py, Sp	3	1.92137e-06	0.958333	SAGSxASA	SAGSxASA (x = G, R)	g67_t01	Known + novel variants	g67
QADVSLVTSMTSTM	ST	ST containing	12	14	0.5	Trichonephila	private to gene (Tri)	private to class (Tri)	private to species (Tri)	g115	d01	t003	g115_d01	g115_d01_t003	.	.	.	.	.	.	.	.	12	AcSp	1	Ac	1	1.16667e-11	0.976192	ST	ST containing	g73_t01	Known + novel variants	g73
PSDLGGPSGSGS	A|G|P|Q|R|S|V|Y_rich	enrichment of A, G, P, Q, S, or Y residues (>50% length)	12	12	0.833333	Trichonephila	private to gene (Tri)	private to class (Tri)	private to species (Tri)	g001	d01	t070	g001_d01	g001_d01_t070	.	.	.	.	.	.	.	.	12	AcSp	1	Ac	1	1.18725e-13	0.979175	unassigned	no obvious grouping	g89_t12	Unassigned	novel definition
SVSQSLGV	A|G|P|Q|R|S|V|Y_rich	enrichment of A, G, P, Q, S, or Y residues (>50% length)	12	8	0.875	Trichonephila	private to gene (Tri)	private to class (Tri)	private to species (Tri)	g001	d01	t105	g001_d01	g001_d01_t105	.	.	.	.	.	.	.	.	12	PiSp	1	Py	1	4.4775e-09	0.989583	unassigned	no obvious grouping	g89_t16	Unassigned	novel definition
GGVGPGT	xGG_GGx	GGV (GGGV) containing	12	7	0.857143	Caerostris	private to gene (Cae)	private to class (Cae)	private to species (Cae)	g123	d34	t009	g123_d34	g123_d34_t009	.	12	FLAG_D_2357_4664	1	Fl	1	4.4e-09	1	.	.	.	.	.	.	.	.	.	.	.	novel definition
NAASTAASSVQQSVTNTFNSQT	QQ_SS	QQ and SS containing	12	22	0.636364	Caerostris	private to gene (Cae)	private to class (Cae)	private to species (Cae)	g100	d01	t003	g100_d01	g100_d01_t003	.	12	PySp1_955_7062	1	Py	1	8.5e-28	1	.	.	.	.	.	.	.	.	.	.	.	novel definition
PITISGTLNV	PITxSxxLNV	PITxSxxLNV containing (x=G, I, N, S, V), FLAG spacer	12	10	0.4	Caerostris	private to gene (Cae)	private to class (Cae)	private to species (Cae)	g084	d01	t003	g084_d01	g084_d01_t003	.	12	FLAG_D_2357_4664	1	Fl	1	7.8e-13	1	.	.	.	.	.	.	.	.	.	.	.	novel definition
PVALPQPAPRPIPAPRPQPAPRPLPAPRPVAPVIQAPAPVV	Prich	multiple PAPRP repeats	12	41	0.902439	Caerostris	private to gene (Cae)	private to class (Cae)	private to species (Cae)	g089	d02	t001	g089_d02	g089_d02_t001	.	12	PySp1_955_7062	1	Py	1	1.1e-51	1	.	.	.	.	.	.	.	.	.	.	.	novel definition
QSAAAQQQAAAAAFSQAASQSG	AQSrich	QSxAAQQQAAAAAFxQAASQSG containing (x=A, R, S, T)	12	22	0.954545	Caerostris	private to gene (Cae)	private to class (Cae)	private to species (Cae)	g005	d06	t002	g005_d06	g005_d06_t002	.	12	TuSp1_509_1165	1	Tu	1	1.6e-27	1	.	.	.	.	.	.	.	.	.	.	.	novel definition
SGGSG	xGG_GGx	GGS (GGGS) containing	12	5	1	Caerostris	private to gene (Cae)	private to class (Cae)	private to species (Cae)	g123	d30	t038	g123_d30	g123_d30_t038	.	12	FLAG_D_2357_4664	1	Fl	1	1.8e-06	1	.	.	.	.	.	.	.	.	.	.	.	g19
STSGSQAASEAASSSASSSSASAFA	SS_Srich	SS (SSS) containing	12	25	0.88	Caerostris	private to gene (Cae)	private to class (Cae)	private to species (Cae)	g114	d04	t072	g114_d04	g114_d04_t072	.	12	TuSp1_509_1165	1	Tu	1	8.8e-30	1	.	.	.	.	.	.	.	.	.	.	.	g83
TATSQSQQSSFSQSSQQAY	QQ_SS	QQ and SS containing	12	19	0.842105	Caerostris	private to gene (Cae)	private to class (Cae)	private to species (Cae)	g100	d01	t009	g100_d01	g100_d01_t009	.	12	PySp1_955_7062	1	Py	1	1.3e-24	1	.	.	.	.	.	.	.	.	.	.	.	novel definition
VLNTIASGQTSATQSD	QSVrich	Q + S + V rich	12	16	0.5625	Caerostris	private to gene (Cae)	private to class (Cae)	private to species (Cae)	g102	d02	t011	g102_d02	g102_d02_t011	.	12	PySp1_955_7062	1	Py	1	4.1e-20	1	.	.	.	.	.	.	.	.	.	.	.	novel definition
VQNSVAQSLMSSS	QSVrich	Q + S + V rich	12	13	0.769231	Caerostris	private to gene (Cae)	private to class (Cae)	private to species (Cae)	g102	d02	t016	g102_d02	g102_d02_t016	.	12	PySp1_955_7062	1	Py	1	1.1e-16	1	.	.	.	.	.	.	.	.	.	.	.	novel definition
GGLGGPGGP	xGG_GGx	multiple xGG (x = A, D, F, G, I, K, L, M, N, P, R, S, T, V, Y)	12	9	0.888889	both	shared across genes (Cae), private to gene (Tri)	private to class (Cae+Tri)	shared across species (Cae+Tri)	g123	d43	t123	g123_d43	g123_d43_t123	.	11	FLAG_B_2654.1, FLAG_D_2357_4664	2	Fl	1	3.05455e-10	0.9899	1	MaSp-d	1	Ma	1	4.1e-06	0.6667	.	.	.	.	g49
GGVGPG	xGG_GGx	GGV (GGGV) containing	12	6	1	both	shared across genes (Cae), private to gene (Tri)	private to class (Cae+Tri)	shared across species (Cae+Tri)	g123	d34	t008	g123_d34	g123_d34_t008	.	11	FLAG_A_1377, FLAG_D_2357_4664	2	Fl	1	7.5e-08	1	1	FLAG-a	1	Fl	1	7.5e-08	1	.	.	.	.	novel definition
GSGGDGF	GSG	GSG (GSGG) containing	12	7	0.714286	both	private to gene (Cae+Tri)	private to class (Cae+Tri)	shared across species (Cae+Tri)	g048	d01	t010	g048_d01	g048_d01_t010	.	11	MaSp1_D_3988	1	Ma	1	3.5e-09	1	1	Sp-8175	1	Sp	1	5.2e-05	0.5714	.	.	.	.	novel definition
GAGAGG	GA	multiple instances of GA repeat	12	6	1	both	shared across genes (Cae), private to gene (Tri)	shared across classes (Cae), private to class (Tri)	shared across species (Cae+Tri)	g026	d06	t037	g026_d06	g026_d06_t037	.	11	FLAG_B_2654.1, FLAG_C_unlinked_NTD_2654.2, FLAG_D_2357_4664, MiSp_3639, MiSp_C_3690.2	5	Fl, Mi	2	2.76e-06	0.954536	1	MiSp-d	1	Mi	1	1.2e-07	1	GA	multiple instances of GA repeat	g47_t13	Known	g47
SASAAAAA	polyAla	stretches of Alanine, with substitutions (S, T, V, P, D, R, E, G)	12	8	1	both	shared across genes (Cae), private to gene (Tri)	private to class (Cae+Tri)	shared across species (Cae+Tri)	g086	d02	t074	g086_d02	g086_d02_t074	.	9	MaSp1_D_3988, MaSp2_A_1262	2	Ma	1	8.3e-10	1	3	MaSp-h	1	Ma	1	8.3e-10	1	.	.	.	.	g62
GPGGY	GxGGx	GPGGY containing	12	5	1	both	shared across genes (Cae+Tri)	private to class (Cae+Tri)	shared across species (Cae+Tri)	g059	d05	t003	g059_d05	g059_d05_t003	.	6	MaSp_809.2_unlinked_CTD, MaSp1_D_3988, MaSp3_A_533.1	3	Ma	1	8.03333e-06	0.933333	6	MaSp-f, MaSp-g, MaSp-h	3	Ma	1	4.29167e-06	0.966667	GxGGx	GPGGY containing	g23_t02	Known + novel variants	g23
AGYGAGAGAGAGAGA	GA	multiple instances of GA repeat	12	15	1	both	shared across genes (Cae+Tri)	private to class (Cae+Tri)	shared across species (Cae+Tri)	g026	d06	t025	g026_d06	g026_d06_t025	.	5	MiSp_3639, MiSp_A_589, MiSp_B_1006	3	Mi	1	5.37719e-13	0.89334	7	MiSp-a, MiSp-b, MiSp-c, MiSp-d	4	Mi	1	4.89179e-09	0.742843	.	.	.	.	g47
GGPGGAGGP	xGG_GGx	multiple xGG (x = A, D, F, G, I, K, L, M, N, P, R, S, T, V, Y)	12	9	1	both	shared across genes (Cae), private to gene (Tri)	shared across classes (Cae), private to class (Tri)	shared across species (Cae+Tri)	g123	d43	t156	g123_d43	g123_d43_t156	.	5	FLAG_1872.2_unlinked_CTD, FLAG_A_1377, SpL_2234.2	3	Fl, SpL	2	7.726e-10	0.95556	7	FLAG-a	1	Fl	1	1.80832e-07	0.857157	xGG_GGx	multiple xGG (x = A, D, P, R, S, T, Y)	g49_t03	Known + novel variants	g49
SAAAAAA	polyAla	stretches of Alanine, with substitutions (S, T, V, P, D, R, E, G)	12	7	1	both	private to gene (Cae), shared across genes (Tri)	private to class (Cae+Tri)	shared across species (Cae+Tri)	g086	d02	t042	g086_d02	g086_d02_t042	.	4	MaSp_809.2_unlinked_CTD	1	Ma	1	1e-06	0.8571	8	MaSp-d, MaSp-h, MaSp3_Sp-907	3	Ma	1	2.8375e-08	0.982137	.	.	.	.	g62
GAGQGGY	GxGGx	GQGGY containing	12	7	1	both	private to gene (Cae), shared across genes (Tri)	private to class (Cae+Tri)	shared across species (Cae+Tri)	g059	d07	t002	g059_d07	g059_d07_t002	.	2	MaSp_7234_unlinked_CTD	1	Ma	1	2.2e-09	1	10	MaSp-b, MaSp-c, MaSp-d	3	Ma	1	1.0566e-07	0.89997	.	.	.	.	g29
YFNSQIVQNNLVSSLQSS	YFNxxxxxxxLxSxLQSS	YFNxxxxxxxLxSxLQSS containing	12	18	0.611111	both	private to gene (Cae+Tri)	private to class (Cae+Tri)	shared across species (Cae+Tri)	g134	d01	t003	g134_d01	g134_d01_t003	.	1	PySp1_955_7062	1	Py	1	3.7e-23	1	11	PiSp	1	Py	1	2.28018e-13	0.752527	.	.	.	.	novel definition
SQSQQSS	QSrich	SQxQQ (x = S, V) [variant]	12	7	1	both	private to gene (Cae+Tri)	private to class (Cae+Tri)	shared across species (Cae+Tri)	g101	d04	t008	g101_d04	g101_d04_t008	variant	1	Sp_81.2_5803-like	1	SpL	1	9.2e-06	0.7143	11	PiSp	1	Py	1	3.83455e-07	0.948055	SQ	SQxQQ (x = S, V) [variant]	g71_t01	Known	g69
DTGEYD	unassigned	no obvious grouping	12	6	0.333333	both	private to gene (Cae+Tri)	private to class (Cae+Tri)	shared across species (Cae+Tri)	g140	d01	t005	g140_d01	g140_d01_t005	.	1	MaSp3_B_533.2	1	Ma	1	7.2e-06	0.6667	11	AgSp-d	1	Ag	1	1.29545e-05	0.803009	unassigned	no obvious grouping	g89_t51	Unassigned	g89
PAGGDY	GA	AGGDY containing	11	6	0.833333	Trichonephila	private to gene (Tri)	private to class (Tri)	private to species (Tri)	g026	d04	t002	g026_d04	g026_d04_t002	.	.	.	.	.	.	.	.	11	AcSp	1	Ac	1	1.02727e-07	0.984845	AGGDY	AGGDY containing	g01_t01	Known	g01
PEGGA	xGG_GGx	PxGGA containing (x = E, G)	11	5	0.8	Trichonephila	private to gene (Tri)	private to class (Tri)	private to species (Tri)	g123	d50	t001	g123_d50	g123_d50_t001	.	.	.	.	.	.	.	.	11	AcSp	1	Ac	1	1.1e-06	1	xGG_GGx	PxGGA containing (x = E, G)	g64_t01	Known + novel variants	g64
YETGSYVTGEYDT	DTxSYzTGEY	DTxSYzTGEY containing (x = E, G; z = T, P, Y)	11	13	0.538462	Trichonephila	shared across genes (Tri)	private to class (Tri)	private to species (Tri)	g014	d01	t015	g014_d01	g014_d01_t015	.	.	.	.	.	.	.	.	11	AgSp-c, AgSp-d	2	Ag	1	1.33457e-09	0.867145	TGE	TGE containing	g75_t01	Novel	g08
DANTGSPASTSSGGSP	SS_Srich	SS (SSS) containing	11	16	0.75	Trichonephila	private to gene (Tri)	private to class (Tri)	private to species (Tri)	g114	d04	t001	g114_d04	g114_d04_t001	.	.	.	.	.	.	.	.	11	Sp-5803	1	Sp	1	1.74929e-11	0.857955	xSS_Srich	xSS containing (x = A, C, G, E, K, L, Q, T, G, V)	g83_t01	Known + novel variants	g83
VISTQTSIQMGGISGGGQLGF	xGG_GGx	multiple xGG (x = A, D, F, G, I, K, L, M, N, P, R, S, T, V, Y)	11	21	0.619048	Trichonephila	private to gene (Tri)	private to class (Tri)	private to species (Tri)	g123	d43	t353	g123_d43	g123_d43_t353	.	.	.	.	.	.	.	.	11	AcSp	1	Ac	1	8e-17	0.818182	unassigned	no obvious grouping	g89_t19	Unassigned	g49
AAGRAGAAGLA	GA	AAGxAG containing (x=D, G, R, S)	11	11	0.909091	Caerostris	private to gene (Cae)	private to class (Cae)	private to species (Cae)	g026	d01	t008	g026_d01	g026_d01_t008	.	11	TuSp1_509_1165	1	Tu	1	3.03636e-12	0.991736	.	.	.	.	.	.	.	.	.	.	.	novel definition
GGGGPGGAGA	nonAla_run	3 or more AA in homogenous stretch (G,K, P, D, N, S, T)	11	10	1	Caerostris	private to gene (Cae)	private to class (Cae)	private to species (Cae)	g078	d01	t014	g078_d01	g078_d01_t014	.	11	FLAG_D_2357_4664	1	Fl	1	2.1e-12	1	.	.	.	.	.	.	.	.	.	.	.	g57
GGQGDGSG	xGG_GGx	GGQ (GGGQ) containing	11	8	0.875	Caerostris	private to gene (Cae)	private to class (Cae)	private to species (Cae)	g123	d27	t007	g123_d27	g123_d27_t007	.	11	MaSp3_A_533.1	1	Ma	1	2.5e-10	1	.	.	.	.	.	.	.	.	.	.	.	g18
GGRGGRGGAG	xGG_GGx	multiple xGG (x = A, D, F, G, I, K, L, M, N, P, R, S, T, V, Y)	11	10	1	Caerostris	shared across genes (Cae)	shared across classes (Cae)	private to species (Cae)	g123	d43	t234	g123_d43	g123_d43_t234	.	11	FLAG_F_24, MaSp1_D_3988	2	Fl, Ma	2	3.54587e-07	0.945455	.	.	.	.	.	.	.	.	.	.	.	g49
GPGPQ	GPGPQ	GPGPQ containing (MaSp4)	11	5	1	Caerostris	shared across genes (Cae)	private to class (Cae)	private to species (Cae)	g038	d01	t006	g038_d01	g038_d01_t006	.	11	MaSp4_A_3210.2, MaSp4_B_3210.3	2	Ma	1	1.72727e-06	0.981818	.	.	.	.	.	.	.	.	.	.	.	novel definition
GSGGPGSGGGATGF	GSG	GSG (GSGG) containing	11	14	0.857143	Caerostris	shared across genes (Cae)	private to class (Cae)	private to species (Cae)	g048	d01	t024	g048_d01	g048_d01_t024	.	11	FLAG_B_2654.1, FLAG_D_2357_4664	2	Fl	1	6.45455e-11	0.974027	.	.	.	.	.	.	.	.	.	.	.	novel definition
NQQISNLRPGTSASTFAQTVSNIISS	QSVrich	NQQIxNLRPGTSASTFAQTVxNIISS containing (x=A, S, T)	11	26	0.576923	Caerostris	private to gene (Cae)	private to class (Cae)	private to species (Cae)	g102	d01	t002	g102_d01	g102_d01_t002	.	11	PySp1_955_7062	1	Py	1	9e-33	1	.	.	.	.	.	.	.	.	.	.	.	novel definition
SASAASAAA	polyAla	stretches of Alanine, with substitutions (S, T, V, P, D, R, E, G)	11	9	1	Caerostris	shared across genes (Cae)	shared across classes (Cae)	private to species (Cae)	g086	d02	t082	g086_d02	g086_d02_t082	.	11	MaSp1_D_3988, PySp1_955_7062	2	Ma, Py	2	2.54601e-07	0.9697	.	.	.	.	.	.	.	.	.	.	.	g62
SSSAAAAASS	polyAla	stretches of Alanine, with substitutions (S, T, V, P, D, R, E, G)	11	10	1	Caerostris	shared across genes (Cae)	shared across classes (Cae)	private to species (Cae)	g086	d02	t101	g086_d02	g086_d02_t101	.	11	FLAG_B_2654.1, FLAG_D_2357_4664, MaSp1_D_3988	3	Fl, Ma	2	4.90951e-06	0.836364	.	.	.	.	.	.	.	.	.	.	.	g62
TVTDNISVTV	TxxDNxSVxV	TxxDNxSVxV containing (x=A, I, L, N, S, T, V), FLAG spacer	11	10	0.4	Caerostris	private to gene (Cae)	private to class (Cae)	private to species (Cae)	g119	d01	t008	g119_d01	g119_d01_t008	.	11	FLAG_D_2357_4664	1	Fl	1	5.5e-13	1	.	.	.	.	.	.	.	.	.	.	.	novel definition
VSVVSATVS	polyAla_MaSp4	stretches of Alanine, observed in MaSp4 (with I, S, T, and V replacements for A)	11	9	0.888889	Caerostris	private to gene (Cae)	private to class (Cae)	private to species (Cae)	g087	d01	t015	g087_d01	g087_d01_t015	.	11	MaSp4_B_3210.3	1	Ma	1	3e-11	1	.	.	.	.	.	.	.	.	.	.	.	novel definition
AAGGAG	GA	AAGxAG containing (x=D, G, R, S)	11	6	1	both	private to gene (Cae+Tri)	private to class (Cae+Tri)	shared across species (Cae+Tri)	g026	d01	t002	g026_d01	g026_d01_t002	.	10	TuSp1_509_1165	1	Tu	1	6.57e-07	0.98333	1	MaSp-c	1	Ma	1	1.3e-07	1	.	.	.	.	novel definition
GGSGP	xGG_GGx	GGS (GGGS) containing	11	5	1	both	shared across genes (Cae), private to gene (Tri)	shared across classes (Cae), private to class (Tri)	shared across species (Cae+Tri)	g123	d30	t018	g123_d30	g123_d30_t018	.	10	FLAG_D_2357_4664, FLAG_E_unlinked_NTD_4141.1, MaSp_809.2_unlinked_CTD	3	Fl, Ma	2	1.614e-05	0.94	1	FLAG-b	1	Fl	1	5.1e-05	0.8	.	.	.	.	g19
GQGAG	A|G|P|Q|R|S|V|Y_rich	enrichment of A, G, P, Q, S, or Y residues (>50% length)	11	5	1	both	shared across genes (Cae), private to gene (Tri)	shared across classes (Cae), private to class (Tri)	shared across species (Cae+Tri)	g001	d01	t032	g001_d01	g001_d01_t032	.	10	FLAG_B_2654.1, MaSp3_A_533.1, MiSp_4296	3	Fl, Ma, Mi	3	6.98e-05	0.8	1	MiSp-c	1	Mi	1	4.1e-05	0.8	GA+GQ	GA and GQ containing	g14_t02	Known	novel definition
MTTSATSPA	MTTS	MTTS containing	11	9	0.555556	both	private to gene (Cae), shared across genes (Tri)	private to class (Cae), shared across classes (Tri)	shared across species (Cae+Tri)	g075	d01	t001	g075_d01	g075_d01_t001	.	9	Sp_81.2_5803-like	1	SpL	1	7.1e-12	1	2	MaSp-h, Sp-5803	2	Ma, Sp	2	2.30041e-06	0.72225	.	.	.	.	g77
GPSGP	GPSGxxSQ	GPSGxxSQ containing (x=A, G, P, Q, S) [variant]	11	5	1	both	shared across genes (Cae+Tri)	shared across classes (Cae), private to class (Tri)	shared across species (Cae+Tri)	g040	d02	t002	g040_d02	g040_d02_t002	variant	7	AgSp1_C_549.3, FLAG_B_2654.1, MaSp_809.2_unlinked_CTD	3	Ag, Fl, Ma	3	9.1e-07	1	4	MaSp-f, MaSp-h	2	Ma	1	6.9325e-06	0.95	.	.	.	.	novel definition
GGGYGGGQGGYGGG	xGG_GGx	GGGYGGGQ containing	11	14	1	both	shared across genes (Cae+Tri)	private to class (Cae), shared across classes (Tri)	shared across species (Cae+Tri)	g123	d18	t001	g123_d18	g123_d18_t001	.	5	MiSp_3639, MiSp_C_3690.2	2	Mi	1	3.40061e-14	0.97142	6	MaSp-a, MaSp-b, MaSp-d, MiSp-d	4	Ma, Mi	2	3.03725e-09	0.7024	.	.	.	.	novel definition
QGPQYPGQ	A|G|P|Q|R|S|V|Y_rich	enrichment of A, G, P, Q, S, or Y residues (>50% length)	11	8	1	both	shared across genes (Cae), private to gene (Tri)	shared across classes (Cae), private to class (Tri)	shared across species (Cae+Tri)	g001	d01	t075	g001_d01	g001_d01_t075	.	3	AgSp1_C_549.3, Sp_81.2_5803-like	2	Ag, SpL	2	1.87733e-05	0.583333	8	AgSp-a	1	Ag	1	8.8e-08	0.75	.	.	.	.	novel definition
YGGQGGYGAGV	GxGGx	GQGGY containing	11	11	1	both	private to gene (Cae), shared across genes (Tri)	private to class (Cae+Tri)	shared across species (Cae+Tri)	g059	d07	t013	g059_d07	g059_d07_t013	.	2	MiSp_C_3690.2	1	Mi	1	3.5e-10	0.8182	9	MiSp-a, MiSp-b, MiSp-c, MiSp-d	4	Mi	1	1.30167e-10	0.8687	GxGGx	GQGGY containing	g29_t02	Known + novel variants	g29
DINGKKFGGT	xGG_GGx	GGT (GGGT) containing	11	10	0.3	both	private to gene (Cae), shared across genes (Tri)	private to class (Cae+Tri)	shared across species (Cae+Tri)	g123	d32	t002	g123_d32	g123_d32_t002	.	2	Sp_81.2_5803-like	1	SpL	1	4.095e-05	0.55	9	Sp-14910-B, Sp-5803	2	Sp	1	1.2069e-05	0.722222	xGG_GGx	single xGG (x = A, F, P, S, V)	g68_t03	Known + novel variants	novel definition
AAAAAA	polyAla	homogeneous stretches of Alanine	11	6	1	both	private to gene (Cae), shared across genes (Tri)	private to class (Cae+Tri)	shared across species (Cae+Tri)	g086	d01	t003	g086_d01	g086_d01_t003	.	1	MiSp_D_unlinked_NTD_3690.1	1	Mi	1	1.5e-07	1	10	MaSp-g, MaSp-h, MaSp3_Sp-74867	3	Ma	1	1.5e-07	1	polyAla	homogeneous stretches of Alanine	g61_t02	Known	g61
PGGAGPGGYG	GxGGx	GPGGY containing	11	10	1	both	private to gene (Cae), shared across genes (Tri)	private to class (Cae), shared across classes (Tri)	shared across species (Cae+Tri)	g059	d05	t006	g059_d05	g059_d05_t006	.	1	MaSp_809.2_unlinked_CTD	1	Ma	1	2.5e-07	0.7	10	FLAG-a, MaSp-g, MaSp-h	3	Fl, Ma	2	4.33162e-07	0.81	GxGGx	GPGGY containing	g23_t01	Known + novel variants	g23
EIKDIFDSFGLGKLTE	unassigned	no obvious grouping	10	16	0.1875	Trichonephila	private to gene (Tri)	private to class (Tri)	private to species (Tri)	g140	d01	t007	g140_d01	g140_d01_t007	.	.	.	.	.	.	.	.	10	Sp-14910-B	1	Sp	1	9.20186e-08	0.83125	unassigned	no obvious grouping	g89_t22	Unassigned	g89
FASVISNALANTL	FASVIxxALANxL	FASVIxxALANxL containing	10	13	0.461538	Caerostris	private to gene (Cae)	private to class (Cae)	private to species (Cae)	g021	d01	t003	g021_d01	g021_d01_t003	.	10	PySp1_955_7062	1	Py	1	3.3e-16	1	.	.	.	.	.	.	.	.	.	.	.	novel definition
GAGGQGGAG	xGG_GGx	multiple xGG (x = A, D, F, G, I, K, L, M, N, P, R, S, T, V, Y)	10	9	1	Caerostris	shared across genes (Cae)	shared across classes (Cae)	private to species (Cae)	g123	d43	t021	g123_d43	g123_d43_t021	.	10	MaSp1_C_unlinked_NTD_211724, MiSp_C_3690.2, MiSp_D_unlinked_NTD_3690.1	3	Ma, Mi	2	1.80208e-06	0.86668	.	.	.	.	.	.	.	.	.	.	.	g49
GGPGA	xGG_GGx	GGP (GGGP) containing	10	5	1	Caerostris	private to gene (Cae)	private to class (Cae)	private to species (Cae)	g123	d26	t008	g123_d26	g123_d26_t008	.	10	FLAG_D_2357_4664	1	Fl	1	4.602e-05	0.82	.	.	.	.	.	.	.	.	.	.	.	novel definition
GGQGAGGQ	xGG_GGx	multiple xGG (x = A, D, F, G, I, K, L, M, N, P, R, S, T, V, Y)	10	8	1	Caerostris	shared across genes (Cae)	shared across classes (Cae)	private to species (Cae)	g123	d43	t197	g123_d43	g123_d43_t197	.	10	MaSp_809.2_unlinked_CTD, MiSp_C_3690.2, MiSp_D_unlinked_NTD_3690.1	3	Ma, Mi	2	5.8014e-08	0.9375	.	.	.	.	.	.	.	.	.	.	.	g49
GGSEPGA	xGG_GGx	GGSE containing	10	7	0.857143	Caerostris	private to gene (Cae)	private to class (Cae)	private to species (Cae)	g123	d31	t003	g123_d31	g123_d31_t003	.	10	FLAG_B_2654.1	1	Fl	1	5.6e-09	1	.	.	.	.	.	.	.	.	.	.	.	novel definition
GGYGAGR	xGG_GGx	GGY (GGGY) containing	10	7	1	Caerostris	shared across genes (Cae)	private to class (Cae)	private to species (Cae)	g123	d35	t008	g123_d35	g123_d35_t008	.	10	MiSp_264638, MiSp_C_3690.2, MiSp_D_unlinked_NTD_3690.1	3	Mi	1	2.8e-09	1	.	.	.	.	.	.	.	.	.	.	.	novel definition
GRGGY	GxGGx	GRGGY containing	10	5	1	Caerostris	shared across genes (Cae)	shared across classes (Cae)	private to species (Cae)	g059	d09	t001	g059_d09	g059_d09_t001	.	10	MaSp1_D_3988, MaSp3_A_533.1, MaSp3_B_533.2, MiSp_3639, MiSp_A_589, MiSp_B_1006	6	Ma, Mi	2	8.992e-06	0.94	.	.	.	.	.	.	.	.	.	.	.	novel definition
RAGSTPGTIQG	GTrich	GPGTTPG containing [variant]	10	11	0.727273	Caerostris	private to gene (Cae)	private to class (Cae)	private to species (Cae)	g054	d02	t048	g054_d02	g054_d02_t048	variant	10	AgSp1_C_549.3	1	Ag	1	4.859e-09	0.8182	.	.	.	.	.	.	.	.	.	.	.	novel definition
SSASQ	SS_Srich	SS (SSS) containing	10	5	1	Caerostris	shared across genes (Cae)	shared across classes (Cae)	private to species (Cae)	g114	d04	t053	g114_d04	g114_d04_t053	.	10	MaSp3_B_533.2, Sp_81.2_5803-like	2	Ma, SpL	2	7.18e-06	0.98	.	.	.	.	.	.	.	.	.	.	.	g83
GGAGGRGGYGGG	xGG_GGx	multiple xGG (x = A, D, F, G, I, K, L, M, N, P, R, S, T, V, Y)	10	12	1	both	shared across genes (Cae), private to gene (Tri)	shared across classes (Cae), private to class (Tri)	shared across species (Cae+Tri)	g123	d43	t052	g123_d43	g123_d43_t052	.	9	MaSp_7234_unlinked_CTD, MiSp_3639, MiSp_B_1006	3	Ma, Mi	2	1.25722e-13	0.981489	1	MiSp-b	1	Mi	1	6.1e-13	0.9167	.	.	.	.	g49
GGAGPSGGGAGGV	xGG_GGx	multiple xGG (x = A, D, F, G, I, K, L, M, N, P, R, S, T, V, Y)	10	13	1	both	shared across genes (Cae), private to gene (Tri)	private to class (Cae+Tri)	shared across species (Cae+Tri)	g123	d43	t078	g123_d43	g123_d43_t078	.	9	FLAG_1038_unlinked_CTD, FLAG_1872.2_unlinked_CTD, FLAG_A_1377, FLAG_C_unlinked_NTD_2654.2, FLAG_D_2357_4664, FLAG_E_unlinked_NTD_4141.1	6	Fl	1	2.912e-14	0.974367	1	FLAG-a	1	Fl	1	4.8e-10	0.7692	.	.	.	.	g49
GGRGGYGGG	xGG_GGx	GGY (GGGY) containing	10	9	1	both	shared across genes (Cae), private to gene (Tri)	private to class (Cae+Tri)	shared across species (Cae+Tri)	g123	d35	t002	g123_d35	g123_d35_t002	.	9	MiSp_3639, MiSp_A_589, MiSp_B_1006	3	Mi	1	1.3e-11	1	1	MiSp-d	1	Mi	1	1.2e-06	0.6667	.	.	.	.	novel definition
GGYGGGAGA	xGG_GGx	multiple xGG (x = A, D, F, G, I, K, L, M, N, P, R, S, T, V, Y)	10	9	1	both	shared across genes (Cae), private to gene (Tri)	shared across classes (Cae), private to class (Tri)	shared across species (Cae+Tri)	g123	d43	t292	g123_d43	g123_d43_t292	.	9	MaSp1_D_3988, MiSp_3639, MiSp_A_589, MiSp_B_1006, MiSp_D_unlinked_NTD_3690.1	5	Ma, Mi	2	1.15063e-08	0.913589	1	MiSp-d	1	Mi	1	1.6e-09	0.8889	.	.	.	.	g49
GGYGGRYGGG	xGG_GGx	multiple xGG (x = A, D, F, G, I, K, L, M, N, P, R, S, T, V, Y)	10	10	1	both	shared across genes (Cae), private to gene (Tri)	shared across classes (Cae), private to class (Tri)	shared across species (Cae+Tri)	g123	d43	t298	g123_d43	g123_d43_t298	.	9	MaSp1_D_3988, MiSp_3639, MiSp_D_unlinked_NTD_3690.1	3	Ma, Mi	2	3.73338e-09	0.822222	1	MaSp-d	1	Ma	1	4e-09	0.8	.	.	.	.	g49
SSAAASAAS	polyAla	stretches of Alanine, with substitutions (S, T, V, P, D, R, E, G)	10	9	1	both	private to gene (Cae+Tri)	private to class (Cae+Tri)	shared across species (Cae+Tri)	g086	d02	t095	g086_d02	g086_d02_t095	.	9	MaSp3_A_533.1	1	Ma	1	6.2e-11	1	1	TuSp	1	Tu	1	2.6e-07	0.7778	.	.	.	.	g62
TNPPTPMS	PTrich	P + T rich	10	8	0.5	both	shared across genes (Cae), private to gene (Tri)	shared across classes (Cae), private to class (Tri)	shared across species (Cae+Tri)	g094	d01	t003	g094_d01	g094_d01_t003	.	9	AgSp1_C_549.3, MaSp3_A_533.1	2	Ag, Ma	2	7.44448e-06	0.944444	1	Sp-5803	1	Sp	1	1.2e-05	0.625	.	.	.	.	novel definition
AGAAAAAGAGAGA	polyAla+GA	stretches of Alanine, with GA repetitive flanks	10	13	1	both	shared across genes (Cae+Tri)	private to class (Cae), shared across classes (Tri)	shared across species (Cae+Tri)	g088	d01	t007	g088_d01	g088_d01_t007	.	7	MiSp_3639, MiSp_A_589, MiSp_B_1006	3	Mi	1	1.52774e-12	0.945071	3	MaSp-c, MiSp-b, MiSp-d	3	Ma, Mi	2	8.00608e-09	0.820533	.	.	.	.	novel definition
GGAGGRGGYG	xGG_GGx	multiple xGG (x = A, D, F, G, I, K, L, M, N, P, R, S, T, V, Y)	10	10	1	both	shared across genes (Cae+Tri)	shared across classes (Cae+Tri)	shared across species (Cae+Tri)	g123	d43	t051	g123_d43	g123_d43_t051	.	7	MaSp_7234_unlinked_CTD, MiSp_3639, MiSp_B_1006	3	Ma, Mi	2	3.63929e-11	0.971429	3	MaSp3_Sp-907, MiSp-a	2	Ma, Mi	2	1.162e-07	0.766667	.	.	.	.	g49
GNPQYPDQ	GNPQxP	GNPQxP containing (x=N, Y)	10	8	0.75	both	shared across genes (Cae), private to gene (Tri)	shared across classes (Cae), private to class (Tri)	shared across species (Cae+Tri)	g034	d01	t002	g034_d01	g034_d01_t002	.	4	AgSp1_B_549.2, MiSp_B_1006	2	Ag, Mi	2	1.15e-05	0.875	6	AgSp-a	1	Ag	1	3e-08	0.75	.	.	.	.	novel definition
GSGAGAGAAAAAGA	polyAla+GA	stretches of Alanine, with GA repetitive flanks	10	14	1	both	shared across genes (Cae+Tri)	shared across classes (Cae+Tri)	shared across species (Cae+Tri)	g088	d01	t089	g088_d01	g088_d01_t089	.	4	MaSp_7234_unlinked_CTD, MiSp_3639, MiSp_A_589	3	Ma, Mi	2	3.65e-10	0.875	6	MaSp3_Sp-907, MiSp-a, MiSp-c, MiSp-d	4	Ma, Mi	2	1.39678e-07	0.797617	.	.	.	.	novel definition
AGAVAAAAAGAGAGGA	polyAla+GA	stretches of Alanine, with GA repetitive flanks	10	16	1	both	private to gene (Cae), shared across genes (Tri)	private to class (Cae), shared across classes (Tri)	shared across species (Cae+Tri)	g088	d01	t057	g088_d01	g088_d01_t057	.	3	MiSp_B_1006	1	Mi	1	3.13e-17	0.979167	7	MaSp-g, MaSp3_Sp-907, MiSp-b, MiSp-c, MiSp-d	5	Ma, Mi	2	2.686e-08	0.6875	.	.	.	.	novel definition
GAGAGAGAAAAAGAGA	polyAla+GA	stretches of Alanine, with GA repetitive flanks	10	16	1	both	shared across genes (Cae+Tri)	private to class (Cae), shared across classes (Tri)	shared across species (Cae+Tri)	g088	d01	t078	g088_d01	g088_d01_t078	.	3	MiSp_A_589, MiSp_B_1006	2	Mi	1	4.8e-19	1	7	MaSp-b, MiSp-a, MiSp-b, MiSp-c, MiSp-d	5	Ma, Mi	2	6.85717e-12	0.901786	.	.	.	.	novel definition
PGGYGSGGSG	xGG_GGx	PGG and GS containing	10	10	1	both	private to gene (Cae), shared across genes (Tri)	private to class (Cae), shared across classes (Tri)	shared across species (Cae+Tri)	g123	d48	t002	g123_d48	g123_d48_t002	.	2	MaSp1_D_3988	1	Ma	1	6.5e-09	0.8	8	FLAG-a, MaSp-g, MaSp-h	3	Fl, Ma	2	4.33875e-09	0.8125	xGG_GGx	PGG and GS containing	g59_t01	Known + novel variants	g59
EGNGGRFGSGGPGGN	xGG_GGx	EGNGG	10	15	0.733333	both	private to gene (Cae), shared across genes (Tri)	private to class (Cae), shared across classes (Tri)	shared across species (Cae+Tri)	g123	d01	t002	g123_d01	g123_d01_t002	.	1	FLAG_F_24	1	Fl	1	6e-09	0.6667	9	MaSp-d, Sp-14910-A	2	Ma, Sp	2	4.0565e-08	0.762956	xGG_GGx	EGNGG	g09_t01	Known + novel variants	g09
RNSHVRNDDILESGDNLEG	Drich	high proportions of Aspartic Acid	9	19	0.368421	Trichonephila	private to gene (Tri)	private to class (Tri)	private to species (Tri)	g013	d03	t010	g013_d03	g013_d03_t010	.	.	.	.	.	.	.	.	9	Sp-14910-B	1	Sp	1	2.13494e-09	0.730978	Drich	high proportions of Aspartic Acid	g07_t01	Novel	g07
KVNVPVKT	Krich	KxNVPxKT containing (x = I, V), FLAG spacer	9	8	0.5	Trichonephila	private to gene (Tri)	private to class (Tri)	private to species (Tri)	g068	d03	t003	g068_d03	g068_d03_t003	.	.	.	.	.	.	.	.	9	Sp-8175	1	Sp	1	3.19575e-06	0.861111	KxNVPxKT	KxNVPxKT containing (x = I, V)	g41_t01	Novel	g41
SRQSSVAQASSV	SS_Srich	SS (SSS) containing	9	12	1	Trichonephila	shared across genes (Tri)	shared across classes (Tri)	private to species (Tri)	g114	d04	t051	g114_d04	g114_d04_t051	.	.	.	.	.	.	.	.	9	MaSp-c, PiSp	2	Ma, Py	2	4.89238e-06	0.768522	xSS_Srich	xSS containing (x = A, C, G, E, K, L, Q, T, G, V)	g83_t08	Known + novel variants	g83
GQRANTGFGA	A|G|P|Q|R|S|V|Y_rich	enrichment of A, G, P, Q, S, or Y residues (>50% length)	9	10	0.7	Trichonephila	private to gene (Tri)	private to class (Tri)	private to species (Tri)	g001	d01	t036	g001_d01	g001_d01_t036	.	.	.	.	.	.	.	.	9	Sp-14910-A	1	Sp	1	5.30927e-06	0.7	unassigned	no obvious grouping	g89_t02	Unassigned	novel definition
GAAGGAG	GA	GAAG containing	9	7	1	Caerostris	shared across genes (Cae)	private to class (Cae)	private to species (Cae)	g026	d05	t003	g026_d05	g026_d05_t003	.	9	MiSp_C_3690.2, MiSp_D_unlinked_NTD_3690.1	2	Mi	1	9e-09	1	.	.	.	.	.	.	.	.	.	.	.	novel definition
GAGQGTGGGQGAGGQ	xGG_GGx	GGGQGA containing	9	15	0.933333	Caerostris	shared across genes (Cae)	private to class (Cae)	private to species (Cae)	g123	d13	t003	g123_d13	g123_d13_t003	.	9	MiSp_264638, MiSp_C_3690.2, MiSp_D_unlinked_NTD_3690.1	3	Mi	1	3.22444e-11	0.829611	.	.	.	.	.	.	.	.	.	.	.	novel definition
GGAALSDGF	xGG_GGx	GGAxSxGF (x=D, G, I, L)	9	9	0.666667	Caerostris	shared across genes (Cae)	shared across classes (Cae)	private to species (Cae)	g123	d06	t003	g123_d06	g123_d06_t003	.	9	MaSp_120964_unlinked_CTD, MaSp_15192_unlinked_CTD, TuSp1_509_1165	3	Ma, Tu	2	4.44446e-06	0.901244	.	.	.	.	.	.	.	.	.	.	.	novel definition
GGAGGYGGGYGGG	xGG_GGx	GGGYGG containing	9	13	1	Caerostris	shared across genes (Cae)	shared across classes (Cae)	private to species (Cae)	g123	d16	t002	g123_d16	g123_d16_t002	.	9	FLAG_A_1377, MiSp_3639, MiSp_A_589, MiSp_B_1006	4	Fl, Mi	2	9.22225e-10	0.957267	.	.	.	.	.	.	.	.	.	.	.	novel definition
GGMAGPGSGGPSGG	xGG_GGx	multiple xGG (x = A, D, F, G, I, K, L, M, N, P, R, S, T, V, Y)	9	14	0.928571	Caerostris	shared across genes (Cae)	private to class (Cae)	private to species (Cae)	g123	d43	t129	g123_d43	g123_d43_t129	.	9	FLAG_B_2654.1, FLAG_D_2357_4664	2	Fl	1	1.2e-17	1	.	.	.	.	.	.	.	.	.	.	.	g49
GGRGGR	xGG_GGx	multiple xGG (x = A, D, F, G, I, K, L, M, N, P, R, S, T, V, Y)	9	6	1	Caerostris	private to gene (Cae)	private to class (Cae)	private to species (Cae)	g123	d43	t233	g123_d43	g123_d43_t233	.	9	MaSp1_D_3988	1	Ma	1	6.2e-08	1	.	.	.	.	.	.	.	.	.	.	.	g49
GPGGQ	GPxxQ	GPGxQ containing (x= A, E, G, K, PP, R, Q, S, _)	9	5	1	Caerostris	shared across genes (Cae)	private to class (Cae)	private to species (Cae)	g043	d01	t003	g043_d01	g043_d01_t003	.	9	MaSp_7234_unlinked_CTD, MaSp_809.2_unlinked_CTD	2	Ma	1	5.16e-06	0.977778	.	.	.	.	.	.	.	.	.	.	.	g26
GPGPQGPGPR	GPGPQ	GPGPQ containing (MaSp4)	9	10	1	Caerostris	private to gene (Cae)	private to class (Cae)	private to species (Cae)	g038	d01	t011	g038_d01	g038_d01_t011	.	9	MaSp4_A_3210.2	1	Ma	1	3.2e-13	1	.	.	.	.	.	.	.	.	.	.	.	novel definition
GSGGDGY	GSG	GSG (GSGG) containing	9	7	0.857143	Caerostris	shared across genes (Cae)	private to class (Cae)	private to species (Cae)	g048	d01	t013	g048_d01	g048_d01_t013	.	9	MaSp1_D_3988, MaSp3_B_533.2	2	Ma	1	4.89147e-06	0.952378	.	.	.	.	.	.	.	.	.	.	.	novel definition
HAPTK	HAPT	HAPT containing	9	5	0.4	Caerostris	private to gene (Cae)	private to class (Cae)	private to species (Cae)	g064	d01	t001	g064_d01	g064_d01_t001	.	9	Sp_81.2_5803-like	1	SpL	1	2.9e-07	1	.	.	.	.	.	.	.	.	.	.	.	novel definition
PDQQVTKVILP	Prich	PDxxxxxILPP (x=D, I, K, Q, T, V)	9	11	0.545455	Caerostris	private to gene (Cae)	private to class (Cae)	private to species (Cae)	g089	d04	t010	g089_d04	g089_d04_t010	.	9	AgSp1_C_549.3	1	Ag	1	1.6e-14	1	.	.	.	.	.	.	.	.	.	.	.	novel definition
SAAAASSSS	polyAla	stretches of Alanine, with substitutions (S, T, V, P, D, R, E, G)	9	9	1	Caerostris	private to gene (Cae)	private to class (Cae)	private to species (Cae)	g086	d02	t056	g086_d02	g086_d02_t056	.	9	MaSp3_A_533.1	1	Ma	1	6.2e-11	1	.	.	.	.	.	.	.	.	.	.	.	g62
AGSGAGAAAAAGAGAGAGGA	polyAla+GA	stretches of Alanine, with GA repetitive flanks	9	20	1	both	shared across genes (Cae), private to gene (Tri)	private to class (Cae+Tri)	shared across species (Cae+Tri)	g088	d01	t068	g088_d01	g088_d01_t068	.	8	MiSp_4296, MiSp_A_589, MiSp_B_1006, MiSp_D_unlinked_NTD_3690.1	4	Mi	1	1.34002e-11	0.81875	1	MaSp-g	1	Ma	1	2.1e-08	0.55	.	.	.	.	novel definition
GGSGGRGGYGGG	xGG_GGx	multiple xGG (x = A, D, F, G, I, K, L, M, N, P, R, S, T, V, Y)	9	12	1	both	shared across genes (Cae), private to gene (Tri)	private to class (Cae+Tri)	shared across species (Cae+Tri)	g123	d43	t261	g123_d43	g123_d43_t261	.	8	MaSp_15192_unlinked_CTD, MaSp3_A_533.1	2	Ma	1	3.5125e-11	0.8333	1	MaSp-d	1	Ma	1	1e-09	0.75	.	.	.	.	g49
GTPGTTSSGGTS	GTPxxTSSGGSx	GTPxxTSSGGSx containing	9	12	0.666667	both	private to gene (Cae+Tri)	private to class (Cae+Tri)	shared across species (Cae+Tri)	g052	d01	t016	g052_d01	g052_d01_t016	.	8	Sp_81.2_5803-like	1	SpL	1	2.5435e-13	0.979175	1	MaSp3_Sp-907	1	Ma	1	2.1e-05	0.5	.	.	.	.	novel definition
RPYGPGG	GPGPQ	GPGPQ containing (MaSp4) [variant]	9	7	1	both	private to gene (Cae+Tri)	private to class (Cae+Tri)	shared across species (Cae+Tri)	g038	d02	t005	g038_d02	g038_d02_t005	variant	8	MaSp4_B_3210.3	1	Ma	1	1.4e-09	1	1	MaSp-f	1	Ma	1	9.6e-07	0.7143	.	.	.	.	novel definition
GSGGRGGY	GSG	GSG (GSGG) containing	9	8	1	both	private to gene (Cae), shared across genes (Tri)	private to class (Cae), shared across classes (Tri)	shared across species (Cae+Tri)	g048	d01	t028	g048_d01	g048_d01_t028	.	7	MaSp3_A_533.1	1	Ma	1	2e-10	1	2	AgSp-c, MaSp-f	2	Ag, Ma	2	4.16e-05	0.5625	.	.	.	.	novel definition
NAGLGAGVGAGLGL	GL	GL (GGL, GGGL) containing	9	14	0.714286	both	shared across genes (Cae), private to gene (Tri)	shared across classes (Cae), private to class (Tri)	shared across species (Cae+Tri)	g033	d01	t072	g033_d01	g033_d01_t072	.	7	MiSp_264638, MiSp_C_3690.2, MiSp_D_unlinked_NTD_3690.1, SpL_133.2_1339-like	4	Mi, SpL	2	1.71489e-06	0.704086	2	Sp-1339	1	Sp	1	2e-07	0.75	.	.	.	.	g20
NTEFVDL	unassigned	no obvious grouping	9	7	0.142857	both	shared across genes (Cae+Tri)	shared across classes (Cae+Tri)	shared across species (Cae+Tri)	g140	d01	t035	g140_d01	g140_d01_t035	.	7	FLAG_B_2654.1, FLAG_D_2357_4664, FLAG_F_24, MaSp1_A_2064, MaSp3_B_533.2, Sp_81.2_5803-like, SpL_2234.3	7	Fl, Ma, SpL	4	3.04146e-05	0.653043	2	FLAG-a, MaSp-f	2	Fl, Ma	2	3.41e-05	0.64285	.	.	.	.	g89
SAAAASS	polyAla	stretches of Alanine, with substitutions (S, T, V, P, D, R, E, G)	9	7	1	both	private to gene (Cae), shared across genes (Tri)	private to class (Cae+Tri)	shared across species (Cae+Tri)	g086	d02	t054	g086_d02	g086_d02_t054	.	7	MaSp3_A_533.1	1	Ma	1	1.1e-08	1	2	MaSp-d, MaSp-g	2	Ma	1	4.4e-07	0.8571	.	.	.	.	g62
GAGAGAGAAAAAGAGAGA	polyAla+GA	stretches of Alanine, with GA repetitive flanks	9	18	1	both	private to gene (Cae), shared across genes (Tri)	private to class (Cae+Tri)	shared across species (Cae+Tri)	g088	d01	t079	g088_d01	g088_d01_t079	.	6	MiSp_B_1006	1	Mi	1	2.4e-21	1	3	MiSp-c, MiSp-d	2	Mi	1	2.421e-15	0.851833	.	.	.	.	novel definition
GPGTTPGAIT	GTrich	GPGTTPG containing	9	10	0.6	both	shared across genes (Cae), private to gene (Tri)	private to class (Cae+Tri)	shared across species (Cae+Tri)	g054	d01	t003	g054_d01	g054_d01_t003	.	5	AgSp1_A_linked_2675_705, AgSp1_C_549.3	2	Ag	1	7.3e-13	1	4	AgSp-c	1	Ag	1	3.7615e-11	0.95	.	.	.	.	novel definition
GPGTTPGAET	GTrich	GPGTTPG containing	9	10	0.6	both	private to gene (Cae+Tri)	private to class (Cae+Tri)	shared across species (Cae+Tri)	g054	d01	t002	g054_d01	g054_d01_t002	.	4	AgSp1_A_linked_2675_705	1	Ag	1	8.1e-13	1	5	AgSp-c	1	Ag	1	1.05376e-09	0.88	.	.	.	.	novel definition
GAGLGLGAGLGL	GL	GL (GGL, GGGL) containing	9	12	0.666667	both	private to gene (Cae), shared across genes (Tri)	private to class (Cae+Tri)	shared across species (Cae+Tri)	g033	d01	t015	g033_d01	g033_d01_t015	.	3	SpL_133.2_1339-like	1	SpL	1	4.08067e-12	0.944467	6	Sp-1339, Sp-14910-A	2	Sp	1	1.75006e-06	0.7361	.	.	.	.	g20
GGNGGN	xGG_GGx	multiple xGG (x = A, D, F, G, I, K, L, M, N, P, R, S, T, V, Y)	9	6	0.666667	both	private to gene (Cae), shared across genes (Tri)	private to class (Cae+Tri)	shared across species (Cae+Tri)	g123	d43	t150	g123_d43	g123_d43_t150	.	2	MaSp3_A_533.1	1	Ma	1	4.7e-06	0.8333	7	MaSp-d, MaSp3_Sp-907	2	Ma	1	1.09214e-06	0.952371	xGG_GGx	GGN containing	g17_t01	Known + novel variants	g49
NAFAQSLSSN	SS_Srich	SS (SSS) containing	9	10	0.6	both	private to gene (Cae), shared across genes (Tri)	private to class (Cae), shared across classes (Tri)	shared across species (Cae+Tri)	g114	d04	t040	g114_d04	g114_d04_t040	.	2	AgSp1_A_linked_2675_705	1	Ag	1	1.32e-05	0.55	7	MaSp-b, MaSp-c, MaSp3_Sp-74867, MiSp-b, MiSp-c, PiSp	6	Ma, Mi, Py	3	2.04857e-05	0.728571	xSS_Srich	xSS containing (x = A, C, G, E, K, L, Q, T, G, V)	g83_t09	Known + novel variants	g83
ATGEYATGEFATGEY	DTxSYzTGEY	DTxSYzTGEY containing (x = E, G; z = T, P, Y)	8	15	0.533333	Trichonephila	private to gene (Tri)	private to class (Tri)	private to species (Tri)	g014	d01	t003	g014_d01	g014_d01_t003	.	.	.	.	.	.	.	.	8	AgSp-d	1	Ag	1	3.16787e-08	0.63335	.	.	.	.	g08
DEIDIS	Drich	high proportions of Aspartic Acid	8	6	0.166667	Trichonephila	private to gene (Tri)	private to class (Tri)	private to species (Tri)	g013	d03	t003	g013_d03	g013_d03_t003	.	.	.	.	.	.	.	.	8	Sp-14910-B	1	Sp	1	1.28793e-05	0.9375	Drich	high proportions of Aspartic Acid	g07_t02	Novel	g07
LQDYGPVVQAPSA	LQDYxPVzQ	LQDYxPVzQ containing (x = G, R; z = V, A)	8	13	0.846154	Trichonephila	private to gene (Tri)	private to class (Tri)	private to species (Tri)	g072	d01	t001	g072_d01	g072_d01_t001	.	.	.	.	.	.	.	.	8	MaSp-f	1	Ma	1	1.21853e-07	0.778875	LQDYxPVzQ	LQDYxPVzQ containing (x = G, R; z = V, A)	g44_t01	Novel	g44
NNDNGMTSHH	Nrich	NNxNGMzSHH (x = D, G; z = K, T)	8	10	0.2	Trichonephila	private to gene (Tri)	private to class (Tri)	private to species (Tri)	g080	d03	t001	g080_d03	g080_d03_t001	.	.	.	.	.	.	.	.	8	Sp-14910-B	1	Sp	1	1.58725e-07	0.7875	NNxNGMzSHH	NNxNGMzSHH (x = D, G; z = K, T)	g56_t01	Novel	g56
STFASSSSPPS	nonAla_run	3 or more AA in homogenous stretch (G,K, P, D, N, S, T)	8	11	0.818182	Trichonephila	private to gene (Tri)	private to class (Tri)	private to species (Tri)	g078	d01	t045	g078_d01	g078_d01_t045	.	.	.	.	.	.	.	.	8	PiSp	1	Py	1	8.39832e-09	0.840925	nonAla_run	3 or more AA in homogenous stretch (G,K, P, D, N, S, T)	g57_t09	Known + novel variants	g57
TLGTGGVGE	xGG_GGx	TGG + TLG containing	8	9	0.555556	Trichonephila	shared across genes (Tri)	shared across classes (Tri)	private to species (Tri)	g123	d54	t003	g123_d54	g123_d54_t003	.	.	.	.	.	.	.	.	8	FLAG-b, MiSp-c	2	Fl, Mi	2	6.57782e-06	0.763912	xGG_GGx	TGG + TLG containing	g76_t02	Known + novel variants	g76
HHPER	unassigned	no obvious grouping	8	5	0.4	Trichonephila	shared across genes (Tri)	shared across classes (Tri)	private to species (Tri)	g140	d01	t018	g140_d01	g140_d01_t018	.	.	.	.	.	.	.	.	8	MiSp-d, Sp-5803, Sp-8175	3	Mi, Sp	2	1.33683e-05	0.825	unassigned	no obvious grouping	g89_t26	Unassigned	g89
NSENMHL	unassigned	no obvious grouping	8	7	0.142857	Trichonephila	private to gene (Tri)	private to class (Tri)	private to species (Tri)	g140	d01	t034	g140_d01	g140_d01_t034	.	.	.	.	.	.	.	.	8	Sp-5803	1	Sp	1	3.70006e-06	0.73215	unassigned	no obvious grouping	g89_t31	Unassigned	g89
GGAGGAGAGTGGA	GA	multiple instances of GA repeat	8	13	0.923077	Caerostris	shared across genes (Cae)	private to class (Cae)	private to species (Cae)	g026	d06	t056	g026_d06	g026_d06_t056	.	8	FLAG_B_2654.1, FLAG_D_2357_4664	2	Fl	1	4.50182e-11	0.961538	.	.	.	.	.	.	.	.	.	.	.	g47
GGQGYGPGQGGYPG	xGG_GGx	multiple xGG (x = A, D, F, G, I, K, L, M, N, P, R, S, T, V, Y)	8	14	1	Caerostris	private to gene (Cae)	private to class (Cae)	private to species (Cae)	g123	d43	t217	g123_d43	g123_d43_t217	.	8	MaSp2_A_1262	1	Ma	1	2.4e-18	1	.	.	.	.	.	.	.	.	.	.	.	g49
GTGGTTGTGVSDTP	GTrich	GTGGTTGT containing	8	14	0.571429	Caerostris	shared across genes (Cae)	shared across classes (Cae)	private to species (Cae)	g054	d03	t017	g054_d03	g054_d03_t017	.	8	AgSp_549.1_unlinked_CTD, SpL_2234.1	2	Ag, SpL	2	3e-08	0.946425	.	.	.	.	.	.	.	.	.	.	.	novel definition
GYGGPGYY	xGG_GGx	GGP (GGGP) containing	8	8	1	Caerostris	shared across genes (Cae)	private to class (Cae)	private to species (Cae)	g123	d26	t032	g123_d26	g123_d26_t032	.	8	MaSp3_A_533.1, MaSp3_B_533.2	2	Ma	1	7.62504e-06	0.9375	.	.	.	.	.	.	.	.	.	.	.	novel definition
KKSSAKTPA	Krich	KKSSxKTPA containing (x=A, D)	8	9	0.555556	Caerostris	private to gene (Cae)	private to class (Cae)	private to species (Cae)	g068	d02	t001	g068_d02	g068_d02_t001	.	8	Sp_81.2_5803-like	1	SpL	1	1.7e-11	1	.	.	.	.	.	.	.	.	.	.	.	novel definition
PGSQTPIGPMG	xxSQTxxGPMG	xxSQTxxGPMG containing (x=A, G, H, M, P, Q, T, V)	8	11	0.727273	Caerostris	private to gene (Cae)	private to class (Cae)	private to species (Cae)	g129	d01	t005	g129_d01	g129_d01_t005	.	8	AgSp1_C_549.3	1	Ag	1	7.21675e-11	0.875013	.	.	.	.	.	.	.	.	.	.	.	novel definition
PNGKPLDVEPA	PNG	PNGxPLDVEPA containing (x=K, N, Q)	8	11	0.545455	Caerostris	private to gene (Cae)	private to class (Cae)	private to species (Cae)	g085	d04	t002	g085_d04	g085_d04_t002	.	8	AgSp1_C_549.3	1	Ag	1	3.4e-14	1	.	.	.	.	.	.	.	.	.	.	.	novel definition
PSPLSPNGMP	SPNGMP	SPNGMP containing	8	10	0.7	Caerostris	private to gene (Cae)	private to class (Cae)	private to species (Cae)	g113	d01	t001	g113_d01	g113_d01_t001	.	8	AgSp1_C_549.3	1	Ag	1	2.4e-13	1	.	.	.	.	.	.	.	.	.	.	.	novel definition
QPGGPG	xGG_GGx	QxGGP containing (x=G, Q, T)	8	6	1	Caerostris	shared across genes (Cae)	shared across classes (Cae)	private to species (Cae)	g123	d52	t001	g123_d52	g123_d52_t001	.	8	AgSp1_A_linked_2675_705, MaSp2_A_1262	2	Ag, Ma	2	2.78062e-06	0.958338	.	.	.	.	.	.	.	.	.	.	.	novel definition
SGMMYGPG	SGMMY	SGMMY containing, FLAG spacer	8	8	0.75	Caerostris	shared across genes (Cae)	private to class (Cae)	private to species (Cae)	g112	d01	t008	g112_d01	g112_d01_t008	.	8	FLAG_B_2654.1, FLAG_D_2357_4664	2	Fl	1	2.2e-11	1	.	.	.	.	.	.	.	.	.	.	.	novel definition
TDSSSSS	SS_Srich	TDxSSSS containing (x=L, S, V)	8	7	0.714286	Caerostris	private to gene (Cae)	private to class (Cae)	private to species (Cae)	g114	d06	t002	g114_d06	g114_d06_t002	.	8	AcSp1_330_3732	1	Ac	1	6.7e-09	1	.	.	.	.	.	.	.	.	.	.	.	novel definition
TTTTTTSVQS	Trich	TTxxTTSxxS containing (x=A, P, Q, R, S, V)	8	10	0.4	Caerostris	private to gene (Cae)	private to class (Cae)	private to species (Cae)	g117	d01	t005	g117_d01	g117_d01_t005	.	8	AcSp1_330_3732	1	Ac	1	6.2e-13	1	.	.	.	.	.	.	.	.	.	.	.	novel definition
GGMLGSGAGGAS	xGG_GGx	multiple xGG (x = A, D, F, G, I, K, L, M, N, P, R, S, T, V, Y)	8	12	0.833333	Caerostris	shared across genes (Cae)	shared across classes (Cae)	private to species (Cae)	g123	d43	t139	g123_d43	g123_d43_t139	.	8	FLAG_D_2357_4664, MiSp_3639	2	Fl, Mi	2	5e-09	0.75	.	.	.	.	.	.	.	.	.	.	.	g49
AGAGAGAAAAAGAGGA	polyAla+GA	stretches of Alanine, with GA repetitive flanks	8	16	1	both	shared across genes (Cae), private to gene (Tri)	private to class (Cae+Tri)	shared across species (Cae+Tri)	g088	d01	t037	g088_d01	g088_d01_t037	.	7	MiSp_3639, MiSp_B_1006	2	Mi	1	3.44171e-17	0.973214	1	MaSp-c	1	Ma	1	5.4e-10	0.6875	.	.	.	.	novel definition
GPGTQGPD	GPG	GPG containing	8	8	0.75	both	shared across genes (Cae), private to gene (Tri)	shared across classes (Cae), private to class (Tri)	shared across species (Cae+Tri)	g037	d01	t014	g037_d01	g037_d01_t014	.	7	AgSp1_A_linked_2675_705, MaSp2_A_1262	2	Ag, Ma	2	5.72371e-08	0.964286	1	MaSp-f	1	Ma	1	8.2e-07	0.75	.	.	.	.	g22
GPQGPGPQ	GPGPQ	GPGPQ containing (MaSp4)	8	8	1	both	shared across genes (Cae), private to gene (Tri)	shared across classes (Cae), private to class (Tri)	shared across species (Cae+Tri)	g038	d01	t020	g038_d01	g038_d01_t020	.	7	AgSp1_A_linked_2675_705, MaSp4_A_3210.2, MaSp4_B_3210.3	3	Ag, Ma	2	1.06086e-09	0.982143	1	AgSp-b	1	Ag	1	2.1e-07	0.75	.	.	.	.	novel definition
GSGGPG	GSG	GSG (GSGG) containing	8	6	1	both	shared across genes (Cae), private to gene (Tri)	shared across classes (Cae), private to class (Tri)	shared across species (Cae+Tri)	g048	d01	t022	g048_d01	g048_d01_t022	.	7	FLAG_D_2357_4664, MaSp3_A_533.1	2	Fl, Ma	2	7.4e-06	0.8333	1	MaSp-d	1	Ma	1	8.6e-08	1	.	.	.	.	novel definition
SAASAAS	polyAla	stretches of Alanine, with substitutions (S, T, V, P, D, R, E, G)	8	7	1	both	private to gene (Cae+Tri)	private to class (Cae+Tri)	shared across species (Cae+Tri)	g086	d02	t064	g086_d02	g086_d02_t064	.	7	MaSp3_A_533.1	1	Ma	1	1.1e-08	1	1	MaSp-g	1	Ma	1	4.4e-07	0.8571	.	.	.	.	g62
GGAGGYGGGAGSG	xGG_GGx	multiple xGG (x = A, D, F, G, I, K, L, M, N, P, R, S, T, V, Y)	8	13	1	both	shared across genes (Cae+Tri)	private to class (Cae+Tri)	shared across species (Cae+Tri)	g123	d43	t071	g123_d43	g123_d43_t071	.	6	MiSp_A_589, MiSp_B_1006	2	Mi	1	2.75317e-12	0.88465	2	MiSp-b, MiSp-c	2	Mi	1	3.45003e-09	0.8077	.	.	.	.	g49
GSGAGAGAGAGAGAGAGA	polyAla+GA	stretches of Alanine, with GA repetitive flanks	8	18	1	both	shared across genes (Cae+Tri)	private to class (Cae), shared across classes (Tri)	shared across species (Cae+Tri)	g088	d01	t091	g088_d01	g088_d01_t091	.	6	MiSp_4296, MiSp_A_589, MiSp_B_1006	3	Mi	1	3.33624e-14	0.89815	2	MiSp-a, Sp-14910-A	2	Mi, Sp	2	5.145e-11	0.69445	.	.	.	.	novel definition
AGAGAAAAAAAAAGAGA	polyAla+GA	stretches of Alanine, with GA repetitive flanks	8	17	1	both	private to gene (Cae+Tri)	private to class (Cae+Tri)	shared across species (Cae+Tri)	g088	d01	t010	g088_d01	g088_d01_t010	.	5	MaSp_809.2_unlinked_CTD	1	Ma	1	2.3e-09	0.6471	3	MaSp-h	1	Ma	1	5.88667e-11	0.7255	.	.	.	.	novel definition
GGSGGPGGPGA	xGG_GGx	multiple xGG (x = A, D, F, G, I, K, L, M, N, P, R, S, T, V, Y)	8	11	1	both	shared across genes (Cae), private to gene (Tri)	private to class (Cae+Tri)	shared across species (Cae+Tri)	g123	d43	t259	g123_d43	g123_d43_t259	.	5	FLAG_1038_unlinked_CTD, FLAG_D_2357_4664, FLAG_E_unlinked_NTD_4141.1	3	Fl	1	1.9666e-07	0.8182	3	FLAG-b	1	Fl	1	5e-08	0.7273	.	.	.	.	g49
GSAGGYGGG	xGG_GGx	GGY (GGGY) containing	8	9	1	both	shared across genes (Cae+Tri)	private to class (Cae+Tri)	shared across species (Cae+Tri)	g123	d35	t036	g123_d35	g123_d35_t036	.	5	MiSp_C_3690.2, MiSp_D_unlinked_NTD_3690.1	2	Mi	1	9.5e-08	0.7778	3	MiSp-a, MiSp-b, MiSp-c	3	Mi	1	6.38667e-08	0.814833	.	.	.	.	novel definition
SAASASSV	polyAla	stretches of Alanine, with substitutions (S, T, V, P, D, R, E, G)	8	8	1	both	shared across genes (Cae+Tri)	shared across classes (Cae+Tri)	shared across species (Cae+Tri)	g086	d02	t068	g086_d02	g086_d02_t068	.	4	MaSp1_A_2064, MiSp_A_589	2	Ma, Mi	2	4.50555e-07	0.9375	4	MaSp-a, MaSp-g, MaSp-h, PiSp	4	Ma, Py	2	9.585e-06	0.71875	.	.	.	.	g62
SSSAAAVASS	polyAla	stretches of Alanine, with substitutions (S, T, V, P, D, R, E, G)	8	10	1	both	shared across genes (Cae+Tri)	shared across classes (Cae+Tri)	shared across species (Cae+Tri)	g086	d02	t103	g086_d02	g086_d02_t103	.	4	AgSp1_A_linked_2675_705, MaSp1_D_3988, MiSp_B_1006, MiSp_C_3690.2	4	Ag, Ma, Mi	3	9.59251e-07	0.775	4	MaSp-f, MiSp-b, MiSp-c, MiSp-d	4	Ma, Mi	2	3.3225e-06	0.675	.	.	.	.	g62
ASSASSSSSSST	nonAla_run	3 or more AA in homogenous stretch (G,K, P, D, N, S, T)	8	12	0.916667	both	shared across genes (Cae+Tri)	shared across classes (Cae+Tri)	shared across species (Cae+Tri)	g078	d01	t003	g078_d01	g078_d01_t003	.	3	MaSp3_A_533.1, PySp1_955_7062, SpL_133.2_1339-like	3	Ma, Py, SpL	3	5.39333e-06	0.722233	5	AgSp-c, MiSp-b, MiSp-c, MiSp-d, PiSp	5	Ag, Mi, Py	3	2.832e-06	0.59998	.	.	.	.	g57
GAFSTPGSIP	GAxxTPGxIP	GAFxTPGxIP containing (x = I, M, S, T)	8	10	0.7	both	shared across genes (Cae+Tri)	shared across classes (Cae+Tri)	shared across species (Cae+Tri)	g028	d01	t002	g028_d01	g028_d01_t002	.	3	AgSp1_A_linked_2675_705, SpL_133.2_1339-like	2	Ag, SpL	2	1.7e-05	0.833333	5	AgSp-c, Sp-1339	2	Ag, Sp	2	2.0026e-05	0.74	.	.	.	.	novel definition
SASAAAAAA	polyAla	stretches of Alanine, with substitutions (S, T, V, P, D, R, E, G)	8	9	1	both	private to gene (Cae), shared across genes (Tri)	private to class (Cae+Tri)	shared across species (Cae+Tri)	g086	d02	t075	g086_d02	g086_d02_t075	.	3	MaSp1_D_3988	1	Ma	1	1.84067e-09	0.962967	5	MaSp-h, MaSp3_Sp-74867	2	Ma	1	3.06644e-08	0.91112	.	.	.	.	g62
VSAVSTIVS	polyAla_MaSp4	stretches of Alanine, observed in MaSp4 (with I, S, T, and V replacements for A)	8	9	0.777778	both	shared across genes (Cae+Tri)	shared across classes (Cae+Tri)	shared across species (Cae+Tri)	g087	d01	t010	g087_d01	g087_d01_t010	.	3	MaSp_809.2_unlinked_CTD, MaSp4_B_3210.3, TuSp1_509_1165	3	Ma, Tu	2	3.3e-05	0.703733	5	FLAG-a, MaSp-f, MaSp-g, MaSp3_Sp-907, Sp-5803	5	Fl, Ma, Sp	3	3.288e-05	0.60004	.	.	.	.	novel definition
YDDDSDDFD	Drich	high proportions of Aspartic Acid	8	9	0.222222	both	shared across genes (Cae+Tri)	shared across classes (Cae), private to class (Tri)	shared across species (Cae+Tri)	g013	d03	t011	g013_d03	g013_d03_t011	.	2	AgSp1_B_549.2, Sp_81.2_5803-like	2	Ag, SpL	2	8.3e-06	0.5556	6	Sp-1339, Sp-14910-A	2	Sp	1	7.19083e-06	0.6667	nonAla_run	3 or more AA in homogenous stretch (G,K, P, D, N, S, T)	g57_t10	Known + novel variants	g07
NAGLGLGAGLGL	GL	GL (GGL, GGGL) containing	8	12	0.583333	both	private to gene (Cae), shared across genes (Tri)	private to class (Cae+Tri)	shared across species (Cae+Tri)	g033	d01	t073	g033_d01	g033_d01_t073	.	1	SpL_133.2_1339-like	1	SpL	1	2.8e-14	1	7	Sp-1339, Sp-14910-A	2	Sp	1	1.0467e-06	0.738086	.	.	.	.	g20
NAGLGAGLGL	GL	GL (GGL, GGGL) containing	8	10	0.6	both	private to gene (Cae+Tri)	private to class (Cae+Tri)	shared across species (Cae+Tri)	g033	d01	t071	g033_d01	g033_d01_t071	.	1	SpL_1872.1_final	1	SpL	1	7.5e-05	0.5	7	Sp-1339	1	Sp	1	4.4e-12	1	GL	GL containing	g20_t01	Novel	g20
QSSFAQ	SS_Srich	SS (SSS) containing	8	6	0.833333	both	private to gene (Cae), shared across genes (Tri)	private to class (Cae), shared across classes (Tri)	shared across species (Cae+Tri)	g114	d04	t047	g114_d04	g114_d04_t047	.	1	MaSp1_D_3988	1	Ma	1	6.3e-05	0.6667	7	MaSp-f, PiSp	2	Ma, Py	2	9.43357e-06	0.928571	xSS_Srich	xSS containing (x = A, C, G, E, K, L, Q, T, G, V)	g83_t07	Known + novel variants	g83
SQVVA	QSVrich	Q + S + V rich	8	5	1	both	private to gene (Cae+Tri)	private to class (Cae+Tri)	shared across species (Cae+Tri)	g102	d02	t008	g102_d02	g102_d02_t008	.	1	AgSp1_A_linked_2675_705	1	Ag	1	7.2e-05	0.8	7	PiSp	1	Py	1	4.20857e-06	0.971429	unassigned	no obvious grouping	g89_t21	Unassigned	novel definition
GRGRG	A|G|P|Q|R|S|V|Y_rich	enrichment of A, G, P, Q, S, or Y residues (>50% length)	7	5	1	Trichonephila	private to gene (Tri)	private to class (Tri)	private to species (Tri)	g001	d01	t039	g001_d01	g001_d01_t039	.	.	.	.	.	.	.	.	7	MaSp3_Sp-907	1	Ma	1	8.9e-07	1	GxzbG	GxzbG containing (x = I, R; z = G, V; b = G, R)	g39_t01	Known + novel variants	novel definition
TSTCSSSTP	nonAla_run	3 or more AA in homogenous stretch (G,K, P, D, N, S, T)	7	9	0.555556	Trichonephila	shared across genes (Tri)	shared across classes (Tri)	private to species (Tri)	g078	d01	t047	g078_d01	g078_d01_t047	.	.	.	.	.	.	.	.	7	PiSp, Sp-14910-A	2	Py, Sp	2	1.04387e-05	0.857157	nonAla_run	3 or more AA in homogenous stretch (G,K, P, D, N, S, T)	g57_t08	Known + novel variants	g57
SSAAAAAS	polyAla	stretches of Alanine, with substitutions (S, T, V, P, D, R, E, G)	7	8	1	Trichonephila	shared across genes (Tri)	private to class (Tri)	private to species (Tri)	g086	d02	t093	g086_d02	g086_d02_t093	.	.	.	.	.	.	.	.	7	MaSp-d, MaSp-h, MaSp3_Sp-907	3	Ma	1	7.9224e-07	0.857143	polyAla	stretches of Alanine, with substitutions (S, T, V, P, D, R)	g62_t04	Known	g62
SWSYSTNLVVSS	SS_Srich	high proportion of Serine	7	12	0.666667	Trichonephila	private to gene (Tri)	private to class (Tri)	private to species (Tri)	g114	d01	t005	g114_d01	g114_d01_t005	.	.	.	.	.	.	.	.	7	AcSp	1	Ac	1	9.85723e-11	0.964286	xSS_Srich	high proportion of Serine	g72_t05	Known + novel variants	g72
IISIEADNVNEH	unassigned	no obvious grouping	7	12	0.25	Trichonephila	private to gene (Tri)	private to class (Tri)	private to species (Tri)	g140	d01	t022	g140_d01	g140_d01_t022	.	.	.	.	.	.	.	.	7	Sp-14910-B	1	Sp	1	1.70633e-07	0.7381	unassigned	no obvious grouping	g89_t27	Unassigned	g89
TSVAQNVG	A|G|P|Q|R|S|V|Y_rich	enrichment of A, G, P, Q, S, or Y residues (>50% length)	7	8	0.75	Trichonephila	shared across genes (Tri)	private to class (Tri)	private to species (Tri)	g001	d01	t113	g001_d01	g001_d01_t113	.	.	.	.	.	.	.	.	7	MiSp-a, MiSp-b, MiSp-c, MiSp-d	4	Mi	1	2.06429e-09	0.964286	unassigned	no obvious grouping	g89_t28	Unassigned	novel definition
LLSSGDFVQMI	unassigned	no obvious grouping	7	11	0.454545	Trichonephila	shared across genes (Tri)	private to class (Tri)	private to species (Tri)	g140	d01	t029	g140_d01	g140_d01_t029	.	.	.	.	.	.	.	.	7	MiSp-a, MiSp-b, MiSp-c, MiSp-d	4	Mi	1	2.2e-14	1	unassigned	no obvious grouping	g89_t30	Unassigned	g89
AGARGSP	GA	AGAxGSx containing (x = A, P, R)	7	7	1	Caerostris	private to gene (Cae)	private to class (Cae)	private to species (Cae)	g026	d03	t003	g026_d03	g026_d03_t003	.	7	FLAG_D_2357_4664	1	Fl	1	5e-09	1	.	.	.	.	.	.	.	.	.	.	.	novel definition
GAGGMAPGA	xGG_GGx	GGM (GGGM) containing	7	9	0.888889	Caerostris	shared across genes (Cae)	private to class (Cae)	private to species (Cae)	g123	d23	t003	g123_d23	g123_d23_t003	.	7	FLAG_A_1377, FLAG_B_2654.1	2	Fl	1	2.37143e-10	0.984129	.	.	.	.	.	.	.	.	.	.	.	novel definition
GGAGAGGA	xGG_GGx	multiple xGG (x = A, D, F, G, I, K, L, M, N, P, R, S, T, V, Y)	7	8	1	Caerostris	shared across genes (Cae)	private to class (Cae)	private to species (Cae)	g123	d43	t028	g123_d43	g123_d43_t028	.	7	FLAG_A_1377, FLAG_C_unlinked_NTD_2654.2, FLAG_E_unlinked_NTD_4141.1	3	Fl	1	1.58714e-08	0.964286	.	.	.	.	.	.	.	.	.	.	.	g49
GGMSGPGAGGPSGG	xGG_GGx	multiple xGG (x = A, D, F, G, I, K, L, M, N, P, R, S, T, V, Y)	7	14	0.928571	Caerostris	shared across genes (Cae)	private to class (Cae)	private to species (Cae)	g123	d43	t146	g123_d43	g123_d43_t146	.	7	FLAG_A_1377, FLAG_B_2654.1, FLAG_D_2357_4664, FLAG_E_unlinked_NTD_4141.1	4	Fl	1	1.88176e-12	0.938771	.	.	.	.	.	.	.	.	.	.	.	g49
GGPGGPGGPGAP	xGG_GGx	multiple xGG (x = A, D, F, G, I, K, L, M, N, P, R, S, T, V, Y)	7	12	1	Caerostris	shared across genes (Cae)	private to class (Cae)	private to species (Cae)	g123	d43	t172	g123_d43	g123_d43_t172	.	7	FLAG_1872.2_unlinked_CTD, FLAG_A_1377, FLAG_D_2357_4664, FLAG_E_unlinked_NTD_4141.1, FLAG_F_24	5	Fl	1	1.1287e-07	0.845243	.	.	.	.	.	.	.	.	.	.	.	g49
GGPSGPGGP	xGG_GGx	multiple xGG (x = A, D, F, G, I, K, L, M, N, P, R, S, T, V, Y)	7	9	1	Caerostris	shared across genes (Cae)	private to class (Cae)	private to species (Cae)	g123	d43	t194	g123_d43	g123_d43_t194	.	7	FLAG_B_2654.1, FLAG_D_2357_4664, FLAG_E_unlinked_NTD_4141.1	3	Fl	1	1.07161e-06	0.873029	.	.	.	.	.	.	.	.	.	.	.	g49
GGQGGGAG	xGG_GGx	multiple xGG (x = A, D, F, G, I, K, L, M, N, P, R, S, T, V, Y)	7	8	1	Caerostris	private to gene (Cae)	private to class (Cae)	private to species (Cae)	g123	d43	t199	g123_d43	g123_d43_t199	.	7	MaSp3_A_533.1	1	Ma	1	3.3e-10	1	.	.	.	.	.	.	.	.	.	.	.	g49
GGQGYGPGQSGYPG	xGG_GGx	GGQ (GGGQ) containing	7	14	1	Caerostris	private to gene (Cae)	private to class (Cae)	private to species (Cae)	g123	d27	t012	g123_d27	g123_d27_t012	.	7	MaSp2_A_1262	1	Ma	1	2.6e-18	1	.	.	.	.	.	.	.	.	.	.	.	g18
GGQPIIVDQA	xGG_GGx	GGQPIxVxxA containing (x=D, I, K, Q, S, T, V)	7	10	0.7	Caerostris	private to gene (Cae)	private to class (Cae)	private to species (Cae)	g123	d28	t002	g123_d28	g123_d28_t002	.	7	AgSp1_C_549.3	1	Ag	1	3.1e-13	1	.	.	.	.	.	.	.	.	.	.	.	novel definition
GLSGPGPQ	GPGPQ	GPGPQ containing (MaSp4)	7	8	0.875	Caerostris	shared across genes (Cae)	shared across classes (Cae)	private to species (Cae)	g038	d01	t002	g038_d01	g038_d01_t002	.	7	AgSp1_C_549.3, FLAG_1038_unlinked_CTD, FLAG_1872.2_unlinked_CTD, FLAG_B_2654.1, FLAG_D_2357_4664, MaSp4_B_3210.3	6	Ag, Fl, Ma	3	6.58578e-06	0.732143	.	.	.	.	.	.	.	.	.	.	.	novel definition
GSGT	GSG	GSG (GSGG) containing	7	4	0.75	Caerostris	shared across genes (Cae)	private to class (Cae)	private to species (Cae)	g048	d01	t035	g048_d01	g048_d01_t035	.	7	FLAG_A_1377, FLAG_D_2357_4664	2	Fl	1	2.1e-05	1	.	.	.	.	.	.	.	.	.	.	.	novel definition
GSSAASPASGGSS	SS_Srich	SS (SSS) containing	7	13	1	Caerostris	private to gene (Cae)	private to class (Cae)	private to species (Cae)	g114	d04	t015	g114_d04	g114_d04_t015	.	7	Sp_81.2_5803-like	1	SpL	1	1.1e-15	1	.	.	.	.	.	.	.	.	.	.	.	g83
GTPQGGSTPR	GTPQGGSxPR	GTPQGGSxPR containing (x=S, T)	7	10	0.8	Caerostris	private to gene (Cae)	private to class (Cae)	private to species (Cae)	g051	d01	t002	g051_d01	g051_d01_t002	.	7	AgSp_549.1_unlinked_CTD	1	Ag	1	4.7e-13	1	.	.	.	.	.	.	.	.	.	.	.	novel definition
ISVVSTTVS	polyAla_MaSp4	stretches of Alanine, observed in MaSp4 (with I, S, T, and V replacements for A)	7	9	0.666667	Caerostris	shared across genes (Cae)	private to class (Cae)	private to species (Cae)	g087	d01	t008	g087_d01	g087_d01_t008	.	7	MaSp4_A_3210.2, MaSp4_B_3210.3	2	Ma	1	2.1e-11	1	.	.	.	.	.	.	.	.	.	.	.	novel definition
PDHKISKIILPP	Prich	PDxxxxxILPP (x=D, I, K, Q, T, V)	7	12	0.333333	Caerostris	private to gene (Cae)	private to class (Cae)	private to species (Cae)	g089	d04	t002	g089_d04	g089_d04_t002	.	7	AgSp1_C_549.3	1	Ag	1	6.2e-16	1	.	.	.	.	.	.	.	.	.	.	.	novel definition
PGPQYPGG	GNPQxP	GNPQxP containing (x=N, Y) [variant]	7	8	1	Caerostris	private to gene (Cae)	private to class (Cae)	private to species (Cae)	g034	d02	t004	g034_d02	g034_d02_t004	variant	7	AgSp1_B_549.2	1	Ag	1	5.7e-11	1	.	.	.	.	.	.	.	.	.	.	.	novel definition
SQTITSISSTSSA	SS_Srich	SQTxxxISSTSSA containing (x=I, S, T, _)	7	13	0.615385	Caerostris	shared across genes (Cae)	shared across classes (Cae)	private to species (Cae)	g114	d03	t003	g114_d03	g114_d03_t003	.	7	AcSp1_330_3732, MaSp1_D_3988	2	Ac, Ma	2	3.57143e-08	0.945057	.	.	.	.	.	.	.	.	.	.	.	novel definition
GGLG	GL	GL (GGL, GGGL) containing	7	4	0.75	Caerostris	shared across genes (Cae)	shared across classes (Cae)	private to species (Cae)	g033	d01	t024	g033_d01	g033_d01_t024	.	7	FLAG_1872.2_unlinked_CTD, FLAG_A_1377, FLAG_B_2654.1, MaSp2_A_1262	4	Fl, Ma	2	3e-05	1	.	.	.	.	.	.	.	GL	GL containing	g20_t07	Novel	g20
DQGSDN	Drich	high proportions of Aspartic Acid	7	6	0.5	both	shared across genes (Cae), private to gene (Tri)	shared across classes (Cae), private to class (Tri)	shared across species (Cae+Tri)	g013	d03	t007	g013_d03	g013_d03_t007	.	6	AcSp1_330_3732, MaSp3_B_533.2, PySp1_955_7062, SpL_2234.1	4	Ac, Ma, Py, SpL	4	1.88463e-05	0.83335	1	Sp-14910-B	1	Sp	1	4.2e-05	0.6667	.	.	.	.	g07
GAGGAGTGGAGG	xGG_GGx	multiple xGG (x = A, D, F, G, I, K, L, M, N, P, R, S, T, V, Y)	7	12	0.916667	both	shared across genes (Cae), private to gene (Tri)	private to class (Cae+Tri)	shared across species (Cae+Tri)	g123	d43	t019	g123_d43	g123_d43_t019	.	6	FLAG_A_1377, FLAG_B_2654.1, FLAG_E_unlinked_NTD_4141.1	3	Fl	1	7.5302e-11	0.874983	1	FLAG-b	1	Fl	1	4.8e-09	0.75	.	.	.	.	g49
GGANGGGL	GL	GL (GGL, GGGL) containing	7	8	0.75	both	private to gene (Cae+Tri)	private to class (Cae+Tri)	shared across species (Cae+Tri)	g033	d01	t020	g033_d01	g033_d01_t020	.	6	FLAG_D_2357_4664	1	Fl	1	4.9e-10	1	1	Sp-1339	1	Sp	1	2.6e-05	0.625	.	.	.	.	g20
GGLGGPGA	xGG_GGx	multiple xGG (x = A, D, F, G, I, K, L, M, N, P, R, S, T, V, Y)	7	8	0.875	both	shared across genes (Cae), private to gene (Tri)	private to class (Cae+Tri)	shared across species (Cae+Tri)	g123	d43	t122	g123_d43	g123_d43_t122	.	6	FLAG_B_2654.1, FLAG_D_2357_4664	2	Fl	1	5.4e-10	1	1	MaSp-b	1	Ma	1	5.4e-08	0.875	.	.	.	.	g49
GGVGGIS	xGG_GGx	multiple xGG (x = A, D, F, G, I, K, L, M, N, P, R, S, T, V, Y)	7	7	0.857143	both	shared across genes (Cae), private to gene (Tri)	private to class (Cae+Tri)	shared across species (Cae+Tri)	g123	d43	t283	g123_d43	g123_d43_t283	.	6	FLAG_1872.2_unlinked_CTD, FLAG_A_1377, FLAG_B_2654.1, FLAG_D_2357_4664	4	Fl	1	1.174e-07	0.952367	1	Sp-8175	1	Sp	1	8.5e-05	0.5714	.	.	.	.	g49
GGVGNIV	xGG_GGx	GGV (GGGV) containing	7	7	0.714286	both	shared across genes (Cae), private to gene (Tri)	shared across classes (Cae), private to class (Tri)	shared across species (Cae+Tri)	g123	d34	t007	g123_d34	g123_d34_t007	.	6	FLAG_A_1377, FLAG_B_2654.1, FLAG_C_unlinked_NTD_2654.2, FLAG_D_2357_4664, FLAG_E_unlinked_NTD_4141.1, MiSp_C_3690.2	6	Fl, Mi	2	2.16673e-05	0.642833	1	FLAG-b	1	Fl	1	2.6e-05	0.5714	.	.	.	.	novel definition
GGYGAGGQ	xGG_GGx	multiple xGG (x = A, D, F, G, I, K, L, M, N, P, R, S, T, V, Y)	7	8	1	both	shared across genes (Cae), private to gene (Tri)	shared across classes (Cae), private to class (Tri)	shared across species (Cae+Tri)	g123	d43	t288	g123_d43	g123_d43_t288	.	6	MaSp4_A_3210.2, MiSp_C_3690.2, Sp_81.2_5803-like	3	Ma, Mi, SpL	3	1.14834e-05	0.854167	1	MaSp-f	1	Ma	1	3e-07	0.75	.	.	.	.	g49
PGAPGSP	PGAPG	PGAPG containing	7	7	1	both	shared across genes (Cae), private to gene (Tri)	shared across classes (Cae), private to class (Tri)	shared across species (Cae+Tri)	g082	d01	t002	g082_d01	g082_d01_t002	.	6	AgSp1_A_linked_2675_705, FLAG_B_2654.1	2	Ag, Fl	2	7.02267e-07	0.904767	1	AgSp-c	1	Ag	1	1.8e-07	0.8571	.	.	.	.	novel definition
QPQGPGPQ	GPGPQ	GPGPQ containing (MaSp4)	7	8	1	both	shared across genes (Cae), private to gene (Tri)	shared across classes (Cae), private to class (Tri)	shared across species (Cae+Tri)	g038	d01	t040	g038_d01	g038_d01_t040	.	6	MaSp4_B_3210.3, SpL_1872.1_final	2	Ma, SpL	2	9.1667e-06	0.916667	1	Sp-5803	1	Sp	1	7.7e-08	0.75	.	.	.	.	novel definition
SGAGGLGGYGGG	xGG_GGx	multiple xGG (x = A, D, F, G, I, K, L, M, N, P, R, S, T, V, Y)	7	12	0.916667	both	shared across genes (Cae), private to gene (Tri)	shared across classes (Cae), private to class (Tri)	shared across species (Cae+Tri)	g123	d43	t341	g123_d43	g123_d43_t341	.	6	MaSp1_A_2064, MaSp3_A_533.1, MiSp_C_3690.2	3	Ma, Mi	2	6.705e-08	0.680583	1	MaSp-f	1	Ma	1	1.1e-05	0.5	.	.	.	.	g49
GAGGAGG	GA	multiple instances of GA repeat	7	7	1	both	shared across genes (Cae), private to gene (Tri)	shared across classes (Cae), private to class (Tri)	shared across species (Cae+Tri)	g026	d06	t041	g026_d06	g026_d06_t041	.	6	FLAG_1872.2_unlinked_CTD, FLAG_A_1377, FLAG_D_2357_4664, MaSp1_D_3988, MiSp_C_3690.2	5	Fl, Ma, Mi	3	3.67583e-07	0.92855	1	FLAG-b	1	Fl	1	8.5e-09	1	GA	multiple instances of GA repeat	g47_t06	Known	g47
GPSGSGGQ	GPSGxxSQ	GPSGxxSQ containing (x=A, G, P, Q, S)	7	8	1	both	private to gene (Cae), shared across genes (Tri)	private to class (Cae+Tri)	shared across species (Cae+Tri)	g040	d01	t005	g040_d01	g040_d01_t005	.	5	MaSp_809.2_unlinked_CTD	1	Ma	1	2.6e-10	1	2	MaSp-a, MaSp-f	2	Ma	1	2.1105e-06	0.75	.	.	.	.	novel definition
QSSEASSTIS	SS_Srich	SS (SSS) containing	7	10	0.7	both	shared across genes (Cae+Tri)	shared across classes (Cae+Tri)	shared across species (Cae+Tri)	g114	d04	t046	g114_d04	g114_d04_t046	.	5	AgSp1_A_linked_2675_705, MaSp_120964_unlinked_CTD, MaSp_15192_unlinked_CTD, MiSp_A_589, MiSp_B_1006	5	Ag, Ma, Mi	3	9.44e-07	0.74	2	AgSp-c, MiSp-a	2	Ag, Mi	2	1.65001e-07	0.85	.	.	.	.	g83
GGPGGD	xGG_GGx	multiple xGG (x = A, D, F, G, I, K, L, M, N, P, R, S, T, V, Y)	7	6	0.833333	both	shared across genes (Cae+Tri)	private to class (Cae), shared across classes (Tri)	shared across species (Cae+Tri)	g123	d43	t157	g123_d43	g123_d43_t157	.	5	FLAG_A_1377, FLAG_B_2654.1	2	Fl	1	5.5e-06	0.8333	2	AcSp, AgSp-b	2	Ac, Ag	2	3.3e-06	0.8333	xGG_GGx	multiple xGG (x = A, D, P, R, S, T, Y)	g49_t08	Known + novel variants	g49
GPGFQGQP	GPG	GPG containing	7	8	0.875	both	shared across genes (Cae+Tri)	shared across classes (Cae+Tri)	shared across species (Cae+Tri)	g037	d01	t004	g037_d01	g037_d01_t004	.	5	FLAG_1038_unlinked_CTD, FLAG_1872.2_unlinked_CTD, FLAG_A_1377, FLAG_F_24, PySp1_955_7062	5	Fl, Py	2	8.40003e-06	0.825	2	AgSp-c, MaSp-g	2	Ag, Ma	2	1.2e-05	0.625	.	.	.	.	g22
AGAGAAAAAAAGAGAGA	polyAla+GA	stretches of Alanine, with GA repetitive flanks	7	17	1	both	shared across genes (Cae+Tri)	private to class (Cae+Tri)	shared across species (Cae+Tri)	g088	d01	t013	g088_d01	g088_d01_t013	.	4	MiSp_B_1006, MiSp_C_3690.2	2	Mi	1	4.2e-11	0.85295	3	MaSp-g, MaSp-h	2	Ma	1	6.955e-10	0.7059	.	.	.	.	novel definition
GGFGGQ	xGG_GGx	multiple xGG (x = A, D, F, G, I, K, L, M, N, P, R, S, T, V, Y)	7	6	0.833333	both	shared across genes (Cae+Tri)	private to class (Cae), shared across classes (Tri)	shared across species (Cae+Tri)	g123	d43	t098	g123_d43	g123_d43_t098	.	4	FLAG_A_1377, FLAG_D_2357_4664, FLAG_F_24	3	Fl	1	1.12785e-05	0.916675	3	FLAG-b, MaSp-a, MaSp-c	3	Fl, Ma	2	3.07e-05	0.722233	.	.	.	.	g49
GTSGTTSSGGSS	GTPxxTSSGGSx	GTPxxTSSGGSx containing [variant]	7	12	0.75	both	private to gene (Cae), shared across genes (Tri)	private to class (Cae), shared across classes (Tri)	shared across species (Cae+Tri)	g052	d02	t001	g052_d02	g052_d02_t001	variant	4	Sp_81.2_5803-like	1	SpL	1	4.475e-13	0.95835	3	PiSp, Sp-5803	2	Py, Sp	2	7.118e-08	0.694433	.	.	.	.	novel definition
QGPQYPYG	QYPxG	QYPxG containing (x=G, S, Y)	7	8	1	both	shared across genes (Cae), private to gene (Tri)	shared across classes (Cae), private to class (Tri)	shared across species (Cae+Tri)	g105	d01	t003	g105_d01	g105_d01_t003	.	4	AgSp1_A_linked_2675_705, AgSp1_B_549.2, SpL_4399.2_8175-like	3	Ag, SpL	2	9.09776e-06	0.71875	3	AgSp-a	1	Ag	1	9.1e-08	0.75	.	.	.	.	novel definition
SSAAASTAS	polyAla	stretches of Alanine, with substitutions (S, T, V, P, D, R, E, G)	7	9	0.888889	both	shared across genes (Cae+Tri)	shared across classes (Cae), private to class (Tri)	shared across species (Cae+Tri)	g086	d02	t097	g086_d02	g086_d02_t097	.	4	FLAG_1038_unlinked_CTD, FLAG_B_2654.1, FLAG_D_2357_4664, MaSp3_A_533.1	4	Fl, Ma	2	2.325e-05	0.6667	3	MaSp-d, MaSp-f	2	Ma	1	1.05843e-05	0.6667	.	.	.	.	g62
SSMVSSSSS	SS_Srich	SS (SSS) containing	7	9	0.888889	both	shared across genes (Cae+Tri)	shared across classes (Cae+Tri)	shared across species (Cae+Tri)	g114	d04	t064	g114_d04	g114_d04_t064	.	4	AcSp1_330_3732, MaSp1_A_2064, MaSp3_B_533.2, Sp_81.2_5803-like	4	Ac, Ma, SpL	3	2.0675e-05	0.694475	3	MaSp-b, MaSp-c, Sp-14910-A	3	Ma, Sp	2	3.6e-06	0.6667	.	.	.	.	g83
GYGSGSGA	GSG	GSG (GSGG) containing	7	8	1	both	shared across genes (Cae+Tri)	private to class (Cae), shared across classes (Tri)	shared across species (Cae+Tri)	g048	d01	t038	g048_d01	g048_d01_t038	.	3	MiSp_4296, MiSp_A_589, MiSp_B_1006	3	Mi	1	1.87667e-08	0.916667	4	MaSp-f, MaSp-g, MaSp3_Sp-907, MiSp-b	4	Ma, Mi	2	8.94e-07	0.78125	.	.	.	.	novel definition
KKPKSNKSK	Krich	high proportion of Lysine	7	9	0.333333	both	shared across genes (Cae+Tri)	shared across classes (Cae), private to class (Tri)	shared across species (Cae+Tri)	g068	d01	t006	g068_d01	g068_d01_t006	.	3	MaSp2_A_1262, MaSp4_A_3210.2, Sp_81.2_5803-like	3	Ma, SpL	2	3.26667e-05	0.703733	4	MaSp-a, MaSp-b, MaSp-c, MaSp-h	4	Ma	1	6.5e-05	0.5556	.	.	.	.	novel definition
SSGGSSSSG	SS_Srich	SS (SSS) containing	7	9	1	both	shared across genes (Cae+Tri)	shared across classes (Cae+Tri)	shared across species (Cae+Tri)	g114	d04	t060	g114_d04	g114_d04_t060	.	3	MaSp1_A_2064, MaSp4_B_3210.3, PySp1_955_7062	3	Ma, Py	2	7.6e-06	0.6667	4	AgSp-d, PiSp, Sp-5803	3	Ag, Py, Sp	3	3.23375e-06	0.694475	.	.	.	.	g83
STTDGMTTIG	ST	STTxxxTTxG containing (x=A, D, E, G, M, V)	7	10	0.3	both	shared across genes (Cae+Tri)	shared across classes (Cae), private to class (Tri)	shared across species (Cae+Tri)	g115	d03	t005	g115_d03	g115_d03_t005	.	3	MaSp1_C_unlinked_NTD_211724, PySp1_955_7062, SpL_2234.2	3	Ma, Py, SpL	3	1.23333e-05	0.666667	4	MaSp-b, MaSp-c, MaSp-f, MaSp-h	4	Ma	1	1.1e-05	0.5	.	.	.	.	novel definition
DESSS	SS_Srich	SS (SSS) containing	7	5	0.6	both	shared across genes (Cae+Tri)	shared across classes (Cae), private to class (Tri)	shared across species (Cae+Tri)	g114	d04	t002	g114_d04	g114_d04_t002	.	2	AgSp1_C_549.3, MaSp3_B_533.2	2	Ag, Ma	2	2.565e-05	0.9	5	Sp-14910-A, Sp-5803	2	Sp	1	5e-05	0.8	.	.	.	.	g83
GGAGGSG	xGG_GGx	multiple xGG (x = A, D, F, G, I, K, L, M, N, P, R, S, T, V, Y)	7	7	1	both	shared across genes (Cae), private to gene (Tri)	private to class (Cae+Tri)	shared across species (Cae+Tri)	g123	d43	t062	g123_d43	g123_d43_t062	.	2	FLAG_1872.2_unlinked_CTD, FLAG_B_2654.1	2	Fl	1	8.6e-09	1	5	FLAG-b	1	Fl	1	5.9e-07	0.8571	.	.	.	.	g49
GPDGKPTKFIVPN	GPDGxP	GPDGxP containing (x=K,Q,R,S,Y)	7	13	0.461538	both	private to gene (Cae+Tri)	private to class (Cae+Tri)	shared across species (Cae+Tri)	g035	d01	t009	g035_d01	g035_d01_t009	.	2	AgSp1_A_linked_2675_705	1	Ag	1	4.4e-17	1	5	AgSp-c	1	Ag	1	2.41013e-11	0.81538	.	.	.	.	novel definition
SASGAAAAAAA	polyAla	stretches of Alanine, with substitutions (S, T, V, P, D, R, E, G)	7	11	1	both	shared across genes (Cae+Tri)	shared across classes (Cae), private to class (Tri)	shared across species (Cae+Tri)	g086	d02	t089	g086_d02	g086_d02_t089	.	2	MaSp2_A_1262, MiSp_D_unlinked_NTD_3690.1	2	Ma, Mi	2	1.8155e-11	0.95455	5	MaSp-g, MaSp-h, MaSp3_Sp-74867, MaSp3_Sp-907	4	Ma	1	1.47148e-08	0.83638	.	.	.	.	g62
SSSASFAFAFGG	nonAla_run	3 or more AA in homogenous stretch (G,K, P, D, N, S, T)	7	12	0.75	both	shared across genes (Cae+Tri)	shared across classes (Cae+Tri)	shared across species (Cae+Tri)	g078	d01	t042	g078_d01	g078_d01_t042	.	2	PySp1_955_7062, SpL_133.2_1339-like	2	Py, SpL	2	2.2e-05	0.5	5	MaSp-a, MiSp-a, MiSp-c, MiSp-d	4	Ma, Mi	2	1.14e-05	0.66666	nonAla_run	3 or more AA in homogenous stretch (G,K, P, D, N, S, T)	g57_t19	Known + novel variants	g57
ATTPTPVP	GAxxTPGxIP	GAFxTPGxIP containing (x = I, M, S, T) [variant]	7	8	0.625	both	private to gene (Cae+Tri)	private to class (Cae+Tri)	shared across species (Cae+Tri)	g028	d02	t001	g028_d02	g028_d02_t001	variant	1	AgSp1_A_linked_2675_705	1	Ag	1	1.3e-10	1	6	AgSp-c	1	Ag	1	3.83449e-06	0.854167	.	.	.	.	novel definition
GPGGKPIQIVPA	GPxGxPIxxxPA	GPxGxPIxxxPA containing (x=G, I, K, N, Q, V)	7	12	0.75	both	private to gene (Cae+Tri)	private to class (Cae+Tri)	shared across species (Cae+Tri)	g042	d01	t005	g042_d01	g042_d01_t005	.	1	AgSp1_A_linked_2675_705	1	Ag	1	1.5e-15	1	6	AgSp-c	1	Ag	1	8.85317e-09	0.80555	.	.	.	.	novel definition
AAAAAAAA	polyAla	homogeneous stretches of Alanine	6	8	1	Trichonephila	shared across genes (Tri)	private to class (Tri)	private to species (Tri)	g086	d01	t005	g086_d01	g086_d01_t005	.	.	.	.	.	.	.	.	6	MaSp3_Sp-74867, MaSp3_Sp-907	2	Ma	1	8.3e-08	0.875	polyAla	homogeneous stretches of Alanine	g61_t05	Known	g61
GAGAGAGAGAGGYGAG	GA	multiple instances of GA repeat	6	16	1	Trichonephila	shared across genes (Tri)	shared across classes (Tri)	private to species (Tri)	g026	d06	t033	g026_d06	g026_d06_t033	.	.	.	.	.	.	.	.	6	MaSp-g, MiSp-a, MiSp-c, MiSp-d	4	Ma, Mi	2	1.29385e-08	0.708333	.	.	.	.	g47
GGSGGYGGGQGGY	xGG_GGx	GGGYGG containing	6	13	1	Trichonephila	shared across genes (Tri)	private to class (Tri)	private to species (Tri)	g123	d16	t012	g123_d16	g123_d16_t012	.	.	.	.	.	.	.	.	6	MaSp-a, MaSp-g	2	Ma	1	5.031e-09	0.679483	.	.	.	.	novel definition
GGPGQQ	GPxxQ	GPGxQ containing (x= A, E, G, K, PP, R, Q, S, _)	6	6	1	Trichonephila	shared across genes (Tri)	private to class (Tri)	private to species (Tri)	g043	d01	t001	g043_d01	g043_d01_t001	.	.	.	.	.	.	.	.	6	MaSp-f, MaSp-h	2	Ma	1	5.23333e-07	0.972217	GPxxQ	GPGxQ containing (x= Q, K)	g26_t02	Known + novel variants	g26
GPSGPGS	GxSGPGS	GxSGPGS containing (x = P, R)	6	7	1	Trichonephila	shared across genes (Tri)	private to class (Tri)	private to species (Tri)	g062	d01	t001	g062_d01	g062_d01_t001	.	.	.	.	.	.	.	.	6	MaSp-f, MaSp-h	2	Ma	1	3.55e-08	0.976183	GxSGPGS	GSxSGPGS containing (x = P, R)	g37_t01	Known + novel variants	g37
MTTSATTPS	MTTS	MTTS containing	6	9	0.444444	Trichonephila	private to gene (Tri)	private to class (Tri)	private to species (Tri)	g075	d01	t003	g075_d01	g075_d01_t003	.	.	.	.	.	.	.	.	6	Sp-5803	1	Sp	1	6.7186e-09	0.8889	M_TTS	x = A, S, V	g46_t03	Known + novel variants	g77
GPGGVGTGG	xGG_GGx	multiple xGG (x = A, D, F, G, I, K, L, M, N, P, R, S, T, V, Y)	6	9	0.888889	Trichonephila	shared across genes (Tri)	shared across classes (Tri)	private to species (Tri)	g123	d43	t316	g123_d43	g123_d43_t316	.	.	.	.	.	.	.	.	6	FLAG-a, MaSp-g	2	Fl, Ma	2	6.67724e-07	0.8889	xGG_GGx	multiple xGG (x = A, D, P, R, S, T, Y)	g49_t05	Known + novel variants	g49
VGGVLGTGG	xGG_GGx	multiple xGG + VLG (x = V, T, I, N)	6	9	0.777778	Trichonephila	private to gene (Tri)	private to class (Tri)	private to species (Tri)	g123	d46	t001	g123_d46	g123_d46_t001	.	.	.	.	.	.	.	.	6	FLAG-b	1	Fl	1	8.73345e-07	0.83335	xGG_GGx	multiple xGG + VLG (x = V, T, I, N)	g52_t02	Known + novel variants	g52
SSTTSTDQAVSVA	MTTS	MTTS containing [variant]	6	13	0.692308	Trichonephila	shared across genes (Tri)	private to class (Tri)	private to species (Tri)	g075	d02	t006	g075_d02	g075_d02_t006	variant	.	.	.	.	.	.	.	6	MiSp-a, MiSp-b, MiSp-c, MiSp-d	4	Mi	1	2.9e-16	1	M_TTS	TTS containing	g77_t01	Known + novel variants	g77
GGSSGSS	SS_Srich	SS (SSS) containing	6	7	1	Trichonephila	private to gene (Tri)	private to class (Tri)	private to species (Tri)	g114	d04	t009	g114_d04	g114_d04_t009	.	.	.	.	.	.	.	.	6	Sp-5803	1	Sp	1	1.432e-07	0.952367	xSS_Srich	xSS containing (x = A, C, G, E, K, L, Q, T, G, V)	g83_t06	Known + novel variants	g83
AGPTVQILVSS	A|G|P|Q|R|S|V|Y_rich	enrichment of A, G, P, Q, S, or Y residues (>50% length)	6	11	0.727273	Trichonephila	private to gene (Tri)	private to class (Tri)	private to species (Tri)	g001	d01	t003	g001_d01	g001_d01_t003	.	.	.	.	.	.	.	.	6	AcSp	1	Ac	1	8.67267e-11	0.9697	unassigned	no obvious grouping	g89_t32	Unassigned	novel definition
NQLGLDSNAMNDLL	unassigned	no obvious grouping	6	14	0.285714	Trichonephila	shared across genes (Tri)	private to class (Tri)	private to species (Tri)	g140	d01	t032	g140_d01	g140_d01_t032	.	.	.	.	.	.	.	.	6	MiSp-a, MiSp-b, MiSp-c	3	Mi	1	5.38219e-13	0.90475	unassigned	no obvious grouping	g89_t36	Unassigned	g89
GAGQGAGGGQGAGGQ	xGG_GGx	GGGQGA containing	6	15	1	Caerostris	shared across genes (Cae)	private to class (Cae)	private to species (Cae)	g123	d13	t001	g123_d13	g123_d13_t001	.	6	MiSp_264638, MiSp_C_3690.2, MiSp_D_unlinked_NTD_3690.1	3	Mi	1	3.23378e-13	0.888883	.	.	.	.	.	.	.	.	.	.	.	novel definition
GAPGGPGG	xGG_GGx	multiple xGG (x = A, D, F, G, I, K, L, M, N, P, R, S, T, V, Y)	6	8	1	Caerostris	shared across genes (Cae)	private to class (Cae)	private to species (Cae)	g123	d43	t023	g123_d43	g123_d43_t023	.	6	FLAG_A_1377, FLAG_B_2654.1, FLAG_E_unlinked_NTD_4141.1	3	Fl	1	2.79933e-07	0.895833	.	.	.	.	.	.	.	.	.	.	.	g49
GATPQYVPQP	xGG_GGx	GGFPQxPSxPQ containing (x=D, E, F, M, P, Y)	6	10	0.9	Caerostris	private to gene (Cae)	private to class (Cae)	private to species (Cae)	g123	d12	t002	g123_d12	g123_d12_t002	.	6	AgSp1_C_549.3	1	Ag	1	5.83334e-08	0.933333	.	.	.	.	.	.	.	.	.	.	.	novel definition
GGAGGAGAGT	GA	multiple instances of GA repeat	6	10	0.9	Caerostris	private to gene (Cae)	private to class (Cae)	private to species (Cae)	g026	d06	t055	g026_d06	g026_d06_t055	.	6	FLAG_D_2357_4664	1	Fl	1	2.6e-12	1	.	.	.	.	.	.	.	.	.	.	.	g47
GGAGGYGGGYGGGSG	xGG_GGx	GGGYGG containing	6	15	1	Caerostris	shared across genes (Cae)	private to class (Cae)	private to species (Cae)	g123	d16	t003	g123_d16	g123_d16_t003	.	6	MiSp_3639, MiSp_A_589, MiSp_B_1006, MiSp_C_3690.2	4	Mi	1	3.2e-11	0.799983	.	.	.	.	.	.	.	.	.	.	.	novel definition
GGAGGYGGGYGVGAGSG	xGG_GGx	GGGYGG containing	6	17	1	Caerostris	private to gene (Cae)	private to class (Cae)	private to species (Cae)	g123	d16	t005	g123_d16	g123_d16_t005	.	6	MiSp_A_589	1	Mi	1	7.96667e-14	0.8137	.	.	.	.	.	.	.	.	.	.	.	novel definition
GGFGGPGA	xGG_GGx	multiple xGG (x = A, D, F, G, I, K, L, M, N, P, R, S, T, V, Y)	6	8	0.875	Caerostris	shared across genes (Cae)	private to class (Cae)	private to species (Cae)	g123	d43	t097	g123_d43	g123_d43_t097	.	6	FLAG_A_1377, FLAG_B_2654.1, FLAG_F_24	3	Fl	1	5.66683e-06	0.875	.	.	.	.	.	.	.	.	.	.	.	g49
GGPGGL	GL	GL (GGL, GGGL) containing	6	6	0.833333	Caerostris	shared across genes (Cae)	private to class (Cae)	private to species (Cae)	g033	d01	t029	g033_d01	g033_d01_t029	.	6	FLAG_B_2654.1, FLAG_D_2357_4664, FLAG_E_unlinked_NTD_4141.1	3	Fl	1	1.1e-07	1	.	.	.	.	.	.	.	.	.	.	.	g20
GGSGGGAGGF	xGG_GGx	multiple xGG (x = A, D, F, G, I, K, L, M, N, P, R, S, T, V, Y)	6	10	0.9	Caerostris	shared across genes (Cae)	shared across classes (Cae)	private to species (Cae)	g123	d43	t252	g123_d43	g123_d43_t252	.	6	FLAG_A_1377, FLAG_C_unlinked_NTD_2654.2, MaSp1_A_2064	3	Fl, Ma	2	5.66723e-09	0.866667	.	.	.	.	.	.	.	.	.	.	.	g49
GGSGGSGGSGA	xGG_GGx	multiple xGG (x = A, D, F, G, I, K, L, M, N, P, R, S, T, V, Y)	6	11	1	Caerostris	shared across genes (Cae)	private to class (Cae)	private to species (Cae)	g123	d43	t266	g123_d43	g123_d43_t266	.	6	FLAG_1872.2_unlinked_CTD, FLAG_A_1377, FLAG_B_2654.1, FLAG_C_unlinked_NTD_2654.2, FLAG_F_24	5	Fl	1	9.66738e-08	0.9091	.	.	.	.	.	.	.	.	.	.	.	g49
GGSYGGAAGSA	xGG_GGx	multiple xGG (x = A, D, F, G, I, K, L, M, N, P, R, S, T, V, Y)	6	11	1	Caerostris	shared across genes (Cae)	private to class (Cae)	private to species (Cae)	g123	d43	t273	g123_d43	g123_d43_t273	.	6	MiSp_264638, MiSp_C_3690.2, MiSp_D_unlinked_NTD_3690.1	3	Mi	1	1.1e-13	1	.	.	.	.	.	.	.	.	.	.	.	g49
GVIGPS	GVIxPS	GVIxPS containing (x=E, G, R)	6	6	0.833333	Caerostris	private to gene (Cae)	private to class (Cae)	private to species (Cae)	g056	d01	t004	g056_d01	g056_d01_t004	.	6	FLAG_F_24	1	Fl	1	6.5e-08	1	.	.	.	.	.	.	.	.	.	.	.	novel definition
GYGGDGS	xGG_GGx	GGD (GGGD) containing	6	7	0.857143	Caerostris	shared across genes (Cae)	shared across classes (Cae)	private to species (Cae)	g123	d08	t006	g123_d08	g123_d08_t006	.	6	MaSp3_A_533.1, SpL_2234.2	2	Ma, SpL	2	2.33817e-07	0.880917	.	.	.	.	.	.	.	.	.	.	.	novel definition
PNGRPIILQPA	PNG	PNGRPIxLQxA containing (x=I, N, L, P, Q)	6	11	0.636364	Caerostris	shared across genes (Cae)	private to class (Cae)	private to species (Cae)	g085	d03	t003	g085_d03	g085_d03_t003	.	6	AgSp_549.1_unlinked_CTD, AgSp1_C_549.3	2	Ag	1	1.66667e-06	0.92425	.	.	.	.	.	.	.	.	.	.	.	novel definition
PTDIGSSTENVPESD	PxDxxSSTENx	PxDxxSSTENx containing	6	15	0.466667	Caerostris	private to gene (Cae)	private to class (Cae)	private to species (Cae)	g095	d01	t002	g095_d01	g095_d01_t002	.	6	Sp_81.2_5803-like	1	SpL	1	4.3e-19	1	.	.	.	.	.	.	.	.	.	.	.	novel definition
QQSSYGSSSVAISL	QQ_SS	QQxSYGSSSxAxxx containing (x=A, G, I, L, S, T, V)	6	14	0.857143	Caerostris	private to gene (Cae)	private to class (Cae)	private to species (Cae)	g100	d02	t002	g100_d02	g100_d02_t002	.	6	MaSp2_A_1262	1	Ma	1	1.5e-17	1	.	.	.	.	.	.	.	.	.	.	.	novel definition
SPYGPGPQ	GPGPQ	GPGPQ containing (MaSp4)	6	8	1	Caerostris	shared across genes (Cae)	shared across classes (Cae)	private to species (Cae)	g038	d01	t049	g038_d01	g038_d01_t049	.	6	MaSp4_B_3210.3, SpL_1872.1_final	2	Ma, SpL	2	1.25005e-06	0.9375	.	.	.	.	.	.	.	.	.	.	.	novel definition
GGSGSA	xGG_GGx	GGS (GGGS) containing	6	6	1	Caerostris	shared across genes (Cae)	shared across classes (Cae)	private to species (Cae)	g123	d30	t022	g123_d30	g123_d30_t022	.	6	FLAG_A_1377, MaSp1_D_3988	2	Fl, Ma	2	8.355e-06	0.861083	.	.	.	.	.	.	.	.	.	.	.	g19
GFGQSGY	GxGGx	GQGGY containing [variant]	6	7	0.857143	both	private to gene (Cae+Tri)	private to class (Cae+Tri)	shared across species (Cae+Tri)	g059	d08	t001	g059_d08	g059_d08_t001	variant	5	MaSp2_A_1262	1	Ma	1	1.3e-09	1	1	Sp-5803	1	Sp	1	3.8e-05	0.5714	.	.	.	.	g29
GGAGGGLGSGGGF	xGG_GGx	multiple xGG (x = A, D, F, G, I, K, L, M, N, P, R, S, T, V, Y)	6	13	0.846154	both	shared across genes (Cae), private to gene (Tri)	private to class (Cae+Tri)	shared across species (Cae+Tri)	g123	d43	t040	g123_d43	g123_d43_t040	.	5	FLAG_A_1377, FLAG_D_2357_4664, FLAG_E_unlinked_NTD_4141.1	3	Fl	1	1.46098e-09	0.9077	1	Sp-14910-A	1	Sp	1	1.8e-06	0.5385	.	.	.	.	g49
GGAGGYGGG	xGG_GGx	multiple xGG (x = A, D, F, G, I, K, L, M, N, P, R, S, T, V, Y)	6	9	1	both	shared across genes (Cae), private to gene (Tri)	private to class (Cae+Tri)	shared across species (Cae+Tri)	g123	d43	t070	g123_d43	g123_d43_t070	.	5	MiSp_A_589, MiSp_B_1006, MiSp_D_unlinked_NTD_3690.1	3	Mi	1	3.544e-10	0.97778	1	MiSp-c	1	Mi	1	7.2e-08	0.7778	.	.	.	.	g49
GGQGGTP	xGG_GGx	multiple xGG (x = A, D, F, G, I, K, L, M, N, P, R, S, T, V, Y)	6	7	0.857143	both	shared across genes (Cae), private to gene (Tri)	private to class (Cae+Tri)	shared across species (Cae+Tri)	g123	d43	t211	g123_d43	g123_d43_t211	.	5	FLAG_A_1377, FLAG_B_2654.1, FLAG_C_unlinked_NTD_2654.2, FLAG_D_2357_4664, FLAG_E_unlinked_NTD_4141.1	5	Fl	1	3.224e-08	0.97142	1	MaSp-g	1	Ma	1	4.3e-05	0.5714	.	.	.	.	g49
GPGGDVGPGQY	GxGGx	GPGGx containing (x=A, D, K, R, S)	6	11	0.909091	both	private to gene (Cae+Tri)	private to class (Cae+Tri)	shared across species (Cae+Tri)	g059	d02	t002	g059_d02	g059_d02_t002	.	5	MaSp2_A_1262	1	Ma	1	1.8e-14	1	1	MaSp-g	1	Ma	1	1.5e-08	0.7273	.	.	.	.	novel definition
GQPSPLY	GQPS	GQPS containing	6	7	0.857143	both	private to gene (Cae+Tri)	private to class (Cae+Tri)	shared across species (Cae+Tri)	g046	d01	t004	g046_d01	g046_d01_t004	.	5	AgSp1_C_549.3	1	Ag	1	1.6e-09	1	1	Sp-5803	1	Sp	1	6.4e-05	0.5714	.	.	.	.	novel definition
NSQNNSNV	NQSrich	N + Q + S rich	6	8	0.5	both	shared across genes (Cae), private to gene (Tri)	shared across classes (Cae), private to class (Tri)	shared across species (Cae+Tri)	g079	d01	t003	g079_d01	g079_d01_t003	.	5	FLAG_1038_unlinked_CTD, FLAG_D_2357_4664, MaSp3_A_533.1, SpL_133.2_1339-like, TuSp1_509_1165	5	Fl, Ma, SpL, Tu	4	2.438e-05	0.65	1	FLAG-a	1	Fl	1	4.5e-05	0.5	.	.	.	.	g65
SSSAAAA	polyAla	stretches of Alanine, with substitutions (S, T, V, P, D, R, E, G)	6	7	1	both	shared across genes (Cae), private to gene (Tri)	private to class (Cae+Tri)	shared across species (Cae+Tri)	g086	d02	t099	g086_d02	g086_d02_t099	.	5	MaSp1_D_3988, MaSp3_B_533.2	2	Ma	1	2.4088e-06	0.94286	1	MaSp-g	1	Ma	1	4.4e-07	0.8571	.	.	.	.	g62
TEAAA	polyAla	stretches of Alanine, with substitutions (S, T, V, P, D, R, E, G)	6	5	0.6	both	shared across genes (Cae), private to gene (Tri)	shared across classes (Cae), private to class (Tri)	shared across species (Cae+Tri)	g086	d02	t113	g086_d02	g086_d02_t113	.	5	FLAG_F_24, MiSp_C_3690.2	2	Fl, Mi	2	5.888e-05	0.84	1	AcSp	1	Ac	1	7.9e-05	0.8	.	.	.	.	g62
ASASSSSSSSSS	nonAla_run	3 or more AA in homogenous stretch (G,K, P, D, N, S, T)	6	12	1	both	shared across genes (Cae+Tri)	shared across classes (Cae), private to class (Tri)	shared across species (Cae+Tri)	g078	d01	t002	g078_d01	g078_d01_t002	.	4	MaSp1_D_3988, MaSp3_A_533.1, Sp_81.2_5803-like	3	Ma, SpL	2	2.0002e-08	0.791675	2	MiSp-a, MiSp-d	2	Mi	1	4e-06	0.5833	.	.	.	.	g57
ASSSAASAASSSS	polyAla	stretches of Alanine, with substitutions (S, T, V, P, D, R, E, G)	6	13	1	both	shared across genes (Cae+Tri)	shared across classes (Cae), private to class (Tri)	shared across species (Cae+Tri)	g086	d02	t029	g086_d02	g086_d02_t029	.	4	MaSp2_A_1262, SpL_133.2_1339-like, Sp_81.2_5803-like	3	Ma, SpL	2	1.5145e-06	0.788475	2	MaSp-b, MaSp-c	2	Ma	1	8.1e-06	0.5385	.	.	.	.	g62
EVIGGDGGGS	EVIGGxxxGS	EVIGGxxxGS containing (x=D, G, _)	6	10	0.7	both	shared across genes (Cae), private to gene (Tri)	shared across classes (Cae), private to class (Tri)	shared across species (Cae+Tri)	g018	d01	t001	g018_d01	g018_d01_t001	.	4	MaSp3_B_533.2, SpL_2234.3	2	Ma, SpL	2	9.25005e-06	0.825	2	FLAG-b	1	Fl	1	1.1e-07	0.7	.	.	.	.	novel definition
GFTGPG	GFTG	GFTG containing	6	6	0.666667	both	private to gene (Cae), shared across genes (Tri)	private to class (Cae), shared across classes (Tri)	shared across species (Cae+Tri)	g032	d01	t003	g032_d01	g032_d01_t003	.	4	FLAG_F_24	1	Fl	1	4e-08	1	2	AgSp-c, MaSp-f	2	Ag, Ma	2	1.415e-05	0.75	.	.	.	.	novel definition
GGFGGP	xGG_GGx	multiple xGG (x = A, D, F, G, I, K, L, M, N, P, R, S, T, V, Y)	6	6	0.833333	both	shared across genes (Cae+Tri)	private to class (Cae), shared across classes (Tri)	shared across species (Cae+Tri)	g123	d43	t096	g123_d43	g123_d43_t096	.	4	FLAG_B_2654.1, FLAG_D_2357_4664	2	Fl	1	4.7e-08	1	2	AgSp-c, MaSp3_Sp-907	2	Ag, Ma	2	2.6e-06	0.8333	.	.	.	.	g49
PSSSNNGNH	PSSSNNGN	PSSSNNGN containing	6	9	0.555556	both	shared across genes (Cae+Tri)	shared across classes (Cae+Tri)	shared across species (Cae+Tri)	g093	d01	t002	g093_d01	g093_d01_t002	.	4	MaSp_120964_unlinked_CTD, SpL_4399.2_8175-like	2	Ma, SpL	2	1.225e-05	0.8889	2	AgSp-d, MiSp-b	2	Ag, Mi	2	4.3e-05	0.5556	.	.	.	.	novel definition
SSDISGTI	SS_Srich	SS (SSS) containing	6	8	0.5	both	shared across genes (Cae+Tri)	shared across classes (Cae+Tri)	shared across species (Cae+Tri)	g114	d04	t054	g114_d04	g114_d04_t054	.	4	MaSp1_D_3988, MiSp_B_1006, SpL_2234.1	3	Ma, Mi, SpL	3	1.77501e-05	0.78125	2	AgSp-d, FLAG-b	2	Ag, Fl	2	2.165e-05	0.6875	.	.	.	.	g83
VGYGAGSRG	xGAGx	xGAGx (x = G, A, N, T) [variant]	6	9	1	both	shared across genes (Cae+Tri)	shared across classes (Cae+Tri)	shared across species (Cae+Tri)	g122	d08	t002	g122_d08	g122_d08_t002	variant	4	MiSp_C_3690.2, SpL_133.2_1339-like	2	Mi, SpL	2	4.00001e-06	0.8889	2	MaSp-g, Sp-1339	2	Ma, Sp	2	7.05e-06	0.6667	.	.	.	.	g79
VPYGPGG	xGG_GGx	single xGG (x = A, D, E, F, I, P, S, V, Y)	6	7	1	both	shared across genes (Cae+Tri)	shared across classes (Cae+Tri)	shared across species (Cae+Tri)	g123	d53	t011	g123_d53	g123_d53_t011	.	4	FLAG_B_2654.1, MaSp_809.2_unlinked_CTD, MaSp4_B_3210.3, SpL_2234.2	4	Fl, Ma, SpL	3	1.9609e-06	0.89285	2	AgSp-c, MaSp-g	2	Ag, Ma	2	5.5e-06	0.7143	.	.	.	.	g68
DYPQYPSG	QYPxG	QYPxG containing (x=G, S, Y)	6	8	0.875	both	shared across genes (Cae+Tri)	shared across classes (Cae+Tri)	shared across species (Cae+Tri)	g105	d01	t001	g105_d01	g105_d01_t001	.	3	AgSp1_B_549.2, Sp_81.2_5803-like	2	Ag, SpL	2	3.66686e-07	0.875	3	AcSp, AgSp-a	2	Ac, Ag	2	3.05667e-05	0.666667	.	.	.	.	novel definition
GGGSTGT	xGG_GGx	GGS (GGGS) containing	6	7	0.714286	both	shared across genes (Cae+Tri)	shared across classes (Cae+Tri)	shared across species (Cae+Tri)	g123	d30	t009	g123_d30	g123_d30_t009	.	3	AgSp1_B_549.2, FLAG_B_2654.1	2	Ag, Fl	2	2.76707e-05	0.857133	3	MiSp-b, MiSp-c, Sp-5803	3	Mi, Sp	2	4.84333e-06	0.7619	.	.	.	.	g19
GGSGVGP	xGG_GGx	GGS (GGGS) containing	6	7	1	both	shared across genes (Cae+Tri)	shared across classes (Cae+Tri)	shared across species (Cae+Tri)	g123	d30	t025	g123_d30	g123_d30_t025	.	3	AgSp1_C_549.3, MaSp1_A_2064	2	Ag, Ma	2	2.56703e-05	0.857133	3	AgSp-c, FLAG-a, Sp-5803	3	Ag, Fl, Sp	3	1.13333e-05	0.7143	.	.	.	.	g19
GGVGGALGSGGGF	xGG_GGx	multiple xGG (x = A, D, F, G, I, K, L, M, N, P, R, S, T, V, Y)	6	13	0.846154	both	private to gene (Cae+Tri)	private to class (Cae+Tri)	shared across species (Cae+Tri)	g123	d43	t282	g123_d43	g123_d43_t282	.	3	FLAG_A_1377	1	Fl	1	8.33669e-11	0.897433	3	FLAG-b	1	Fl	1	1.43657e-07	0.717933	.	.	.	.	g49
GNNALLSIL	unassigned	no obvious grouping	6	9	0.333333	both	shared across genes (Cae+Tri)	shared across classes (Cae+Tri)	shared across species (Cae+Tri)	g140	d01	t014	g140_d01	g140_d01_t014	.	3	AcSp1_330_3732, MaSp1_A_2064, SpL_133.2_1339-like	3	Ac, Ma, SpL	3	2.96667e-05	0.703733	3	AgSp-c, MaSp-d, Sp-1339	3	Ag, Ma, Sp	3	2.79333e-05	0.629667	.	.	.	.	g89
GPSGQGPS	GPSGxxSQ	GPSGxxSQ containing (x=A, G, P, Q, S)	6	8	1	both	private to gene (Cae), shared across genes (Tri)	private to class (Cae), shared across classes (Tri)	shared across species (Cae+Tri)	g040	d01	t004	g040_d01	g040_d01_t004	.	3	MaSp_809.2_unlinked_CTD	1	Ma	1	1.11063e-07	0.875	3	AgSp-c, MaSp-g, MaSp-h	3	Ag, Ma	2	3.40593e-06	0.75	.	.	.	.	novel definition
GQYGPGG	GPYGPxx	GPYGPxx containing (x=G, R, S, T, _) [variant]	6	7	1	both	shared across genes (Cae+Tri)	private to class (Cae), shared across classes (Tri)	shared across species (Cae+Tri)	g044	d02	t001	g044_d02	g044_d02_t001	variant	3	MaSp_809.2_unlinked_CTD, MaSp4_B_3210.3	2	Ma	1	5.1e-08	0.952367	3	AgSp-b, MaSp-h, MaSp3_Sp-907	3	Ag, Ma	2	2.19e-05	0.714267	.	.	.	.	novel definition
GSGAGAGAAAAAGAAAGA	polyAla+GA	stretches of Alanine, with GA repetitive flanks	6	18	1	both	shared across genes (Cae), private to gene (Tri)	private to class (Cae+Tri)	shared across species (Cae+Tri)	g088	d01	t090	g088_d01	g088_d01_t090	.	3	MiSp_3639, MiSp_B_1006	2	Mi	1	6.2e-17	0.8889	3	MaSp3_Sp-907	1	Ma	1	1.10523e-09	0.666667	.	.	.	.	novel definition
SAAAAASSS	polyAla	stretches of Alanine, with substitutions (S, T, V, P, D, R, E, G)	6	9	1	both	shared across genes (Cae+Tri)	private to class (Cae+Tri)	shared across species (Cae+Tri)	g086	d02	t046	g086_d02	g086_d02_t046	.	3	MaSp3_A_533.1, MaSp3_B_533.2	2	Ma	1	6.33337e-06	0.851867	3	MaSp-d, MaSp-g	2	Ma	1	6.5e-08	0.7778	.	.	.	.	g62
SAASAAA	polyAla	stretches of Alanine, with substitutions (S, T, V, P, D, R, E, G)	6	7	1	both	private to gene (Cae), shared across genes (Tri)	private to class (Cae+Tri)	shared across species (Cae+Tri)	g086	d02	t063	g086_d02	g086_d02_t063	.	3	MaSp1_D_3988	1	Ma	1	1.1e-08	1	3	MaSp-g, MaSp3_Sp-74867	2	Ma	1	1.40333e-05	0.7619	.	.	.	.	g62
SGAGGYGGG	xGG_GGx	GGY (GGGY) containing	6	9	1	both	shared across genes (Cae+Tri)	shared across classes (Cae+Tri)	shared across species (Cae+Tri)	g123	d35	t041	g123_d35	g123_d35_t041	.	3	MaSp3_A_533.1, MiSp_A_589	2	Ma, Mi	2	8.16667e-08	0.7778	3	MaSp-g, MiSp-a	2	Ma, Mi	2	4.3e-07	0.740767	.	.	.	.	novel definition
GGYGGQG	xGG_GGx	multiple xGG (x = A, D, F, G, I, K, L, M, N, P, R, S, T, V, Y)	6	7	1	both	shared across genes (Cae+Tri)	shared across classes (Cae+Tri)	shared across species (Cae+Tri)	g123	d43	t297	g123_d43	g123_d43_t297	.	2	FLAG_A_1377, MiSp_C_3690.2	2	Fl, Mi	2	1.3105e-07	0.92855	4	MaSp-c, MaSp3_Sp-74867, MiSp-b	3	Ma, Mi	2	1.30525e-07	0.892825	.	.	.	.	g49
GSGSGAGVGYGS	GxGxGAGV	GxGxGAGV containing	6	12	1	both	private to gene (Cae), shared across genes (Tri)	private to class (Cae), shared across classes (Tri)	shared across species (Cae+Tri)	g060	d01	t015	g060_d01	g060_d01_t015	.	2	MiSp_4296	1	Mi	1	4.65034e-11	0.91665	4	MaSp-b, MaSp-c, MiSp-c, Sp-14910-A	4	Ma, Mi, Sp	3	6.66567e-06	0.60415	.	.	.	.	novel definition
SASAASAAAS	polyAla	stretches of Alanine, with substitutions (S, T, V, P, D, R, E, G)	6	10	1	both	shared across genes (Cae+Tri)	shared across classes (Cae+Tri)	shared across species (Cae+Tri)	g086	d02	t084	g086_d02	g086_d02_t084	.	2	MaSp1_D_3988, TuSp1_509_1165	2	Ma, Tu	2	1.7e-05	0.75	4	MaSp-a, MiSp-a, MiSp-d, Sp-5803	4	Ma, Mi, Sp	3	6.53e-07	0.725	.	.	.	.	g62
STSTQ	SS_Srich	high proportion of Serine	6	5	0.6	both	shared across genes (Cae+Tri)	shared across classes (Cae+Tri)	shared across species (Cae+Tri)	g114	d01	t004	g114_d01	g114_d01_t004	.	2	MaSp1_D_3988, Sp_81.2_5803-like	2	Ma, SpL	2	2.289e-05	0.9	4	MaSp-f, Sp-14910-B, Sp-5803	3	Ma, Sp	2	1.5195e-05	0.85	.	.	.	.	g72
SAASAAASRLSSPQ	SS_Srich	SS (SSS) containing	6	14	0.928571	both	shared across genes (Cae+Tri)	private to class (Cae+Tri)	shared across species (Cae+Tri)	g114	d04	t048	g114_d04	g114_d04_t048	.	2	MaSp1_A_2064, MaSp4_B_3210.3	2	Ma	1	2.565e-10	0.75	4	MaSp-b, MaSp-c, MaSp-d, MaSp3_Sp-907	4	Ma	1	2.03175e-06	0.785725	xSS_Srich	high proportion of Serine	g72_t04	Known + novel variants	g83
VSEMQP	A|G|P|Q|R|S|V|Y_rich	enrichment of A, G, P, Q, S, or Y residues (>50% length)	6	6	0.666667	both	private to gene (Cae), shared across genes (Tri)	private to class (Cae), shared across classes (Tri)	shared across species (Cae+Tri)	g001	d01	t123	g001_d01	g001_d01_t123	.	2	Sp_81.2_5803-like	1	SpL	1	1.7e-05	0.6667	4	AgSp-d, Sp-5803	2	Ag, Sp	2	2.6257e-05	0.83335	unassigned	no obvious grouping	g89_t47	Unassigned	novel definition
GGGGPGGAAA	nonAla_run	3 or more AA in homogenous stretch (G,K, P, D, N, S, T)	6	10	1	both	private to gene (Cae+Tri)	private to class (Cae+Tri)	shared across species (Cae+Tri)	g078	d01	t013	g078_d01	g078_d01_t013	.	1	FLAG_D_2357_4664	1	Fl	1	2.2e-12	1	5	MaSp-g	1	Ma	1	2.4248e-07	0.74	.	.	.	.	g57
GPDGQISKIVVPQ	GPDGxP	GPDGxP containing (x=K,Q,R,S,Y) [variant]	6	13	0.692308	both	private to gene (Cae), shared across genes (Tri)	private to class (Cae), shared across classes (Tri)	shared across species (Cae+Tri)	g035	d02	t018	g035_d02	g035_d02_t018	variant	1	AgSp1_A_linked_2675_705	1	Ag	1	5.9e-17	1	5	AgSp-c, Sp-5803	2	Ag, Sp	2	1.72386e-07	0.75386	.	.	.	.	novel definition
GPSGQGPQ	GPGPQ	GPGPQ containing (MaSp4)	6	8	1	both	private to gene (Cae), shared across genes (Tri)	private to class (Cae), shared across classes (Tri)	shared across species (Cae+Tri)	g038	d01	t028	g038_d01	g038_d01_t028	.	1	MaSp4_B_3210.3	1	Ma	1	1e-10	1	5	MaSp-f, Sp-5803	2	Ma, Sp	2	3.18258e-06	0.775	.	.	.	.	novel definition
GGNGGRF	xGG_GGx	multiple xGG (x = A, D, F, G, I, K, L, M, N, P, R, S, T, V, Y)	6	7	0.714286	both	private to gene (Cae), shared across genes (Tri)	private to class (Cae), shared across classes (Tri)	shared across species (Cae+Tri)	g123	d43	t153	g123_d43	g123_d43_t153	.	1	MaSp3_A_533.1	1	Ma	1	1.2e-05	0.7143	5	MaSp-d, Sp-14910-B	2	Ma, Sp	2	6.82532e-06	0.8857	xGG_GGx	GGN containing	g17_t02	Known + novel variants	g49
NTGLGVNPG	GL	GL (GGL, GGGL) containing	6	9	0.555556	both	private to gene (Cae), shared across genes (Tri)	private to class (Cae+Tri)	shared across species (Cae+Tri)	g033	d01	t078	g033_d01	g033_d01_t078	.	1	Sp_81.2_5803-like	1	SpL	1	1.8e-06	0.6667	5	Sp-1339, Sp-14910-A	2	Sp	1	1.44986e-05	0.64448	GL	GL containing	g20_t05	Novel	g20
YGGQGGYGA	GxGGx	GQGGY containing	6	9	1	both	private to gene (Cae), shared across genes (Tri)	private to class (Cae+Tri)	shared across species (Cae+Tri)	g059	d07	t012	g059_d07	g059_d07_t012	.	1	MiSp_D_unlinked_NTD_3690.1	1	Mi	1	8.3e-10	0.8889	5	MiSp-a, MiSp-b, MiSp-c	3	Mi	1	6.4447e-07	0.84446	GxGGx	GQGGY containing	g29_t03	Known + novel variants	g29
SYGPSVFYAPST	SS_Srich	high proportion of Serine	6	12	0.833333	both	private to gene (Cae), shared across genes (Tri)	private to class (Cae+Tri)	shared across species (Cae+Tri)	g114	d01	t006	g114_d01	g114_d01_t006	.	1	MaSp1_D_3988	1	Ma	1	2.1e-05	0.5	5	MiSp-a, MiSp-b, MiSp-c	3	Mi	1	9.4134e-11	0.85	xSS_Srich	high proportion of Serine	g72_t06	Known + novel variants	g72
GPDGSPIQIVPG	GPDGxP	GPDGxP containing (x=K,Q,R,S,Y)	5	12	0.75	Trichonephila	shared across genes (Tri)	shared across classes (Tri)	private to species (Tri)	g035	d01	t025	g035_d01	g035_d01_t025	.	.	.	.	.	.	.	.	5	AgSp-c, Sp-8175	2	Ag, Sp	2	3.20024e-06	0.75	GPD	GPD containing	g21_t01	Novel	novel definition
LGGDSG	xGG_GGx	LGGxSz containing (x = D, E, G; z = G, D)	5	6	0.666667	Trichonephila	private to gene (Tri)	private to class (Tri)	private to species (Tri)	g123	d41	t001	g123_d41	g123_d41_t001	.	.	.	.	.	.	.	.	5	MaSp3_Sp-907	1	Ma	1	1.056e-06	0.96666	xGG_GGx	LGGxSz containing (x = D, E, G; z = G, D)	g42_t02	Known + novel variants	g42
DGGRGG	xGG_GGx	multiple xGG (x = A, D, F, G, I, K, L, M, N, P, R, S, T, V, Y)	5	6	0.833333	Trichonephila	shared across genes (Tri)	private to class (Tri)	private to species (Tri)	g123	d43	t012	g123_d43	g123_d43_t012	.	.	.	.	.	.	.	.	5	MaSp3_Sp-74867, MaSp3_Sp-907	2	Ma	1	6.2e-08	1	xGG_GGx	multiple xGG (x = A, D, P, R, S, T, Y)	g49_t11	Known + novel variants	g49
IGGAFGGVGGAYESGSG	xGG_GGx	multiple xGG + IGGA (x = F, V, I)	5	17	0.823529	Trichonephila	private to gene (Tri)	private to class (Tri)	private to species (Tri)	g123	d45	t002	g123_d45	g123_d45_t002	.	.	.	.	.	.	.	.	5	FLAG-b	1	Fl	1	3.29458e-17	0.9412	xGG_GGx	multiple xGG + IGGA (x = F, V, I)	g51_t01	Known + novel variants	g51
NNGNGMKSHH	Nrich	NNxNGMzSHH (x = D, G; z = K, T)	5	10	0.3	Trichonephila	shared across genes (Tri)	private to class (Tri)	private to species (Tri)	g080	d03	t002	g080_d03	g080_d03_t002	.	.	.	.	.	.	.	.	5	Sp-14910-A, Sp-14910-B	2	Sp	1	8.908e-06	0.8	NNxNGMzSHH	NNxNGMzSHH (x = D, G; z = K, T)	g56_t02	Novel	g56
PGGDSG	xGG_GGx	PGG and GS containing [variant]	5	6	0.833333	Trichonephila	shared across genes (Tri)	shared across classes (Tri)	private to species (Tri)	g123	d49	t002	g123_d49	g123_d49_t002	variant	.	.	.	.	.	.	.	5	AcSp, MaSp3_Sp-74867, MaSp3_Sp-907	3	Ac, Ma	2	6.4e-08	1	xGG_GGx	PGG and GS containing	g59_t03	Known + novel variants	g59
SAAAAATS	polyAla	stretches of Alanine, with substitutions (S, T, V, P, D, R, E, G)	5	8	0.875	Trichonephila	shared across genes (Tri)	private to class (Tri)	private to species (Tri)	g086	d02	t047	g086_d02	g086_d02_t047	.	.	.	.	.	.	.	.	5	MaSp-d, MaSp-f, MaSp-g	3	Ma	1	1.09361e-05	0.775	polyAla	stretches of Alanine, with substitutions (S, T, V, P, D, R)	g62_t10	Known	g62
QVSSVSSASS	QSVrich	Q + S + V rich	5	10	1	Trichonephila	shared across genes (Tri)	shared across classes (Tri)	private to species (Tri)	g102	d02	t007	g102_d02	g102_d02_t007	.	.	.	.	.	.	.	.	5	MaSp-d, Sp-5803	2	Ma, Sp	2	2.60003e-06	0.9	xSS_Srich	xSS containing (x = A, C, G, E, K, L, Q, T, G, V)	g83_t10	Known + novel variants	novel definition
TRSCSSTAGSS	SS_Srich	SS (SSS) containing	5	11	0.727273	Trichonephila	private to gene (Tri)	private to class (Tri)	private to species (Tri)	g114	d04	t075	g114_d04	g114_d04_t075	.	.	.	.	.	.	.	.	5	PiSp	1	Py	1	4.9274e-12	0.92728	xSS_Srich	xSS containing (x = A, C, G, E, K, L, Q, T, G, V)	g83_t11	Known + novel variants	g83
YGGLGGQ	xGG_GGx	YGGLGxQ containing (x = G, S)	5	7	0.857143	Trichonephila	shared across genes (Tri)	private to class (Tri)	private to species (Tri)	g123	d56	t002	g123_d56	g123_d56_t002	.	.	.	.	.	.	.	.	5	MaSp-c, MaSp3_Sp-74867, MaSp3_Sp-907	3	Ma	1	4.06856e-06	0.82856	xGG_GGx	YGGLGxQ containing (x = G, S)	g84_t01	Known + novel variants	g84
SIQQA	A|G|P|Q|R|S|V|Y_rich	enrichment of A, G, P, Q, S, or Y residues (>50% length)	5	5	0.8	Trichonephila	private to gene (Tri)	private to class (Tri)	private to species (Tri)	g001	d01	t096	g001_d01	g001_d01_t096	.	.	.	.	.	.	.	.	5	PiSp	1	Py	1	9.4e-06	0.96	unassigned	no obvious grouping	g89_t23	Unassigned	novel definition
EHHFYGPNP	unassigned	no obvious grouping	5	9	0.444444	Trichonephila	shared across genes (Tri)	private to class (Tri)	private to species (Tri)	g140	d01	t006	g140_d01	g140_d01_t006	.	.	.	.	.	.	.	.	5	Sp-5803, Sp-8175	2	Sp	1	1.65469e-06	0.71114	unassigned	no obvious grouping	g89_t33	Unassigned	g89
ITIVGDLD	unassigned	no obvious grouping	5	8	0.25	Trichonephila	shared across genes (Tri)	private to class (Tri)	private to species (Tri)	g140	d01	t023	g140_d01	g140_d01_t023	.	.	.	.	.	.	.	.	5	FLAG-a, FLAG-b	2	Fl	1	1.9784e-06	0.775	unassigned	no obvious grouping	g89_t35	Unassigned	g89
PGAAGVDQ	A|G|P|Q|R|S|V|Y_rich	enrichment of A, G, P, Q, S, or Y residues (>50% length)	5	8	0.875	Trichonephila	shared across genes (Tri)	shared across classes (Tri)	private to species (Tri)	g001	d01	t061	g001_d01	g001_d01_t061	.	.	.	.	.	.	.	.	5	MaSp-a, Sp-14910-A	2	Ma, Sp	2	1.84019e-05	0.8	unassigned	no obvious grouping	g89_t37	Unassigned	novel definition
SISVQGIND	A|G|P|Q|R|S|V|Y_rich	enrichment of A, G, P, Q, S, or Y residues (>50% length)	5	9	0.555556	Trichonephila	shared across genes (Tri)	shared across classes (Tri)	private to species (Tri)	g001	d01	t097	g001_d01	g001_d01_t097	.	.	.	.	.	.	.	.	5	MaSp-d, MaSp3_Sp-74867, MaSp3_Sp-907, Sp-14910-B	4	Ma, Sp	2	1.424e-05	0.6667	unassigned	no obvious grouping	g89_t45	Unassigned	novel definition
TPNRLERTTQ	unassigned	no obvious grouping	5	10	0.4	Trichonephila	shared across genes (Tri)	private to class (Tri)	private to species (Tri)	g140	d01	t039	g140_d01	g140_d01_t039	.	.	.	.	.	.	.	.	5	Sp-5803, Sp-8175	2	Sp	1	5.1398e-06	0.68	unassigned	no obvious grouping	g89_t46	Unassigned	g89
AGSLGGGF	xGG_GGx	GGF (GGGF) containing	5	8	0.75	Caerostris	private to gene (Cae)	private to class (Cae)	private to species (Cae)	g123	d11	t002	g123_d11	g123_d11_t002	.	5	FLAG_D_2357_4664	1	Fl	1	4.6e-10	1	.	.	.	.	.	.	.	.	.	.	.	novel definition
AQALSAVGTGASTYAYANALASAVARAAASQ	AQSrich	AQALSAVGTGASTxAYANALAxAVARAAAxQ containing	5	31	0.83871	Caerostris	private to gene (Cae)	private to class (Cae)	private to species (Cae)	g005	d02	t005	g005_d02	g005_d02_t005	.	5	TuSp1_509_1165	1	Tu	1	1.2e-37	1	.	.	.	.	.	.	.	.	.	.	.	novel definition
GFTGPS	GFTG	GFTG containing	5	6	0.666667	Caerostris	private to gene (Cae)	private to class (Cae)	private to species (Cae)	g032	d01	t006	g032_d01	g032_d01_t006	.	5	FLAG_F_24	1	Fl	1	4.3e-08	1	.	.	.	.	.	.	.	.	.	.	.	novel definition
GGAGGGGAGT	xGG_GGx	multiple xGG (x = A, D, F, G, I, K, L, M, N, P, R, S, T, V, Y)	5	10	0.9	Caerostris	shared across genes (Cae)	private to class (Cae)	private to species (Cae)	g123	d43	t038	g123_d43	g123_d43_t038	.	5	FLAG_B_2654.1, FLAG_D_2357_4664	2	Fl	1	4.792e-11	0.98	.	.	.	.	.	.	.	.	.	.	.	g49
GGATGGGL	GL	GL (GGL, GGGL) containing	5	8	0.75	Caerostris	private to gene (Cae)	private to class (Cae)	private to species (Cae)	g033	d01	t021	g033_d01	g033_d01_t021	.	5	FLAG_D_2357_4664	1	Fl	1	6.3e-10	1	.	.	.	.	.	.	.	.	.	.	.	g20
GGAYGGAAGSA	xGG_GGx	GGAYG containing	5	11	1	Caerostris	shared across genes (Cae)	private to class (Cae)	private to species (Cae)	g123	d07	t002	g123_d07	g123_d07_t002	.	5	MiSp_264638, MiSp_C_3690.2, MiSp_D_unlinked_NTD_3690.1	3	Mi	1	4.544e-12	0.94546	.	.	.	.	.	.	.	.	.	.	.	novel definition
GGGAAGGGAA	xGG_GGx	multiple xGG (x = A, D, F, G, I, K, L, M, N, P, R, S, T, V, Y)	5	10	1	Caerostris	shared across genes (Cae)	shared across classes (Cae)	private to species (Cae)	g123	d43	t104	g123_d43	g123_d43_t104	.	5	MaSp_7234_unlinked_CTD, SpL_2234.3	2	Ma, SpL	2	4.40256e-09	0.96	.	.	.	.	.	.	.	.	.	.	.	g49
GGGQGAGGQ	xGG_GGx	GGGQGA containing	5	9	1	Caerostris	shared across genes (Cae)	private to class (Cae)	private to species (Cae)	g123	d13	t016	g123_d13	g123_d13_t016	.	5	MiSp_264638, MiSp_C_3690.2	2	Mi	1	1.3e-11	1	.	.	.	.	.	.	.	.	.	.	.	novel definition
GGPGGVGGL	xGG_GGx	multiple xGG (x = A, D, F, G, I, K, L, M, N, P, R, S, T, V, Y)	5	9	0.888889	Caerostris	shared across genes (Cae)	private to class (Cae)	private to species (Cae)	g123	d43	t185	g123_d43	g123_d43_t185	.	5	FLAG_1038_unlinked_CTD, FLAG_B_2654.1, FLAG_E_unlinked_NTD_4141.1	3	Fl	1	1.5398e-09	0.95556	.	.	.	.	.	.	.	.	.	.	.	g49
GGQMPS	xGG_GGx	GGQ (GGGQ) containing	5	6	0.833333	Caerostris	shared across genes (Cae)	shared across classes (Cae)	private to species (Cae)	g123	d27	t014	g123_d27	g123_d27_t014	.	5	AgSp1_C_549.3, FLAG_1038_unlinked_CTD, FLAG_1872.2_unlinked_CTD, FLAG_A_1377, Sp_81.2_5803-like	5	Ag, Fl, SpL	3	4.7994e-06	0.8	.	.	.	.	.	.	.	.	.	.	.	g18
GGQPISIVKA	xGG_GGx	GGQPIxVxxA containing (x=D, I, K, Q, S, T, V)	5	10	0.7	Caerostris	private to gene (Cae)	private to class (Cae)	private to species (Cae)	g123	d28	t004	g123_d28	g123_d28_t004	.	5	AgSp1_C_549.3	1	Ag	1	2.0504e-11	0.98	.	.	.	.	.	.	.	.	.	.	.	novel definition
GGRGGYGSG	xGG_GGx	multiple xGG (x = A, D, F, G, I, K, L, M, N, P, R, S, T, V, Y)	5	9	1	Caerostris	private to gene (Cae)	private to class (Cae)	private to species (Cae)	g123	d43	t241	g123_d43	g123_d43_t241	.	5	MiSp_3639	1	Mi	1	1.4e-11	1	.	.	.	.	.	.	.	.	.	.	.	g49
GGRGGYSGG	xGG_GGx	multiple xGG (x = A, D, F, G, I, K, L, M, N, P, R, S, T, V, Y)	5	9	1	Caerostris	shared across genes (Cae)	shared across classes (Cae)	private to species (Cae)	g123	d43	t243	g123_d43	g123_d43_t243	.	5	FLAG_F_24, MiSp_3639, MiSp_A_589	3	Fl, Mi	2	2.42284e-08	0.93334	.	.	.	.	.	.	.	.	.	.	.	g49
GGSGGF	xGG_GGx	multiple xGG (x = A, D, F, G, I, K, L, M, N, P, R, S, T, V, Y)	5	6	0.833333	Caerostris	shared across genes (Cae)	shared across classes (Cae)	private to species (Cae)	g123	d43	t251	g123_d43	g123_d43_t251	.	5	FLAG_E_unlinked_NTD_4141.1, FLAG_F_24, MaSp1_A_2064	3	Fl, Ma	2	6.8e-08	1	.	.	.	.	.	.	.	.	.	.	.	g49
GGYGGGT	xGG_GGx	multiple xGG (x = A, D, F, G, I, K, L, M, N, P, R, S, T, V, Y)	5	7	0.857143	Caerostris	shared across genes (Cae)	shared across classes (Cae)	private to species (Cae)	g123	d43	t295	g123_d43	g123_d43_t295	.	5	FLAG_B_2654.1, MiSp_C_3690.2, MiSp_D_unlinked_NTD_3690.1	3	Fl, Mi	2	7.248e-08	0.97142	.	.	.	.	.	.	.	.	.	.	.	g49
GNGGGGSGFSNGK	nonAla_run	3 or more AA in homogenous stretch (G,K, P, D, N, S, T)	5	13	0.692308	Caerostris	shared across genes (Cae)	shared across classes (Cae)	private to species (Cae)	g078	d01	t020	g078_d01	g078_d01_t020	.	5	FLAG_1038_unlinked_CTD, FLAG_A_1377, FLAG_B_2654.1, FLAG_D_2357_4664, SpL_2234.2	5	Fl, SpL	2	1.6e-06	0.6308	.	.	.	.	.	.	.	.	.	.	.	g57
GSGGGRGRGGY	GSG	GSG (GSGG) containing	5	11	1	Caerostris	private to gene (Cae)	private to class (Cae)	private to species (Cae)	g048	d01	t018	g048_d01	g048_d01_t018	.	5	MaSp3_A_533.1	1	Ma	1	4.9e-14	1	.	.	.	.	.	.	.	.	.	.	.	novel definition
GVSRGPS	GVx	GVx containing (x = G, P, S, Y)	5	7	1	Caerostris	shared across genes (Cae)	shared across classes (Cae)	private to species (Cae)	g058	d01	t009	g058_d01	g058_d01_t009	.	5	AgSp1_C_549.3, FLAG_1038_unlinked_CTD, FLAG_1872.2_unlinked_CTD, FLAG_A_1377, FLAG_F_24	5	Ag, Fl	2	2.54088e-06	0.77144	.	.	.	.	.	.	.	.	.	.	.	novel definition
PDQQVNKVILP	Prich	PDxxxxxILPP (x=D, I, K, Q, T, V)	5	11	0.545455	Caerostris	private to gene (Cae)	private to class (Cae)	private to species (Cae)	g089	d04	t008	g089_d04	g089_d04_t008	.	5	AgSp1_C_549.3	1	Ag	1	1.3e-14	1	.	.	.	.	.	.	.	.	.	.	.	novel definition
PMGTTKTVPQQ	PTrich	PxGTTKTVPQQ (x=I, M, S)	5	11	0.545455	Caerostris	private to gene (Cae)	private to class (Cae)	private to species (Cae)	g094	d02	t005	g094_d02	g094_d02_t005	.	5	AgSp1_C_549.3	1	Ag	1	5.3e-15	1	.	.	.	.	.	.	.	.	.	.	.	novel definition
QPVYELMDMYPNNYYV	QxVYELMxMYPNNxxx	QxVYELMxMYPNNxxx containing	5	16	0.5625	Caerostris	private to gene (Cae)	private to class (Cae)	private to species (Cae)	g103	d01	t003	g103_d01	g103_d01_t003	.	5	Sp_81.2_5803-like	1	SpL	1	1.6e-22	1	.	.	.	.	.	.	.	.	.	.	.	novel definition
SASAAAA	polyAla	stretches of Alanine, with substitutions (S, T, V, P, D, R, E, G)	5	7	1	Caerostris	shared across genes (Cae)	private to class (Cae)	private to species (Cae)	g086	d02	t073	g086_d02	g086_d02_t073	.	5	MaSp1_D_3988, MaSp2_A_1262	2	Ma	1	2.088e-07	0.97142	.	.	.	.	.	.	.	.	.	.	.	g62
SAYGPGGQ	GPxxQ	GPGxQ containing (x= A, E, G, K, PP, R, Q, S, _) [variant]	5	8	1	Caerostris	private to gene (Cae)	private to class (Cae)	private to species (Cae)	g043	d02	t009	g043_d02	g043_d02_t009	variant	5	MaSp_809.2_unlinked_CTD	1	Ma	1	1.696e-09	0.975	.	.	.	.	.	.	.	.	.	.	.	g26
SGMTYGPG	SGMMY	SGMMY containing, FLAG spacer	5	8	0.75	Caerostris	private to gene (Cae)	private to class (Cae)	private to species (Cae)	g112	d01	t015	g112_d01	g112_d01_t015	.	5	FLAG_D_2357_4664	1	Fl	1	5.5e-11	1	.	.	.	.	.	.	.	.	.	.	.	novel definition
SVVDNLSVNV	TxxDNxSVxV	TxxDNxSVxV containing (x=A, I, L, N, S, T, V), FLAG spacer [variant]	5	10	0.6	Caerostris	private to gene (Cae)	private to class (Cae)	private to species (Cae)	g119	d02	t003	g119_d02	g119_d02_t003	variant	5	FLAG_A_1377	1	Fl	1	9.3e-13	1	.	.	.	.	.	.	.	.	.	.	.	novel definition
VLVSDSNSQQIASQLSSTIV	QSVrich	Q + S + V rich	5	20	0.65	Caerostris	private to gene (Cae)	private to class (Cae)	private to species (Cae)	g102	d02	t012	g102_d02	g102_d02_t012	.	5	AcSp1_330_3732	1	Ac	1	7.9e-25	1	.	.	.	.	.	.	.	.	.	.	.	novel definition
VSVSASVS	polyAla_MaSp4	stretches of Alanine, observed in MaSp4 (with I, S, T, and V replacements for A)	5	8	1	Caerostris	shared across genes (Cae)	shared across classes (Cae)	private to species (Cae)	g087	d01	t013	g087_d01	g087_d01_t013	.	5	AcSp1_330_3732, MaSp4_A_3210.2	2	Ac, Ma	2	2.60456e-07	0.95	.	.	.	.	.	.	.	.	.	.	.	novel definition
AGAPGSP	GA	AGAxGSx containing (x = A, P, R)	5	7	1	both	private to gene (Cae+Tri)	private to class (Cae+Tri)	shared across species (Cae+Tri)	g026	d03	t002	g026_d03	g026_d03_t002	.	4	FLAG_D_2357_4664	1	Fl	1	4.8e-09	1	1	Sp-1339	1	Sp	1	1.3e-05	0.7143	.	.	.	.	novel definition
AGGAGAAGGA	xGG_GGx	multiple xGG (x = A, D, F, G, I, K, L, M, N, P, R, S, T, V, Y)	5	10	1	both	shared across genes (Cae), private to gene (Tri)	shared across classes (Cae), private to class (Tri)	shared across species (Cae+Tri)	g123	d43	t002	g123_d43	g123_d43_t002	.	4	SpL_2234.2, TuSp1_509_1165	2	SpL, Tu	2	1.65915e-09	0.925	1	MiSp-d	1	Mi	1	8.4e-07	0.7	.	.	.	.	g49
AGSGAGAGAGAGA	GA	multiple instances of GA repeat	5	13	1	both	shared across genes (Cae), private to gene (Tri)	shared across classes (Cae), private to class (Tri)	shared across species (Cae+Tri)	g026	d06	t009	g026_d06	g026_d06_t009	.	4	MaSp3_B_533.2, MiSp_3639, MiSp_A_589	3	Ma, Mi	2	2.175e-07	0.8654	1	Sp-14910-A	1	Sp	1	9.9e-09	0.6923	.	.	.	.	g47
GDGTTPGNVPG	GTrich	GPGTTPG containing [variant]	5	11	0.636364	both	private to gene (Cae+Tri)	private to class (Cae+Tri)	shared across species (Cae+Tri)	g054	d02	t009	g054_d02	g054_d02_t009	variant	4	AgSp1_C_549.3	1	Ag	1	3.2e-14	1	1	Sp-14910-A	1	Sp	1	1e-05	0.5455	.	.	.	.	novel definition
GGGAGGAGGYGGGYGGG	xGG_GGx	GGGYGG containing	5	17	1	both	shared across genes (Cae), private to gene (Tri)	private to class (Cae+Tri)	shared across species (Cae+Tri)	g123	d16	t007	g123_d16	g123_d16_t007	.	4	MiSp_264638, MiSp_B_1006, MiSp_C_3690.2	3	Mi	1	9.75e-12	0.779425	1	MaSp3_Sp-74867	1	Ma	1	1.9e-11	0.7059	.	.	.	.	novel definition
GGGGTGT	nonAla_run	3 or more AA in homogenous stretch (G,K, P, D, N, S, T)	5	7	0.714286	both	private to gene (Cae+Tri)	private to class (Cae+Tri)	shared across species (Cae+Tri)	g078	d01	t017	g078_d01	g078_d01_t017	.	4	FLAG_B_2654.1	1	Fl	1	5.6e-09	1	1	FLAG-b	1	Fl	1	1.1e-05	0.7143	.	.	.	.	g57
GGNGGQGGVG	xGG_GGx	multiple xGG (x = A, D, F, G, I, K, L, M, N, P, R, S, T, V, Y)	5	10	0.9	both	shared across genes (Cae), private to gene (Tri)	private to class (Cae+Tri)	shared across species (Cae+Tri)	g123	d43	t151	g123_d43	g123_d43_t151	.	4	MaSp1_A_2064, MaSp1_D_3988	2	Ma	1	8.00007e-08	0.925	1	FLAG-b	1	Fl	1	4.4e-05	0.5	.	.	.	.	g49
GGPQGT	xGG_GGx	GGP (GGGP) containing	5	6	0.833333	both	private to gene (Cae+Tri)	private to class (Cae+Tri)	shared across species (Cae+Tri)	g123	d26	t020	g123_d26	g123_d26_t020	.	4	MaSp2_A_1262	1	Ma	1	4.1e-08	1	1	AgSp-c	1	Ag	1	5.2e-05	0.6667	.	.	.	.	novel definition
GGQGGY	xGG_GGx	multiple xGG (x = A, D, F, G, I, K, L, M, N, P, R, S, T, V, Y)	5	6	1	both	shared across genes (Cae), private to gene (Tri)	shared across classes (Cae), private to class (Tri)	shared across species (Cae+Tri)	g123	d43	t212	g123_d43	g123_d43_t212	.	4	FLAG_C_unlinked_NTD_2654.2, MaSp1_D_3988, MiSp_3639	3	Fl, Ma, Mi	3	8.655e-07	0.91665	1	MiSp-c	1	Mi	1	3.1e-08	1	GxGGx	GQGGY containing	g29_t04	Known + novel variants	g49
GGRGGQGGAGG	xGG_GGx	multiple xGG (x = A, D, F, G, I, K, L, M, N, P, R, S, T, V, Y)	5	11	1	both	shared across genes (Cae), private to gene (Tri)	shared across classes (Cae), private to class (Tri)	shared across species (Cae+Tri)	g123	d43	t231	g123_d43	g123_d43_t231	.	4	FLAG_A_1377, FLAG_D_2357_4664, MaSp1_A_2064, MaSp1_D_3988	4	Fl, Ma	2	7.20021e-10	0.86365	1	MaSp-d	1	Ma	1	3e-08	0.7273	.	.	.	.	g49
GGYGVG	xGG_GGx	GGY (GGGY) containing	5	6	1	both	shared across genes (Cae), private to gene (Tri)	shared across classes (Cae), private to class (Tri)	shared across species (Cae+Tri)	g123	d35	t027	g123_d35	g123_d35_t027	.	4	FLAG_F_24, MiSp_4296, MiSp_C_3690.2, SpL_133.2_1339-like	4	Fl, Mi, SpL	3	2.9162e-05	0.791675	1	FLAG-b	1	Fl	1	2.6e-06	0.8333	.	.	.	.	novel definition
GPSTSRGSA	xPSTSxxxx	xPSTSxxxx containing (x=A, G, L, P, R, S, V)	5	9	0.888889	both	private to gene (Cae+Tri)	private to class (Cae+Tri)	shared across species (Cae+Tri)	g125	d01	t003	g125_d01	g125_d01_t003	.	4	SpL_1872.1_final	1	SpL	1	2.2e-11	1	1	PiSp	1	Py	1	3.6e-06	0.6667	.	.	.	.	novel definition
GVGGMS	xGG_GGx	GGM (GGGM) containing	5	6	0.833333	both	shared across genes (Cae), private to gene (Tri)	private to class (Cae+Tri)	shared across species (Cae+Tri)	g123	d23	t020	g123_d23	g123_d23_t020	.	4	FLAG_1038_unlinked_CTD, FLAG_B_2654.1, FLAG_E_unlinked_NTD_4141.1	3	Fl	1	1.0527e-05	0.916675	1	MaSp-h	1	Ma	1	6.3e-05	0.6667	.	.	.	.	novel definition
NSDSTGTM	unassigned	no obvious grouping	5	8	0.375	both	shared across genes (Cae), private to gene (Tri)	shared across classes (Cae), private to class (Tri)	shared across species (Cae+Tri)	g140	d01	t033	g140_d01	g140_d01_t033	.	4	Sp_81.2_5803-like, SpL_2234.1	2	SpL	2	1.07501e-05	0.875	1	Sp-14910-A	1	Sp	1	1.5e-05	0.625	.	.	.	.	g89
NVLPQML	unassigned	no obvious grouping	5	7	0.428571	both	shared across genes (Cae), private to gene (Tri)	shared across classes (Cae), private to class (Tri)	shared across species (Cae+Tri)	g140	d01	t036	g140_d01	g140_d01_t036	.	4	MaSp3_B_533.2, SpL_133.2_1339-like, Sp_81.2_5803-like	3	Ma, SpL	2	4.30003e-05	0.67855	1	Sp-1339	1	Sp	1	3.4e-06	0.7143	.	.	.	.	g89
PGGQSSPQQQ	PGGQxxPQQQ	PGGQxxPQQQ (x=H, N, S, Y)	5	10	1	both	private to gene (Cae+Tri)	private to class (Cae+Tri)	shared across species (Cae+Tri)	g083	d01	t004	g083_d01	g083_d01_t004	.	4	SpL_4399.2_8175-like	1	SpL	1	1.8e-13	1	1	Sp-5803	1	Sp	1	1.1e-06	0.6	.	.	.	.	novel definition
PITISGTLSV	PITxSxxLNV	PITxSxxLNV containing (x=G, I, N, S, V), FLAG spacer	5	10	0.5	both	shared across genes (Cae), private to gene (Tri)	private to class (Cae+Tri)	shared across species (Cae+Tri)	g084	d01	t004	g084_d01	g084_d01_t004	.	4	FLAG_1872.2_unlinked_CTD, FLAG_A_1377, FLAG_C_unlinked_NTD_2654.2	3	Fl	1	1.3e-12	1	1	MaSp-f	1	Ma	1	3.7e-05	0.5	.	.	.	.	novel definition
SGRGGYGGG	xGG_GGx	multiple xGG (x = A, D, F, G, I, K, L, M, N, P, R, S, T, V, Y)	5	9	1	both	shared across genes (Cae), private to gene (Tri)	shared across classes (Cae), private to class (Tri)	shared across species (Cae+Tri)	g123	d43	t346	g123_d43	g123_d43_t346	.	4	MaSp3_A_533.1, MiSp_3639, MiSp_A_589	3	Ma, Mi	2	8.75332e-07	0.8889	1	MaSp3_Sp-907	1	Ma	1	8.6e-08	0.7778	.	.	.	.	g49
STAAAA	polyAla	stretches of Alanine, with substitutions (S, T, V, P, D, R, E, G)	5	6	0.833333	both	private to gene (Cae+Tri)	private to class (Cae+Tri)	shared across species (Cae+Tri)	g086	d02	t109	g086_d02	g086_d02_t109	.	4	MiSp_C_3690.2	1	Mi	1	4.06e-06	0.91665	1	MaSp-g	1	Ma	1	1.2e-07	1	polyAla	stretches of Alanine, with substitutions (S, T, V, P, D, R)	g62_t14	Known	g62
TVVDNIFVNV	TxxDNxSVxV	TxxDNxSVxV containing (x=A, I, L, N, S, T, V), FLAG spacer	5	10	0.4	both	shared across genes (Cae), private to gene (Tri)	shared across classes (Cae), private to class (Tri)	shared across species (Cae+Tri)	g119	d01	t011	g119_d01	g119_d01_t011	.	4	FLAG_B_2654.1, MiSp_264638, MiSp_C_3690.2, MiSp_D_unlinked_NTD_3690.1	4	Fl, Mi	2	1.275e-05	0.625	1	Sp-1339	1	Sp	1	4.6e-05	0.5	.	.	.	.	novel definition
VAAAAS	polyAla	stretches of Alanine, with substitutions (S, T, V, P, D, R, E, G)	5	6	1	both	private to gene (Cae+Tri)	private to class (Cae+Tri)	shared across species (Cae+Tri)	g086	d02	t118	g086_d02	g086_d02_t118	.	4	MiSp_C_3690.2	1	Mi	1	1.4e-07	1	1	MaSp-f	1	Ma	1	8.7e-06	0.8333	.	.	.	.	g62
GAGAGAG	GA	multiple instances of GA repeat	5	7	1	both	private to gene (Cae+Tri)	private to class (Cae+Tri)	shared across species (Cae+Tri)	g026	d06	t032	g026_d06	g026_d06_t032	.	4	MiSp_A_589	1	Mi	1	9e-09	1	1	MiSp-c	1	Mi	1	4.9e-07	0.8571	GA	multiple instances of GA repeat	g47_t03	Known	g47
GGAGAGGAGA	xGG_GGx	multiple xGG (x = A, D, F, G, I, K, L, M, N, P, R, S, T, V, Y)	5	10	1	both	shared across genes (Cae), private to gene (Tri)	shared across classes (Cae), private to class (Tri)	shared across species (Cae+Tri)	g123	d43	t029	g123_d43	g123_d43_t029	.	4	FLAG_A_1377, FLAG_D_2357_4664, MiSp_A_589	3	Fl, Mi	2	5.00007e-06	0.775	1	MaSp-b	1	Ma	1	6.1e-07	0.7	.	.	.	.	g49
GGSRGSGGSGA	xGG_GGx	multiple xGG (x = A, D, F, G, I, K, L, M, N, P, R, S, T, V, Y)	5	11	1	both	shared across genes (Cae), private to gene (Tri)	shared across classes (Cae), private to class (Tri)	shared across species (Cae+Tri)	g123	d43	t272	g123_d43	g123_d43_t272	.	4	FLAG_1872.2_unlinked_CTD, FLAG_A_1377, FLAG_B_2654.1, MaSp3_A_533.1	4	Fl, Ma	2	2.49175e-06	0.704575	1	FLAG-b	1	Fl	1	1.8e-06	0.6364	.	.	.	.	g49
AGAGAGAAAAAGAGT	polyAla+GA	stretches of Alanine, with GA repetitive flanks	5	15	0.933333	both	private to gene (Cae), shared across genes (Tri)	private to class (Cae), shared across classes (Tri)	shared across species (Cae+Tri)	g088	d01	t038	g088_d01	g088_d01_t038	.	3	MiSp_3639	1	Mi	1	6.68533e-16	0.955533	2	MaSp-g, MiSp-d	2	Ma, Mi	2	4.9e-08	0.73335	.	.	.	.	novel definition
AGASAAAGAAA	polyAla+GA	stretches of Alanine, with GA repetitive flanks	5	11	1	both	shared across genes (Cae+Tri)	shared across classes (Cae+Tri)	shared across species (Cae+Tri)	g088	d01	t056	g088_d01	g088_d01_t056	.	3	MaSp4_A_3210.2, MaSp4_B_3210.3, MiSp_3639	3	Ma, Mi	2	5.73333e-06	0.697	2	MaSp-h, MiSp-d	2	Ma, Mi	2	5.50001e-06	0.7273	.	.	.	.	novel definition
GGAGTGGT	xGG_GGx	multiple xGG (x = A, D, F, G, I, K, L, M, N, P, R, S, T, V, Y)	5	8	0.75	both	private to gene (Cae+Tri)	private to class (Cae+Tri)	shared across species (Cae+Tri)	g123	d43	t083	g123_d43	g123_d43_t083	.	3	FLAG_B_2654.1	1	Fl	1	4.1e-10	1	2	FLAG-b	1	Fl	1	1.155e-05	0.6875	.	.	.	.	g49
GGPGGPGT	xGG_GGx	multiple xGG (x = A, D, F, G, I, K, L, M, N, P, R, S, T, V, Y)	5	8	0.875	both	private to gene (Cae+Tri)	private to class (Cae+Tri)	shared across species (Cae+Tri)	g123	d43	t175	g123_d43	g123_d43_t175	.	3	FLAG_D_2357_4664	1	Fl	1	2.6e-08	0.875	2	AgSp-c	1	Ag	1	7.4e-06	0.625	.	.	.	.	g49
GGPGGYY	GxGGx	GPGGY containing	5	7	1	both	shared across genes (Cae+Tri)	private to class (Cae+Tri)	shared across species (Cae+Tri)	g059	d05	t002	g059_d05	g059_d05_t002	.	3	FLAG_B_2654.1, FLAG_C_unlinked_NTD_2654.2, FLAG_D_2357_4664	3	Fl	1	2.1e-05	0.5714	2	FLAG-a, FLAG-b	2	Fl	1	1.5e-06	0.7143	.	.	.	.	g23
GGQGGQGGY	xGG_GGx	multiple xGG (x = A, D, F, G, I, K, L, M, N, P, R, S, T, V, Y)	5	9	1	both	shared across genes (Cae+Tri)	shared across classes (Cae+Tri)	shared across species (Cae+Tri)	g123	d43	t209	g123_d43	g123_d43_t209	.	3	FLAG_E_unlinked_NTD_4141.1, MaSp1_A_2064, MaSp1_D_3988	3	Fl, Ma	2	8.55335e-07	0.814833	2	MaSp-f, MiSp-b	2	Ma, Mi	2	2.75038e-06	0.72225	.	.	.	.	g49
GGTGGYGGGYGG	xGG_GGx	GGGYGG containing	5	12	0.916667	both	shared across genes (Cae+Tri)	private to class (Cae+Tri)	shared across species (Cae+Tri)	g123	d16	t013	g123_d16	g123_d16_t013	.	3	MiSp_3639, MiSp_A_589	2	Mi	1	2.141e-13	0.944467	2	MaSp-a, MaSp-b	2	Ma	1	3.9375e-08	0.70835	.	.	.	.	novel definition
GGYGSG	xGG_GGx	GGY (GGGY) containing	5	6	1	both	shared across genes (Cae+Tri)	shared across classes (Cae), private to class (Tri)	shared across species (Cae+Tri)	g123	d35	t025	g123_d35	g123_d35_t025	.	3	FLAG_D_2357_4664, MiSp_B_1006	2	Fl, Mi	2	1.03667e-06	0.944433	2	MaSp-f, MaSp3_Sp-907	2	Ma	1	4.2e-06	0.8333	.	.	.	.	novel definition
GPGGV	xGG_GGx	GGV (GGGV) containing	5	5	1	both	shared across genes (Cae+Tri)	shared across classes (Cae+Tri)	shared across species (Cae+Tri)	g123	d34	t010	g123_d34	g123_d34_t010	.	3	FLAG_B_2654.1, FLAG_C_unlinked_NTD_2654.2, MaSp_809.2_unlinked_CTD	3	Fl, Ma	2	3.03667e-05	0.866667	2	AcSp, MaSp3_Sp-907	2	Ac, Ma	2	5.5e-05	0.8	.	.	.	.	novel definition
GPGTTPGTIT	GTrich	GPGTTPG containing	5	10	0.5	both	shared across genes (Cae), private to gene (Tri)	private to class (Cae+Tri)	shared across species (Cae+Tri)	g054	d01	t012	g054_d01	g054_d01_t012	.	3	AgSp_549.1_unlinked_CTD, AgSp1_A_linked_2675_705	2	Ag	1	4.33334e-07	0.866667	2	AgSp-c	1	Ag	1	5.9e-13	1	.	.	.	.	novel definition
GQGGY	GxGGx	GQGGY containing	5	5	1	both	private to gene (Cae), shared across genes (Tri)	private to class (Cae), shared across classes (Tri)	shared across species (Cae+Tri)	g059	d07	t008	g059_d07	g059_d07_t008	.	3	MaSp1_D_3988	1	Ma	1	4.4e-07	1	2	MaSp-a, MiSp-d	2	Ma, Mi	2	4.4e-07	1	GxGGx	GQGGY containing	g29_t05	Known + novel variants	g29
GSGAVSGTVS	GxGxGAGV	GxGxGAGV containing [variant]	5	10	0.9	both	shared across genes (Cae+Tri)	shared across classes (Cae+Tri)	shared across species (Cae+Tri)	g060	d02	t006	g060_d02	g060_d02_t006	variant	3	AgSp1_A_linked_2675_705, MaSp4_B_3210.3, SpL_133.2_1339-like	3	Ag, Ma, SpL	3	1.63333e-06	0.733333	2	AgSp-c, MaSp-g	2	Ag, Ma	2	2.20009e-06	0.75	.	.	.	.	novel definition
LSALAQRVSQSSIQA	QSrich	xxALxxxxSQxS containing (x=E, L, Q, S, T, V)	5	15	0.8	both	shared across genes (Cae+Tri)	shared across classes (Cae), private to class (Tri)	shared across species (Cae+Tri)	g101	d05	t002	g101_d05	g101_d05_t002	.	3	MaSp4_A_3210.2, MaSp4_B_3210.3, PySp1_955_7062	3	Ma, Py	2	3.86667e-07	0.688867	2	MaSp-a, MaSp-g	2	Ma	1	5.215e-07	0.56665	.	.	.	.	novel definition
QGSQTQAGPMG	xxSQTxxGPMG	xxSQTxxGPMG containing (x=A, G, H, M, P, Q, T, V)	5	11	0.818182	both	private to gene (Cae), shared across genes (Tri)	private to class (Cae), shared across classes (Tri)	shared across species (Cae+Tri)	g129	d01	t011	g129_d01	g129_d01_t011	.	3	AgSp1_C_549.3	1	Ag	1	6.46667e-09	0.8182	2	MaSp-f, Sp-5803	2	Ma, Sp	2	4.25e-06	0.5455	.	.	.	.	novel definition
SNENQIQTQQ	QQ	QQ (QQQ) containing	5	10	0.5	both	shared across genes (Cae+Tri)	shared across classes (Cae+Tri)	shared across species (Cae+Tri)	g099	d01	t003	g099_d01	g099_d01_t003	.	3	AgSp_549.1_unlinked_CTD, PySp1_955_7062	2	Ag, Py	2	1.86667e-05	0.666667	2	FLAG-b, Sp-8175	2	Fl, Sp	2	2.8e-05	0.5	.	.	.	.	g82
SSDSLTGASD	SS_Srich	SS (SSS) containing	5	10	0.6	both	shared across genes (Cae+Tri)	shared across classes (Cae+Tri)	shared across species (Cae+Tri)	g114	d04	t055	g114_d04	g114_d04_t055	.	3	SpL_4399.2_8175-like, Sp_81.2_5803-like, SpL_2234.1	3	SpL	2	3.3e-05	0.666667	2	AgSp-d, Sp-5803	2	Ag, Sp	2	2.75e-05	0.55	.	.	.	.	g83
STTGMTTMG	ST	STTxxxTTxG containing (x=A, D, E, G, M, V)	5	9	0.333333	both	shared across genes (Cae+Tri)	shared across classes (Cae+Tri)	shared across species (Cae+Tri)	g115	d03	t012	g115_d03	g115_d03_t012	.	3	MaSp4_B_3210.3, SpL_2234.2	2	Ma, SpL	2	8.66668e-07	0.851867	2	AgSp-d, MaSp-a	2	Ag, Ma	2	2.05e-05	0.5556	.	.	.	.	novel definition
GGAGAGGTGA	xGG_GGx	multiple xGG (x = A, D, F, G, I, K, L, M, N, P, R, S, T, V, Y)	5	10	0.9	both	shared across genes (Cae+Tri)	private to class (Cae), shared across classes (Tri)	shared across species (Cae+Tri)	g123	d43	t032	g123_d43	g123_d43_t032	.	3	FLAG_A_1377, FLAG_B_2654.1	2	Fl	1	1.40009e-08	0.866667	2	MaSp-g, MiSp-b	2	Ma, Mi	2	2.5865e-07	0.75	.	.	.	.	g49
AAAAEA	polyAla	stretches of Alanine, with substitutions (S, T, V, P, D, R, E, G)	5	6	0.833333	both	private to gene (Cae), shared across genes (Tri)	private to class (Cae), shared across classes (Tri)	shared across species (Cae+Tri)	g086	d02	t004	g086_d02	g086_d02_t004	.	2	MiSp_D_unlinked_NTD_3690.1	1	Mi	1	1.3e-07	1	3	AgSp-d, MaSp-g, PiSp	3	Ag, Ma, Py	3	5.64333e-06	0.888867	.	.	.	.	g62
AGAGAGAAAGAGAGA	polyAla+GA	stretches of Alanine, with GA repetitive flanks	5	15	1	both	private to gene (Cae), shared across genes (Tri)	private to class (Cae+Tri)	shared across species (Cae+Tri)	g088	d01	t043	g088_d01	g088_d01_t043	.	2	MiSp_B_1006	1	Mi	1	6.533e-16	0.96665	3	MiSp-c, MiSp-d	2	Mi	1	4.00044e-14	0.955567	.	.	.	.	novel definition
GAGAGAGAAAAAGAGSGA	polyAla+GA	stretches of Alanine, with GA repetitive flanks	5	18	1	both	private to gene (Cae), shared across genes (Tri)	private to class (Cae), shared across classes (Tri)	shared across species (Cae+Tri)	g088	d01	t081	g088_d01	g088_d01_t081	.	2	MaSp3_A_533.1	1	Ma	1	2e-10	0.6667	3	MaSp-g, MiSp-c	2	Ma, Mi	2	2.26667e-08	0.740733	.	.	.	.	novel definition
GGGYGGGQGYGGGSG	xGG_GGx	GGGYGGGQ containing	5	15	1	both	private to gene (Cae+Tri)	private to class (Cae+Tri)	shared across species (Cae+Tri)	g123	d18	t004	g123_d18	g123_d18_t004	.	2	MiSp_3639	1	Mi	1	4.578e-17	0.96665	3	MaSp3_Sp-907	1	Ma	1	3.33333e-09	0.644467	.	.	.	.	novel definition
GGSGGSF	xGG_GGx	multiple xGG (x = A, D, F, G, I, K, L, M, N, P, R, S, T, V, Y)	5	7	0.857143	both	private to gene (Cae+Tri)	private to class (Cae+Tri)	shared across species (Cae+Tri)	g123	d43	t264	g123_d43	g123_d43_t264	.	2	FLAG_F_24	1	Fl	1	5e-09	1	3	FLAG-b	1	Fl	1	4e-07	0.8571	.	.	.	.	g49
GGYGGQ	xGG_GGx	multiple xGG (x = A, D, F, G, I, K, L, M, N, P, R, S, T, V, Y)	5	6	1	both	shared across genes (Cae+Tri)	private to class (Cae), shared across classes (Tri)	shared across species (Cae+Tri)	g123	d43	t296	g123_d43	g123_d43_t296	.	2	MaSp_7234_unlinked_CTD, MaSp3_B_533.2	2	Ma	1	1.80155e-05	0.83335	3	MaSp-a, MiSp-b, Sp-8175	3	Ma, Mi, Sp	3	1.31333e-05	0.777767	.	.	.	.	g49
GGYGPAGQ	xGG_GGx	GGY (GGGY) containing	5	8	1	both	private to gene (Cae), shared across genes (Tri)	private to class (Cae+Tri)	shared across species (Cae+Tri)	g123	d35	t020	g123_d35	g123_d35_t020	.	2	MaSp_809.2_unlinked_CTD	1	Ma	1	1.1e-10	1	3	MaSp-f, MaSp-h	2	Ma	1	2.33375e-05	0.75	.	.	.	.	novel definition
GGYGPSS	xGG_GGx	GGY (GGGY) containing	5	7	1	both	shared across genes (Cae+Tri)	shared across classes (Cae+Tri)	shared across species (Cae+Tri)	g123	d35	t024	g123_d35	g123_d35_t024	.	2	MaSp_809.2_unlinked_CTD, Sp_81.2_5803-like	2	Ma, SpL	2	3.20015e-05	0.7857	3	MaSp-f, Sp-5803	2	Ma, Sp	2	1.8e-06	0.8095	.	.	.	.	novel definition
GPDGQPIQIIPA	GPxGxPIxxxPA	GPxGxPIxxxPA containing (x=G, I, K, N, Q, V)	5	12	0.666667	both	shared across genes (Cae), private to gene (Tri)	private to class (Cae+Tri)	shared across species (Cae+Tri)	g042	d01	t001	g042_d01	g042_d01_t001	.	2	AgSp_549.1_unlinked_CTD, AgSp1_A_linked_2675_705	2	Ag	1	1.9e-07	0.79165	3	AgSp-c	1	Ag	1	2.32433e-10	0.805533	.	.	.	.	novel definition
GPGGPG	GPG	GPG containing	5	6	1	both	shared across genes (Cae+Tri)	private to class (Cae), shared across classes (Tri)	shared across species (Cae+Tri)	g037	d01	t007	g037_d01	g037_d01_t007	.	2	FLAG_D_2357_4664, FLAG_F_24	2	Fl	1	2.7295e-06	0.91665	3	FLAG-a, MaSp-g	2	Fl, Ma	2	2.88633e-06	0.888867	GPG	GPG containing	g22_t01	Known + novel variants	g22
GPSNVGFSG	A|G|P|Q|R|S|V|Y_rich	enrichment of A, G, P, Q, S, or Y residues (>50% length)	5	9	0.777778	both	shared across genes (Cae+Tri)	shared across classes (Cae), private to class (Tri)	shared across species (Cae+Tri)	g001	d01	t031	g001_d01	g001_d01_t031	.	2	MaSp_7234_unlinked_CTD, MiSp_B_1006	2	Ma, Mi	2	1.75001e-06	0.83335	3	MaSp-b, MaSp-c, MaSp-h	3	Ma	1	3.5e-06	0.6667	.	.	.	.	novel definition
GSSGSVG	SS_Srich	SS (SSS) containing	5	7	1	both	private to gene (Cae), shared across genes (Tri)	private to class (Cae+Tri)	shared across species (Cae+Tri)	g114	d04	t021	g114_d04	g114_d04_t021	.	2	MaSp1_A_2064	1	Ma	1	3.443e-07	0.92855	3	MiSp-a, MiSp-c, MiSp-d	3	Mi	1	5.4e-06	0.7143	.	.	.	.	g83
QTGGPV	xGG_GGx	QxGGP containing (x=G, Q, T)	5	6	0.833333	both	shared across genes (Cae+Tri)	shared across classes (Cae), private to class (Tri)	shared across species (Cae+Tri)	g123	d52	t005	g123_d52	g123_d52_t005	.	2	MaSp1_A_2064, MiSp_B_1006	2	Ma, Mi	2	1.555e-05	0.75	3	MiSp-b, MiSp-c, MiSp-d	3	Mi	1	4.6e-05	0.6667	.	.	.	.	novel definition
SAAAATS	polyAla	stretches of Alanine, with substitutions (S, T, V, P, D, R, E, G)	5	7	0.857143	both	private to gene (Cae+Tri)	private to class (Cae+Tri)	shared across species (Cae+Tri)	g086	d02	t057	g086_d02	g086_d02_t057	.	2	MiSp_C_3690.2	1	Mi	1	9.2e-09	1	3	MaSp-g	1	Ma	1	5.51333e-06	0.7619	.	.	.	.	g62
SAAASAA	polyAla	stretches of Alanine, with substitutions (S, T, V, P, D, R, E, G)	5	7	1	both	shared across genes (Cae+Tri)	private to class (Cae+Tri)	shared across species (Cae+Tri)	g086	d02	t058	g086_d02	g086_d02_t058	.	2	MaSp3_A_533.1, MaSp4_B_3210.3	2	Ma	1	9.5055e-06	0.85715	3	MaSp3_Sp-74867, MaSp3_Sp-907	2	Ma	1	1.07333e-07	0.952367	.	.	.	.	g62
SSGGSS	SS_Srich	SS (SSS) containing	5	6	1	both	shared across genes (Cae+Tri)	private to class (Cae), shared across classes (Tri)	shared across species (Cae+Tri)	g114	d04	t059	g114_d04	g114_d04_t059	.	2	MaSp_7234_unlinked_CTD, MaSp2_A_1262	2	Ma	1	3.7e-05	0.6667	3	PiSp, Sp-5803, TuSp	3	Py, Sp, Tu	3	3.9e-06	0.8333	.	.	.	.	g83
SSSASSTASAAA	polyAla	stretches of Alanine, with substitutions (S, T, V, P, D, R, E, G)	5	12	0.916667	both	shared across genes (Cae+Tri)	shared across classes (Cae+Tri)	shared across species (Cae+Tri)	g086	d02	t106	g086_d02	g086_d02_t106	.	2	MaSp1_D_3988, TuSp1_509_1165	2	Ma, Tu	2	1.35e-06	0.79165	3	MiSp-b, MiSp-c, PiSp	3	Mi, Py	2	2.43333e-07	0.6667	.	.	.	.	g62
GGDAGFPG	xGG_GGx	GGDAG containing	5	8	0.75	both	shared across genes (Cae), private to gene (Tri)	shared across classes (Cae), private to class (Tri)	shared across species (Cae+Tri)	g123	d09	t002	g123_d09	g123_d09_t002	.	2	AgSp_549.1_unlinked_CTD, FLAG_B_2654.1	2	Ag, Fl	2	5.3e-05	0.5625	3	AcSp	1	Ac	1	8.06e-09	0.916667	GGDAG	GGDAG containing	g16_t03	Novel	g16
AVAAA	polyAla	stretches of Alanine, with substitutions (S, T, V, P, D, R, E, G)	5	5	1	both	shared across genes (Cae+Tri)	shared across classes (Cae), private to class (Tri)	shared across species (Cae+Tri)	g086	d02	t030	g086_d02	g086_d02_t030	.	2	MaSp4_A_3210.2, MiSp_3639	2	Ma, Mi	2	9.5e-05	0.8	3	MaSp-g, MaSp-h	2	Ma	1	3.28667e-05	0.933333	polyAla	stretches of Alanine, with substitutions (S, T, V, P, D, R)	g62_t15	Known	g62
SQQSNI	QQ	QQ (QQQ) containing	5	6	0.666667	both	shared across genes (Cae+Tri)	private to class (Cae), shared across classes (Tri)	shared across species (Cae+Tri)	g099	d01	t006	g099_d01	g099_d01_t006	.	2	SpL_4399.2_8175-like, Sp_81.2_5803-like	2	SpL	1	2.015e-05	0.6667	3	MaSp-f, PiSp	2	Ma, Py	2	3.47333e-05	0.722233	xQQ	xQQ containin (x = F, S, T, V)	g82_t05	Known + novel variants	g82
GYGRGTG	A|G|P|Q|R|S|V|Y_rich	enrichment of A, G, P, Q, S, or Y residues (>50% length)	5	7	0.857143	both	shared across genes (Cae+Tri)	shared across classes (Cae+Tri)	shared across species (Cae+Tri)	g001	d01	t048	g001_d01	g001_d01_t048	.	2	FLAG_B_2654.1, MiSp_3639	2	Fl, Mi	2	4.5e-05	0.64285	3	MaSp3_Sp-907, MiSp-d	2	Ma, Mi	2	8.00077e-06	0.809533	unassigned	no obvious grouping	g89_t13	Unassigned	novel definition
RGSGY	A|G|P|Q|R|S|V|Y_rich	enrichment of A, G, P, Q, S, or Y residues (>50% length)	5	5	1	both	shared across genes (Cae+Tri)	shared across classes (Cae), private to class (Tri)	shared across species (Cae+Tri)	g001	d01	t087	g001_d01	g001_d01_t087	.	2	FLAG_D_2357_4664, SpL_1872.1_final	2	Fl, SpL	2	4.75e-05	0.8	3	MaSp-d, MaSp-g	2	Ma	1	1.38667e-05	0.866667	unassigned	no obvious grouping	g89_t41	Unassigned	novel definition
VTTVS	A|G|P|Q|R|S|V|Y_rich	enrichment of A, G, P, Q, S, or Y residues (>50% length)	5	5	0.6	both	shared across genes (Cae+Tri)	private to class (Cae+Tri)	shared across species (Cae+Tri)	g001	d01	t124	g001_d01	g001_d01_t124	.	2	MaSp_120964_unlinked_CTD, MaSp_15192_unlinked_CTD	2	Ma	1	4.9e-05	0.8	3	MaSp-a, MaSp-f	2	Ma	1	2.74e-05	0.933333	unassigned	no obvious grouping	g89_t48	Unassigned	novel definition
CTQSMY	unassigned	no obvious grouping	5	6	0.5	both	shared across genes (Cae+Tri)	private to class (Cae+Tri)	shared across species (Cae+Tri)	g140	d01	t003	g140_d01	g140_d01_t003	.	2	MaSp_3210.1_unlinked_NTD, MaSp1_A_2064	2	Ma	1	7.6e-06	0.75	3	MaSp-d, MaSp-e	2	Ma	1	2.61475e-05	0.777767	unassigned	no obvious grouping	g89_t50	Unassigned	g89
GGYGGVG	xGG_GGx	multiple xGG (x = A, D, F, G, I, K, L, M, N, P, R, S, T, V, Y)	5	7	1	both	shared across genes (Cae+Tri)	shared across classes (Cae+Tri)	shared across species (Cae+Tri)	g123	d43	t304	g123_d43	g123_d43_t304	.	2	MaSp1_D_3988, MiSp_C_3690.2	2	Ma, Mi	2	8.14e-06	0.7857	3	FLAG-b, MaSp-c	2	Fl, Ma	2	1.06678e-05	0.809533	.	.	.	.	g49
AGAGAGAAAAAAAGAGA	polyAla+GA	stretches of Alanine, with GA repetitive flanks	5	17	1	both	private to gene (Cae), shared across genes (Tri)	private to class (Cae), shared across classes (Tri)	shared across species (Cae+Tri)	g088	d01	t030	g088_d01	g088_d01_t030	.	1	MiSp_B_1006	1	Mi	1	3.7e-20	1	4	MaSp-c, MiSp-c	2	Ma, Mi	2	2.10412e-11	0.7941	.	.	.	.	novel definition
AGAGAGAAAAAAAGSGA	polyAla+GA	stretches of Alanine, with GA repetitive flanks	5	17	1	both	private to gene (Cae), shared across genes (Tri)	private to class (Cae), shared across classes (Tri)	shared across species (Cae+Tri)	g088	d01	t031	g088_d01	g088_d01_t031	.	1	MiSp_3639	1	Mi	1	3.7e-20	1	4	MaSp-g, MaSp-h, Sp-14910-A	3	Ma, Sp	2	9.5875e-09	0.632375	.	.	.	.	novel definition
AGAGAGAAAAVGAGAGV	polyAla+GA	stretches of Alanine, with GA repetitive flanks	5	17	1	both	private to gene (Cae), shared across genes (Tri)	private to class (Cae), shared across classes (Tri)	shared across species (Cae+Tri)	g088	d01	t041	g088_d01	g088_d01_t041	.	1	MiSp_B_1006	1	Mi	1	2.7e-20	1	4	MaSp-b, MaSp-c, MaSp-g, MiSp-a	4	Ma, Mi	2	1.0751e-08	0.67645	.	.	.	.	novel definition
AGSGAAAAASAGAGA	polyAla+GA	stretches of Alanine, with GA repetitive flanks	5	15	1	both	private to gene (Cae), shared across genes (Tri)	private to class (Cae), shared across classes (Tri)	shared across species (Cae+Tri)	g088	d01	t063	g088_d01	g088_d01_t063	.	1	MiSp_B_1006	1	Mi	1	7.4e-18	1	4	MaSp-g, MaSp-h, MaSp3_Sp-907, MiSp-b	4	Ma, Mi	2	4.34e-09	0.68335	.	.	.	.	novel definition
AKSQQSSFGQSQQ	QSrich	SQxQQ (x = S, V) [variant]	5	13	0.846154	both	private to gene (Cae+Tri)	private to class (Cae+Tri)	shared across species (Cae+Tri)	g101	d04	t001	g101_d04	g101_d04_t001	variant	1	PySp1_955_7062	1	Py	1	3.9e-17	1	4	PiSp	1	Py	1	4.062e-11	0.78845	.	.	.	.	g69
DGDVLLGAPAP	DxxxLLxxPAP	DxxxLLxxPAP containing (x=A, D, E, G, N, P, T, V)	5	11	0.636364	both	private to gene (Cae), shared across genes (Tri)	private to class (Cae), shared across classes (Tri)	shared across species (Cae+Tri)	g015	d01	t004	g015_d01	g015_d01_t004	.	1	Sp_81.2_5803-like	1	SpL	1	9.5e-14	1	4	MaSp-a, Sp-5803	2	Ma, Sp	2	5.88095e-07	0.68185	.	.	.	.	novel definition
GGAGGNGGN	xGG_GGx	multiple xGG (x = A, D, F, G, I, K, L, M, N, P, R, S, T, V, Y)	5	9	0.777778	both	private to gene (Cae), shared across genes (Tri)	private to class (Cae+Tri)	shared across species (Cae+Tri)	g123	d43	t047	g123_d43	g123_d43_t047	.	1	SpL_2234.3	1	SpL	1	1.7e-11	1	4	FLAG-a, FLAG-b	2	Fl	1	5.5075e-08	0.805575	.	.	.	.	g49
GPGMTPGAQT	GTrich	GPGTTPG containing [variant]	5	10	0.7	both	private to gene (Cae), shared across genes (Tri)	private to class (Cae), shared across classes (Tri)	shared across species (Cae+Tri)	g054	d02	t023	g054_d02	g054_d02_t023	variant	1	AgSp1_A_linked_2675_705	1	Ag	1	2.1e-13	1	4	AgSp-c, Sp-1339	2	Ag, Sp	2	1.76045e-06	0.675	.	.	.	.	novel definition
GVGAGSGAGAGAAAAAGAA	polyAla+GA	stretches of Alanine, with GA repetitive flanks	5	19	1	both	private to gene (Cae), shared across genes (Tri)	private to class (Cae+Tri)	shared across species (Cae+Tri)	g088	d01	t092	g088_d01	g088_d01_t092	.	1	MiSp_C_3690.2	1	Mi	1	4.6e-10	0.6316	4	MaSp-c, MaSp3_Sp-74867, MaSp3_Sp-907	3	Ma	1	2.57e-09	0.631575	.	.	.	.	novel definition
SSFAQSQQISAQSQQ	QSrich	SQxQQ (x = S, V)	5	15	0.866667	both	private to gene (Cae+Tri)	private to class (Cae+Tri)	shared across species (Cae+Tri)	g101	d03	t005	g101_d03	g101_d03_t005	.	1	PySp1_955_7062	1	Py	1	1.2e-19	1	4	PiSp	1	Py	1	8.275e-09	0.6	.	.	.	.	g69
YTGEYSTGEY	DTxSYzTGEY	DTxSYzTGEY containing (x = E, G; z = T, P, Y)	5	10	0.6	both	private to gene (Cae), shared across genes (Tri)	private to class (Cae+Tri)	shared across species (Cae+Tri)	g014	d01	t017	g014_d01	g014_d01_t017	.	1	AgSp1_A_linked_2675_705	1	Ag	1	1.7e-13	1	4	AgSp-c, AgSp-d	2	Ag	1	6.24025e-07	0.7	.	.	.	.	g08
FGVNPSL	A|G|P|Q|R|S|V|Y_rich	enrichment of A, G, P, Q, S, or Y residues (>50% length)	5	7	0.571429	both	private to gene (Cae+Tri)	private to class (Cae+Tri)	shared across species (Cae+Tri)	g001	d01	t013	g001_d01	g001_d01_t013	.	1	Sp_81.2_5803-like	1	SpL	1	3.6e-05	0.5714	4	Sp-14910-A	1	Sp	1	1.6015e-06	0.7857	unassigned	no obvious grouping	g89_t10	Unassigned	novel definition
GGVGGT	xGG_GGx	multiple xGG (x = A, D, F, G, I, K, L, M, N, P, R, S, T, V, Y)	4	6	0.833333	Trichonephila	private to gene (Tri)	private to class (Tri)	private to species (Tri)	g123	d43	t284	g123_d43	g123_d43_t284	.	.	.	.	.	.	.	.	4	FLAG-b	1	Fl	1	1.266e-06	0.958325	.	.	.	.	g49
FGQEGELIYNGKNNK	FxQEGELIYNGKNNK	FxQEGELIYNGKNNK	4	15	0.333333	Trichonephila	private to gene (Tri)	private to class (Tri)	private to species (Tri)	g025	d01	t002	g025_d01	g025_d01_t002	.	.	.	.	.	.	.	.	4	Sp-14910-B	1	Sp	1	1.66e-10	0.766675	FxQEGELIYNGKNNK	FxQEGELIYNGKNNK	g12_t01	Novel	g12
GAVSGYISTLGSAVSDASAYAN	GAVSGYISTLGSxxSDASAYAx	GAVSGYISTLGSxxSDASAYAx	4	22	0.772727	Trichonephila	shared across genes (Tri)	private to class (Tri)	private to species (Tri)	g027	d01	t001	g027_d01	g027_d01_t001	.	.	.	.	.	.	.	.	4	MiSp-a, MiSp-b, MiSp-c	3	Mi	1	1.175e-14	0.909075	GAVSGYISTLGSxxSDASAYAx	GAVSGYISTLGSxxSDASAYAx	g15_t01	Known	g15
KINVPIKT	Krich	KxNVPxKT containing (x = I, V), FLAG spacer	4	8	0.25	Trichonephila	private to gene (Tri)	private to class (Tri)	private to species (Tri)	g068	d03	t001	g068_d03	g068_d03_t001	.	.	.	.	.	.	.	.	4	Sp-8175	1	Sp	1	1.225e-05	0.8125	KxNVPxKT	KxNVPxKT containing (x = I, V)	g41_t02	Novel	g41
LGGGSD	xGG_GGx	LGGxSz containing (x = D, E, G; z = G, D)	4	6	0.666667	Trichonephila	shared across genes (Tri)	private to class (Tri)	private to species (Tri)	g123	d41	t002	g123_d41	g123_d41_t002	.	.	.	.	.	.	.	.	4	MaSp3_Sp-74867, MaSp3_Sp-907	2	Ma	1	1.29e-06	0.958325	xGG_GGx	LGGxSz containing (x = D, E, G; z = G, D)	g42_t01	Known + novel variants	g42
PGGAGGPYG	xGG_GGx	multiple xGG (x = A, D, F, G, I, K, L, M, N, P, R, S, T, V, Y)	4	9	1	Trichonephila	shared across genes (Tri)	private to class (Tri)	private to species (Tri)	g123	d43	t333	g123_d43	g123_d43_t333	.	.	.	.	.	.	.	.	4	FLAG-a, FLAG-b	2	Fl	1	1.33049e-08	0.916675	xGG_GGx	multiple xGG (x = A, D, P, R, S, T, Y)	g49_t06	Known + novel variants	g49
VGGVLGTGGIDGELGNGG	xGG_GGx	multiple xGG + VLG (x = V, T, I, N)	4	18	0.611111	Trichonephila	private to gene (Tri)	private to class (Tri)	private to species (Tri)	g123	d46	t002	g123_d46	g123_d46_t002	.	.	.	.	.	.	.	.	4	FLAG-b	1	Fl	1	6.335e-10	0.6528	xGG_GGx	multiple xGG + VLG (x = V, T, I, N)	g52_t03	Known + novel variants	g52
SSASSAASSAASSVTTTLT	nonAla_run	3 or more AA in homogenous stretch (G,K, P, D, N, S, T)	4	19	0.736842	Trichonephila	shared across genes (Tri)	shared across classes (Tri)	private to species (Tri)	g078	d01	t040	g078_d01	g078_d01_t040	.	.	.	.	.	.	.	.	4	MiSp-b, MiSp-c, Sp-5803	3	Mi, Sp	2	1.2e-10	0.868425	nonAla_run	3 or more AA in homogenous stretch (G,K, P, D, N, S, T)	g57_t17	Known + novel variants	g57
KKKRKSKHHHPS	Krich	high proportion of Lysine	4	12	0.333333	Trichonephila	private to gene (Tri)	private to class (Tri)	private to species (Tri)	g068	d01	t004	g068_d01	g068_d01_t004	.	.	.	.	.	.	.	.	4	Sp-5803	1	Sp	1	4.85093e-10	0.791675	nonAla_run	3 or more AA in homogenous stretch (G,K, P, D, N, S, T)	g57_t20	Known + novel variants	novel definition
DVAAAVAR	polyAla	stretches of Alanine, with substitutions (S, T, V, P, D, R, E, G)	4	8	0.875	Trichonephila	private to gene (Tri)	private to class (Tri)	private to species (Tri)	g086	d02	t033	g086_d02	g086_d02_t033	.	.	.	.	.	.	.	.	4	PiSp	1	Py	1	3.2e-10	1	polyAla	stretches of Alanine, with substitutions (S, T, V, P, D, R)	g62_t09	Known	g62
SQSQQASL	QSrich	SQxQQ (x = S, V)	4	8	0.875	Trichonephila	private to gene (Tri)	private to class (Tri)	private to species (Tri)	g101	d03	t002	g101_d03	g101_d03_t002	.	.	.	.	.	.	.	.	4	PiSp	1	Py	1	1.8e-10	1	SQ	SQSQQASx containing (x = L, V)	g69_t02	Known	g69
SQSQQAS	QSrich	SQxQQ (x = S, V)	4	7	1	Trichonephila	private to gene (Tri)	private to class (Tri)	private to species (Tri)	g101	d03	t001	g101_d03	g101_d03_t001	.	.	.	.	.	.	.	.	4	PiSp	1	Py	1	2.301e-06	0.89285	SQ	SQxQQ (x = S, V)	g70_t01	Known	g69
STPSPASGASSAST	SS_Srich	SS (SSS) containing	4	14	0.857143	Trichonephila	private to gene (Tri)	private to class (Tri)	private to species (Tri)	g114	d04	t070	g114_d04	g114_d04_t070	.	.	.	.	.	.	.	.	4	Sp-5803	1	Sp	1	2.99517e-09	0.803575	xSS_Srich	high proportion of Serine	g72_t03	Known + novel variants	g83
YATSEYATGE	unassigned	no obvious grouping	4	10	0.6	Trichonephila	shared across genes (Tri)	private to class (Tri)	private to species (Tri)	g140	d01	t045	g140_d01	g140_d01_t045	.	.	.	.	.	.	.	.	4	AgSp-c, AgSp-d	2	Ag	1	5.025e-05	0.575	TGE	TGE containing	g75_t02	Novel	g89
LTTSATTSA	MTTS	MTTS containing [variant]	4	9	0.444444	Trichonephila	private to gene (Tri)	private to class (Tri)	private to species (Tri)	g075	d02	t002	g075_d02	g075_d02_t002	variant	.	.	.	.	.	.	.	4	Sp-5803	1	Sp	1	1.52501e-06	0.805575	M_TTS	TTS containing	g77_t02	Known + novel variants	g77
NERHSSQESDGQNPNERHV	A|G|P|Q|R|S|V|Y_rich	enrichment of A, G, P, Q, S, or Y residues (>50% length)	4	19	0.526316	Trichonephila	private to gene (Tri)	private to class (Tri)	private to species (Tri)	g001	d01	t058	g001_d01	g001_d01_t058	.	.	.	.	.	.	.	.	4	Sp-8175	1	Sp	1	1.288e-13	0.69735	unassigned	no obvious grouping	g89_t39	Unassigned	novel definition
SSPPQ	A|G|P|Q|R|S|V|Y_rich	enrichment of A, G, P, Q, S, or Y residues (>50% length)	4	5	1	Trichonephila	private to gene (Tri)	private to class (Tri)	private to species (Tri)	g001	d01	t103	g001_d01	g001_d01_t103	.	.	.	.	.	.	.	.	4	Sp-5803	1	Sp	1	5.7e-07	1	unassigned	no obvious grouping	g89_t40	Unassigned	novel definition
ITQDMQP	unassigned	no obvious grouping	4	7	0.428571	Trichonephila	private to gene (Tri)	private to class (Tri)	private to species (Tri)	g140	d01	t024	g140_d01	g140_d01_t024	.	.	.	.	.	.	.	.	4	Sp-5803	1	Sp	1	2.01482e-07	0.821425	unassigned	no obvious grouping	g89_t42	Unassigned	g89
RSGEQ	A|G|P|Q|R|S|V|Y_rich	enrichment of A, G, P, Q, S, or Y residues (>50% length)	4	5	0.8	Trichonephila	shared across genes (Tri)	private to class (Tri)	private to species (Tri)	g001	d01	t090	g001_d01	g001_d01_t090	.	.	.	.	.	.	.	.	4	MaSp-e, MaSp-f, MaSp-g	3	Ma	1	3.36675e-05	0.85	unassigned	no obvious grouping	g89_t58	Unassigned	novel definition
AAASGAGAS	polyAla+GA	stretches of Alanine, with GA repetitive flanks	4	9	1	Caerostris	shared across genes (Cae)	shared across classes (Cae)	private to species (Cae)	g088	d01	t003	g088_d01	g088_d01_t003	.	4	MaSp1_D_3988, MaSp3_A_533.1, MiSp_A_589, TuSp1_509_1165	4	Ma, Mi, Tu	3	1.30275e-05	0.72225	.	.	.	.	.	.	.	.	.	.	.	novel definition
AASLQSQGSAAYSGGS	AQSrich	xxSLQSQGxSAYSGGS containing (x=A, L, M, S, T, V)	4	16	0.9375	Caerostris	shared across genes (Cae)	shared across classes (Cae)	private to species (Cae)	g005	d08	t002	g005_d08	g005_d08_t002	.	4	MaSp4_B_3210.3, PySp1_955_7062	2	Ma, Py	2	2.15e-07	0.875	.	.	.	.	.	.	.	.	.	.	.	novel definition
AGGAGGGY	xGG_GGx	multiple xGG (x = A, D, F, G, I, K, L, M, N, P, R, S, T, V, Y)	4	8	1	Caerostris	shared across genes (Cae)	shared across classes (Cae)	private to species (Cae)	g123	d43	t004	g123_d43	g123_d43_t004	.	4	FLAG_D_2357_4664, MiSp_B_1006	2	Fl, Mi	2	1.957e-08	0.90625	.	.	.	.	.	.	.	.	.	.	.	g49
AGPGQAGY	AGPxQxGY	AGPxQxGY containing	4	8	1	Caerostris	private to gene (Cae)	private to class (Cae)	private to species (Cae)	g003	d01	t002	g003_d01	g003_d01_t002	.	4	MaSp2_A_1262	1	Ma	1	1.2e-10	1	.	.	.	.	.	.	.	.	.	.	.	novel definition
AGSGAGAAAAAGAGAGAA	polyAla+GA	stretches of Alanine, with GA repetitive flanks	4	18	1	Caerostris	shared across genes (Cae)	private to class (Cae)	private to species (Cae)	g088	d01	t067	g088_d01	g088_d01_t067	.	4	MiSp_A_589, MiSp_C_3690.2, MiSp_D_unlinked_NTD_3690.1	3	Mi	1	1.05e-10	0.750025	.	.	.	.	.	.	.	.	.	.	.	novel definition
AGSGAGAGAGAGAGAGA	GA	multiple instances of GA repeat	4	17	1	Caerostris	shared across genes (Cae)	private to class (Cae)	private to species (Cae)	g026	d06	t012	g026_d06	g026_d06_t012	.	4	MiSp_3639, MiSp_4296, MiSp_A_589, MiSp_B_1006	4	Mi	1	5.2535e-13	0.882375	.	.	.	.	.	.	.	.	.	.	.	g47
AGSGAGAGAGAGAGAGAGSG	GA	multiple instances of GA repeat	4	20	1	Caerostris	shared across genes (Cae)	shared across classes (Cae)	private to species (Cae)	g026	d06	t014	g026_d06	g026_d06_t014	.	4	MaSp3_A_533.1, MiSp_4296, MiSp_A_589	3	Ma, Mi	2	2.35567e-10	0.7625	.	.	.	.	.	.	.	.	.	.	.	g47
ASSSAANAASSSS	polyAla	stretches of Alanine, with substitutions (S, T, V, P, D, R, E, G)	4	13	0.923077	Caerostris	shared across genes (Cae)	shared across classes (Cae)	private to species (Cae)	g086	d02	t028	g086_d02	g086_d02_t028	.	4	MaSp2_A_1262, Sp_81.2_5803-like	2	Ma, SpL	2	6.75e-07	0.884625	.	.	.	.	.	.	.	.	.	.	.	g62
DGSGGSF	xGG_GGx	GGF (GGGF) containing	4	7	0.714286	Caerostris	shared across genes (Cae)	shared across classes (Cae)	private to species (Cae)	g123	d11	t007	g123_d11	g123_d11_t007	.	4	FLAG_F_24, Sp_81.2_5803-like	2	Fl, SpL	2	4.285e-08	0.964275	.	.	.	.	.	.	.	.	.	.	.	novel definition
GAGAGAGSAAAGAGAGAGAGA	polyAla+GA	stretches of Alanine, with GA repetitive flanks	4	21	1	Caerostris	shared across genes (Cae)	private to class (Cae)	private to species (Cae)	g088	d01	t086	g088_d01	g088_d01_t086	.	4	MiSp_A_589, MiSp_C_3690.2	2	Mi	1	1.05e-10	0.71425	.	.	.	.	.	.	.	.	.	.	.	novel definition
GAGGAGTGGA	xGG_GGx	multiple xGG (x = A, D, F, G, I, K, L, M, N, P, R, S, T, V, Y)	4	10	0.9	Caerostris	shared across genes (Cae)	private to class (Cae)	private to species (Cae)	g123	d43	t018	g123_d43	g123_d43_t018	.	4	FLAG_B_2654.1, FLAG_D_2357_4664	2	Fl	1	7.945e-11	0.975	.	.	.	.	.	.	.	.	.	.	.	g49
GDGGSGYGGY	xGG_GGx	multiple xGG (x = A, D, F, G, I, K, L, M, N, P, R, S, T, V, Y)	4	10	0.9	Caerostris	shared across genes (Cae)	private to class (Cae)	private to species (Cae)	g123	d43	t026	g123_d43	g123_d43_t026	.	4	MaSp3_A_533.1, MaSp3_B_533.2	2	Ma	1	6e-06	0.875	.	.	.	.	.	.	.	.	.	.	.	g49
GDSGGGL	GDSG	GDSG containing	4	7	0.714286	Caerostris	shared across genes (Cae)	private to class (Cae)	private to species (Cae)	g030	d01	t002	g030_d01	g030_d01_t002	.	4	MaSp1_A_2064, MaSp3_B_533.2	2	Ma	1	2.381e-06	0.928575	.	.	.	.	.	.	.	.	.	.	.	novel definition
GGAGGRGGYGGGY	xGG_GGx	multiple xGG (x = A, D, F, G, I, K, L, M, N, P, R, S, T, V, Y)	4	13	1	Caerostris	private to gene (Cae)	private to class (Cae)	private to species (Cae)	g123	d43	t055	g123_d43	g123_d43_t055	.	4	MiSp_A_589	1	Mi	1	1.5e-16	1	.	.	.	.	.	.	.	.	.	.	.	g49
GGGQGAGAGQGAGGQ	xGG_GGx	GGGQGA containing	4	15	1	Caerostris	shared across genes (Cae)	private to class (Cae)	private to species (Cae)	g123	d13	t011	g123_d13	g123_d13_t011	.	4	MiSp_C_3690.2, MiSp_D_unlinked_NTD_3690.1	2	Mi	1	3.75001e-13	0.95	.	.	.	.	.	.	.	.	.	.	.	novel definition
GGGQGAGGRQGAGGQ	xGG_GGx	GGGQGA containing	4	15	1	Caerostris	shared across genes (Cae)	private to class (Cae)	private to species (Cae)	g123	d13	t020	g123_d13	g123_d13_t020	.	4	MiSp_C_3690.2, MiSp_D_unlinked_NTD_3690.1	2	Mi	1	6.9e-19	1	.	.	.	.	.	.	.	.	.	.	.	novel definition
GGMGGPGSGGTSGG	xGG_GGx	multiple xGG (x = A, D, F, G, I, K, L, M, N, P, R, S, T, V, Y)	4	14	0.857143	Caerostris	private to gene (Cae)	private to class (Cae)	private to species (Cae)	g123	d43	t134	g123_d43	g123_d43_t134	.	4	FLAG_B_2654.1	1	Fl	1	2.9e-12	0.839275	.	.	.	.	.	.	.	.	.	.	.	g49
GGPGDL	xGG_GGx	GGP (GGGP) containing	4	6	0.666667	Caerostris	private to gene (Cae)	private to class (Cae)	private to species (Cae)	g123	d26	t011	g123_d26	g123_d26_t011	.	4	FLAG_B_2654.1	1	Fl	1	8e-08	1	.	.	.	.	.	.	.	.	.	.	.	novel definition
GGPGGPGVP	xGG_GGx	multiple xGG (x = A, D, F, G, I, K, L, M, N, P, R, S, T, V, Y)	4	9	1	Caerostris	shared across genes (Cae)	private to class (Cae)	private to species (Cae)	g123	d43	t176	g123_d43	g123_d43_t176	.	4	FLAG_B_2654.1, FLAG_D_2357_4664, FLAG_F_24	3	Fl	1	1.23003e-07	0.805575	.	.	.	.	.	.	.	.	.	.	.	g49
GGRGGQGGDG	xGG_GGx	multiple xGG (x = A, D, F, G, I, K, L, M, N, P, R, S, T, V, Y)	4	10	0.9	Caerostris	private to gene (Cae)	private to class (Cae)	private to species (Cae)	g123	d43	t232	g123_d43	g123_d43_t232	.	4	MaSp1_D_3988	1	Ma	1	8.3e-13	1	.	.	.	.	.	.	.	.	.	.	.	g49
GGRGGSGDG	xGG_GGx	multiple xGG (x = A, D, F, G, I, K, L, M, N, P, R, S, T, V, Y)	4	9	0.888889	Caerostris	private to gene (Cae)	private to class (Cae)	private to species (Cae)	g123	d43	t236	g123_d43	g123_d43_t236	.	4	MaSp3_A_533.1	1	Ma	1	2.2e-11	1	.	.	.	.	.	.	.	.	.	.	.	g49
GGRGGYGGGY	xGG_GGx	multiple xGG (x = A, D, F, G, I, K, L, M, N, P, R, S, T, V, Y)	4	10	1	Caerostris	private to gene (Cae)	private to class (Cae)	private to species (Cae)	g123	d43	t240	g123_d43	g123_d43_t240	.	4	MiSp_A_589	1	Mi	1	1.0315e-11	0.975	.	.	.	.	.	.	.	.	.	.	.	g49
GGSGGRL	xGG_GGx	multiple xGG (x = A, D, F, G, I, K, L, M, N, P, R, S, T, V, Y)	4	7	0.857143	Caerostris	private to gene (Cae)	private to class (Cae)	private to species (Cae)	g123	d43	t262	g123_d43	g123_d43_t262	.	4	MaSp1_A_2064	1	Ma	1	8.1e-09	1	.	.	.	.	.	.	.	.	.	.	.	g49
GGYGAGRGG	xGG_GGx	GGY (GGGY) containing	4	9	1	Caerostris	private to gene (Cae)	private to class (Cae)	private to species (Cae)	g123	d35	t010	g123_d35	g123_d35_t010	.	4	MiSp_C_3690.2	1	Mi	1	1.4e-11	1	.	.	.	.	.	.	.	.	.	.	.	novel definition
GGYGAGSG	xGG_GGx	GGY (GGGY) containing	4	8	1	Caerostris	shared across genes (Cae)	private to class (Cae)	private to species (Cae)	g123	d35	t012	g123_d35	g123_d35_t012	.	4	MiSp_264638, MiSp_3639, MiSp_C_3690.2, MiSp_D_unlinked_NTD_3690.1	4	Mi	1	1.239e-08	0.9375	.	.	.	.	.	.	.	.	.	.	.	novel definition
GGYGSGSGG	xGG_GGx	GGY (GGGY) containing	4	9	1	Caerostris	shared across genes (Cae)	shared across classes (Cae)	private to species (Cae)	g123	d35	t026	g123_d35	g123_d35_t026	.	4	MaSp_7234_unlinked_CTD, MaSp1_D_3988, MiSp_D_unlinked_NTD_3690.1	3	Ma, Mi	2	1.73e-09	0.916675	.	.	.	.	.	.	.	.	.	.	.	novel definition
GPAPQGPGPQ	GPGPQ	GPGPQ containing (MaSp4)	4	10	1	Caerostris	shared across genes (Cae)	private to class (Cae)	private to species (Cae)	g038	d01	t004	g038_d01	g038_d01_t004	.	4	MaSp4_A_3210.2, MaSp4_B_3210.3	2	Ma	1	2.6e-13	1	.	.	.	.	.	.	.	.	.	.	.	novel definition
GPGGA	GxGGx	GPGGx containing (x=A, D, K, R, S)	4	5	1	Caerostris	shared across genes (Cae)	shared across classes (Cae)	private to species (Cae)	g059	d02	t001	g059_d02	g059_d02_t001	.	4	FLAG_B_2654.1, MaSp_809.2_unlinked_CTD, SpL_2234.3	3	Fl, Ma, SpL	3	2.315e-05	0.95	.	.	.	.	.	.	.	.	.	.	.	novel definition
GPGGGGMS	xGG_GGx	GGM (GGGM) containing	4	8	0.875	Caerostris	shared across genes (Cae)	shared across classes (Cae)	private to species (Cae)	g123	d23	t013	g123_d23	g123_d23_t013	.	4	FLAG_B_2654.1, FLAG_D_2357_4664, MaSp_809.2_unlinked_CTD	3	Fl, Ma	2	2.51975e-07	0.84375	.	.	.	.	.	.	.	.	.	.	.	novel definition
GPGPQGPAPQ	GPGPQ	GPGPQ containing (MaSp4)	4	10	1	Caerostris	private to gene (Cae)	private to class (Cae)	private to species (Cae)	g038	d01	t008	g038_d01	g038_d01_t008	.	4	MaSp4_B_3210.3	1	Ma	1	2.6e-13	1	.	.	.	.	.	.	.	.	.	.	.	novel definition
GPQQPGQ	GPQQxGQ	GPQQxGQ containing (x=A, P)	4	7	1	Caerostris	private to gene (Cae)	private to class (Cae)	private to species (Cae)	g039	d01	t002	g039_d01	g039_d01_t002	.	4	AgSp1_C_549.3	1	Ag	1	8.3e-10	1	.	.	.	.	.	.	.	.	.	.	.	novel definition
GPSTSGFPS	xPSTSxxxx	xPSTSxxxx containing (x=A, G, L, P, R, S, V)	4	9	0.777778	Caerostris	private to gene (Cae)	private to class (Cae)	private to species (Cae)	g125	d01	t001	g125_d01	g125_d01_t001	.	4	SpL_1872.1_final	1	SpL	1	1.2e-11	1	.	.	.	.	.	.	.	.	.	.	.	novel definition
GPSTSGLPS	GPSTSxxxx	GPSTSxxxx containing (x=A, G, L, P, R, S, V)	4	9	0.777778	Caerostris	shared across genes (Cae)	shared across classes (Cae)	private to species (Cae)	g041	d01	t001	g041_d01	g041_d01_t001	.	4	FLAG_B_2654.1, FLAG_D_2357_4664, MiSp_B_1006, SpL_1872.1_final	4	Fl, Mi, SpL	3	1.4e-05	0.6667	.	.	.	.	.	.	.	.	.	.	.	novel definition
GPSTSRDSS	GPSTSxxxx	GPSTSxxxx containing (x=A, G, L, P, R, S, V)	4	9	0.777778	Caerostris	shared across genes (Cae)	shared across classes (Cae)	private to species (Cae)	g041	d01	t002	g041_d01	g041_d01_t002	.	4	MaSp1_D_3988, SpL_1872.1_final	2	Ma, SpL	2	4.25001e-06	0.8889	.	.	.	.	.	.	.	.	.	.	.	novel definition
GQGAGGGQGAGGQ	xGG_GGx	GGGQGA containing	4	13	1	Caerostris	private to gene (Cae)	private to class (Cae)	private to species (Cae)	g123	d13	t026	g123_d13	g123_d13_t026	.	4	MiSp_C_3690.2	1	Mi	1	6.50001e-11	0.8846	.	.	.	.	.	.	.	.	.	.	.	novel definition
GQGAGGGQGAGGQGGAGAG	xGG_GGx	GGGQGA containing	4	19	1	Caerostris	shared across genes (Cae)	private to class (Cae)	private to species (Cae)	g123	d13	t027	g123_d13	g123_d13_t027	.	4	MiSp_C_3690.2, MiSp_D_unlinked_NTD_3690.1	2	Mi	1	3.49001e-18	0.907875	.	.	.	.	.	.	.	.	.	.	.	novel definition
GRSGGGL	GL	GL (GGL, GGGL) containing	4	7	0.857143	Caerostris	private to gene (Cae)	private to class (Cae)	private to species (Cae)	g033	d01	t058	g033_d01	g033_d01_t058	.	4	MaSp1_A_2064	1	Ma	1	8.1e-09	1	.	.	.	.	.	.	.	.	.	.	.	g20
GSGAGGAA	xGG_GGx	GGA (GGGA) containing	4	8	1	Caerostris	private to gene (Cae)	private to class (Cae)	private to species (Cae)	g123	d04	t012	g123_d04	g123_d04_t012	.	4	FLAG_D_2357_4664	1	Fl	1	6.1e-08	0.875	.	.	.	.	.	.	.	.	.	.	.	novel definition
GSGGGGGY	GSG	GSG (GSGG) containing	4	8	1	Caerostris	shared across genes (Cae)	private to class (Cae)	private to species (Cae)	g048	d01	t014	g048_d01	g048_d01_t014	.	4	MaSp3_A_533.1, MaSp4_A_3210.2	2	Ma	1	6.42514e-06	0.84375	.	.	.	.	.	.	.	.	.	.	.	novel definition
GSGGGGSGGY	GSG	GSG (GSGG) containing	4	10	1	Caerostris	shared across genes (Cae)	shared across classes (Cae)	private to species (Cae)	g048	d01	t017	g048_d01	g048_d01_t017	.	4	MaSp3_A_533.1, SpL_2234.3	2	Ma, SpL	2	9.785e-11	0.925	.	.	.	.	.	.	.	.	.	.	.	novel definition
PDQKISQIILPP	Prich	PDxxxxxILPP (x=D, I, K, Q, T, V)	4	12	0.5	Caerostris	private to gene (Cae)	private to class (Cae)	private to species (Cae)	g089	d04	t006	g089_d04	g089_d04_t006	.	4	AgSp1_C_549.3	1	Ag	1	7.8e-16	1	.	.	.	.	.	.	.	.	.	.	.	novel definition
PGGQNSPYQQ	PGGQxxPQQQ	PGGQxxPQQQ (x=H, N, S, Y)	4	10	0.9	Caerostris	shared across genes (Cae)	shared across classes (Cae)	private to species (Cae)	g083	d01	t002	g083_d01	g083_d01_t002	.	4	AgSp1_C_549.3, SpL_4399.2_8175-like, Sp_81.2_5803-like	3	Ag, SpL	2	9.075e-06	0.625	.	.	.	.	.	.	.	.	.	.	.	novel definition
PVSQTHAGPMG	xxSQTxxGPMG	xxSQTxxGPMG containing (x=A, G, H, M, P, Q, T, V)	4	11	0.727273	Caerostris	shared across genes (Cae)	shared across classes (Cae)	private to species (Cae)	g129	d01	t009	g129_d01	g129_d01_t009	.	4	AcSp1_330_3732, AgSp1_C_549.3	2	Ac, Ag	2	8.27025e-07	0.8182	.	.	.	.	.	.	.	.	.	.	.	novel definition
QYDAPDSEEDLAAAA	QYxxxDxxxDLAAAA	QYxxxDxxxDLAAAA containing	4	15	0.6	Caerostris	private to gene (Cae)	private to class (Cae)	private to species (Cae)	g106	d01	t002	g106_d01	g106_d01_t002	.	4	Sp_81.2_5803-like	1	SpL	1	5.1e-19	1	.	.	.	.	.	.	.	.	.	.	.	novel definition
SAAAASAA	polyAla	stretches of Alanine, with substitutions (S, T, V, P, D, R, E, G)	4	8	1	Caerostris	private to gene (Cae)	private to class (Cae)	private to species (Cae)	g086	d02	t049	g086_d02	g086_d02_t049	.	4	MaSp3_A_533.1	1	Ma	1	8.3e-10	1	.	.	.	.	.	.	.	.	.	.	.	g62
SAASSSAA	polyAla	stretches of Alanine, with substitutions (S, T, V, P, D, R, E, G)	4	8	1	Caerostris	shared across genes (Cae)	shared across classes (Cae)	private to species (Cae)	g086	d02	t069	g086_d02	g086_d02_t069	.	4	MaSp_15192_unlinked_CTD, MaSp3_A_533.1, MiSp_C_3690.2	3	Ma, Mi	2	2.4692e-07	0.90625	.	.	.	.	.	.	.	.	.	.	.	g62
SASAAATAAAA	polyAla	stretches of Alanine, with substitutions (S, T, V, P, D, R, E, G)	4	11	0.909091	Caerostris	private to gene (Cae)	private to class (Cae)	private to species (Cae)	g086	d02	t080	g086_d02	g086_d02_t080	.	4	MaSp2_A_1262	1	Ma	1	2.6e-13	1	.	.	.	.	.	.	.	.	.	.	.	g62
SGMMYAPGA	SGMMY	SGMMY containing, FLAG spacer	4	9	0.777778	Caerostris	private to gene (Cae)	private to class (Cae)	private to species (Cae)	g112	d01	t003	g112_d01	g112_d01_t003	.	4	FLAG_B_2654.1	1	Fl	1	1.7e-12	1	.	.	.	.	.	.	.	.	.	.	.	novel definition
SNPDKPYG	A|G|P|Q|R|S|V|Y_rich	enrichment of A, G, P, Q, S, or Y residues (>50% length)	4	8	0.625	Caerostris	shared across genes (Cae)	shared across classes (Cae)	private to species (Cae)	g001	d01	t099	g001_d01	g001_d01_t099	.	4	AgSp1_B_549.2, MaSp3_B_533.2, Sp_81.2_5803-like	3	Ag, Ma, SpL	3	1.185e-05	0.6875	.	.	.	.	.	.	.	.	.	.	.	novel definition
STTDGATTAG	ST	STTxxxTTxG containing (x=A, D, E, G, M, V)	4	10	0.5	Caerostris	private to gene (Cae)	private to class (Cae)	private to species (Cae)	g115	d03	t004	g115_d03	g115_d03_t004	.	4	SpL_2234.2	1	SpL	1	4.75009e-08	0.925	.	.	.	.	.	.	.	.	.	.	.	novel definition
TPGPMG	xxSQTxxGPMG	xxSQTxxGPMG containing (x=A, G, H, M, P, Q, T, V) [variant]	4	6	0.666667	Caerostris	private to gene (Cae)	private to class (Cae)	private to species (Cae)	g129	d02	t009	g129_d02	g129_d02_t009	variant	4	AgSp1_C_549.3	1	Ag	1	4.80043e-05	0.750025	.	.	.	.	.	.	.	.	.	.	.	novel definition
TPVPLAP	PTrich	P + T rich	4	7	0.714286	Caerostris	private to gene (Cae)	private to class (Cae)	private to species (Cae)	g094	d01	t005	g094_d01	g094_d01_t005	.	4	AgSp1_C_549.3	1	Ag	1	3.3e-09	1	.	.	.	.	.	.	.	.	.	.	.	novel definition
TVLDNLSVNV	TxxDNxSVxV	TxxDNxSVxV containing (x=A, I, L, N, S, T, V), FLAG spacer [variant]	4	10	0.4	Caerostris	private to gene (Cae)	private to class (Cae)	private to species (Cae)	g119	d02	t006	g119_d02	g119_d02_t006	variant	4	FLAG_A_1377	1	Fl	1	1.1e-12	1	.	.	.	.	.	.	.	.	.	.	.	novel definition
TVTDNVSVTV	TxxDNxSVxV	TxxDNxSVxV containing (x=A, I, L, N, S, T, V), FLAG spacer	4	10	0.5	Caerostris	shared across genes (Cae)	private to class (Cae)	private to species (Cae)	g119	d01	t009	g119_d01	g119_d01_t009	.	4	FLAG_1872.2_unlinked_CTD, FLAG_A_1377, FLAG_C_unlinked_NTD_2654.2	3	Fl	1	6.3e-13	1	.	.	.	.	.	.	.	.	.	.	.	novel definition
VQKQLVQTLTEALQATQSMSLVSRAK	QSVrich	Q + S + V rich	4	26	0.576923	Caerostris	private to gene (Cae)	private to class (Cae)	private to species (Cae)	g102	d02	t013	g102_d02	g102_d02_t013	.	4	AcSp1_330_3732	1	Ac	1	1.7e-32	1	.	.	.	.	.	.	.	.	.	.	.	novel definition
VQKQLVQTLTEALQGTQSMSLVSRAK	QSVrich	Q + S + V rich	4	26	0.576923	Caerostris	private to gene (Cae)	private to class (Cae)	private to species (Cae)	g102	d02	t014	g102_d02	g102_d02_t014	.	4	AcSp1_330_3732	1	Ac	1	1.7e-32	1	.	.	.	.	.	.	.	.	.	.	.	novel definition
QAASVASSVATSVGNQLGLDANTVNNIQAQLAAYA	AQSrich	QAASVASSVATSVGNQLGLDANTVNNIQAQLAAYA containing (MiSp spacer part)	4	35	0.685714	Caerostris	shared across genes (Cae)	private to class (Cae)	private to species (Cae)	g005	d04	t001	g005_d04	g005_d04_t001	.	4	MiSp_A_589, MiSp_B_1006	2	Mi	1	4.6e-43	1	.	.	.	.	.	.	.	.	.	.	.	novel definition
GVGGPGGYY	xGG_GGx	multiple xGG (x = A, D, F, G, I, K, L, M, N, P, R, S, T, V, Y)	4	9	1	Caerostris	shared across genes (Cae)	private to class (Cae)	private to species (Cae)	g123	d43	t326	g123_d43	g123_d43_t326	.	4	FLAG_B_2654.1, FLAG_E_unlinked_NTD_4141.1	2	Fl	1	2.90964e-08	0.861125	.	.	.	.	.	.	.	.	.	.	.	g49
AAGSGGGAGAGAGAGAGGA	GA	multiple instances of GA repeat	4	19	1	both	shared across genes (Cae), private to gene (Tri)	private to class (Cae+Tri)	shared across species (Cae+Tri)	g026	d06	t002	g026_d06	g026_d06_t002	.	3	MiSp_3639, MiSp_A_589, MiSp_C_3690.2	3	Mi	1	4.87333e-12	0.807	1	FLAG-b	1	Fl	1	1.7e-07	0.5263	.	.	.	.	g47
AGPGGAAGL	GL	GL (GGL, GGGL) containing	4	9	0.888889	both	private to gene (Cae+Tri)	private to class (Cae+Tri)	shared across species (Cae+Tri)	g033	d01	t002	g033_d01	g033_d01_t002	.	3	FLAG_B_2654.1	1	Fl	1	4.2e-11	1	1	FLAG-b	1	Fl	1	2.4e-06	0.6667	.	.	.	.	g20
EYPTNNQYQGV	EYPxxxQYQEx	EYPxxxQYQEx containing	4	11	0.636364	both	shared across genes (Cae), private to gene (Tri)	private to class (Cae+Tri)	shared across species (Cae+Tri)	g019	d01	t007	g019_d01	g019_d01_t007	.	3	SpL_4399.2_8175-like, Sp_81.2_5803-like	2	SpL	1	5e-07	0.8485	1	Sp-5803	1	Sp	1	1.7e-06	0.5455	.	.	.	.	novel definition
FGPGSS	FxPGS	FxPGS containing (x=G, R)	4	6	0.833333	both	private to gene (Cae+Tri)	private to class (Cae+Tri)	shared across species (Cae+Tri)	g024	d01	t001	g024_d01	g024_d01_t001	.	3	FLAG_F_24	1	Fl	1	5.3e-08	1	1	Sp-1339	1	Sp	1	1.5e-05	0.6667	.	.	.	.	novel definition
GAGQVAGGRQGAGGQ	xGG_GGx	GGGQGA containing	4	15	1	both	private to gene (Cae+Tri)	private to class (Cae+Tri)	shared across species (Cae+Tri)	g123	d13	t005	g123_d13	g123_d13_t005	.	3	MiSp_C_3690.2	1	Mi	1	6.7e-19	1	1	MiSp-b	1	Mi	1	1.7e-09	0.6667	.	.	.	.	novel definition
GFSGPG	GFS	GFS containing	4	6	0.833333	both	shared across genes (Cae), private to gene (Tri)	shared across classes (Cae), private to class (Tri)	shared across species (Cae+Tri)	g031	d01	t003	g031_d01	g031_d01_t003	.	3	AgSp1_C_549.3, FLAG_F_24	2	Ag, Fl	2	7.33333e-07	0.944433	1	MaSp-f	1	Ma	1	5e-08	1	.	.	.	.	novel definition
GGGQGAGRGQGAGGQGGAG	xGG_GGx	GGGQGA containing	4	19	1	both	private to gene (Cae+Tri)	private to class (Cae+Tri)	shared across species (Cae+Tri)	g123	d13	t022	g123_d13	g123_d13_t022	.	3	MiSp_C_3690.2	1	Mi	1	1.00011e-19	0.9649	1	MaSp-c	1	Ma	1	1.4e-10	0.6316	.	.	.	.	novel definition
GGQGGGRGQGGYGAGSGG	xGG_GGx	multiple xGG (x = A, D, F, G, I, K, L, M, N, P, R, S, T, V, Y)	4	18	1	both	shared across genes (Cae), private to gene (Tri)	private to class (Cae+Tri)	shared across species (Cae+Tri)	g123	d43	t202	g123_d43	g123_d43_t202	.	3	MiSp_C_3690.2, MiSp_D_unlinked_NTD_3690.1	2	Mi	1	1.8e-22	1	1	FLAG-b	1	Fl	1	4.4e-07	0.5	.	.	.	.	g49
GGQGGP	xGG_GGx	multiple xGG (x = A, D, F, G, I, K, L, M, N, P, R, S, T, V, Y)	4	6	1	both	shared across genes (Cae), private to gene (Tri)	shared across classes (Cae), private to class (Tri)	shared across species (Cae+Tri)	g123	d43	t204	g123_d43	g123_d43_t204	.	3	FLAG_C_unlinked_NTD_2654.2, FLAG_D_2357_4664, SpL_2234.2	3	Fl, SpL	2	1.56467e-06	0.944433	1	AgSp-c	1	Ag	1	5.6e-05	0.6667	.	.	.	.	g49
GGSEA	xGG_GGx	GGSE containing	4	5	0.8	both	private to gene (Cae+Tri)	private to class (Cae+Tri)	shared across species (Cae+Tri)	g123	d31	t001	g123_d31	g123_d31_t001	.	3	FLAG_B_2654.1	1	Fl	1	1.6e-06	1	1	MaSp3_Sp-907	1	Ma	1	1.6e-06	1	.	.	.	.	novel definition
GGSGGGQ	xGG_GGx	multiple xGG (x = A, D, F, G, I, K, L, M, N, P, R, S, T, V, Y)	4	7	1	both	shared across genes (Cae), private to gene (Tri)	shared across classes (Cae), private to class (Tri)	shared across species (Cae+Tri)	g123	d43	t254	g123_d43	g123_d43_t254	.	3	MaSp1_A_2064, PySp1_955_7062	2	Ma, Py	2	1.132e-07	0.952367	1	FLAG-a	1	Fl	1	4.8e-09	1	xGG_GGx	GGS containing	g19_t04	Known + novel variants	g49
GGVGGAGAGAGGA	xGG_GGx	multiple xGG (x = A, D, F, G, I, K, L, M, N, P, R, S, T, V, Y)	4	13	1	both	shared across genes (Cae), private to gene (Tri)	shared across classes (Cae), private to class (Tri)	shared across species (Cae+Tri)	g123	d43	t280	g123_d43	g123_d43_t280	.	3	FLAG_D_2357_4664, MiSp_B_1006	2	Fl, Mi	2	3.8e-10	0.846133	1	AgSp-d	1	Ag	1	4e-06	0.5385	.	.	.	.	g49
GGYGAGSAG	xGG_GGx	GGY (GGGY) containing	4	9	1	both	shared across genes (Cae), private to gene (Tri)	shared across classes (Cae), private to class (Tri)	shared across species (Cae+Tri)	g123	d35	t011	g123_d35	g123_d35_t011	.	3	FLAG_A_1377, MiSp_D_unlinked_NTD_3690.1	2	Fl, Mi	2	5.668e-08	0.925933	1	MiSp-c	1	Mi	1	9.8e-08	0.7778	.	.	.	.	novel definition
GGYGAGT	xGG_GGx	GGY (GGGY) containing	4	7	0.857143	both	shared across genes (Cae), private to gene (Tri)	private to class (Cae+Tri)	shared across species (Cae+Tri)	g123	d35	t014	g123_d35	g123_d35_t014	.	3	MiSp_C_3690.2, MiSp_D_unlinked_NTD_3690.1	2	Mi	1	3.3e-09	1	1	MiSp-b	1	Mi	1	1.8e-07	0.8571	.	.	.	.	novel definition
GGYSAGQGTGGQ	xGG_GGx	multiple xGG (x = A, D, F, G, I, K, L, M, N, P, R, S, T, V, Y)	4	12	0.916667	both	shared across genes (Cae), private to gene (Tri)	private to class (Cae+Tri)	shared across species (Cae+Tri)	g123	d43	t313	g123_d43	g123_d43_t313	.	3	MiSp_264638, MiSp_C_3690.2, MiSp_D_unlinked_NTD_3690.1	3	Mi	1	1.33967e-13	0.944467	1	FLAG-a	1	Fl	1	2.2e-05	0.5	.	.	.	.	g49
GLYGYGGQ	GL	GL (GGL, GGGL) containing	4	8	0.875	both	private to gene (Cae+Tri)	private to class (Cae+Tri)	shared across species (Cae+Tri)	g033	d01	t052	g033_d01	g033_d01_t052	.	3	MaSp3_B_533.2	1	Ma	1	9.2e-11	1	1	MaSp-a	1	Ma	1	1.3e-08	0.875	.	.	.	.	g20
GPGVSF	GPG	GPG containing	4	6	0.833333	both	private to gene (Cae+Tri)	private to class (Cae+Tri)	shared across species (Cae+Tri)	g037	d01	t018	g037_d01	g037_d01_t018	.	3	FLAG_F_24	1	Fl	1	4.6e-08	1	1	Sp-5803	1	Sp	1	1.3e-06	0.8333	.	.	.	.	g22
GPYGPG	GPYGPxx	GPYGPxx containing (x=G, R, S, T, _)	4	6	1	both	shared across genes (Cae), private to gene (Tri)	shared across classes (Cae), private to class (Tri)	shared across species (Cae+Tri)	g044	d01	t002	g044_d01	g044_d01_t002	.	3	FLAG_D_2357_4664, MaSp_809.2_unlinked_CTD	2	Fl, Ma	2	7.52e-07	0.944433	1	FLAG-b	1	Fl	1	6e-05	0.6667	.	.	.	.	novel definition
GPYGPGS	GPYGPxx	GPYGPxx containing (x=G, R, S, T, _)	4	7	1	both	shared across genes (Cae), private to gene (Tri)	private to class (Cae+Tri)	shared across species (Cae+Tri)	g044	d01	t005	g044_d01	g044_d01_t005	.	3	MaSp4_A_3210.2, MaSp4_B_3210.3	2	Ma	1	2e-09	1	1	FLAG-a	1	Fl	1	1.9e-07	0.8571	.	.	.	.	novel definition
GRPQYPYG	GNPQxP	GNPQxP containing (x=N, Y) [variant]	4	8	1	both	private to gene (Cae+Tri)	private to class (Cae+Tri)	shared across species (Cae+Tri)	g034	d02	t002	g034_d02	g034_d02_t002	variant	3	AgSp1_B_549.2	1	Ag	1	2.8e-11	1	1	AgSp-a	1	Ag	1	4.6e-09	0.875	.	.	.	.	novel definition
GSGGDGS	GSG	GSG (GSGG) containing	4	7	0.857143	both	shared across genes (Cae), private to gene (Tri)	shared across classes (Cae), private to class (Tri)	shared across species (Cae+Tri)	g048	d01	t011	g048_d01	g048_d01_t011	.	3	MaSp1_D_3988, MaSp3_A_533.1, Sp_81.2_5803-like	3	Ma, SpL	2	2.9671e-05	0.857133	1	PiSp	1	Py	1	7.6e-06	0.7143	.	.	.	.	novel definition
GSSNSVSS	SS_Srich	SS (SSS) containing	4	8	0.875	both	shared across genes (Cae), private to gene (Tri)	shared across classes (Cae), private to class (Tri)	shared across species (Cae+Tri)	g114	d04	t024	g114_d04	g114_d04_t024	.	3	AcSp1_330_3732, Sp_81.2_5803-like, SpL_2234.1	3	Ac, SpL	3	2.30115e-05	0.833333	1	MiSp-b	1	Mi	1	5e-08	0.875	.	.	.	.	g83
GTGHR	A|G|P|Q|R|S|V|Y_rich	enrichment of A, G, P, Q, S, or Y residues (>50% length)	4	5	0.6	both	private to gene (Cae+Tri)	private to class (Cae+Tri)	shared across species (Cae+Tri)	g001	d01	t045	g001_d01	g001_d01_t045	.	3	SpL_4399.2_8175-like	1	SpL	1	3.3e-07	1	1	Sp-14910-B	1	Sp	1	1.4e-05	0.8	.	.	.	.	novel definition
GTVLAGGLGA	GL	GL (GGL, GGGL) containing	4	10	0.7	both	shared across genes (Cae), private to gene (Tri)	shared across classes (Cae), private to class (Tri)	shared across species (Cae+Tri)	g033	d01	t064	g033_d01	g033_d01_t064	.	3	MaSp4_A_3210.2, MaSp4_B_3210.3, TuSp1_509_1165	3	Ma, Tu	2	2.46667e-05	0.666667	1	TuSp	1	Tu	1	9.9e-05	0.5	.	.	.	.	g20
GVGPGTGGAS	xGG_GGx	GGA (GGGA) containing	4	10	0.9	both	shared across genes (Cae), private to gene (Tri)	private to class (Cae+Tri)	shared across species (Cae+Tri)	g123	d04	t014	g123_d04	g123_d04_t014	.	3	FLAG_1872.2_unlinked_CTD, FLAG_C_unlinked_NTD_2654.2, FLAG_F_24	3	Fl	1	2.5e-06	0.866667	1	MiSp-a	1	Mi	1	9.8e-06	0.6	.	.	.	.	novel definition
IGPSGGPGGV	xGG_GGx	multiple xGG (x = A, D, F, G, I, K, L, M, N, P, R, S, T, V, Y)	4	10	0.9	both	private to gene (Cae+Tri)	private to class (Cae+Tri)	shared across species (Cae+Tri)	g123	d43	t330	g123_d43	g123_d43_t330	.	3	FLAG_D_2357_4664	1	Fl	1	1.07033e-10	0.933333	1	Sp-14910-B	1	Sp	1	5.1e-06	0.6	.	.	.	.	g49
IQQSSN	polyAla_MaSp4	stretches of Alanine, observed in MaSp4 (with I, S, T, and V replacements for A)	4	6	0.666667	both	shared across genes (Cae), private to gene (Tri)	shared across classes (Cae), private to class (Tri)	shared across species (Cae+Tri)	g087	d01	t003	g087_d01	g087_d01_t003	.	3	MaSp4_A_3210.2, MaSp4_B_3210.3, PySp1_955_7062	3	Ma, Py	2	3.7341e-05	0.7778	1	MaSp-f	1	Ma	1	2.2e-06	0.8333	.	.	.	.	novel definition
KIVETVSVSI	Krich	KxNVPxKT containing (x = I, V), FLAG spacer	4	10	0.5	both	shared across genes (Cae), private to gene (Tri)	private to class (Cae+Tri)	shared across species (Cae+Tri)	g068	d03	t002	g068_d03	g068_d03_t002	.	3	FLAG_B_2654.1, FLAG_D_2357_4664, FLAG_E_unlinked_NTD_4141.1	3	Fl	1	9.9e-13	1	1	AcSp	1	Ac	1	4.2e-05	0.5	.	.	.	.	g41
PSSSNNGND	PSSSNNGN	PSSSNNGN containing	4	9	0.555556	both	shared across genes (Cae), private to gene (Tri)	shared across classes (Cae), private to class (Tri)	shared across species (Cae+Tri)	g093	d01	t001	g093_d01	g093_d01_t001	.	3	FLAG_1038_unlinked_CTD, MaSp3_B_533.2, SpL_4399.2_8175-like	3	Fl, Ma, SpL	3	1e-05	0.703733	1	Sp-5803	1	Sp	1	1.4e-05	0.5556	.	.	.	.	novel definition
PYNPYGP	A|G|P|Q|R|S|V|Y_rich	enrichment of A, G, P, Q, S, or Y residues (>50% length)	4	7	0.857143	both	shared across genes (Cae), private to gene (Tri)	shared across classes (Cae), private to class (Tri)	shared across species (Cae+Tri)	g001	d01	t072	g001_d01	g001_d01_t072	.	3	AgSp1_B_549.2, AgSp1_C_549.3, SpL_133.2_1339-like	3	Ag, SpL	2	2.33333e-05	0.5714	1	Sp-1339	1	Sp	1	1e-05	0.5714	.	.	.	.	novel definition
QGPGGQ	GPxxQ	GPGxQ containing (x= A, E, G, K, PP, R, Q, S, _)	4	6	1	both	shared across genes (Cae), private to gene (Tri)	shared across classes (Cae), private to class (Tri)	shared across species (Cae+Tri)	g043	d01	t016	g043_d01	g043_d01_t016	.	3	AgSp1_A_linked_2675_705, MaSp_809.2_unlinked_CTD	2	Ag, Ma	2	2.8e-08	1	1	MaSp-h	1	Ma	1	3e-06	0.8333	.	.	.	.	g26
SAAAASSAS	polyAla	stretches of Alanine, with substitutions (S, T, V, P, D, R, E, G)	4	9	1	both	private to gene (Cae+Tri)	private to class (Cae+Tri)	shared across species (Cae+Tri)	g086	d02	t055	g086_d02	g086_d02_t055	.	3	MaSp3_A_533.1	1	Ma	1	2.68733e-09	0.925933	1	MaSp-h	1	Ma	1	4.5e-06	0.6667	.	.	.	.	g62
SAASASS	polyAla	stretches of Alanine, with substitutions (S, T, V, P, D, R, E, G)	4	7	1	both	shared across genes (Cae), private to gene (Tri)	private to class (Cae+Tri)	shared across species (Cae+Tri)	g086	d02	t066	g086_d02	g086_d02_t066	.	3	MaSp1_A_2064, MaSp3_A_533.1	2	Ma	1	1.2e-08	1	1	PiSp	1	Py	1	3.4e-05	0.7143	.	.	.	.	g62
SASVAAAA	polyAla	stretches of Alanine, with substitutions (S, T, V, P, D, R, E, G)	4	8	1	both	shared across genes (Cae), private to gene (Tri)	shared across classes (Cae), private to class (Tri)	shared across species (Cae+Tri)	g086	d02	t090	g086_d02	g086_d02_t090	.	3	MaSp2_A_1262, TuSp1_509_1165	2	Ma, Tu	2	2.20002e-05	0.75	1	MaSp-f	1	Ma	1	2.5e-06	0.75	.	.	.	.	g62
SGSTGGGF	xGG_GGx	GGF (GGGF) containing	4	8	0.75	both	private to gene (Cae+Tri)	private to class (Cae+Tri)	shared across species (Cae+Tri)	g123	d11	t019	g123_d11	g123_d11_t019	.	3	FLAG_B_2654.1	1	Fl	1	4.34143e-06	0.833333	1	MaSp-f	1	Ma	1	7.6e-07	0.75	.	.	.	.	novel definition
SQTISSTSSA	SS_Srich	SQTxxxISSTSSA containing (x=I, S, T, _)	4	10	0.7	both	shared across genes (Cae), private to gene (Tri)	shared across classes (Cae), private to class (Tri)	shared across species (Cae+Tri)	g114	d03	t002	g114_d03	g114_d03_t002	.	3	AcSp1_330_3732, AgSp1_A_linked_2675_705, AgSp1_B_549.2	3	Ac, Ag	2	2.53333e-05	0.666667	1	AcSp	1	Ac	1	3e-05	0.5	.	.	.	.	novel definition
SSAAASSAS	polyAla	stretches of Alanine, with substitutions (S, T, V, P, D, R, E, G)	4	9	1	both	private to gene (Cae+Tri)	private to class (Cae+Tri)	shared across species (Cae+Tri)	g086	d02	t096	g086_d02	g086_d02_t096	.	3	MaSp3_A_533.1	1	Ma	1	6.2e-11	1	1	MiSp-c	1	Mi	1	3.6e-07	0.7778	.	.	.	.	g62
STTVG	ST	STTxxxTTxG containing (x=A, D, E, G, M, V) [variant]	4	5	0.6	both	shared across genes (Cae), private to gene (Tri)	shared across classes (Cae), private to class (Tri)	shared across species (Cae+Tri)	g115	d04	t002	g115_d04	g115_d04_t002	variant	3	MaSp2_A_1262, SpL_2234.2	2	Ma, SpL	2	2.34667e-05	0.933333	1	Sp-14910-A	1	Sp	1	1.7e-05	0.8	.	.	.	.	novel definition
PKQQAPASSSATEAAA	nonAla_run	3 or more AA in homogenous stretch (G,K, P, D, N, S, T)	4	16	0.8125	both	shared across genes (Cae), private to gene (Tri)	private to class (Cae+Tri)	shared across species (Cae+Tri)	g078	d01	t027	g078_d01	g078_d01_t027	.	3	FLAG_B_2654.1, FLAG_D_2357_4664, FLAG_E_unlinked_NTD_4141.1	3	Fl	1	2.1e-06	0.5	1	MaSp-g	1	Ma	1	5.6e-20	1	nonAla_run	3 or more AA in homogenous stretch (G,K, P, D, N, S, T)	g57_t16	Known + novel variants	g57
AGAGAGAGAGAGAGAGV	GA	multiple instances of GA repeat	4	17	1	both	shared across genes (Cae+Tri)	private to class (Cae), shared across classes (Tri)	shared across species (Cae+Tri)	g026	d06	t006	g026_d06	g026_d06_t006	.	2	MiSp_A_589, MiSp_B_1006	2	Mi	1	2.914e-18	0.9706	2	MiSp-a, Sp-14910-A	2	Mi, Sp	2	1.6555e-07	0.58825	.	.	.	.	g47
AGSGAGAGAGAGAGAGAGAGA	GA	multiple instances of GA repeat	4	21	1	both	private to gene (Cae), shared across genes (Tri)	private to class (Cae), shared across classes (Tri)	shared across species (Cae+Tri)	g026	d06	t013	g026_d06	g026_d06_t013	.	2	MiSp_A_589	1	Mi	1	8.1e-25	1	2	MiSp-a, Sp-14910-A	2	Mi, Sp	2	4.85e-12	0.6667	.	.	.	.	g47
FASVISNALANSL	FASVIxxALANxL	FASVIxxALANxL containing	4	13	0.538462	both	shared across genes (Cae+Tri)	shared across classes (Cae+Tri)	shared across species (Cae+Tri)	g021	d01	t002	g021_d01	g021_d01_t002	.	2	MaSp3_A_533.1, PySp1_955_7062	2	Ma, Py	2	1.95e-06	0.76925	2	FLAG-a, TuSp	2	Fl, Tu	2	3.416e-06	0.57695	.	.	.	.	novel definition
GAFTTPGSFP	GAxxTPGxIP	GAFxTPGxIP containing (x = I, M, S, T)	4	10	0.6	both	shared across genes (Cae+Tri)	shared across classes (Cae+Tri)	shared across species (Cae+Tri)	g028	d01	t004	g028_d01	g028_d01_t004	.	2	AgSp1_A_linked_2675_705, Sp_81.2_5803-like	2	Ag, SpL	2	4.4e-06	0.75	2	AgSp-c, FLAG-b	2	Ag, Fl	2	2.7855e-06	0.65	.	.	.	.	novel definition
GASASSA	polyAla+GA	stretches of Alanine, with GA repetitive flanks [variant]	4	7	1	both	shared across genes (Cae+Tri)	private to class (Cae), shared across classes (Tri)	shared across species (Cae+Tri)	g088	d02	t001	g088_d02	g088_d02_t001	variant	2	MaSp1_A_2064, MaSp2_A_1262	2	Ma	1	6.0055e-06	0.85715	2	MaSp-a, Sp-5803	2	Ma, Sp	2	3.74e-06	0.7857	.	.	.	.	novel definition
GGAGGAL	GA	multiple instances of GA repeat	4	7	0.857143	both	shared across genes (Cae), private to gene (Tri)	private to class (Cae+Tri)	shared across species (Cae+Tri)	g026	d06	t057	g026_d06	g026_d06_t057	.	2	MaSp_120964_unlinked_CTD, MaSp_15192_unlinked_CTD	2	Ma	1	1.3e-05	0.7143	2	FLAG-b	1	Fl	1	9e-07	0.8571	.	.	.	.	g47
GGAGGYGGGSG	xGG_GGx	multiple xGG (x = A, D, F, G, I, K, L, M, N, P, R, S, T, V, Y)	4	11	1	both	shared across genes (Cae), private to gene (Tri)	private to class (Cae+Tri)	shared across species (Cae+Tri)	g123	d43	t072	g123_d43	g123_d43_t072	.	2	MiSp_A_589, MiSp_B_1006	2	Mi	1	1.2e-11	0.9091	2	FLAG-b	1	Fl	1	1.2e-06	0.6364	.	.	.	.	g49
GGGGDGY	nonAla_run	3 or more AA in homogenous stretch (G,K, P, D, N, S, T)	4	7	0.857143	both	shared across genes (Cae+Tri)	shared across classes (Cae+Tri)	shared across species (Cae+Tri)	g078	d01	t009	g078_d01	g078_d01_t009	.	2	AgSp1_A_linked_2675_705, MaSp1_D_3988	2	Ag, Ma	2	2.60135e-06	0.85715	2	AgSp-c, Sp-14910-A	2	Ag, Sp	2	4.55e-05	0.64285	.	.	.	.	g57
GGGSV	xGG_GGx	GGS (GGGS) containing	4	5	1	both	shared across genes (Cae+Tri)	shared across classes (Cae), private to class (Tri)	shared across species (Cae+Tri)	g123	d30	t011	g123_d30	g123_d30_t011	.	2	MaSp_3210.1_unlinked_NTD, MiSp_A_589	2	Ma, Mi	2	3.33e-05	0.9	2	MaSp-b, MaSp-c	2	Ma	1	6.5e-05	0.8	.	.	.	.	g19
GGPGGGSGG	xGG_GGx	multiple xGG (x = A, D, F, G, I, K, L, M, N, P, R, S, T, V, Y)	4	9	1	both	shared across genes (Cae), private to gene (Tri)	shared across classes (Cae), private to class (Tri)	shared across species (Cae+Tri)	g123	d43	t163	g123_d43	g123_d43_t163	.	2	FLAG_F_24, MaSp3_A_533.1	2	Fl, Ma	2	1.8145e-09	0.94445	2	MaSp3_Sp-74867	1	Ma	1	1.1e-07	0.7778	.	.	.	.	g49
GGSGGEL	xGG_GGx	multiple xGG (x = A, D, F, G, I, K, L, M, N, P, R, S, T, V, Y)	4	7	0.714286	both	shared across genes (Cae+Tri)	private to class (Cae), shared across classes (Tri)	shared across species (Cae+Tri)	g123	d43	t250	g123_d43	g123_d43_t250	.	2	MaSp1_A_2064, MaSp3_B_533.2	2	Ma	1	5.50485e-06	0.85715	2	FLAG-b, MaSp3_Sp-907	2	Fl, Ma	2	5.9e-07	0.8571	.	.	.	.	g49
GNPQNPGQ	GNPQxP	GNPQxP containing (x=N, Y)	4	8	0.75	both	shared across genes (Cae), private to gene (Tri)	shared across classes (Cae), private to class (Tri)	shared across species (Cae+Tri)	g034	d01	t001	g034_d01	g034_d01_t001	.	2	AgSp1_B_549.2, Sp_81.2_5803-like	2	Ag, SpL	2	1.65e-05	0.75	2	Sp-8175	1	Sp	1	1.687e-05	0.5625	.	.	.	.	novel definition
GPDGKINKI	GPDGxP	GPDGxP containing (x=K,Q,R,S,Y) [variant]	4	9	0.333333	both	private to gene (Cae+Tri)	private to class (Cae+Tri)	shared across species (Cae+Tri)	g035	d02	t005	g035_d02	g035_d02_t005	variant	2	AgSp1_A_linked_2675_705	1	Ag	1	6.2e-12	1	2	AgSp-c	1	Ag	1	1.9e-06	0.6667	.	.	.	.	novel definition
GPGTTPGAKT	GTrich	GPGTTPG containing	4	10	0.6	both	private to gene (Cae+Tri)	private to class (Cae+Tri)	shared across species (Cae+Tri)	g054	d01	t004	g054_d01	g054_d01_t004	.	2	AgSp1_A_linked_2675_705	1	Ag	1	7.6e-13	1	2	AgSp-c	1	Ag	1	3.45004e-08	0.85	.	.	.	.	novel definition
GPSTSRGSS	xPSTSxxxx	xPSTSxxxx containing (x=A, G, L, P, R, S, V)	4	9	0.888889	both	private to gene (Cae), shared across genes (Tri)	private to class (Cae), shared across classes (Tri)	shared across species (Cae+Tri)	g125	d01	t004	g125_d01	g125_d01_t004	.	2	SpL_1872.1_final	1	SpL	1	2.2e-11	1	2	AcSp, MiSp-d	2	Ac, Mi	2	1.10012e-05	0.72225	.	.	.	.	novel definition
GPYGPRG	GPYGPxx	GPYGPxx containing (x=G, R, S, T, _)	4	7	1	both	shared across genes (Cae+Tri)	shared across classes (Cae+Tri)	shared across species (Cae+Tri)	g044	d01	t006	g044_d01	g044_d01_t006	.	2	MaSp4_B_3210.3, Sp_81.2_5803-like	2	Ma, SpL	2	2.10007e-05	0.7857	2	FLAG-b, MaSp-g	2	Fl, Ma	2	3.1e-06	0.7143	.	.	.	.	novel definition
GPYGPSG	GPYGPxx	GPYGPxx containing (x=G, R, S, T, _)	4	7	1	both	shared across genes (Cae), private to gene (Tri)	private to class (Cae+Tri)	shared across species (Cae+Tri)	g044	d01	t007	g044_d01	g044_d01_t007	.	2	MaSp4_A_3210.2, MaSp4_B_3210.3	2	Ma	1	2e-09	1	2	FLAG-a	1	Fl	1	9.6e-08	0.92855	.	.	.	.	novel definition
GSSGAF	SS_Srich	SS (SSS) containing	4	6	0.833333	both	shared across genes (Cae+Tri)	private to class (Cae), shared across classes (Tri)	shared across species (Cae+Tri)	g114	d04	t017	g114_d04	g114_d04_t017	.	2	MaSp4_A_3210.2, MaSp4_B_3210.3	2	Ma	1	5e-06	0.8333	2	AgSp-c, Sp-14910-A	2	Ag, Sp	2	5e-06	0.8333	.	.	.	.	g83
GSSGGS	SS_Srich	SS (SSS) containing	4	6	1	both	shared across genes (Cae+Tri)	shared across classes (Cae+Tri)	shared across species (Cae+Tri)	g114	d04	t019	g114_d04	g114_d04_t019	.	2	SpL_2234.2, TuSp1_509_1165	2	SpL, Tu	2	5.5e-06	0.8333	2	MaSp3_Sp-74867, PiSp	2	Ma, Py	2	8.2e-05	0.6667	.	.	.	.	g83
KTGEYTTGEY	DTxSYzTGEY	DTxSYzTGEY containing (x = E, G; z = T, P, Y) [variant]	4	10	0.4	both	private to gene (Cae+Tri)	private to class (Cae+Tri)	shared across species (Cae+Tri)	g014	d02	t009	g014_d02	g014_d02_t009	variant	2	AgSp1_A_linked_2675_705	1	Ag	1	2.4e-13	1	2	AgSp-c	1	Ag	1	1.3e-09	0.8	.	.	.	.	g08
NAGLGVGANLGL	GL	GL (GGL, GGGL) containing	4	12	0.583333	both	private to gene (Cae), shared across genes (Tri)	private to class (Cae), shared across classes (Tri)	shared across species (Cae+Tri)	g033	d01	t075	g033_d01	g033_d01_t075	.	2	SpL_133.2_1339-like	1	SpL	1	8.5e-06	0.75	2	AgSp-d, Sp-14910-A	2	Ag, Sp	2	1.20195e-05	0.58335	.	.	.	.	g20
NGPSGPSN	Nrich	NGPSxPSN containing (x=A, G)	4	8	0.75	both	shared across genes (Cae+Tri)	shared across classes (Cae), private to class (Tri)	shared across species (Cae+Tri)	g080	d01	t001	g080_d01	g080_d01_t001	.	2	FLAG_F_24, Sp_81.2_5803-like	2	Fl, SpL	2	7.85e-05	0.5	2	AgSp-b, AgSp-c	2	Ag	1	1.515e-05	0.625	.	.	.	.	novel definition
PDGQNPDQ	PDGQN	PDGQN containing	4	8	0.625	both	shared across genes (Cae+Tri)	shared across classes (Cae+Tri)	shared across species (Cae+Tri)	g081	d01	t001	g081_d01	g081_d01_t001	.	2	AgSp1_B_549.2, SpL_4399.2_8175-like	2	Ag, SpL	2	7.50002e-06	0.8125	2	AcSp, Sp-5803	2	Ac, Sp	2	1.765e-05	0.5625	.	.	.	.	novel definition
PPPLGAVK	Prich	high proportion of Proline	4	8	0.75	both	shared across genes (Cae+Tri)	shared across classes (Cae+Tri)	shared across species (Cae+Tri)	g089	d01	t002	g089_d01	g089_d01_t002	.	2	AgSp1_A_linked_2675_705, SpL_133.2_1339-like	2	Ag, SpL	2	6.50012e-06	0.8125	2	AgSp-c, Sp-1339	2	Ag, Sp	2	8.00011e-06	0.8125	.	.	.	.	g63
PSGRLPGYLP	A|G|P|Q|R|S|V|Y_rich	enrichment of A, G, P, Q, S, or Y residues (>50% length)	4	10	0.8	both	private to gene (Cae+Tri)	private to class (Cae+Tri)	shared across species (Cae+Tri)	g001	d01	t071	g001_d01	g001_d01_t071	.	2	AgSp1_A_linked_2675_705	1	Ag	1	5.5e-06	0.75	2	AgSp-c	1	Ag	1	1.015e-05	0.55	.	.	.	.	novel definition
RPSGPGSQ	GPxxQ	GPGxQ containing (x= A, E, G, K, PP, R, Q, S, _) [variant]	4	8	1	both	private to gene (Cae+Tri)	private to class (Cae+Tri)	shared across species (Cae+Tri)	g043	d02	t007	g043_d02	g043_d02_t007	variant	2	MaSp_809.2_unlinked_CTD	1	Ma	1	1.4e-10	1	2	MaSp-f	1	Ma	1	9.3e-07	0.6875	.	.	.	.	g26
SAAAASAAA	polyAla	stretches of Alanine, with substitutions (S, T, V, P, D, R, E, G)	4	9	1	both	private to gene (Cae+Tri)	private to class (Cae+Tri)	shared across species (Cae+Tri)	g086	d02	t050	g086_d02	g086_d02_t050	.	2	MaSp1_D_3988	1	Ma	1	6.1e-11	1	2	MaSp3_Sp-907	1	Ma	1	4.3e-09	0.8889	.	.	.	.	g62
SEEMLLGAPAP	A|G|P|Q|R|S|V|Y_rich	enrichment of A, G, P, Q, S, or Y residues (>50% length)	4	11	0.545455	both	shared across genes (Cae), private to gene (Tri)	private to class (Cae+Tri)	shared across species (Cae+Tri)	g001	d01	t093	g001_d01	g001_d01_t093	.	2	SpL_133.2_1339-like, Sp_81.2_5803-like	2	SpL	1	7e-06	0.77275	2	Sp-5803	1	Sp	1	4.76e-07	0.68185	.	.	.	.	novel definition
SFGGGGGDED	nonAla_run	3 or more AA in homogenous stretch (G,K, P, D, N, S, T)	4	10	0.6	both	shared across genes (Cae+Tri)	shared across classes (Cae+Tri)	shared across species (Cae+Tri)	g078	d01	t035	g078_d01	g078_d01_t035	.	2	Sp_81.2_5803-like, SpL_2234.1	2	SpL	2	9.5e-06	0.75	2	AgSp-d, Sp-5803	2	Ag, Sp	2	3.6e-05	0.5	.	.	.	.	g57
SSFAAAAA	polyAla	stretches of Alanine, with substitutions (S, T, V, P, D, R, E, G)	4	8	0.875	both	shared across genes (Cae+Tri)	shared across classes (Cae), private to class (Tri)	shared across species (Cae+Tri)	g086	d02	t098	g086_d02	g086_d02_t098	.	2	MaSp1_D_3988, MiSp_D_unlinked_NTD_3690.1	2	Ma, Mi	2	1.25023e-06	0.875	2	MaSp-b, MaSp-f	2	Ma	1	5.3e-05	0.625	.	.	.	.	g62
SSITLGTF	SS_Srich	SS (SSS) containing	4	8	0.375	both	shared across genes (Cae+Tri)	shared across classes (Cae+Tri)	shared across species (Cae+Tri)	g114	d04	t063	g114_d04	g114_d04_t063	.	2	MaSp3_B_533.2, SpL_2234.1	2	Ma, SpL	2	1.45001e-05	0.8125	2	AcSp, FLAG-b	2	Ac, Fl	2	2.647e-05	0.6875	.	.	.	.	g83
TDLSSSS	SS_Srich	TDxSSSS containing (x=L, S, V)	4	7	0.571429	both	shared across genes (Cae+Tri)	shared across classes (Cae), private to class (Tri)	shared across species (Cae+Tri)	g114	d06	t001	g114_d06	g114_d06_t001	.	2	AcSp1_330_3732, MiSp_A_589	2	Ac, Mi	2	1.55041e-05	0.85715	2	MaSp-g, MaSp-h	2	Ma	1	1.5895e-05	0.7857	.	.	.	.	novel definition
TVTENISVTV	TxxDNxSVxV	TxxDNxSVxV containing (x=A, I, L, N, S, T, V), FLAG spacer	4	10	0.4	both	shared across genes (Cae+Tri)	private to class (Cae+Tri)	shared across species (Cae+Tri)	g119	d01	t010	g119_d01	g119_d01_t010	.	2	FLAG_B_2654.1, FLAG_D_2357_4664	2	Fl	1	6.6e-13	1	2	FLAG-a, FLAG-b	2	Fl	1	1.77e-06	0.6	.	.	.	.	novel definition
VSAVSTTVF	polyAla_MaSp4	stretches of Alanine, observed in MaSp4 (with I, S, T, and V replacements for A)	4	9	0.666667	both	private to gene (Cae), shared across genes (Tri)	private to class (Cae), shared across classes (Tri)	shared across species (Cae+Tri)	g087	d01	t011	g087_d01	g087_d01_t011	.	2	MaSp4_B_3210.3	1	Ma	1	1.5e-11	1	2	MaSp-f, PiSp	2	Ma, Py	2	2.375e-05	0.61115	.	.	.	.	novel definition
YNGNNRMSN	Nrich	YNxNNRMxx containing (x=K, L, N, R, S)	4	9	0.444444	both	shared across genes (Cae), private to gene (Tri)	shared across classes (Cae), private to class (Tri)	shared across species (Cae+Tri)	g080	d05	t003	g080_d05	g080_d05_t003	.	2	AgSp_549.1_unlinked_CTD, MaSp4_A_3210.2	2	Ag, Ma	2	1.15e-05	0.7778	2	Sp-14910-A	1	Sp	1	7.45e-06	0.5556	.	.	.	.	novel definition
AGTAA	A|G|P|Q|R|S|V|Y_rich	enrichment of A, G, P, Q, S, or Y residues (>50% length)	4	5	0.8	both	shared across genes (Cae+Tri)	shared across classes (Cae+Tri)	shared across species (Cae+Tri)	g001	d01	t004	g001_d01	g001_d01_t004	.	2	MaSp3_A_533.1, MiSp_D_unlinked_NTD_3690.1	2	Ma, Mi	2	1.23e-05	0.9	2	AcSp, MaSp3_Sp-907	2	Ac, Ma	2	2.3e-05	0.8	G+Arich	single G, but A-rich	g13_t01	Known + novel variants	novel definition
AGAGAAAAGAGA	polyAla+GA	stretches of Alanine, with GA repetitive flanks	4	12	1	both	private to gene (Cae), shared across genes (Tri)	private to class (Cae+Tri)	shared across species (Cae+Tri)	g088	d01	t020	g088_d01	g088_d01_t020	.	1	MiSp_B_1006	1	Mi	1	1.9e-14	1	3	MiSp-c, MiSp-d	2	Mi	1	1.30633e-12	0.944467	.	.	.	.	novel definition
AGAGAAAGAGAGA	polyAla+GA	stretches of Alanine, with GA repetitive flanks	4	13	1	both	private to gene (Cae), shared across genes (Tri)	private to class (Cae+Tri)	shared across species (Cae+Tri)	g088	d01	t025	g088_d01	g088_d01_t025	.	1	MiSp_B_1006	1	Mi	1	1.3e-15	1	3	MiSp-a, MiSp-d	2	Mi	1	5.66753e-12	0.948733	.	.	.	.	novel definition
AGAGAGAAAATGAGAGA	polyAla+GA	stretches of Alanine, with GA repetitive flanks	4	17	0.941176	both	private to gene (Cae+Tri)	private to class (Cae+Tri)	shared across species (Cae+Tri)	g088	d01	t040	g088_d01	g088_d01_t040	.	1	MiSp_B_1006	1	Mi	1	2.9e-20	1	3	MaSp-g	1	Ma	1	1.18667e-09	0.6471	.	.	.	.	novel definition
AGSGGGAGAGTGAGA	GA	multiple instances of GA repeat	4	15	0.933333	both	private to gene (Cae), shared across genes (Tri)	private to class (Cae), shared across classes (Tri)	shared across species (Cae+Tri)	g026	d06	t024	g026_d06	g026_d06_t024	.	1	MiSp_3639	1	Mi	1	4.8e-18	1	3	AgSp-c, MiSp-c	2	Ag, Mi	2	1.61187e-07	0.644433	.	.	.	.	g47
GAGDASGGGG	xGAGx	GAGDx containing (x=A, G)	4	10	0.9	both	private to gene (Cae), shared across genes (Tri)	private to class (Cae), shared across classes (Tri)	shared across species (Cae+Tri)	g122	d01	t001	g122_d01	g122_d01_t001	.	1	SpL_2234.2	1	SpL	1	2.2e-12	1	3	MaSp-g, MiSp-c, Sp-14910-B	3	Ma, Mi, Sp	3	3.09667e-06	0.666667	.	.	.	.	novel definition
GGMGGVEPGG	xGG_GGx	multiple xGG (x = A, D, F, G, I, K, L, M, N, P, R, S, T, V, Y)	4	10	0.8	both	private to gene (Cae), shared across genes (Tri)	private to class (Cae+Tri)	shared across species (Cae+Tri)	g123	d43	t136	g123_d43	g123_d43_t136	.	1	FLAG_B_2654.1	1	Fl	1	5.2e-13	1	3	MiSp-b, MiSp-c, MiSp-d	3	Mi	1	1.4e-05	0.5	.	.	.	.	g49
GGPGGSGP	xGG_GGx	multiple xGG (x = A, D, F, G, I, K, L, M, N, P, R, S, T, V, Y)	4	8	1	both	private to gene (Cae+Tri)	private to class (Cae+Tri)	shared across species (Cae+Tri)	g123	d43	t180	g123_d43	g123_d43_t180	.	1	FLAG_E_unlinked_NTD_4141.1	1	Fl	1	2.1e-08	0.875	3	FLAG-a	1	Fl	1	4.77e-07	0.791667	.	.	.	.	g49
GGYDPGGQ	xGG_GGx	multiple xGG (x = A, D, F, G, I, K, L, M, N, P, R, S, T, V, Y)	4	8	0.875	both	private to gene (Cae), shared across genes (Tri)	private to class (Cae), shared across classes (Tri)	shared across species (Cae+Tri)	g123	d43	t287	g123_d43	g123_d43_t287	.	1	MaSp_809.2_unlinked_CTD	1	Ma	1	8e-11	1	3	FLAG-b, MaSp-g	2	Fl, Ma	2	4.39333e-06	0.666667	.	.	.	.	g49
GGYGPGGS	xGG_GGx	multiple xGG (x = A, D, F, G, I, K, L, M, N, P, R, S, T, V, Y)	4	8	1	both	private to gene (Cae+Tri)	private to class (Cae+Tri)	shared across species (Cae+Tri)	g123	d43	t310	g123_d43	g123_d43_t310	.	1	MaSp_809.2_unlinked_CTD	1	Ma	1	1.9e-10	1	3	FLAG-a	1	Fl	1	4.04397e-07	0.875	.	.	.	.	g49
GISGGSS	xGG_GGx	GGS (GGGS) containing	4	7	0.857143	both	private to gene (Cae), shared across genes (Tri)	private to class (Cae), shared across classes (Tri)	shared across species (Cae+Tri)	g123	d30	t030	g123_d30	g123_d30_t030	.	1	FLAG_F_24	1	Fl	1	7.5e-09	1	3	MaSp3_Sp-74867, MaSp3_Sp-907, Sp-8175	3	Ma, Sp	2	3.36e-05	0.619033	.	.	.	.	g19
GPDGKINKIIVPT	GPDGxP	GPDGxP containing (x=K,Q,R,S,Y) [variant]	4	13	0.384615	both	private to gene (Cae+Tri)	private to class (Cae+Tri)	shared across species (Cae+Tri)	g035	d02	t006	g035_d02	g035_d02_t006	variant	1	AgSp1_A_linked_2675_705	1	Ag	1	6.8e-17	1	3	AgSp-c	1	Ag	1	1.66233e-11	0.794867	.	.	.	.	novel definition
GPDGNPIHVEPA	GPDGxP	GPDGxP containing (x=K,Q,R,S,Y)	4	12	0.583333	both	private to gene (Cae+Tri)	private to class (Cae+Tri)	shared across species (Cae+Tri)	g035	d01	t014	g035_d01	g035_d01_t014	.	1	AgSp1_A_linked_2675_705	1	Ag	1	5.5e-16	1	3	AgSp-c	1	Ag	1	1.97334e-10	0.8611	.	.	.	.	novel definition
GPGTTPGFQT	GTrich	GPGTTPG containing	4	10	0.6	both	private to gene (Cae+Tri)	private to class (Cae+Tri)	shared across species (Cae+Tri)	g054	d01	t007	g054_d01	g054_d01_t007	.	1	AgSp1_A_linked_2675_705	1	Ag	1	2.9e-13	1	3	AgSp-c	1	Ag	1	5.1e-11	0.9	.	.	.	.	novel definition
GPGTTPGVVT	GTrich	GPGTTPG containing	4	10	0.7	both	private to gene (Cae+Tri)	private to class (Cae+Tri)	shared across species (Cae+Tri)	g054	d01	t017	g054_d01	g054_d01_t017	.	1	AgSp1_A_linked_2675_705	1	Ag	1	7.4e-13	1	3	AgSp-c	1	Ag	1	8.36667e-11	0.9	.	.	.	.	novel definition
GTGEIPVM	unassigned	no obvious grouping	4	8	0.5	both	private to gene (Cae), shared across genes (Tri)	private to class (Cae), shared across classes (Tri)	shared across species (Cae+Tri)	g140	d01	t017	g140_d01	g140_d01_t017	.	1	AgSp1_A_linked_2675_705	1	Ag	1	7.5e-11	1	3	AgSp-a, AgSp-c, Sp-8175	3	Ag, Sp	2	5.67033e-06	0.708333	.	.	.	.	g89
GTGGRGGN	xGG_GGx	multiple xGG (x = A, D, F, G, I, K, L, M, N, P, R, S, T, V, Y)	4	8	0.75	both	private to gene (Cae), shared across genes (Tri)	private to class (Cae), shared across classes (Tri)	shared across species (Cae+Tri)	g123	d43	t323	g123_d43	g123_d43_t323	.	1	MaSp3_A_533.1	1	Ma	1	2.3e-10	1	3	FLAG-b, Sp-1339	2	Fl, Sp	2	1.00633e-06	0.791667	.	.	.	.	g49
PGPRAVIN	A|G|P|Q|R|S|V|Y_rich	enrichment of A, G, P, Q, S, or Y residues (>50% length)	4	8	0.75	both	private to gene (Cae), shared across genes (Tri)	private to class (Cae), shared across classes (Tri)	shared across species (Cae+Tri)	g001	d01	t063	g001_d01	g001_d01_t063	.	1	AgSp1_A_linked_2675_705	1	Ag	1	1.1e-10	1	3	AgSp-c, Sp-1339, Sp-14910-B	3	Ag, Sp	2	2.9e-05	0.583333	.	.	.	.	novel definition
SAAAASASS	polyAla	stretches of Alanine, with substitutions (S, T, V, P, D, R, E, G)	4	9	1	both	private to gene (Cae), shared across genes (Tri)	private to class (Cae+Tri)	shared across species (Cae+Tri)	g086	d02	t052	g086_d02	g086_d02_t052	.	1	MaSp3_A_533.1	1	Ma	1	6.2e-11	1	3	MaSp-d, MaSp-g	2	Ma	1	3.91667e-07	0.740767	.	.	.	.	g62
SASAASAAAAA	polyAla	stretches of Alanine, with substitutions (S, T, V, P, D, R, E, G)	4	11	1	both	private to gene (Cae+Tri)	private to class (Cae+Tri)	shared across species (Cae+Tri)	g086	d02	t083	g086_d02	g086_d02_t083	.	1	MaSp2_A_1262	1	Ma	1	3.3e-13	1	3	MaSp-h	1	Ma	1	1.4e-09	0.8182	.	.	.	.	g62
SPEGTPGSPN	GTrich	GPGTTPG containing [variant]	4	10	0.7	both	private to gene (Cae), shared across genes (Tri)	private to class (Cae), shared across classes (Tri)	shared across species (Cae+Tri)	g054	d02	t055	g054_d02	g054_d02_t055	variant	1	AgSp1_A_linked_2675_705	1	Ag	1	5.8e-13	1	3	AgSp-a, AgSp-c, Sp-8175	3	Ag, Sp	2	1.53333e-05	0.666667	.	.	.	.	novel definition
STPSE	SS_Srich	high proportion of Serine	4	5	0.6	both	private to gene (Cae), shared across genes (Tri)	private to class (Cae), shared across classes (Tri)	shared across species (Cae+Tri)	g114	d01	t001	g114_d01	g114_d01_t001	.	1	Sp_81.2_5803-like	1	SpL	1	1e-06	1	3	AgSp-d, Sp-5803	2	Ag, Sp	2	3.76667e-05	0.8	.	.	.	.	g72
TPKGPQGP	TPx	TPKx containing (x=D, G, P, Q, S, V)	4	8	0.75	both	private to gene (Cae+Tri)	private to class (Cae+Tri)	shared across species (Cae+Tri)	g116	d02	t005	g116_d02	g116_d02_t005	.	1	AgSp1_A_linked_2675_705	1	Ag	1	8.8e-11	1	3	AgSp-c	1	Ag	1	8.52933e-07	0.75	.	.	.	.	novel definition
TTTSATSVQS	Trich	TTxxTTSxxS containing (x=A, P, Q, R, S, V)	4	10	0.6	both	private to gene (Cae), shared across genes (Tri)	private to class (Cae), shared across classes (Tri)	shared across species (Cae+Tri)	g117	d01	t003	g117_d01	g117_d01_t003	.	1	AcSp1_330_3732	1	Ac	1	9.5e-13	1	3	MaSp-b, MaSp-c, TuSp	3	Ma, Tu	2	1.30333e-05	0.533333	.	.	.	.	novel definition
TVFDNISITV	TxxDNxSVxV	TxxDNxSVxV containing (x=A, I, L, N, S, T, V), FLAG spacer [variant]	4	10	0.3	both	private to gene (Cae), shared across genes (Tri)	private to class (Cae+Tri)	shared across species (Cae+Tri)	g119	d02	t005	g119_d02	g119_d02_t005	variant	1	FLAG_A_1377	1	Fl	1	3.3e-13	1	3	Sp-1339, Sp-14910-B, Sp-8175	3	Sp	1	7.1e-06	0.566667	.	.	.	.	novel definition
GGDAGY	xGG_GGx	GGDAG containing	4	6	0.833333	both	private to gene (Cae+Tri)	private to class (Cae+Tri)	shared across species (Cae+Tri)	g123	d09	t003	g123_d09	g123_d09_t003	.	1	FLAG_F_24	1	Fl	1	4.7e-05	0.6667	3	AcSp	1	Ac	1	5.94e-07	0.944433	GGDAG	GGDAG containing	g16_t02	Novel	g16
GSGGYGQ	GxGGx	GSGGY containing	4	7	1	both	private to gene (Cae), shared across genes (Tri)	private to class (Cae+Tri)	shared across species (Cae+Tri)	g059	d11	t002	g059_d11	g059_d11_t002	.	1	MaSp3_A_533.1	1	Ma	1	1.4e-05	0.7143	3	MaSp-a, MaSp-d	2	Ma	1	9.50767e-07	0.857133	GxGGx	GSGGY containing	g34_t01	Known + novel variants	g34
SSSPPSTRS	nonAla_run	3 or more AA in homogenous stretch (G,K, P, D, N, S, T)	4	9	0.888889	both	private to gene (Cae+Tri)	private to class (Cae+Tri)	shared across species (Cae+Tri)	g078	d01	t043	g078_d01	g078_d01_t043	.	1	FLAG_A_1377	1	Fl	1	3.5e-06	0.6667	3	PiSp	1	Py	1	1.13334e-06	0.8889	nonAla_run	3 or more AA in homogenous stretch (G,K, P, D, N, S, T)	g57_t14	Known + novel variants	g57
SATAAAAS	polyAla	stretches of Alanine, with substitutions (S, T, V, P, D, R, E, G)	4	8	0.875	both	private to gene (Cae+Tri)	private to class (Cae+Tri)	shared across species (Cae+Tri)	g086	d02	t091	g086_d02	g086_d02_t091	.	1	SpL_1872.1_final	1	SpL	1	1.7e-05	0.625	3	MaSp-d	1	Ma	1	2.04467e-08	0.958333	polyAla	stretches of Alanine, with substitutions (S, T, V, P, D, R)	g62_t07	Known	g62
DYSGQVEY	A|G|P|Q|R|S|V|Y_rich	enrichment of A, G, P, Q, S, or Y residues (>50% length)	4	8	0.75	both	private to gene (Cae), shared across genes (Tri)	private to class (Cae), shared across classes (Tri)	shared across species (Cae+Tri)	g001	d01	t011	g001_d01	g001_d01_t011	.	1	SpL_4399.2_8175-like	1	SpL	1	7.6e-05	0.5	3	MiSp-a, Sp-5803	2	Mi, Sp	2	1.16671e-05	0.791667	unassigned	no obvious grouping	g89_t38	Unassigned	novel definition
GSENMQP	A|G|P|Q|R|S|V|Y_rich	enrichment of A, G, P, Q, S, or Y residues (>50% length)	4	7	0.571429	both	private to gene (Cae+Tri)	private to class (Cae+Tri)	shared across species (Cae+Tri)	g001	d01	t042	g001_d01	g001_d01_t042	.	1	AgSp1_C_549.3	1	Ag	1	9.4e-05	0.5714	3	Sp-5803	1	Sp	1	3.60002e-05	0.714267	unassigned	no obvious grouping	g89_t52	Unassigned	novel definition
AEAAA	polyAla	stretches of Alanine, with substitutions (S, T, V, P, D, R, E, G)	3	5	0.8	Trichonephila	shared across genes (Tri)	shared across classes (Tri)	private to species (Tri)	g086	d02	t019	g086_d02	g086_d02_t019	.	.	.	.	.	.	.	.	3	FLAG-a, MiSp-b, MiSp-d	3	Fl, Mi	2	9.2e-05	0.8	.	.	.	.	g62
AGAGAAAAAAGAGAGA	polyAla+GA	stretches of Alanine, with GA repetitive flanks	3	16	1	Trichonephila	shared across genes (Tri)	shared across classes (Tri)	private to species (Tri)	g088	d01	t014	g088_d01	g088_d01_t014	.	.	.	.	.	.	.	.	3	MaSp-h, MiSp-b	2	Ma, Mi	2	3.96817e-10	0.729167	.	.	.	.	novel definition
AGSGAVAGAAAGAGA	polyAla+GA	stretches of Alanine, with GA repetitive flanks	3	15	1	Trichonephila	private to gene (Tri)	private to class (Tri)	private to species (Tri)	g088	d01	t071	g088_d01	g088_d01_t071	.	.	.	.	.	.	.	.	3	MiSp-a	1	Mi	1	3.92667e-11	0.777767	.	.	.	.	novel definition
DSGGY	DQGGY	DQGGY containing [variant]	3	5	0.8	Trichonephila	shared across genes (Tri)	shared across classes (Tri)	private to species (Tri)	g012	d02	t001	g012_d02	g012_d02_t001	variant	.	.	.	.	.	.	.	3	AcSp, AgSp-d, MaSp-f	3	Ac, Ag, Ma	3	1.15333e-05	0.866667	.	.	.	.	g05
GGAGGYGGA	xGG_GGx	multiple xGG (x = A, D, F, G, I, K, L, M, N, P, R, S, T, V, Y)	3	9	1	Trichonephila	private to gene (Tri)	private to class (Tri)	private to species (Tri)	g123	d43	t069	g123_d43	g123_d43_t069	.	.	.	.	.	.	.	.	3	FLAG-b	1	Fl	1	9.42e-08	0.814833	.	.	.	.	g49
GGLGGM	xGG_GGx	multiple xGG (x = A, D, F, G, I, K, L, M, N, P, R, S, T, V, Y)	3	6	0.666667	Trichonephila	shared across genes (Tri)	private to class (Tri)	private to species (Tri)	g123	d43	t120	g123_d43	g123_d43_t120	.	.	.	.	.	.	.	.	3	MiSp-b, MiSp-c, MiSp-d	3	Mi	1	5.8e-05	0.6667	.	.	.	.	g49
GGPGAA	xGG_GGx	GGP (GGGP) containing	3	6	1	Trichonephila	private to gene (Tri)	private to class (Tri)	private to species (Tri)	g123	d26	t009	g123_d26	g123_d26_t009	.	.	.	.	.	.	.	.	3	MaSp-g	1	Ma	1	1.29333e-06	0.944433	.	.	.	.	novel definition
GGRYGSG	xGG_GGx	multiple xGG (x = A, D, F, G, I, K, L, M, N, P, R, S, T, V, Y)	3	7	1	Trichonephila	shared across genes (Tri)	shared across classes (Tri)	private to species (Tri)	g123	d43	t248	g123_d43	g123_d43_t248	.	.	.	.	.	.	.	.	3	MaSp-d, Sp-14910-A	2	Ma, Sp	2	1.32e-06	0.8095	.	.	.	.	g49
SAAAASAT	polyAla	stretches of Alanine, with substitutions (S, T, V, P, D, R, E, G)	3	8	0.875	Trichonephila	shared across genes (Tri)	shared across classes (Tri)	private to species (Tri)	g086	d02	t053	g086_d02	g086_d02_t053	.	.	.	.	.	.	.	.	3	MaSp-g, Sp-1339	2	Ma, Sp	2	2.96667e-06	0.75	.	.	.	.	g62
AISSAIGNVLARSGSISE	AISSAIGNVLxxxGSISE	AISSAIGNVLxxxGSISE	3	18	0.666667	Trichonephila	shared across genes (Tri)	private to class (Tri)	private to species (Tri)	g004	d01	t001	g004_d01	g004_d01_t001	.	.	.	.	.	.	.	.	3	MiSp-b, MiSp-c	2	Mi	1	5.05355e-18	0.944433	AISSAIGNVLxxxGSISE	AISSAIGNVLxxxGSISE	g02_t01	Known + novel variants	g02
DQGGYGGQQGS	DQGGY	DQGGYGGQQG containing	3	11	0.909091	Trichonephila	private to gene (Tri)	private to class (Tri)	private to species (Tri)	g012	d03	t001	g012_d03	g012_d03_t001	.	.	.	.	.	.	.	.	3	MaSp-a	1	Ma	1	7.32e-08	0.7879	DQGGY	DQGGYGGQQG containing	g06_t02	Known + novel variants	g06
FEQEGELIYNGKNNK	FxQEGELIYNGKNNK	FxQEGELIYNGKNNK	3	15	0.266667	Trichonephila	private to gene (Tri)	private to class (Tri)	private to species (Tri)	g025	d01	t001	g025_d01	g025_d01_t001	.	.	.	.	.	.	.	.	3	Sp-14910-B	1	Sp	1	1.3e-10	0.8889	FxQEGELIYNGKNNK	FxQEGELIYNGKNNK	g12_t02	Novel	g12
LLLGGNNGGELGN	xGG_GGx	multiple xGG (x = A, D, F, G, I, K, L, M, N, P, R, S, T, V, Y)	3	13	0.384615	Trichonephila	private to gene (Tri)	private to class (Tri)	private to species (Tri)	g123	d43	t331	g123_d43	g123_d43_t331	.	.	.	.	.	.	.	.	3	AgSp-b	1	Ag	1	4.83333e-09	0.8205	xGG_GGx	GGN containing	g17_t03	Known + novel variants	g49
GPRQQ	GPxxQ	GPGxQ containing (x= A, E, G, K, PP, R, Q, S, _)	3	5	1	Trichonephila	shared across genes (Tri)	private to class (Tri)	private to species (Tri)	g043	d01	t012	g043_d01	g043_d01_t012	.	.	.	.	.	.	.	.	3	MaSp-g, MaSp-h	2	Ma	1	3e-07	1	GPxxQ	GPxQQ containing (x = PP, -, S, R)	g28_t03	Known + novel variants	g26
GSGGSGGD	xGG_GGx	GSGGxzGD containing (x = P, S; z = D, G)	3	8	0.875	Trichonephila	private to gene (Tri)	private to class (Tri)	private to species (Tri)	g123	d38	t003	g123_d38	g123_d38_t003	.	.	.	.	.	.	.	.	3	MaSp-d	1	Ma	1	1.06333e-08	0.958333	xGG_GGx	GSGGxzGD containing (x = P, S; z = D, G)	g33_t02	Known + novel variants	g33
LQDYRPVAQ	LQDYxPVzQ	LQDYxPVzQ containing (x = G, R; z = V, A)	3	9	0.777778	Trichonephila	private to gene (Tri)	private to class (Tri)	private to species (Tri)	g072	d01	t002	g072_d01	g072_d01_t002	.	.	.	.	.	.	.	.	3	MaSp-f	1	Ma	1	6.6687e-06	0.7778	LQDYxPVzQ	LQDYxPVzQ containing (x = G, R; z = V, A)	g44_t02	Novel	g44
MMFMPGEPGD	MMFMP	MMFMP containing	3	10	0.4	Trichonephila	private to gene (Tri)	private to class (Tri)	private to species (Tri)	g074	d01	t002	g074_d01	g074_d01_t002	.	.	.	.	.	.	.	.	3	Sp-5803	1	Sp	1	1.73333e-06	0.666667	MMFMP	MMFMP containing	g45_t02	Novel	g45
ESDSSSSEGFEFG	nonAla_run	3 or more AA in homogenous stretch (G,K, P, D, N, S, T)	3	13	0.538462	Trichonephila	shared across genes (Tri)	shared across classes (Tri)	private to species (Tri)	g078	d01	t004	g078_d01	g078_d01_t004	.	.	.	.	.	.	.	.	3	AgSp-b, Sp-5803	2	Ag, Sp	2	4.33333e-07	0.820533	nonAla_run	3 or more AA in homogenous stretch (G,K, P, D, N, S, T)	g57_t25	Known + novel variants	g57
SAGSRASA	SAGSxASA	SAGSxASA (x = G, R)	3	8	1	Trichonephila	shared across genes (Tri)	shared across classes (Tri)	private to species (Tri)	g111	d01	t002	g111_d01	g111_d01_t002	.	.	.	.	.	.	.	.	3	PiSp, Sp-14910-A	2	Py, Sp	2	5.66704e-06	0.875	SAGSxASA	SAGSxASA (x = G, R)	g67_t02	Known + novel variants	g67
SQVQQA	QSrich	SQxQQ (x = S, V)	3	6	1	Trichonephila	private to gene (Tri)	private to class (Tri)	private to species (Tri)	g101	d03	t004	g101_d03	g101_d03_t004	.	.	.	.	.	.	.	.	3	PiSp	1	Py	1	2.3e-08	1	SQ	SQxQQ (x = S, V)	g70_t02	Known	g69
STPIKGSSASAAST	SS_Srich	SS (SSS) containing	3	14	0.714286	Trichonephila	private to gene (Tri)	private to class (Tri)	private to species (Tri)	g114	d04	t069	g114_d04	g114_d04_t069	.	.	.	.	.	.	.	.	3	Sp-5803	1	Sp	1	2.36667e-11	0.857133	xSS_Srich	high proportion of Serine	g72_t07	Known + novel variants	g83
QSASTSTT	ST	ST containing	3	8	0.625	Trichonephila	shared across genes (Tri)	shared across classes (Tri)	private to species (Tri)	g115	d01	t004	g115_d01	g115_d01_t004	.	.	.	.	.	.	.	.	3	PiSp, TuSp	2	Py, Tu	2	1.49534e-05	0.791667	ST	ST containing	g73_t02	Known + novel variants	g73
SAGGY	xGG_GGx	GGY (GGGY) containing	3	5	1	Trichonephila	shared across genes (Tri)	private to class (Tri)	private to species (Tri)	g123	d35	t040	g123_d35	g123_d35_t040	.	.	.	.	.	.	.	.	3	MiSp-a, MiSp-c, MiSp-d	3	Mi	1	1.628e-05	0.866667	xGG_GGx	SxGGY containing (x = A, V)	g74_t01	Known + novel variants	novel definition
YGNPQFP	YGN	YGN containing	3	7	0.714286	Trichonephila	private to gene (Tri)	private to class (Tri)	private to species (Tri)	g135	d01	t002	g135_d01	g135_d01_t002	.	.	.	.	.	.	.	.	3	AgSp-a	1	Ag	1	2.196e-08	0.952367	YGN	YGN containing	g85_t01	Novel	g85
YGNHP	YGN	YGN containing	3	5	0.6	Trichonephila	private to gene (Tri)	private to class (Tri)	private to species (Tri)	g135	d01	t001	g135_d01	g135_d01_t001	.	.	.	.	.	.	.	.	3	AgSp-a	1	Ag	1	5.08e-06	0.933333	YGN	YGN containing	g85_t02	Novel	g85
YFNSQVV	A|G|P|Q|R|S|V|Y_rich	enrichment of A, G, P, Q, S, or Y residues (>50% length)	3	7	0.714286	Trichonephila	shared across genes (Tri)	shared across classes (Tri)	private to species (Tri)	g001	d01	t126	g001_d01	g001_d01_t126	.	.	.	.	.	.	.	.	3	PiSp, Sp-14910-B	2	Py, Sp	2	1.13338e-05	0.857133	unassigned	no obvious grouping	g89_t17	Unassigned	novel definition
SARATAGA	A|G|P|Q|R|S|V|Y_rich	enrichment of A, G, P, Q, S, or Y residues (>50% length)	3	8	0.875	Trichonephila	shared across genes (Tri)	shared across classes (Tri)	private to species (Tri)	g001	d01	t091	g001_d01	g001_d01_t091	.	.	.	.	.	.	.	.	3	MaSp-g, MiSp-b, PiSp	3	Ma, Mi, Py	3	3.56333e-05	0.666667	unassigned	no obvious grouping	g89_t20	Unassigned	novel definition
GTPGYRGAEFAYPGQQSS	QQ_SS	QQ and SS containing	3	18	0.833333	Trichonephila	private to gene (Tri)	private to class (Tri)	private to species (Tri)	g100	d01	t002	g100_d01	g100_d01_t002	.	.	.	.	.	.	.	.	3	AgSp-b	1	Ag	1	4.6691e-14	0.796267	unassigned	no obvious grouping	g89_t34	Unassigned	novel definition
VGSGA	A|G|P|Q|R|S|V|Y_rich	enrichment of A, G, P, Q, S, or Y residues (>50% length)	3	5	1	Trichonephila	shared across genes (Tri)	shared across classes (Tri)	private to species (Tri)	g001	d01	t119	g001_d01	g001_d01_t119	.	.	.	.	.	.	.	.	3	MaSp-b, MaSp-c, Sp-14910-B	3	Ma, Sp	2	1.64667e-05	0.933333	unassigned	no obvious grouping	g89_t53	Unassigned	novel definition
RANAP	A|G|P|Q|R|S|V|Y_rich	enrichment of A, G, P, Q, S, or Y residues (>50% length)	3	5	0.8	Trichonephila	shared across genes (Tri)	private to class (Tri)	private to species (Tri)	g001	d01	t082	g001_d01	g001_d01_t082	.	.	.	.	.	.	.	.	3	Sp-14910-A, Sp-5803	2	Sp	1	1.01e-05	0.933333	unassigned	no obvious grouping	g89_t57	Unassigned	novel definition
TSNPLTGT	PTrich	P + T rich	3	8	0.375	Trichonephila	private to gene (Tri)	private to class (Tri)	private to species (Tri)	g094	d01	t007	g094_d01	g094_d01_t007	.	.	.	.	.	.	.	.	3	Sp-8175	1	Sp	1	4.3341e-07	0.833333	unassigned	no obvious grouping	g89_t60	Unassigned	novel definition
AAGGAGAAGLA	GA	AAGxAG containing (x=D, G, R, S)	3	11	0.909091	Caerostris	private to gene (Cae)	private to class (Cae)	private to species (Cae)	g026	d01	t004	g026_d01	g026_d01_t004	.	3	TuSp1_509_1165	1	Tu	1	3.2e-13	1	.	.	.	.	.	.	.	.	.	.	.	novel definition
AGGAGGGF	xGG_GGx	multiple xGG (x = A, D, F, G, I, K, L, M, N, P, R, S, T, V, Y)	3	8	0.875	Caerostris	private to gene (Cae)	private to class (Cae)	private to species (Cae)	g123	d43	t003	g123_d43	g123_d43_t003	.	3	FLAG_D_2357_4664	1	Fl	1	3.4e-10	1	.	.	.	.	.	.	.	.	.	.	.	g49
AGSGAAAGAAAGA	polyAla+GA	stretches of Alanine, with GA repetitive flanks	3	13	1	Caerostris	shared across genes (Cae)	private to class (Cae)	private to species (Cae)	g088	d01	t064	g088_d01	g088_d01_t064	.	3	MiSp_A_589, MiSp_C_3690.2	2	Mi	1	1.85334e-10	0.8718	.	.	.	.	.	.	.	.	.	.	.	novel definition
APSGPGPQ	GPGPQ	GPGPQ containing (MaSp4)	3	8	1	Caerostris	shared across genes (Cae)	shared across classes (Cae)	private to species (Cae)	g038	d01	t001	g038_d01	g038_d01_t001	.	3	AgSp1_A_linked_2675_705, MaSp4_A_3210.2, MaSp4_B_3210.3	3	Ag, Ma	2	5.6676e-07	0.875	.	.	.	.	.	.	.	.	.	.	.	novel definition
AQALSAVGTGASTNAYANALANAVARAAANQ	AQSrich	AQALSAVGTGASTxAYANALAxAVARAAAxQ containing	3	31	0.741935	Caerostris	private to gene (Cae)	private to class (Cae)	private to species (Cae)	g005	d02	t001	g005_d02	g005_d02_t001	.	3	TuSp1_509_1165	1	Tu	1	6.8e-38	1	.	.	.	.	.	.	.	.	.	.	.	novel definition
AQALSAVGTGASTNAYANALANAVARAAASQ	AQSrich	AQALSAVGTGASTxAYANALAxAVARAAAxQ containing	3	31	0.774194	Caerostris	private to gene (Cae)	private to class (Cae)	private to species (Cae)	g005	d02	t002	g005_d02	g005_d02_t002	.	3	TuSp1_509_1165	1	Tu	1	1.1e-37	1	.	.	.	.	.	.	.	.	.	.	.	novel definition
ASAGAASAAAAGAAAGA	polyAla+GA	stretches of Alanine, with GA repetitive flanks	3	17	1	Caerostris	private to gene (Cae)	private to class (Cae)	private to species (Cae)	g088	d01	t075	g088_d01	g088_d01_t075	.	3	MiSp_A_589	1	Mi	1	4.2e-20	1	.	.	.	.	.	.	.	.	.	.	.	novel definition
ATPGTTSR	GTrich	GPGTTPG containing [variant]	3	8	0.625	Caerostris	private to gene (Cae)	private to class (Cae)	private to species (Cae)	g054	d02	t001	g054_d02	g054_d02_t001	variant	3	Sp_81.2_5803-like	1	SpL	1	6.20067e-07	0.833333	.	.	.	.	.	.	.	.	.	.	.	novel definition
AVAASGAGA	polyAla+GA	stretches of Alanine, with GA repetitive flanks	3	9	1	Caerostris	shared across genes (Cae)	shared across classes (Cae)	private to species (Cae)	g088	d01	t076	g088_d01	g088_d01_t076	.	3	MaSp_120964_unlinked_CTD, MaSp_15192_unlinked_CTD, MiSp_A_589	3	Ma, Mi	2	8.4e-07	0.6667	.	.	.	.	.	.	.	.	.	.	.	novel definition
DFPGVS	GVx	GVx containing (x = G, P, S, Y)	3	6	0.666667	Caerostris	shared across genes (Cae)	shared across classes (Cae)	private to species (Cae)	g058	d01	t001	g058_d01	g058_d01_t001	.	3	MaSp_120964_unlinked_CTD, MaSp_15192_unlinked_CTD, MiSp_A_589	3	Ma, Mi	2	1.6e-06	0.8333	.	.	.	.	.	.	.	.	.	.	.	novel definition
DGFGGPGA	xGG_GGx	multiple xGG (x = A, D, F, G, I, K, L, M, N, P, R, S, T, V, Y)	3	8	0.75	Caerostris	shared across genes (Cae)	shared across classes (Cae)	private to species (Cae)	g123	d43	t011	g123_d43	g123_d43_t011	.	3	AgSp1_C_549.3, FLAG_B_2654.1	2	Ag, Fl	2	2.26668e-05	0.833333	.	.	.	.	.	.	.	.	.	.	.	g49
GAGAGAGAAAAGAGAGAGA	polyAla+GA	stretches of Alanine, with GA repetitive flanks	3	19	1	Caerostris	shared across genes (Cae)	private to class (Cae)	private to species (Cae)	g088	d01	t083	g088_d01	g088_d01_t083	.	3	MiSp_3639, MiSp_A_589, MiSp_B_1006	3	Mi	1	1.4e-08	0.631567	.	.	.	.	.	.	.	.	.	.	.	novel definition
GAGGMAPVA	xGG_GGx	GGM (GGGM) containing	3	9	0.888889	Caerostris	shared across genes (Cae)	shared across classes (Cae)	private to species (Cae)	g123	d23	t004	g123_d23	g123_d23_t004	.	3	FLAG_B_2654.1, SpL_133.2_1339-like, Sp_81.2_5803-like	3	Fl, SpL	2	3.33334e-06	0.740767	.	.	.	.	.	.	.	.	.	.	.	novel definition
GAGQVTGGGQGAGGQ	xGG_GGx	GGGQGA containing	3	15	0.933333	Caerostris	private to gene (Cae)	private to class (Cae)	private to species (Cae)	g123	d13	t006	g123_d13	g123_d13_t006	.	3	MiSp_C_3690.2	1	Mi	1	7.3e-19	1	.	.	.	.	.	.	.	.	.	.	.	novel definition
GAGSGAGVGAGG	GxGxGAGV	GxGxGAGV containing	3	12	1	Caerostris	private to gene (Cae)	private to class (Cae)	private to species (Cae)	g060	d01	t005	g060_d01	g060_d01_t005	.	3	MiSp_4296	1	Mi	1	9.00047e-11	0.888867	.	.	.	.	.	.	.	.	.	.	.	novel definition
GAPGAPGAP	GA	multiple instances of GA repeat	3	9	1	Caerostris	shared across genes (Cae)	private to class (Cae)	private to species (Cae)	g026	d06	t045	g026_d06	g026_d06_t045	.	3	FLAG_C_unlinked_NTD_2654.2, FLAG_D_2357_4664, FLAG_E_unlinked_NTD_4141.1	3	Fl	1	8.72333e-10	0.925933	.	.	.	.	.	.	.	.	.	.	.	g47
GFTGSS	GFTG	GFTG containing	3	6	0.666667	Caerostris	private to gene (Cae)	private to class (Cae)	private to species (Cae)	g032	d01	t007	g032_d01	g032_d01_t007	.	3	FLAG_F_24	1	Fl	1	6.2e-08	1	.	.	.	.	.	.	.	.	.	.	.	novel definition
GFTGTS	GFTG	GFTG containing	3	6	0.5	Caerostris	shared across genes (Cae)	shared across classes (Cae)	private to species (Cae)	g032	d01	t008	g032_d01	g032_d01_t008	.	3	FLAG_F_24, Sp_81.2_5803-like	2	Fl, SpL	2	4.7e-06	0.8889	.	.	.	.	.	.	.	.	.	.	.	novel definition
GGAGAG	GA	multiple instances of GA repeat	3	6	1	Caerostris	shared across genes (Cae)	shared across classes (Cae)	private to species (Cae)	g026	d06	t049	g026_d06	g026_d06_t049	.	3	FLAG_A_1377, SpL_2234.3	2	Fl, SpL	2	1.2e-07	1	.	.	.	.	.	.	.	.	.	.	.	g47
GGAGGRGGYGSG	xGG_GGx	multiple xGG (x = A, D, F, G, I, K, L, M, N, P, R, S, T, V, Y)	3	12	1	Caerostris	shared across genes (Cae)	shared across classes (Cae)	private to species (Cae)	g123	d43	t056	g123_d43	g123_d43_t056	.	3	MaSp1_D_3988, MiSp_3639	2	Ma, Mi	2	3e-08	0.8889	.	.	.	.	.	.	.	.	.	.	.	g49
GGAGGSL	xGG_GGx	multiple xGG (x = A, D, F, G, I, K, L, M, N, P, R, S, T, V, Y)	3	7	0.857143	Caerostris	shared across genes (Cae)	private to class (Cae)	private to species (Cae)	g123	d43	t063	g123_d43	g123_d43_t063	.	3	FLAG_A_1377, FLAG_D_2357_4664	2	Fl	1	1.1e-08	1	.	.	.	.	.	.	.	.	.	.	.	g49
GGAYGGSAGSA	xGG_GGx	GGAYG containing	3	11	1	Caerostris	shared across genes (Cae)	private to class (Cae)	private to species (Cae)	g123	d07	t003	g123_d07	g123_d07_t003	.	3	MiSp_264638, MiSp_C_3690.2, MiSp_D_unlinked_NTD_3690.1	3	Mi	1	1.1e-13	1	.	.	.	.	.	.	.	.	.	.	.	novel definition
GGDDGF	xGG_GGx	GGDAG containing [variant]	3	6	0.5	Caerostris	private to gene (Cae)	private to class (Cae)	private to species (Cae)	g123	d10	t001	g123_d10	g123_d10_t001	variant	3	MaSp1_D_3988	1	Ma	1	3.6e-08	1	.	.	.	.	.	.	.	.	.	.	.	g16
GGGQGAGGQRGDGAGSGG	xGG_GGx	GGGQGA containing	3	18	0.944444	Caerostris	private to gene (Cae)	private to class (Cae)	private to species (Cae)	g123	d13	t019	g123_d13	g123_d13_t019	.	3	MiSp_C_3690.2	1	Mi	1	5.81004e-13	0.7963	.	.	.	.	.	.	.	.	.	.	.	novel definition
GGGYGGG	xGG_GGx	GGGYGG containing	3	7	1	Caerostris	shared across genes (Cae)	private to class (Cae)	private to species (Cae)	g123	d16	t008	g123_d16	g123_d16_t008	.	3	MiSp_3639, MiSp_A_589	2	Mi	1	3.6e-09	1	.	.	.	.	.	.	.	.	.	.	.	novel definition
GGISGP	xGG_GGx	GGISGP containing	3	6	0.833333	Caerostris	shared across genes (Cae)	shared across classes (Cae)	private to species (Cae)	g123	d21	t001	g123_d21	g123_d21_t001	.	3	FLAG_A_1377, Sp_81.2_5803-like	2	Fl, SpL	2	2.638e-05	0.8889	.	.	.	.	.	.	.	.	.	.	.	novel definition
GGLLGGGF	xGG_GGx	GxxAGGGF containing (x=A, D, E, G)	3	8	0.625	Caerostris	private to gene (Cae)	private to class (Cae)	private to species (Cae)	g123	d40	t010	g123_d40	g123_d40_t010	.	3	FLAG_B_2654.1	1	Fl	1	5.4e-10	1	.	.	.	.	.	.	.	.	.	.	.	novel definition
GGPGGGT	xGG_GGx	multiple xGG (x = A, D, F, G, I, K, L, M, N, P, R, S, T, V, Y)	3	7	0.857143	Caerostris	shared across genes (Cae)	private to class (Cae)	private to species (Cae)	g123	d43	t164	g123_d43	g123_d43_t164	.	3	FLAG_B_2654.1, FLAG_F_24	2	Fl	1	5.0032e-06	0.904767	.	.	.	.	.	.	.	.	.	.	.	g49
GGPGGS	xGG_GGx	GGS (GGGS) containing	3	6	1	Caerostris	shared across genes (Cae)	shared across classes (Cae)	private to species (Cae)	g123	d30	t012	g123_d30	g123_d30_t012	.	3	FLAG_B_2654.1, MaSp1_A_2064	2	Fl, Ma	2	4.7e-06	0.8333	.	.	.	.	.	.	.	.	.	.	.	g19
GGQGGGRGQGAGGQ	xGG_GGx	multiple xGG (x = A, D, F, G, I, K, L, M, N, P, R, S, T, V, Y)	3	14	1	Caerostris	private to gene (Cae)	private to class (Cae)	private to species (Cae)	g123	d43	t201	g123_d43	g123_d43_t201	.	3	MiSp_C_3690.2	1	Mi	1	9.33334e-12	0.857133	.	.	.	.	.	.	.	.	.	.	.	g49
GGQPITVDQA	xGG_GGx	GGQPIxVxxA containing (x=D, I, K, Q, S, T, V)	3	10	0.7	Caerostris	private to gene (Cae)	private to class (Cae)	private to species (Cae)	g123	d28	t005	g123_d28	g123_d28_t005	.	3	AgSp1_C_549.3	1	Ag	1	3.3e-13	1	.	.	.	.	.	.	.	.	.	.	.	novel definition
GGRGGYS	xGG_GGx	multiple xGG (x = A, D, F, G, I, K, L, M, N, P, R, S, T, V, Y)	3	7	1	Caerostris	shared across genes (Cae)	shared across classes (Cae)	private to species (Cae)	g123	d43	t242	g123_d43	g123_d43_t242	.	3	FLAG_E_unlinked_NTD_4141.1, FLAG_F_24, MiSp_A_589	3	Fl, Mi	2	1.743e-07	0.904733	.	.	.	.	.	.	.	.	.	.	.	g49
GGSGGR	xGG_GGx	multiple xGG (x = A, D, F, G, I, K, L, M, N, P, R, S, T, V, Y)	3	6	1	Caerostris	private to gene (Cae)	private to class (Cae)	private to species (Cae)	g123	d43	t260	g123_d43	g123_d43_t260	.	3	MaSp3_A_533.1	1	Ma	1	3.596e-06	0.888867	.	.	.	.	.	.	.	.	.	.	.	g49
GGSGGSGGPGT	xGG_GGx	multiple xGG (x = A, D, F, G, I, K, L, M, N, P, R, S, T, V, Y)	3	11	0.909091	Caerostris	private to gene (Cae)	private to class (Cae)	private to species (Cae)	g123	d43	t265	g123_d43	g123_d43_t265	.	3	FLAG_F_24	1	Fl	1	1.41333e-08	0.7879	.	.	.	.	.	.	.	.	.	.	.	g49
GGSRGGL	GL	GL (GGL, GGGL) containing	3	7	0.857143	Caerostris	private to gene (Cae)	private to class (Cae)	private to species (Cae)	g033	d01	t035	g033_d01	g033_d01_t035	.	3	MaSp1_A_2064	1	Ma	1	8.1e-09	1	.	.	.	.	.	.	.	.	.	.	.	g20
GGSSGRL	GL	GL (GGL, GGGL) containing	3	7	0.857143	Caerostris	shared across genes (Cae)	private to class (Cae)	private to species (Cae)	g033	d01	t036	g033_d01	g033_d01_t036	.	3	MaSp1_A_2064, MaSp1_C_unlinked_NTD_211724	2	Ma	1	1.80057e-05	0.857133	.	.	.	.	.	.	.	.	.	.	.	g20
GGTGGTTPAFSV	GTrich	GPGTTPG containing [variant]	3	12	0.666667	Caerostris	private to gene (Cae)	private to class (Cae)	private to species (Cae)	g054	d02	t018	g054_d02	g054_d02_t018	variant	3	AgSp_549.1_unlinked_CTD	1	Ag	1	3.4e-15	1	.	.	.	.	.	.	.	.	.	.	.	novel definition
GGVGGRGGYGGG	xGG_GGx	GGGYGG containing	3	12	1	Caerostris	shared across genes (Cae)	private to class (Cae)	private to species (Cae)	g123	d16	t014	g123_d16	g123_d16_t014	.	3	MaSp1_A_2064, MaSp1_D_3988	2	Ma	1	2.83333e-09	0.75	.	.	.	.	.	.	.	.	.	.	.	novel definition
GGYAAGSGAAGA	xGG_GGx	GGY (GGGY) containing	3	12	1	Caerostris	shared across genes (Cae)	private to class (Cae)	private to species (Cae)	g123	d35	t003	g123_d35	g123_d35_t003	.	3	MiSp_264638, MiSp_C_3690.2, MiSp_D_unlinked_NTD_3690.1	3	Mi	1	8e-15	1	.	.	.	.	.	.	.	.	.	.	.	novel definition
GGYGPGGR	xGG_GGx	multiple xGG (x = A, D, F, G, I, K, L, M, N, P, R, S, T, V, Y)	3	8	1	Caerostris	private to gene (Cae)	private to class (Cae)	private to species (Cae)	g123	d43	t309	g123_d43	g123_d43_t309	.	3	MaSp_809.2_unlinked_CTD	1	Ma	1	1.4e-10	1	.	.	.	.	.	.	.	.	.	.	.	g49
GPEGIG	GPE	GPEG containing	3	6	0.666667	Caerostris	shared across genes (Cae)	shared across classes (Cae)	private to species (Cae)	g036	d02	t003	g036_d02	g036_d02_t003	.	3	FLAG_F_24, MaSp3_B_533.2, Sp_81.2_5803-like	3	Fl, Ma, SpL	3	2.8153e-05	0.833333	.	.	.	.	.	.	.	.	.	.	.	novel definition
GPGAGGA	xGG_GGx	GGA (GGGA) containing	3	7	1	Caerostris	shared across genes (Cae)	private to class (Cae)	private to species (Cae)	g123	d04	t010	g123_d04	g123_d04_t010	.	3	FLAG_A_1377, FLAG_E_unlinked_NTD_4141.1	2	Fl	1	6.2e-09	1	.	.	.	.	.	.	.	.	.	.	.	novel definition
GPGAGGRYGSGGSG	xGG_GGx	multiple xGG (x = A, D, F, G, I, K, L, M, N, P, R, S, T, V, Y)	3	14	1	Caerostris	shared across genes (Cae)	private to class (Cae)	private to species (Cae)	g123	d43	t315	g123_d43	g123_d43_t315	.	3	FLAG_1872.2_unlinked_CTD, FLAG_A_1377	2	Fl	1	1.13339e-13	0.904733	.	.	.	.	.	.	.	.	.	.	.	g49
GPGEPG	GPG	GPGE containing	3	6	0.833333	Caerostris	private to gene (Cae)	private to class (Cae)	private to species (Cae)	g037	d03	t005	g037_d03	g037_d03_t005	.	3	FLAG_F_24	1	Fl	1	5.3e-08	1	.	.	.	.	.	.	.	.	.	.	.	novel definition
GPGGR	GxGGx	GPGGx containing (x=A, D, K, R, S)	3	5	1	Caerostris	shared across genes (Cae)	shared across classes (Cae)	private to species (Cae)	g059	d02	t004	g059_d02	g059_d02_t004	.	3	MaSp_809.2_unlinked_CTD, MiSp_A_589	2	Ma, Mi	2	1.79133e-05	0.933333	.	.	.	.	.	.	.	.	.	.	.	novel definition
GPGPQGPQ	GPGPQ	GPGPQ containing (MaSp4)	3	8	1	Caerostris	private to gene (Cae)	private to class (Cae)	private to species (Cae)	g038	d01	t012	g038_d01	g038_d01_t012	.	3	MaSp4_B_3210.3	1	Ma	1	1e-08	0.875	.	.	.	.	.	.	.	.	.	.	.	novel definition
GPGQQGPAPQ	GPxxQ	GPGxQ containing (x= A, E, G, K, PP, R, Q, S, _)	3	10	1	Caerostris	shared across genes (Cae)	shared across classes (Cae)	private to species (Cae)	g043	d01	t006	g043_d01	g043_d01_t006	.	3	MaSp4_B_3210.3, PySp1_955_7062, Sp_81.2_5803-like	3	Ma, Py, SpL	3	2.83333e-05	0.666667	.	.	.	.	.	.	.	.	.	.	.	g26
GPSTSRVAA	xPSTSxxxx	xPSTSxxxx containing (x=A, G, L, P, R, S, V)	3	9	0.888889	Caerostris	private to gene (Cae)	private to class (Cae)	private to species (Cae)	g125	d01	t005	g125_d01	g125_d01_t005	.	3	SpL_1872.1_final	1	SpL	1	2e-11	1	.	.	.	.	.	.	.	.	.	.	.	novel definition
GQGAGGGQGTGGQGGAG	xGG_GGx	GGGQGA containing	3	17	0.941176	Caerostris	private to gene (Cae)	private to class (Cae)	private to species (Cae)	g123	d13	t029	g123_d13	g123_d13_t029	.	3	MiSp_C_3690.2	1	Mi	1	3.8e-21	1	.	.	.	.	.	.	.	.	.	.	.	novel definition
GQGGQ	GPxxQ	GPGxQ containing (x= A, E, G, K, PP, R, Q, S, _) [variant]	3	5	1	Caerostris	shared across genes (Cae)	private to class (Cae)	private to species (Cae)	g043	d02	t006	g043_d02	g043_d02_t006	variant	3	MaSp_7234_unlinked_CTD, MaSp_809.2_unlinked_CTD, MaSp2_A_1262	3	Ma	1	8.03333e-06	0.933333	.	.	.	.	.	.	.	.	.	.	.	g26
GQPSPLS	GQPS	GQPS containing	3	7	0.857143	Caerostris	shared across genes (Cae)	shared across classes (Cae)	private to species (Cae)	g046	d01	t003	g046_d01	g046_d01_t003	.	3	AgSp1_C_549.3, Sp_81.2_5803-like	2	Ag, SpL	2	2.96691e-05	0.857133	.	.	.	.	.	.	.	.	.	.	.	novel definition
GSGGRGGF	GSG	GSG (GSGG) containing	3	8	0.875	Caerostris	shared across genes (Cae)	private to class (Cae)	private to species (Cae)	g048	d01	t026	g048_d01	g048_d01_t026	.	3	MaSp1_A_2064, MaSp3_A_533.1	2	Ma	1	6.83333e-09	0.958333	.	.	.	.	.	.	.	.	.	.	.	novel definition
GSGGSGGY	GSG	GSG (GSGG) containing	3	8	1	Caerostris	shared across genes (Cae)	shared across classes (Cae)	private to species (Cae)	g048	d01	t031	g048_d01	g048_d01_t031	.	3	FLAG_D_2357_4664, SpL_2234.3	2	Fl, SpL	2	2.9e-08	0.875	.	.	.	.	.	.	.	.	.	.	.	novel definition
GSGYGAGV	GxGxGAGV	GxGxGAGV containing	3	8	1	Caerostris	private to gene (Cae)	private to class (Cae)	private to species (Cae)	g060	d01	t019	g060_d01	g060_d01_t019	.	3	MiSp_4296	1	Mi	1	2.6e-10	1	.	.	.	.	.	.	.	.	.	.	.	novel definition
GSYGGG	xGG_GGx	GGY (GGGY) containing [variant]	3	6	1	Caerostris	shared across genes (Cae)	private to class (Cae)	private to species (Cae)	g123	d36	t001	g123_d36	g123_d36_t001	variant	3	MiSp_264638, MiSp_C_3690.2, MiSp_D_unlinked_NTD_3690.1	3	Mi	1	5.5e-08	1	.	.	.	.	.	.	.	.	.	.	.	novel definition
GTGGTTGTGDTDTP	GTrich	GTGGTTGT containing	3	14	0.428571	Caerostris	private to gene (Cae)	private to class (Cae)	private to species (Cae)	g054	d03	t011	g054_d03	g054_d03_t011	.	3	SpL_2234.1	1	SpL	1	9.4e-18	1	.	.	.	.	.	.	.	.	.	.	.	novel definition
GTGGTTGTGNSDTP	GTrich	GTGGTTGT containing	3	14	0.5	Caerostris	private to gene (Cae)	private to class (Cae)	private to species (Cae)	g054	d03	t015	g054_d03	g054_d03_t015	.	3	SpL_2234.1	1	SpL	1	1e-17	1	.	.	.	.	.	.	.	.	.	.	.	novel definition
GTPGTTSSGGST	GTPxxTSSGGSx	GTPxxTSSGGSx containing	3	12	0.666667	Caerostris	private to gene (Cae)	private to class (Cae)	private to species (Cae)	g052	d01	t015	g052_d01	g052_d01_t015	.	3	Sp_81.2_5803-like	1	SpL	1	5.8e-15	1	.	.	.	.	.	.	.	.	.	.	.	novel definition
GTSGPGSQ	GPxxQ	GPGxQ containing (x= A, E, G, K, PP, R, Q, S, _)	3	8	0.875	Caerostris	shared across genes (Cae)	shared across classes (Cae)	private to species (Cae)	g043	d01	t015	g043_d01	g043_d01_t015	.	3	AgSp1_B_549.2, AgSp1_C_549.3, MaSp_809.2_unlinked_CTD	3	Ag, Ma	2	1.67174e-06	0.833333	.	.	.	.	.	.	.	.	.	.	.	g26
GVGGPGGYYGPGA	GxGGx	GPGGY containing	3	13	1	Caerostris	shared across genes (Cae)	shared across classes (Cae)	private to species (Cae)	g059	d05	t005	g059_d05	g059_d05_t005	.	3	FLAG_A_1377, FLAG_C_unlinked_NTD_2654.2, MiSp_A_589	3	Fl, Mi	2	1.4e-09	0.897433	.	.	.	.	.	.	.	.	.	.	.	g23
GVPGGPGGP	xGG_GGx	multiple xGG (x = A, D, F, G, I, K, L, M, N, P, R, S, T, V, Y)	3	9	1	Caerostris	shared across genes (Cae)	private to class (Cae)	private to species (Cae)	g123	d43	t328	g123_d43	g123_d43_t328	.	3	FLAG_1038_unlinked_CTD, FLAG_B_2654.1, FLAG_F_24	3	Fl	1	7.00043e-08	0.851867	.	.	.	.	.	.	.	.	.	.	.	g49
HGGQSSGNN	SS_Srich	SS (SSS) containing	3	9	0.666667	Caerostris	private to gene (Cae)	private to class (Cae)	private to species (Cae)	g114	d04	t033	g114_d04	g114_d04_t033	.	3	SpL_4399.2_8175-like	1	SpL	1	3.5e-12	1	.	.	.	.	.	.	.	.	.	.	.	g83
IQNAANNYGSSY	SS_Srich	SS (SSS) containing	3	12	0.666667	Caerostris	shared across genes (Cae)	private to class (Cae)	private to species (Cae)	g114	d04	t035	g114_d04	g114_d04_t035	.	3	MaSp2_A_1262, MaSp3_B_533.2	2	Ma	1	2.63867e-06	0.722233	.	.	.	.	.	.	.	.	.	.	.	g83
KTGEYTTGEYTTGEY	DTxSYzTGEY	DTxSYzTGEY containing (x = E, G; z = T, P, Y) [variant]	3	15	0.4	Caerostris	private to gene (Cae)	private to class (Cae)	private to species (Cae)	g014	d02	t011	g014_d02	g014_d02_t011	variant	3	AgSp1_A_linked_2675_705	1	Ag	1	4.74667e-18	0.977767	.	.	.	.	.	.	.	.	.	.	.	g08
KVVETVSVSI	Krich	KxNVPxKT containing (x = I, V), FLAG spacer	3	10	0.6	Caerostris	shared across genes (Cae)	shared across classes (Cae)	private to species (Cae)	g068	d03	t004	g068_d03	g068_d03_t004	.	3	FLAG_A_1377, FLAG_C_unlinked_NTD_2654.2, MaSp3_B_533.2	3	Fl, Ma	2	5e-06	0.833333	.	.	.	.	.	.	.	.	.	.	.	g41
LPSGPGPQ	GPGPQ	GPGPQ containing (MaSp4)	3	8	0.875	Caerostris	shared across genes (Cae)	shared across classes (Cae)	private to species (Cae)	g038	d01	t037	g038_d01	g038_d01_t037	.	3	MaSp4_B_3210.3, SpL_133.2_1339-like	2	Ma, SpL	2	4.00011e-06	0.875	.	.	.	.	.	.	.	.	.	.	.	novel definition
PDQQVTKIILP	Prich	PDxxxxxILPP (x=D, I, K, Q, T, V)	3	11	0.454545	Caerostris	private to gene (Cae)	private to class (Cae)	private to species (Cae)	g089	d04	t009	g089_d04	g089_d04_t009	.	3	AgSp1_C_549.3	1	Ag	1	1.4e-14	1	.	.	.	.	.	.	.	.	.	.	.	novel definition
PGAPVSP	PGAPG	PGAPG containing [variant]	3	7	1	Caerostris	private to gene (Cae)	private to class (Cae)	private to species (Cae)	g082	d02	t002	g082_d02	g082_d02_t002	variant	3	FLAG_B_2654.1	1	Fl	1	3.1e-09	1	.	.	.	.	.	.	.	.	.	.	.	novel definition
PGSQTP	xxSQTxxGPMG	xxSQTxxGPMG containing (x=A, G, H, M, P, Q, T, V) [variant]	3	6	0.833333	Caerostris	private to gene (Cae)	private to class (Cae)	private to species (Cae)	g129	d02	t003	g129_d02	g129_d02_t003	variant	3	AgSp1_C_549.3	1	Ag	1	3.2e-08	1	.	.	.	.	.	.	.	.	.	.	.	novel definition
PGSQTPAG	xxSQTxxGPMG	xxSQTxxGPMG containing (x=A, G, H, M, P, Q, T, V) [variant]	3	8	0.875	Caerostris	shared across genes (Cae)	shared across classes (Cae)	private to species (Cae)	g129	d02	t004	g129_d02	g129_d02_t004	variant	3	AgSp1_C_549.3, MaSp_809.2_unlinked_CTD	2	Ag, Ma	2	7.88667e-09	0.916667	.	.	.	.	.	.	.	.	.	.	.	novel definition
PGSQTPAGPME	xxSQTxxGPMG	xxSQTxxGPMG containing (x=A, G, H, M, P, Q, T, V) [variant]	3	11	0.727273	Caerostris	private to gene (Cae)	private to class (Cae)	private to species (Cae)	g129	d02	t006	g129_d02	g129_d02_t006	variant	3	AgSp1_C_549.3	1	Ag	1	1.2e-14	1	.	.	.	.	.	.	.	.	.	.	.	novel definition
PGSQTPVGPMG	xxSQTxxGPMG	xxSQTxxGPMG containing (x=A, G, H, M, P, Q, T, V)	3	11	0.818182	Caerostris	private to gene (Cae)	private to class (Cae)	private to species (Cae)	g129	d01	t007	g129_d01	g129_d01_t007	.	3	AgSp1_C_549.3	1	Ag	1	2.35563e-09	0.8182	.	.	.	.	.	.	.	.	.	.	.	novel definition
PSGGAGGSG	xGG_GGx	multiple xGG (x = A, D, F, G, I, K, L, M, N, P, R, S, T, V, Y)	3	9	1	Caerostris	shared across genes (Cae)	private to class (Cae)	private to species (Cae)	g123	d43	t334	g123_d43	g123_d43_t334	.	3	FLAG_1038_unlinked_CTD, FLAG_C_unlinked_NTD_2654.2, FLAG_D_2357_4664	3	Fl	1	2.01067e-09	0.925933	.	.	.	.	.	.	.	.	.	.	.	g49
PSPLS	Prich	high proportion of Proline	3	5	0.8	Caerostris	shared across genes (Cae)	shared across classes (Cae)	private to species (Cae)	g089	d01	t003	g089_d01	g089_d01_t003	.	3	AgSp1_C_549.3, Sp_81.2_5803-like	2	Ag, SpL	2	2.78667e-05	0.933333	.	.	.	.	.	.	.	.	.	.	.	g63
QPYPYGQ	QNYPxxx	QNYPxxx containing (x=G, N, Q, S, Y, _) [variant]	3	7	1	Caerostris	shared across genes (Cae)	shared across classes (Cae)	private to species (Cae)	g098	d02	t001	g098_d02	g098_d02_t001	variant	3	AgSp1_B_549.2, Sp_81.2_5803-like	2	Ag, SpL	2	1.20002e-05	0.857133	.	.	.	.	.	.	.	.	.	.	.	novel definition
QTGGPG	xGG_GGx	QxGGP containing (x=G, Q, T)	3	6	0.833333	Caerostris	shared across genes (Cae)	shared across classes (Cae)	private to species (Cae)	g123	d52	t004	g123_d52	g123_d52_t004	.	3	MaSp2_A_1262, Sp_81.2_5803-like	2	Ma, SpL	2	1.90273e-05	0.8889	.	.	.	.	.	.	.	.	.	.	.	novel definition
RGEHFPN	PxGxIILIIREx	PxGxIILIIREx containing (x=A, E, F, G, L, Q, R, S, Y) [variant]	3	7	0.428571	Caerostris	private to gene (Cae)	private to class (Cae)	private to species (Cae)	g096	d02	t004	g096_d02	g096_d02_t004	variant	3	AgSp_549.1_unlinked_CTD	1	Ag	1	4.7e-10	1	.	.	.	.	.	.	.	.	.	.	.	novel definition
SAAAAGA	polyAla	stretches of Alanine, with substitutions (S, T, V, P, D, R, E, G)	3	7	1	Caerostris	shared across genes (Cae)	shared across classes (Cae)	private to species (Cae)	g086	d02	t048	g086_d02	g086_d02_t048	.	3	MaSp1_D_3988, MaSp3_A_533.1, SpL_133.2_1339-like	3	Ma, SpL	2	3.34067e-06	0.904767	.	.	.	.	.	.	.	.	.	.	.	g62
SAAFA	polyAla	stretches of Alanine, with substitutions (S, T, V, P, D, R, E, G)	3	5	0.8	Caerostris	shared across genes (Cae)	shared across classes (Cae)	private to species (Cae)	g086	d02	t061	g086_d02	g086_d02_t061	.	3	MaSp4_A_3210.2, MaSp4_B_3210.3, TuSp1_509_1165	3	Ma, Tu	2	3.04e-05	0.866667	.	.	.	.	.	.	.	.	.	.	.	g62
SGGTGDRF	xGG_GGx	GGT (GGGT) containing	3	8	0.625	Caerostris	private to gene (Cae)	private to class (Cae)	private to species (Cae)	g123	d32	t008	g123_d32	g123_d32_t008	.	3	FLAG_B_2654.1	1	Fl	1	1.6e-10	1	.	.	.	.	.	.	.	.	.	.	.	novel definition
SRMMYGPG	SGMMY	SGMMY containing, FLAG spacer	3	8	0.75	Caerostris	private to gene (Cae)	private to class (Cae)	private to species (Cae)	g112	d01	t016	g112_d01	g112_d01_t016	.	3	FLAG_B_2654.1	1	Fl	1	1.6e-11	1	.	.	.	.	.	.	.	.	.	.	.	novel definition
SSDVTPGSMGTG	GTrich	GTGGTTGT containing [variant]	3	12	0.666667	Caerostris	private to gene (Cae)	private to class (Cae)	private to species (Cae)	g054	d04	t019	g054_d04	g054_d04_t019	variant	3	SpL_2234.1	1	SpL	1	1.8e-15	1	.	.	.	.	.	.	.	.	.	.	.	novel definition
SSSAAAAS	polyAla	stretches of Alanine, with substitutions (S, T, V, P, D, R, E, G)	3	8	1	Caerostris	shared across genes (Cae)	shared across classes (Cae)	private to species (Cae)	g086	d02	t102	g086_d02	g086_d02_t102	.	3	MaSp1_D_3988, MiSp_A_589, MiSp_C_3690.2	3	Ma, Mi	2	3.14947e-07	0.875	.	.	.	.	.	.	.	.	.	.	.	g62
STAGSQAASEAASSSASSSSASAFA	SS_Srich	SS (SSS) containing	3	25	0.88	Caerostris	private to gene (Cae)	private to class (Cae)	private to species (Cae)	g114	d04	t068	g114_d04	g114_d04_t068	.	3	TuSp1_509_1165	1	Tu	1	8.7e-30	1	.	.	.	.	.	.	.	.	.	.	.	g83
TTDEYTTGES	DTxSYzTGEY	DTxSYzTGEY containing (x = E, G; z = T, P, Y)	3	10	0.3	Caerostris	shared across genes (Cae)	shared across classes (Cae)	private to species (Cae)	g014	d01	t010	g014_d01	g014_d01_t010	.	3	MaSp3_B_533.2, Sp_81.2_5803-like	2	Ma, SpL	2	8.92667e-07	0.633333	.	.	.	.	.	.	.	.	.	.	.	g08
VPGPQGPGPQ	GPGPQ	GPGPQ containing (MaSp4)	3	10	1	Caerostris	private to gene (Cae)	private to class (Cae)	private to species (Cae)	g038	d01	t050	g038_d01	g038_d01_t050	.	3	MaSp4_B_3210.3	1	Ma	1	2.3e-13	1	.	.	.	.	.	.	.	.	.	.	.	novel definition
VSVSDSNSQQIASKLSSTIV	QQ_SS	QQ and SS containing	3	20	0.65	Caerostris	private to gene (Cae)	private to class (Cae)	private to species (Cae)	g100	d01	t011	g100_d01	g100_d01_t011	.	3	AcSp1_330_3732	1	Ac	1	9.1e-25	1	.	.	.	.	.	.	.	.	.	.	.	novel definition
YANSQQQ	YxxSQQx	YxxSQQx containing (x=A, N, Q, S, T)	3	7	0.857143	Caerostris	shared across genes (Cae)	shared across classes (Cae)	private to species (Cae)	g138	d01	t001	g138_d01	g138_d01_t001	.	3	MaSp3_B_533.2, PySp1_955_7062, Sp_81.2_5803-like	3	Ma, Py, SpL	3	4.20002e-05	0.714267	.	.	.	.	.	.	.	.	.	.	.	novel definition
YNENNRMSN	Nrich	YNxNNRMxx containing (x=K, L, N, R, S)	3	9	0.333333	Caerostris	private to gene (Cae)	private to class (Cae)	private to species (Cae)	g080	d05	t001	g080_d05	g080_d05_t001	.	3	AgSp_549.1_unlinked_CTD	1	Ag	1	8e-13	1	.	.	.	.	.	.	.	.	.	.	.	novel definition
YNGNNRMLN	Nrich	YNxNNRMxx containing (x=K, L, N, R, S)	3	9	0.333333	Caerostris	private to gene (Cae)	private to class (Cae)	private to species (Cae)	g080	d05	t002	g080_d05	g080_d05_t002	.	3	AgSp_549.1_unlinked_CTD	1	Ag	1	1.1e-12	1	.	.	.	.	.	.	.	.	.	.	.	novel definition
YVGTNEL	YAGTSxL	YAGTSxL containing (x=E, G)	3	7	0.428571	Caerostris	shared across genes (Cae)	shared across classes (Cae)	private to species (Cae)	g133	d01	t003	g133_d01	g133_d01_t003	.	3	MaSp3_B_533.2, MiSp_3639, MiSp_A_589	3	Ma, Mi	2	5.00767e-07	0.809533	.	.	.	.	.	.	.	.	.	.	.	novel definition
QSINAMGNAAAYAAQLSSALGDILANRGVITESN	ASrich	QSINAMGNAAAYASxLSSALGDILANRGVITESN containing (x=S, Q) (MiSp spacer part)	3	34	0.588235	Caerostris	private to gene (Cae)	private to class (Cae)	private to species (Cae)	g006	d01	t001	g006_d01	g006_d01_t001	.	3	MiSp_A_589	1	Mi	1	3.9e-42	1	.	.	.	.	.	.	.	.	.	.	.	novel definition
ASAAASSAASSVTQTITTYGPSAFIT	AQSrich	ASxAASSAAxSVTQTITTYGPSAFxT containing (x=A, I, L, S) (MiSp spacer part)	3	26	0.692308	Caerostris	private to gene (Cae)	private to class (Cae)	private to species (Cae)	g005	d03	t001	g005_d03	g005_d03_t001	.	3	MiSp_A_589	1	Mi	1	5e-32	1	.	.	.	.	.	.	.	.	.	.	.	novel definition
AAASAAS	polyAla	stretches of Alanine, with substitutions (S, T, V, P, D, R, E, G)	3	7	1	both	private to gene (Cae+Tri)	private to class (Cae+Tri)	shared across species (Cae+Tri)	g086	d02	t008	g086_d02	g086_d02_t008	.	2	MaSp3_A_533.1	1	Ma	1	1.1e-08	1	1	MiSp-d	1	Mi	1	1e-06	0.8571	.	.	.	.	g62
AAASSAAAS	polyAla	stretches of Alanine, with substitutions (S, T, V, P, D, R, E, G)	3	9	1	both	shared across genes (Cae), private to gene (Tri)	private to class (Cae+Tri)	shared across species (Cae+Tri)	g086	d02	t010	g086_d02	g086_d02_t010	.	2	MaSp1_A_2064, MaSp1_D_3988	2	Ma	1	1.7075e-05	0.6667	1	MiSp-c	1	Mi	1	3.6e-07	0.7778	.	.	.	.	g62
AAIIGSENVA	AAxxGxGxxA	AAxxGxGxxA containing (x=I, L, M, P, S, V)	3	10	0.6	both	shared across genes (Cae), private to gene (Tri)	shared across classes (Cae), private to class (Tri)	shared across species (Cae+Tri)	g002	d01	t001	g002_d01	g002_d01_t001	.	2	MaSp3_B_533.2, Sp_81.2_5803-like	2	Ma, SpL	2	1.55e-05	0.75	1	TuSp	1	Tu	1	4.1e-05	0.5	.	.	.	.	novel definition
AALTGAGNTD	AAxxGxGxxA	AAxxGxGxxA containing (x=I, L, M, P, S, V)	3	10	0.5	both	shared across genes (Cae), private to gene (Tri)	shared across classes (Cae), private to class (Tri)	shared across species (Cae+Tri)	g002	d01	t002	g002_d01	g002_d01_t002	.	2	MaSp3_B_533.2, SpL_4399.2_8175-like	2	Ma, SpL	2	2.65e-05	0.75	1	Sp-8175	1	Sp	1	4.7e-05	0.5	.	.	.	.	novel definition
AASSAAASGS	polyAla	stretches of Alanine, with substitutions (S, T, V, P, D, R, E, G)	3	10	1	both	private to gene (Cae+Tri)	private to class (Cae+Tri)	shared across species (Cae+Tri)	g086	d02	t017	g086_d02	g086_d02_t017	.	2	MaSp3_A_533.1	1	Ma	1	4.3e-12	1	1	MaSp-g	1	Ma	1	1.9e-05	0.6	.	.	.	.	g62
AGAAAAAAAGAGA	polyAla+GA	stretches of Alanine, with GA repetitive flanks	3	13	1	both	private to gene (Cae+Tri)	private to class (Cae+Tri)	shared across species (Cae+Tri)	g088	d01	t005	g088_d01	g088_d01_t005	.	2	MiSp_B_1006	1	Mi	1	1.4e-15	1	1	MaSp-h	1	Ma	1	8.9e-10	0.7692	.	.	.	.	novel definition
AGAGSGAAAAAGAGAGA	polyAla+GA	stretches of Alanine, with GA repetitive flanks	3	17	1	both	shared across genes (Cae), private to gene (Tri)	shared across classes (Cae), private to class (Tri)	shared across species (Cae+Tri)	g088	d01	t053	g088_d01	g088_d01_t053	.	2	MaSp1_D_3988, MiSp_B_1006	2	Ma, Mi	2	9.5e-10	0.82355	1	MaSp-h	1	Ma	1	1.8e-09	0.6471	.	.	.	.	novel definition
AGSGAGAGAGAGAGA	GA	multiple instances of GA repeat	3	15	1	both	private to gene (Cae+Tri)	private to class (Cae+Tri)	shared across species (Cae+Tri)	g026	d06	t010	g026_d06	g026_d06_t010	.	2	MiSp_B_1006	1	Mi	1	6.3e-18	1	1	MiSp-c	1	Mi	1	6e-16	0.9333	.	.	.	.	g47
AGSGAGAGGA	GA	multiple instances of GA repeat	3	10	1	both	shared across genes (Cae), private to gene (Tri)	shared across classes (Cae), private to class (Tri)	shared across species (Cae+Tri)	g026	d06	t020	g026_d06	g026_d06_t020	.	2	MaSp_3210.1_unlinked_NTD, MiSp_3639	2	Ma, Mi	2	1.15e-05	0.75	1	MiSp-b	1	Mi	1	2.1e-08	0.8	.	.	.	.	g47
AGVAGGGF	xGG_GGx	GGF (GGGF) containing	3	8	0.875	both	shared across genes (Cae), private to gene (Tri)	shared across classes (Cae), private to class (Tri)	shared across species (Cae+Tri)	g123	d11	t003	g123_d11	g123_d11_t003	.	2	FLAG_D_2357_4664, SpL_133.2_1339-like	2	Fl, SpL	2	7.00016e-06	0.8125	1	MaSp-f	1	Ma	1	3.8e-07	0.75	.	.	.	.	novel definition
AGVGGPGGYY	GxGGx	GPGGY containing	3	10	1	both	private to gene (Cae+Tri)	private to class (Cae+Tri)	shared across species (Cae+Tri)	g059	d05	t001	g059_d05	g059_d05_t001	.	2	FLAG_A_1377	1	Fl	1	4e-13	1	1	MiSp-a	1	Mi	1	1.6e-07	0.7	.	.	.	.	g23
DDEPLLGAPAP	DxxxLLxxPAP	DxxxLLxxPAP containing (x=A, D, E, G, N, P, T, V)	3	11	0.545455	both	private to gene (Cae+Tri)	private to class (Cae+Tri)	shared across species (Cae+Tri)	g015	d01	t001	g015_d01	g015_d01_t001	.	2	Sp_81.2_5803-like	1	SpL	1	6.7e-14	1	1	Sp-1339	1	Sp	1	7.8e-07	0.6364	.	.	.	.	novel definition
DDSGDGGD	Drich	high proportions of Aspartic Acid	3	8	0.5	both	shared across genes (Cae), private to gene (Tri)	shared across classes (Cae), private to class (Tri)	shared across species (Cae+Tri)	g013	d03	t002	g013_d03	g013_d03_t002	.	2	Sp_81.2_5803-like, SpL_2234.2	2	SpL	2	4.90008e-06	0.8125	1	Sp-14910-A	1	Sp	1	7.5e-05	0.5	.	.	.	.	g07
DVNAQLDA	Drich	high proportions of Aspartic Acid	3	8	0.5	both	shared across genes (Cae), private to gene (Tri)	shared across classes (Cae), private to class (Tri)	shared across species (Cae+Tri)	g013	d03	t009	g013_d03	g013_d03_t009	.	2	FLAG_F_24, SpL_133.2_1339-like	2	Fl, SpL	2	6.00008e-06	0.8125	1	FLAG-b	1	Fl	1	1.4e-07	0.75	.	.	.	.	g07
ETYETNSYTTGSY	DTxSYzTGEY	DTxSYzTGEY containing (x = E, G; z = T, P, Y) [variant]	3	13	0.461538	both	private to gene (Cae+Tri)	private to class (Cae+Tri)	shared across species (Cae+Tri)	g014	d02	t003	g014_d02	g014_d02_t003	variant	2	AgSp1_A_linked_2675_705	1	Ag	1	3.1145e-15	0.96155	1	AgSp-c	1	Ag	1	1.3e-09	0.6923	.	.	.	.	g08
GAAGGQGGF	xGG_GGx	multiple xGG (x = A, D, F, G, I, K, L, M, N, P, R, S, T, V, Y)	3	9	0.888889	both	shared across genes (Cae), private to gene (Tri)	private to class (Cae+Tri)	shared across species (Cae+Tri)	g123	d43	t015	g123_d43	g123_d43_t015	.	2	FLAG_1872.2_unlinked_CTD, FLAG_E_unlinked_NTD_4141.1	2	Fl	1	1.4e-11	1	1	FLAG-b	1	Fl	1	2.4e-06	0.6667	.	.	.	.	g49
GAGGAGGF	xGG_GGx	multiple xGG (x = A, D, F, G, I, K, L, M, N, P, R, S, T, V, Y)	3	8	0.875	both	private to gene (Cae+Tri)	private to class (Cae+Tri)	shared across species (Cae+Tri)	g123	d43	t016	g123_d43	g123_d43_t016	.	2	MaSp1_D_3988	1	Ma	1	3.4e-10	1	1	FLAG-a	1	Fl	1	1e-05	0.625	.	.	.	.	g49
GAGVGGSTGQ	xGAGx	GAGV containing	3	10	0.9	both	shared across genes (Cae), private to gene (Tri)	shared across classes (Cae), private to class (Tri)	shared across species (Cae+Tri)	g122	d04	t003	g122_d04	g122_d04_t003	.	2	FLAG_D_2357_4664, MiSp_264638	2	Fl, Mi	2	3.25065e-09	0.9	1	FLAG-b	1	Fl	1	8.6e-06	0.6	.	.	.	.	novel definition
GAYGAGRG	GAYGx	GAYGx containing (x=A, G, P)	3	8	1	both	private to gene (Cae+Tri)	private to class (Cae+Tri)	shared across species (Cae+Tri)	g029	d01	t001	g029_d01	g029_d01_t001	.	2	MiSp_D_unlinked_NTD_3690.1	1	Mi	1	2.1e-10	1	1	MaSp3_Sp-907	1	Ma	1	5.7e-07	0.75	.	.	.	.	novel definition
GDHGPE	GPE	GPE containing	3	6	0.5	both	shared across genes (Cae), private to gene (Tri)	shared across classes (Cae), private to class (Tri)	shared across species (Cae+Tri)	g036	d01	t001	g036_d01	g036_d01_t001	.	2	AgSp1_A_linked_2675_705, FLAG_B_2654.1	2	Ag, Fl	2	4.0009e-05	0.83335	1	Sp-14910-B	1	Sp	1	6.6e-05	0.6667	.	.	.	.	novel definition
GFPGGSF	xGG_GGx	GGF (GGGF) containing	3	7	0.714286	both	shared across genes (Cae), private to gene (Tri)	shared across classes (Cae), private to class (Tri)	shared across species (Cae+Tri)	g123	d11	t009	g123_d11	g123_d11_t009	.	2	FLAG_F_24, SpL_4399.2_8175-like	2	Fl, SpL	2	2.665e-05	0.64285	1	Sp-8175	1	Sp	1	2.3e-06	0.7143	.	.	.	.	novel definition
GFTSPS	GFTG	GFTG containing	3	6	0.666667	both	shared across genes (Cae), private to gene (Tri)	shared across classes (Cae), private to class (Tri)	shared across species (Cae+Tri)	g032	d01	t009	g032_d01	g032_d01_t009	.	2	FLAG_F_24, TuSp1_509_1165	2	Fl, Tu	2	2.0523e-05	0.83335	1	Sp-8175	1	Sp	1	4.5e-06	0.8333	.	.	.	.	novel definition
GGAGGRGGYGSGSG	xGG_GGx	multiple xGG (x = A, D, F, G, I, K, L, M, N, P, R, S, T, V, Y)	3	14	1	both	private to gene (Cae+Tri)	private to class (Cae+Tri)	shared across species (Cae+Tri)	g123	d43	t058	g123_d43	g123_d43_t058	.	2	MaSp3_A_533.1	1	Ma	1	2.2e-11	0.7857	1	MaSp3_Sp-907	1	Ma	1	3.4e-08	0.6429	.	.	.	.	g49
GGFGGSGA	xGG_GGx	multiple xGG (x = A, D, F, G, I, K, L, M, N, P, R, S, T, V, Y)	3	8	0.875	both	shared across genes (Cae), private to gene (Tri)	private to class (Cae+Tri)	shared across species (Cae+Tri)	g123	d43	t100	g123_d43	g123_d43_t100	.	2	FLAG_A_1377, FLAG_B_2654.1	2	Fl	1	3.5e-10	1	1	MaSp3_Sp-907	1	Ma	1	1.9e-06	0.75	.	.	.	.	g49
GGGGGQGGDG	nonAla_run	3 or more AA in homogenous stretch (G,K, P, D, N, S, T)	3	10	0.9	both	shared across genes (Cae), private to gene (Tri)	private to class (Cae+Tri)	shared across species (Cae+Tri)	g078	d01	t010	g078_d01	g078_d01_t010	.	2	MaSp1_D_3988, MaSp3_A_533.1	2	Ma	1	6.055e-11	0.95	1	MaSp-d	1	Ma	1	1.6e-07	0.7	.	.	.	.	g57
GGGGGQGGY	GxGGx	GQGGY containing	3	9	1	both	private to gene (Cae+Tri)	private to class (Cae+Tri)	shared across species (Cae+Tri)	g059	d07	t003	g059_d07	g059_d07_t003	.	2	MiSp_3639	1	Mi	1	9.7e-10	0.8889	1	FLAG-a	1	Fl	1	1.5e-09	0.8889	.	.	.	.	g29
GGGQGAGRGQGAGGQ	xGG_GGx	GGGQGA containing	3	15	1	both	private to gene (Cae+Tri)	private to class (Cae+Tri)	shared across species (Cae+Tri)	g123	d13	t021	g123_d13	g123_d13_t021	.	2	MiSp_C_3690.2	1	Mi	1	4.2345e-17	0.96665	1	MiSp-c	1	Mi	1	1.9e-09	0.6667	.	.	.	.	novel definition
GGGYGGGLGGYGGG	xGG_GGx	GGGYGG containing	3	14	0.928571	both	shared across genes (Cae), private to gene (Tri)	shared across classes (Cae), private to class (Tri)	shared across species (Cae+Tri)	g123	d16	t009	g123_d16	g123_d16_t009	.	2	MaSp1_A_2064, MiSp_3639	2	Ma, Mi	2	4.65e-10	0.85715	1	MaSp-c	1	Ma	1	9.3e-10	0.7143	.	.	.	.	novel definition
GGGYGGGQGYGGG	xGG_GGx	GGGYGGGQ containing	3	13	1	both	shared across genes (Cae), private to gene (Tri)	shared across classes (Cae), private to class (Tri)	shared across species (Cae+Tri)	g123	d18	t003	g123_d18	g123_d18_t003	.	2	FLAG_C_unlinked_NTD_2654.2, MiSp_3639	2	Fl, Mi	2	8.0046e-10	0.76925	1	MaSp3_Sp-74867	1	Ma	1	1.2e-07	0.6154	.	.	.	.	novel definition
GGMRGPGAGGVS	xGG_GGx	multiple xGG (x = A, D, F, G, I, K, L, M, N, P, R, S, T, V, Y)	3	12	0.916667	both	private to gene (Cae+Tri)	private to class (Cae+Tri)	shared across species (Cae+Tri)	g123	d43	t143	g123_d43	g123_d43_t143	.	2	FLAG_E_unlinked_NTD_4141.1	1	Fl	1	2.3e-15	1	1	Sp-14910-B	1	Sp	1	1e-05	0.5	.	.	.	.	g49
GGMSGPGAGGPSG	xGG_GGx	multiple xGG (x = A, D, F, G, I, K, L, M, N, P, R, S, T, V, Y)	3	13	0.923077	both	shared across genes (Cae), private to gene (Tri)	private to class (Cae+Tri)	shared across species (Cae+Tri)	g123	d43	t145	g123_d43	g123_d43_t145	.	2	FLAG_B_2654.1, FLAG_E_unlinked_NTD_4141.1	2	Fl	1	1.43e-10	0.7692	1	FLAG-a	1	Fl	1	1.9e-06	0.5385	.	.	.	.	g49
GGNGAGSGG	xGG_GGx	GGN (GGGN) containing	3	9	0.888889	both	shared across genes (Cae), private to gene (Tri)	shared across classes (Cae), private to class (Tri)	shared across species (Cae+Tri)	g123	d25	t002	g123_d25	g123_d25_t002	.	2	FLAG_F_24, MiSp_C_3690.2	2	Fl, Mi	2	1.3135e-09	0.94445	1	Sp-1339	1	Sp	1	2e-05	0.5556	.	.	.	.	novel definition
GGPGGGV	xGG_GGx	multiple xGG (x = A, D, F, G, I, K, L, M, N, P, R, S, T, V, Y)	3	7	1	both	shared across genes (Cae), private to gene (Tri)	shared across classes (Cae), private to class (Tri)	shared across species (Cae+Tri)	g123	d43	t165	g123_d43	g123_d43_t165	.	2	FLAG_B_2654.1, MaSp1_A_2064	2	Fl, Ma	2	1.776e-07	0.92855	1	MaSp3_Sp-907	1	Ma	1	3.5e-07	0.8571	.	.	.	.	g49
GGPGGTGGPGGT	xGG_GGx	multiple xGG (x = A, D, F, G, I, K, L, M, N, P, R, S, T, V, Y)	3	12	0.833333	both	shared across genes (Cae), private to gene (Tri)	shared across classes (Cae), private to class (Tri)	shared across species (Cae+Tri)	g123	d43	t184	g123_d43	g123_d43_t184	.	2	FLAG_B_2654.1, SpL_2234.2	2	Fl, SpL	2	1.7e-09	0.875	1	FLAG-a	1	Fl	1	2.5e-09	0.75	.	.	.	.	g49
GGPGSSGP	SS_Srich	SS (SSS) containing	3	8	1	both	shared across genes (Cae), private to gene (Tri)	shared across classes (Cae), private to class (Tri)	shared across species (Cae+Tri)	g114	d04	t008	g114_d04	g114_d04_t008	.	2	AgSp1_C_549.3, MaSp3_B_533.2	2	Ag, Ma	2	1.369e-05	0.6875	1	Sp-14910-A	1	Sp	1	2.9e-05	0.625	.	.	.	.	g83
GGPTGGV	xGG_GGx	multiple xGG (x = A, D, F, G, I, K, L, M, N, P, R, S, T, V, Y)	3	7	0.857143	both	shared across genes (Cae), private to gene (Tri)	shared across classes (Cae), private to class (Tri)	shared across species (Cae+Tri)	g123	d43	t196	g123_d43	g123_d43_t196	.	2	AgSp1_A_linked_2675_705, FLAG_B_2654.1	2	Ag, Fl	2	2.6522e-06	0.85715	1	AgSp-c	1	Ag	1	5.3e-06	0.7143	.	.	.	.	g49
GGSGPGGAGGSGA	xGG_GGx	multiple xGG (x = A, D, F, G, I, K, L, M, N, P, R, S, T, V, Y)	3	13	1	both	shared across genes (Cae), private to gene (Tri)	shared across classes (Cae), private to class (Tri)	shared across species (Cae+Tri)	g123	d43	t268	g123_d43	g123_d43_t268	.	2	FLAG_E_unlinked_NTD_4141.1, MaSp1_A_2064	2	Fl, Ma	2	7.5e-09	0.84615	1	FLAG-a	1	Fl	1	3.8e-10	0.7692	.	.	.	.	g49
GGYGGTL	xGG_GGx	multiple xGG (x = A, D, F, G, I, K, L, M, N, P, R, S, T, V, Y)	3	7	0.714286	both	shared across genes (Cae), private to gene (Tri)	shared across classes (Cae), private to class (Tri)	shared across species (Cae+Tri)	g123	d43	t302	g123_d43	g123_d43_t302	.	2	FLAG_F_24, MaSp1_A_2064	2	Fl, Ma	2	3.00021e-05	0.7857	1	FLAG-b	1	Fl	1	4.5e-07	0.8571	.	.	.	.	g49
GHIVSDRLS	A|G|P|Q|R|S|V|Y_rich	enrichment of A, G, P, Q, S, or Y residues (>50% length)	3	9	0.555556	both	shared across genes (Cae), private to gene (Tri)	shared across classes (Cae), private to class (Tri)	shared across species (Cae+Tri)	g001	d01	t018	g001_d01	g001_d01_t018	.	2	FLAG_F_24, SpL_1872.1_final	2	Fl, SpL	2	7.5e-06	0.7778	1	Sp-5803	1	Sp	1	7.1e-07	0.6667	.	.	.	.	novel definition
GPDGKISRIVLPT	GPDGxP	GPDGxP containing (x=K,Q,R,S,Y) [variant]	3	13	0.538462	both	private to gene (Cae+Tri)	private to class (Cae+Tri)	shared across species (Cae+Tri)	g035	d02	t010	g035_d02	g035_d02_t010	variant	2	AgSp1_A_linked_2675_705	1	Ag	1	3.23e-15	0.96155	1	AgSp-c	1	Ag	1	3.6e-11	0.7692	.	.	.	.	novel definition
GPDGKPIHVQPA	GPDGxP	GPDGxP containing (x=K,Q,R,S,Y)	3	12	0.666667	both	private to gene (Cae+Tri)	private to class (Cae+Tri)	shared across species (Cae+Tri)	g035	d01	t002	g035_d01	g035_d01_t002	.	2	AgSp1_A_linked_2675_705	1	Ag	1	4.5e-16	1	1	AgSp-c	1	Ag	1	5.4e-14	0.9167	.	.	.	.	novel definition
GPGDTPSTVT	GTrich	GPGTTPG containing [variant]	3	10	0.6	both	shared across genes (Cae), private to gene (Tri)	shared across classes (Cae), private to class (Tri)	shared across species (Cae+Tri)	g054	d02	t022	g054_d02	g054_d02_t022	variant	2	AgSp1_A_linked_2675_705, Sp_81.2_5803-like	2	Ag, SpL	2	1.2e-05	0.75	1	AgSp-c	1	Ag	1	5.1e-06	0.6	.	.	.	.	novel definition
GPGGHPIQIIPG	GPxGxPIxxxPA	GPxGxPIxxxPA containing (x=G, I, K, N, Q, V)	3	12	0.666667	both	shared across genes (Cae), private to gene (Tri)	private to class (Cae+Tri)	shared across species (Cae+Tri)	g042	d01	t004	g042_d01	g042_d01_t004	.	2	AgSp_549.1_unlinked_CTD, AgSp1_A_linked_2675_705	2	Ag	1	6.5e-06	0.75	1	AgSp-c	1	Ag	1	2.3e-08	0.6667	.	.	.	.	novel definition
GPGPQGPQGP	GPGPQ	GPGPQ containing (MaSp4)	3	10	1	both	shared across genes (Cae), private to gene (Tri)	shared across classes (Cae), private to class (Tri)	shared across species (Cae+Tri)	g038	d01	t013	g038_d01	g038_d01_t013	.	2	AgSp1_C_549.3, MaSp4_A_3210.2	2	Ag, Ma	2	2.80002e-06	0.7	1	AgSp-b	1	Ag	1	1.3e-07	0.7	.	.	.	.	novel definition
GPGPRGPGPQ	GPGPQ	GPGPQ containing (MaSp4)	3	10	1	both	private to gene (Cae+Tri)	private to class (Cae+Tri)	shared across species (Cae+Tri)	g038	d01	t019	g038_d01	g038_d01_t019	.	2	MaSp4_A_3210.2	1	Ma	1	3.2e-13	1	1	MaSp-h	1	Ma	1	3.6e-09	0.8	.	.	.	.	novel definition
GPGTTPGIVT	GTrich	GPGTTPG containing	3	10	0.6	both	shared across genes (Cae), private to gene (Tri)	private to class (Cae+Tri)	shared across species (Cae+Tri)	g054	d01	t008	g054_d01	g054_d01_t008	.	2	AgSp1_A_linked_2675_705, AgSp1_C_549.3	2	Ag	1	7.0032e-10	0.9	1	AgSp-c	1	Ag	1	6.4e-13	1	.	.	.	.	novel definition
GPLGPGAQ	GPGPQ	GPGPQ containing (MaSp4) [variant]	3	8	0.875	both	shared across genes (Cae), private to gene (Tri)	shared across classes (Cae), private to class (Tri)	shared across species (Cae+Tri)	g038	d02	t001	g038_d02	g038_d02_t001	variant	2	AgSp1_C_549.3, MaSp4_B_3210.3	2	Ag, Ma	2	1.4615e-08	0.9375	1	AgSp-c	1	Ag	1	2.7e-07	0.75	.	.	.	.	novel definition
GPSGRGPQ	GPGPQ	GPGPQ containing (MaSp4)	3	8	1	both	shared across genes (Cae), private to gene (Tri)	private to class (Cae+Tri)	shared across species (Cae+Tri)	g038	d01	t029	g038_d01	g038_d01_t029	.	2	MaSp_809.2_unlinked_CTD, MaSp4_A_3210.2	2	Ma	1	3.65065e-07	0.875	1	MaSp-h	1	Ma	1	1.1e-05	0.625	.	.	.	.	novel definition
GPSGTGPQ	GPGPQ	GPGPQ containing (MaSp4)	3	8	0.875	both	private to gene (Cae+Tri)	private to class (Cae+Tri)	shared across species (Cae+Tri)	g038	d01	t030	g038_d01	g038_d01_t030	.	2	MaSp4_B_3210.3	1	Ma	1	1.5e-10	1	1	MaSp-f	1	Ma	1	1.1e-08	0.875	.	.	.	.	novel definition
GPSTSSVSS	GPSTSxxxx	GPSTSxxxx containing (x=A, G, L, P, R, S, V)	3	9	0.888889	both	shared across genes (Cae), private to gene (Tri)	shared across classes (Cae), private to class (Tri)	shared across species (Cae+Tri)	g041	d01	t003	g041_d01	g041_d01_t003	.	2	MaSp3_B_533.2, SpL_1872.1_final	2	Ma, SpL	2	2.85001e-06	0.83335	1	MaSp-a	1	Ma	1	5.5e-06	0.6667	.	.	.	.	novel definition
GPTTTTKGPGSLLI	GTrich	GPGTTPG containing [variant]	3	14	0.428571	both	shared across genes (Cae), private to gene (Tri)	shared across classes (Cae), private to class (Tri)	shared across species (Cae+Tri)	g054	d02	t026	g054_d02	g054_d02_t026	variant	2	AgSp1_A_linked_2675_705, Sp_81.2_5803-like	2	Ag, SpL	2	2e-06	0.75	1	AgSp-c	1	Ag	1	2.1e-17	1	.	.	.	.	novel definition
GPVGPG	GPG	GPG containing	3	6	1	both	shared across genes (Cae), private to gene (Tri)	private to class (Cae+Tri)	shared across species (Cae+Tri)	g037	d01	t021	g037_d01	g037_d01_t021	.	2	FLAG_D_2357_4664, FLAG_F_24	2	Fl	1	2.1775e-06	0.91665	1	AgSp-c	1	Ag	1	2.3e-06	0.8333	.	.	.	.	g22
GQGAGGLQGASGQ	xGG_GGx	GGGQGA containing [variant]	3	13	0.923077	both	shared across genes (Cae), private to gene (Tri)	shared across classes (Cae), private to class (Tri)	shared across species (Cae+Tri)	g123	d14	t001	g123_d14	g123_d14_t001	variant	2	FLAG_1038_unlinked_CTD, MiSp_C_3690.2	2	Fl, Mi	2	1.35e-07	0.8077	1	MaSp-e	1	Ma	1	5.7e-07	0.5385	.	.	.	.	novel definition
GQWISGFSC	A|G|P|Q|R|S|V|Y_rich	enrichment of A, G, P, Q, S, or Y residues (>50% length)	3	9	0.555556	both	private to gene (Cae+Tri)	private to class (Cae+Tri)	shared across species (Cae+Tri)	g001	d01	t037	g001_d01	g001_d01_t037	.	2	SpL_1872.1_final	1	SpL	1	5.8e-13	1	1	AgSp-c	1	Ag	1	1.6e-05	0.5556	.	.	.	.	novel definition
GSGDDGL	GL	GL (GGL, GGGL) containing	3	7	0.571429	both	shared across genes (Cae), private to gene (Tri)	shared across classes (Cae), private to class (Tri)	shared across species (Cae+Tri)	g033	d01	t060	g033_d01	g033_d01_t060	.	2	MaSp1_D_3988, SpL_133.2_1339-like	2	Ma, SpL	2	2.0003e-05	0.7857	1	Sp-14910-A	1	Sp	1	4e-05	0.5714	.	.	.	.	g20
GSGEPDSTTP	PTrich	PxxTTP containing	3	10	0.6	both	shared across genes (Cae), private to gene (Tri)	private to class (Cae+Tri)	shared across species (Cae+Tri)	g094	d05	t003	g094_d05	g094_d05_t003	.	2	SpL_4399.2_8175-like, Sp_81.2_5803-like	2	SpL	1	1.9e-05	0.75	1	Sp-14910-B	1	Sp	1	2.4e-05	0.5	.	.	.	.	novel definition
GSGITPSMVR	GSG	GSG (GSGG) containing	3	10	0.7	both	shared across genes (Cae), private to gene (Tri)	shared across classes (Cae), private to class (Tri)	shared across species (Cae+Tri)	g048	d01	t032	g048_d01	g048_d01_t032	.	2	AgSp1_A_linked_2675_705, SpL_133.2_1339-like	2	Ag, SpL	2	3.2e-05	0.75	1	AgSp-c	1	Ag	1	2e-09	0.8	.	.	.	.	novel definition
GSGSGVAVGV	GxGxGAGV	GxGxGAGV containing	3	10	1	both	shared across genes (Cae), private to gene (Tri)	shared across classes (Cae), private to class (Tri)	shared across species (Cae+Tri)	g060	d01	t018	g060_d01	g060_d01_t018	.	2	AgSp1_B_549.2, MiSp_4296	2	Ag, Mi	2	1.4e-05	0.75	1	MaSp-f	1	Ma	1	6.7e-07	0.7	.	.	.	.	novel definition
GSSPASVGSS	SS_Srich	SS (SSS) containing	3	10	1	both	shared across genes (Cae), private to gene (Tri)	shared across classes (Cae), private to class (Tri)	shared across species (Cae+Tri)	g114	d04	t028	g114_d04	g114_d04_t028	.	2	PySp1_955_7062, Sp_81.2_5803-like	2	Py, SpL	2	1.10001e-07	0.85	1	MiSp-a	1	Mi	1	4.9e-07	0.7	.	.	.	.	g83
GSSSSG	SS_Srich	SS (SSS) containing	3	6	1	both	shared across genes (Cae), private to gene (Tri)	shared across classes (Cae), private to class (Tri)	shared across species (Cae+Tri)	g114	d04	t031	g114_d04	g114_d04_t031	.	2	MaSp_809.2_unlinked_CTD, MiSp_B_1006	2	Ma, Mi	2	1.1e-05	0.8333	1	FLAG-a	1	Fl	1	3.9e-06	0.8333	.	.	.	.	g83
GTGGTTGST	GTrich	GTGGTTGT containing	3	9	0.555556	both	shared across genes (Cae), private to gene (Tri)	shared across classes (Cae), private to class (Tri)	shared across species (Cae+Tri)	g054	d03	t006	g054_d03	g054_d03_t006	.	2	Sp_81.2_5803-like, SpL_2234.1	2	SpL	2	1.1e-05	0.7778	1	FLAG-b	1	Fl	1	4.7e-06	0.6667	.	.	.	.	novel definition
GVSGGSS	xGG_GGx	GGS (GGGS) containing	3	7	1	both	private to gene (Cae+Tri)	private to class (Cae+Tri)	shared across species (Cae+Tri)	g123	d30	t034	g123_d30	g123_d30_t034	.	2	FLAG_F_24	1	Fl	1	8.6e-09	1	1	AgSp-c	1	Ag	1	1.8e-05	0.7143	.	.	.	.	g19
GVSLCGGF	xGG_GGx	GGF (GGGF) containing	3	8	0.625	both	shared across genes (Cae), private to gene (Tri)	private to class (Cae+Tri)	shared across species (Cae+Tri)	g123	d11	t016	g123_d11	g123_d11_t016	.	2	FLAG_B_2654.1, FLAG_D_2357_4664	2	Fl	1	1.05001e-05	0.8125	1	FLAG-b	1	Fl	1	9.1e-07	0.75	.	.	.	.	novel definition
GVTAPS	GVTxP	GVTxP containing (x = A, V)	3	6	0.833333	both	private to gene (Cae+Tri)	private to class (Cae+Tri)	shared across species (Cae+Tri)	g057	d01	t001	g057_d01	g057_d01_t001	.	2	FLAG_F_24	1	Fl	1	1.036e-06	0.91665	1	AgSp-c	1	Ag	1	4.2e-05	0.6667	.	.	.	.	novel definition
GYGYGAGVGAGV	GxGxGAGV	GxGxGAGV containing	3	12	1	both	private to gene (Cae+Tri)	private to class (Cae+Tri)	shared across species (Cae+Tri)	g060	d01	t024	g060_d01	g060_d01_t024	.	2	MiSp_4296	1	Mi	1	2.15013e-11	0.91665	1	MiSp-c	1	Mi	1	2.4e-09	0.75	.	.	.	.	novel definition
HVRRVKNKHYRPGEPE	HxxRxKxKHxRPGEPE	HxxRxKxKHxRPGEPE containing (x=H, N, R, V, Y)	3	16	0.5625	both	private to gene (Cae+Tri)	private to class (Cae+Tri)	shared across species (Cae+Tri)	g065	d01	t002	g065_d01	g065_d01_t002	.	2	SpL_4399.2_8175-like	1	SpL	1	1e-21	1	1	Sp-8175	1	Sp	1	1.9e-09	0.5625	.	.	.	.	novel definition
IEYFNNEGQLQ	unassigned	no obvious grouping	3	11	0.363636	both	shared across genes (Cae), private to gene (Tri)	shared across classes (Cae), private to class (Tri)	shared across species (Cae+Tri)	g140	d01	t021	g140_d01	g140_d01_t021	.	2	FLAG_E_unlinked_NTD_4141.1, Sp_81.2_5803-like	2	Fl, SpL	2	2.25e-06	0.77275	1	Sp-5803	1	Sp	1	4.2e-09	0.7273	.	.	.	.	g89
IRSTSVHTS	ST	ST containing	3	9	0.555556	both	shared across genes (Cae), private to gene (Tri)	shared across classes (Cae), private to class (Tri)	shared across species (Cae+Tri)	g115	d01	t002	g115_d01	g115_d01_t002	.	2	MaSp3_A_533.1, SpL_1872.1_final	2	Ma, SpL	2	3.2e-05	0.7778	1	FLAG-b	1	Fl	1	6.6e-05	0.5556	.	.	.	.	g73
KPGTTPGVVT	GTrich	GPGTTPG containing [variant]	3	10	0.6	both	shared across genes (Cae), private to gene (Tri)	private to class (Cae+Tri)	shared across species (Cae+Tri)	g054	d02	t038	g054_d02	g054_d02_t038	variant	2	AgSp1_A_linked_2675_705, AgSp1_C_549.3	2	Ag	1	4.1531e-10	0.9	1	AgSp-c	1	Ag	1	6.2e-13	1	.	.	.	.	novel definition
LSSSD	SS_Srich	LSSSx containing (x=D, V)	3	5	0.6	both	shared across genes (Cae), private to gene (Tri)	shared across classes (Cae), private to class (Tri)	shared across species (Cae+Tri)	g114	d02	t001	g114_d02	g114_d02_t001	.	2	MaSp1_A_2064, TuSp1_509_1165	2	Ma, Tu	2	3.745e-05	0.9	1	MaSp-d	1	Ma	1	7.3e-05	0.8	.	.	.	.	novel definition
MKTSATTPA	MTTS	MTTS containing [variant]	3	9	0.444444	both	shared across genes (Cae), private to gene (Tri)	shared across classes (Cae), private to class (Tri)	shared across species (Cae+Tri)	g075	d02	t003	g075_d02	g075_d02_t003	variant	2	MaSp1_A_2064, Sp_81.2_5803-like	2	Ma, SpL	2	2.20003e-07	0.83335	1	MaSp-a	1	Ma	1	2.2e-06	0.6667	.	.	.	.	g77
NAETGGL	GL	GL (GGL, GGGL) containing	3	7	0.428571	both	shared across genes (Cae), private to gene (Tri)	shared across classes (Cae), private to class (Tri)	shared across species (Cae+Tri)	g033	d01	t070	g033_d01	g033_d01_t070	.	2	MaSp3_B_533.2, SpL_1872.1_final	2	Ma, SpL	2	2.60027e-05	0.7857	1	AcSp	1	Ac	1	1e-05	0.7143	.	.	.	.	g20
NAGVGA	NAG	NAGxxx containing (x=A, G, V)	3	6	0.833333	both	shared across genes (Cae), private to gene (Tri)	shared across classes (Cae), private to class (Tri)	shared across species (Cae+Tri)	g076	d02	t002	g076_d02	g076_d02_t002	.	2	MaSp3_B_533.2, SpL_133.2_1339-like	2	Ma, SpL	2	1.0038e-05	0.83335	1	Sp-1339	1	Sp	1	2e-05	0.6667	.	.	.	.	novel definition
PGSQSPQFVPQ	xxSQTxxGPMG	xxSQTxxGPMG containing (x=A, G, H, M, P, Q, T, V) [variant]	3	11	0.909091	both	shared across genes (Cae), private to gene (Tri)	shared across classes (Cae), private to class (Tri)	shared across species (Cae+Tri)	g129	d02	t002	g129_d02	g129_d02_t002	variant	2	AgSp1_C_549.3, TuSp1_509_1165	2	Ag, Tu	2	3.75e-06	0.77275	1	Sp-5803	1	Sp	1	7.7e-06	0.5455	.	.	.	.	novel definition
QNVGPFT	A|G|P|Q|R|S|V|Y_rich	enrichment of A, G, P, Q, S, or Y residues (>50% length)	3	7	0.571429	both	shared across genes (Cae), private to gene (Tri)	shared across classes (Cae), private to class (Tri)	shared across species (Cae+Tri)	g001	d01	t078	g001_d01	g001_d01_t078	.	2	AgSp1_C_549.3, Sp_81.2_5803-like	2	Ag, SpL	2	2.50005e-05	0.7857	1	PiSp	1	Py	1	7.5e-06	0.7143	.	.	.	.	novel definition
QNYPQQSSGQ	QNYPxxx	QNYPxxx containing (x=G, N, Q, S, Y, _)	3	10	0.9	both	shared across genes (Cae), private to gene (Tri)	private to class (Cae+Tri)	shared across species (Cae+Tri)	g098	d01	t003	g098_d01	g098_d01_t003	.	2	SpL_4399.2_8175-like, Sp_81.2_5803-like	2	SpL	1	8.5e-06	0.75	1	Sp-8175	1	Sp	1	1.6e-06	0.6	.	.	.	.	novel definition
QPQGPGPL	GPGPQ	GPGPQ containing (MaSp4)	3	8	0.875	both	private to gene (Cae+Tri)	private to class (Cae+Tri)	shared across species (Cae+Tri)	g038	d01	t039	g038_d01	g038_d01_t039	.	2	MaSp4_B_3210.3	1	Ma	1	9.5e-11	1	1	PiSp	1	Py	1	4.6e-05	0.5	.	.	.	.	novel definition
RRSTSVHTS	xPSTSxxxx	xPSTSxxxx containing (x=A, G, L, P, R, S, V)	3	9	0.666667	both	private to gene (Cae+Tri)	private to class (Cae+Tri)	shared across species (Cae+Tri)	g125	d01	t009	g125_d01	g125_d01_t009	.	2	SpL_1872.1_final	1	SpL	1	5.5e-12	1	1	AcSp	1	Ac	1	1.3e-05	0.5556	.	.	.	.	novel definition
SASAAVAAAAA	polyAla	stretches of Alanine, with substitutions (S, T, V, P, D, R, E, G)	3	11	1	both	private to gene (Cae+Tri)	private to class (Cae+Tri)	shared across species (Cae+Tri)	g086	d02	t086	g086_d02	g086_d02_t086	.	2	MaSp2_A_1262	1	Ma	1	2.8e-13	1	1	MaSp3_Sp-907	1	Ma	1	3.9e-08	0.7273	.	.	.	.	g62
SDFGYPN	A|G|P|Q|R|S|V|Y_rich	enrichment of A, G, P, Q, S, or Y residues (>50% length)	3	7	0.571429	both	shared across genes (Cae), private to gene (Tri)	shared across classes (Cae), private to class (Tri)	shared across species (Cae+Tri)	g001	d01	t092	g001_d01	g001_d01_t092	.	2	AgSp_549.1_unlinked_CTD, Sp_81.2_5803-like	2	Ag, SpL	2	4.55041e-06	0.7857	1	Sp-5803	1	Sp	1	6.5e-05	0.5714	.	.	.	.	novel definition
SGMMYGAGVLGA	SGMMY	SGMMY containing, FLAG spacer	3	12	0.75	both	private to gene (Cae+Tri)	private to class (Cae+Tri)	shared across species (Cae+Tri)	g112	d01	t005	g112_d01	g112_d01_t005	.	2	FLAG_B_2654.1	1	Fl	1	9.3e-16	1	1	MaSp-d	1	Ma	1	1.5e-06	0.5833	.	.	.	.	novel definition
SNPPVPMN	A|G|P|Q|R|S|V|Y_rich	enrichment of A, G, P, Q, S, or Y residues (>50% length)	3	8	0.625	both	shared across genes (Cae), private to gene (Tri)	shared across classes (Cae), private to class (Tri)	shared across species (Cae+Tri)	g001	d01	t100	g001_d01	g001_d01_t100	.	2	AgSp1_C_549.3, Sp_81.2_5803-like	2	Ag, SpL	2	3.15e-05	0.75	1	AgSp-b	1	Ag	1	1.4e-05	0.625	.	.	.	.	novel definition
SSGGPGGSGQ	SS_Srich	SS (SSS) containing	3	10	1	both	private to gene (Cae+Tri)	private to class (Cae+Tri)	shared across species (Cae+Tri)	g114	d04	t058	g114_d04	g114_d04_t058	.	2	MaSp1_A_2064	1	Ma	1	7.065e-11	0.95	1	MiSp-a	1	Mi	1	4.6e-06	0.6	.	.	.	.	g83
STSGSQAASEAA	SS_Srich	high proportion of Serine	3	12	0.833333	both	private to gene (Cae+Tri)	private to class (Cae+Tri)	shared across species (Cae+Tri)	g114	d01	t003	g114_d01	g114_d01_t003	.	2	TuSp1_509_1165	1	Tu	1	3.55e-06	0.75	1	Sp-14910-A	1	Sp	1	2e-05	0.5	.	.	.	.	g72
STTNGATTAG	ST	STTxxxTTxG containing (x=A, D, E, G, M, V)	3	10	0.5	both	shared across genes (Cae), private to gene (Tri)	shared across classes (Cae), private to class (Tri)	shared across species (Cae+Tri)	g115	d03	t015	g115_d03	g115_d03_t015	.	2	SpL_133.2_1339-like, SpL_2234.2	2	SpL	2	1.55e-05	0.75	1	Sp-5803	1	Sp	1	4.5e-06	0.6	.	.	.	.	novel definition
SYGGLSSNSNSYSSI	SS_Srich	SxExxxSNSNxxSSI containing (x=A, D, G, H, N, R, S, T)	3	15	0.733333	both	private to gene (Cae+Tri)	private to class (Cae+Tri)	shared across species (Cae+Tri)	g114	d05	t004	g114_d05	g114_d05_t004	.	2	MaSp3_B_533.2	1	Ma	1	4.7e-10	0.83335	1	AcSp	1	Ac	1	8.3e-07	0.5333	.	.	.	.	novel definition
TPAPKPVY	TPx	TPxP containing (x=A, R, S)	3	8	0.75	both	private to gene (Cae+Tri)	private to class (Cae+Tri)	shared across species (Cae+Tri)	g116	d04	t002	g116_d04	g116_d04_t002	.	2	AgSp1_A_linked_2675_705	1	Ag	1	2.15e-05	0.75	1	PiSp	1	Py	1	1.5e-05	0.625	.	.	.	.	novel definition
TPAPPS	TPx	TPxP containing (x=A, R, S)	3	6	0.833333	both	private to gene (Cae+Tri)	private to class (Cae+Tri)	shared across species (Cae+Tri)	g116	d04	t003	g116_d04	g116_d04_t003	.	2	AgSp1_A_linked_2675_705	1	Ag	1	5.5205e-06	0.83335	1	AgSp-c	1	Ag	1	1.1e-05	0.6667	.	.	.	.	novel definition
VGMGGVGPGG	xGG_GGx	GGV (GGGV) containing	3	10	0.9	both	private to gene (Cae+Tri)	private to class (Cae+Tri)	shared across species (Cae+Tri)	g123	d34	t014	g123_d34	g123_d34_t014	.	2	FLAG_B_2654.1	1	Fl	1	1.80027e-09	0.9	1	FLAG-a	1	Fl	1	2.8e-07	0.7	.	.	.	.	novel definition
AEAGT	A|G|P|Q|R|S|V|Y_rich	enrichment of A, G, P, Q, S, or Y residues (>50% length)	3	5	0.6	both	shared across genes (Cae), private to gene (Tri)	shared across classes (Cae), private to class (Tri)	shared across species (Cae+Tri)	g001	d01	t001	g001_d01	g001_d01_t001	.	2	MaSp3_A_533.1, Sp_81.2_5803-like	2	Ma, SpL	2	2e-05	0.8	1	Sp-5803	1	Sp	1	2e-05	0.8	G+Arich	single G, but A-rich	g13_t03	Known + novel variants	novel definition
GPGSTPQFI	GPG	GPG containing	3	9	0.666667	both	shared across genes (Cae), private to gene (Tri)	shared across classes (Cae), private to class (Tri)	shared across species (Cae+Tri)	g037	d01	t013	g037_d01	g037_d01_t013	.	2	AgSp1_A_linked_2675_705, Sp_81.2_5803-like	2	Ag, SpL	2	2e-05	0.5556	1	AgSp-c	1	Ag	1	5e-12	1	GPG	GPG containing	g22_t05	Known + novel variants	g22
GAGAA	GA	multiple instances of GA repeat	3	5	1	both	shared across genes (Cae), private to gene (Tri)	private to class (Cae+Tri)	shared across species (Cae+Tri)	g026	d06	t029	g026_d06	g026_d06_t029	.	2	MiSp_B_1006, MiSp_D_unlinked_NTD_3690.1	2	Mi	1	2.695e-05	0.9	1	MaSp3_Sp-907	1	Ma	1	5.2e-05	0.8	GA	multiple instances of GA repeat	g47_t07	Known	g47
EESDESPEDFSSSK	Erich	high proportion of Glutamic Acid	3	14	0.428571	both	private to gene (Cae+Tri)	private to class (Cae+Tri)	shared across species (Cae+Tri)	g017	d02	t002	g017_d02	g017_d02_t002	.	2	Sp_81.2_5803-like	1	SpL	1	2.02e-06	0.5357	1	Sp-5803	1	Sp	1	1e-17	1	nonAla_run	3 or more AA in homogenous stretch (G,K, P, D, N, S, T)	g57_t13	Known + novel variants	novel definition
SSRGY	A|G|P|Q|R|S|V|Y_rich	enrichment of A, G, P, Q, S, or Y residues (>50% length)	3	5	1	both	shared across genes (Cae), private to gene (Tri)	shared across classes (Cae), private to class (Tri)	shared across species (Cae+Tri)	g001	d01	t104	g001_d01	g001_d01_t104	.	2	AgSp1_B_549.2, SpL_133.2_1339-like	2	Ag, SpL	2	1.71e-05	0.8	1	Sp-1339	1	Sp	1	2.5e-05	0.8	unassigned	no obvious grouping	g89_t55	Unassigned	novel definition
GGAGAGGAGP	xGG_GGx	multiple xGG (x = A, D, F, G, I, K, L, M, N, P, R, S, T, V, Y)	3	10	1	both	shared across genes (Cae), private to gene (Tri)	shared across classes (Cae), private to class (Tri)	shared across species (Cae+Tri)	g123	d43	t030	g123_d43	g123_d43_t030	.	2	FLAG_C_unlinked_NTD_2654.2, MaSp_7234_unlinked_CTD	2	Fl, Ma	2	9.5011e-09	0.9	1	FLAG-a	1	Fl	1	1.4e-08	0.8	.	.	.	.	g49
GGAGGAGV	xGG_GGx	multiple xGG (x = A, D, F, G, I, K, L, M, N, P, R, S, T, V, Y)	3	8	1	both	shared across genes (Cae), private to gene (Tri)	private to class (Cae+Tri)	shared across species (Cae+Tri)	g123	d43	t034	g123_d43	g123_d43_t034	.	2	MaSp_120964_unlinked_CTD, MaSp_15192_unlinked_CTD	2	Ma	1	1e-06	0.75	1	MiSp-c	1	Mi	1	4.1e-05	0.625	.	.	.	.	g49
AASGAGAAA	polyAla	stretches of Alanine, with substitutions (S, T, V, P, D, R, E, G)	3	9	1	both	private to gene (Cae), shared across genes (Tri)	private to class (Cae+Tri)	shared across species (Cae+Tri)	g086	d02	t016	g086_d02	g086_d02_t016	.	1	MiSp_A_589	1	Mi	1	5.4e-11	1	2	AgSp-c, AgSp-d	2	Ag	1	1.01e-05	0.61115	.	.	.	.	g62
ADSGAGAGAGAGAGAGA	GA	multiple instances of GA repeat	3	17	0.941176	both	private to gene (Cae), shared across genes (Tri)	private to class (Cae), shared across classes (Tri)	shared across species (Cae+Tri)	g026	d06	t003	g026_d06	g026_d06_t003	.	1	MiSp_B_1006	1	Mi	1	2.4e-20	1	2	MiSp-b, Sp-1339	2	Mi, Sp	2	5.045e-10	0.6765	.	.	.	.	g47
AGAAAGAGAGAA	polyAla+GA	stretches of Alanine, with GA repetitive flanks	3	12	1	both	private to gene (Cae), shared across genes (Tri)	private to class (Cae+Tri)	shared across species (Cae+Tri)	g088	d01	t008	g088_d01	g088_d01_t008	.	1	MiSp_3639	1	Mi	1	2.9e-12	0.9167	2	MiSp-b, MiSp-c	2	Mi	1	6.35e-08	0.70835	.	.	.	.	novel definition
AGAGAGAAAAGAGAGAGAGA	polyAla+GA	stretches of Alanine, with GA repetitive flanks	3	20	1	both	private to gene (Cae), shared across genes (Tri)	private to class (Cae), shared across classes (Tri)	shared across species (Cae+Tri)	g088	d01	t039	g088_d01	g088_d01_t039	.	1	MiSp_B_1006	1	Mi	1	6.2e-11	0.6	2	MaSp3_Sp-907, MiSp-d	2	Ma, Mi	2	1.0028e-08	0.6	.	.	.	.	novel definition
AGAGAGAGAGAGA	GA	multiple instances of GA repeat	3	13	1	both	private to gene (Cae), shared across genes (Tri)	private to class (Cae), shared across classes (Tri)	shared across species (Cae+Tri)	g026	d06	t005	g026_d06	g026_d06_t005	.	1	MiSp_3639	1	Mi	1	1.6e-11	0.8462	2	MiSp-c, Sp-14910-A	2	Mi, Sp	2	9.35e-09	0.73075	.	.	.	.	g47
AGAGAGSAAAAGARA	polyAla+GA	stretches of Alanine, with GA repetitive flanks	3	15	1	both	private to gene (Cae), shared across genes (Tri)	private to class (Cae), shared across classes (Tri)	shared across species (Cae+Tri)	g088	d01	t049	g088_d01	g088_d01_t049	.	1	MiSp_3639	1	Mi	1	5.2e-18	1	2	MaSp3_Sp-907, MiSp-c	2	Ma, Mi	2	3.30145e-09	0.73335	.	.	.	.	novel definition
AGASAAAAA	polyAla+GA	stretches of Alanine, with GA repetitive flanks	3	9	1	both	private to gene (Cae), shared across genes (Tri)	private to class (Cae+Tri)	shared across species (Cae+Tri)	g088	d01	t055	g088_d01	g088_d01_t055	.	1	AgSp1_C_549.3	1	Ag	1	6.5e-05	0.5556	2	MaSp-g, MaSp3_Sp-907	2	Ma	1	3.3285e-09	0.94445	.	.	.	.	novel definition
AGTGAAAAAGAGAGA	polyAla+GA	stretches of Alanine, with GA repetitive flanks	3	15	0.933333	both	private to gene (Cae), shared across genes (Tri)	private to class (Cae+Tri)	shared across species (Cae+Tri)	g088	d01	t072	g088_d01	g088_d01_t072	.	1	MiSp_3639	1	Mi	1	5.6e-18	1	2	MiSp-b, MiSp-d	2	Mi	1	7.435e-13	0.83335	.	.	.	.	novel definition
ASASASAAAAAA	polyAla	stretches of Alanine, with substitutions (S, T, V, P, D, R, E, G)	3	12	1	both	private to gene (Cae), shared across genes (Tri)	private to class (Cae), shared across classes (Tri)	shared across species (Cae+Tri)	g086	d02	t025	g086_d02	g086_d02_t025	.	1	MaSp2_A_1262	1	Ma	1	2.4e-14	1	2	MiSp-c, PiSp	2	Mi, Py	2	2.955e-07	0.66665	.	.	.	.	g62
ASTIP	ST	ST containing	3	5	0.6	both	private to gene (Cae), shared across genes (Tri)	private to class (Cae), shared across classes (Tri)	shared across species (Cae+Tri)	g115	d01	t001	g115_d01	g115_d01_t001	.	1	AgSp1_A_linked_2675_705	1	Ag	1	9.1e-07	1	2	MaSp-f, Sp-5803	2	Ma, Sp	2	3.95e-05	0.8	.	.	.	.	g73
DDFGGAF	Drich	high proportions of Aspartic Acid	3	7	0.428571	both	private to gene (Cae), shared across genes (Tri)	private to class (Cae+Tri)	shared across species (Cae+Tri)	g013	d03	t001	g013_d03	g013_d03_t001	.	1	FLAG_F_24	1	Fl	1	1.5e-09	1	2	MaSp-b, MaSp-c	2	Ma	1	2.4e-05	0.5714	.	.	.	.	g07
DGAGTGGE	xGG_GGx	multiple xGG (x = A, D, F, G, I, K, L, M, N, P, R, S, T, V, Y)	3	8	0.625	both	private to gene (Cae), shared across genes (Tri)	private to class (Cae), shared across classes (Tri)	shared across species (Cae+Tri)	g123	d43	t010	g123_d43	g123_d43_t010	.	1	FLAG_B_2654.1	1	Fl	1	3.2e-10	1	2	FLAG-b, Sp-14910-B	2	Fl, Sp	2	1.95e-05	0.625	.	.	.	.	g49
DSDGNVDKIILPT	Drich	DPDGxxxxIxxPx containing [variant]	3	13	0.307692	both	private to gene (Cae+Tri)	private to class (Cae+Tri)	shared across species (Cae+Tri)	g013	d02	t004	g013_d02	g013_d02_t004	variant	1	AgSp1_A_linked_2675_705	1	Ag	1	1.1e-16	1	2	AgSp-c	1	Ag	1	6.575e-13	0.88465	.	.	.	.	novel definition
DVKAGLGVGAGL	GL	GL (GGL, GGGL) containing	3	12	0.666667	both	private to gene (Cae), shared across genes (Tri)	private to class (Cae+Tri)	shared across species (Cae+Tri)	g033	d01	t009	g033_d01	g033_d01_t009	.	1	SpL_133.2_1339-like	1	SpL	1	1.3e-14	1	2	Sp-1339, Sp-14910-A	2	Sp	1	8.0305e-07	0.66665	.	.	.	.	g20
FASVITNALANSL	FASVIxxALANxL	FASVIxxALANxL containing	3	13	0.461538	both	private to gene (Cae), shared across genes (Tri)	private to class (Cae+Tri)	shared across species (Cae+Tri)	g021	d01	t004	g021_d01	g021_d01_t004	.	1	PySp1_955_7062	1	Py	1	3.3e-16	1	2	MiSp-c, MiSp-d	2	Mi	1	1.3e-06	0.57695	.	.	.	.	novel definition
FPTSTPIP	PTrich	PxTxTxIP containing (x=A, F, I, L, P, T)	3	8	0.5	both	private to gene (Cae), shared across genes (Tri)	private to class (Cae+Tri)	shared across species (Cae+Tri)	g094	d04	t001	g094_d04	g094_d04_t001	.	1	AgSp1_A_linked_2675_705	1	Ag	1	7.6e-11	1	2	Sp-5803, Sp-8175	2	Sp	1	4.4e-06	0.625	.	.	.	.	novel definition
GAGGKGPGA	xGAGx	GAGxKGPGA containing (x = D, G)	3	9	0.888889	both	private to gene (Cae), shared across genes (Tri)	private to class (Cae), shared across classes (Tri)	shared across species (Cae+Tri)	g122	d05	t002	g122_d05	g122_d05_t002	.	1	FLAG_D_2357_4664	1	Fl	1	2.5e-11	1	2	AcSp, MaSp-g	2	Ac, Ma	2	5.0455e-06	0.6667	.	.	.	.	novel definition
GAGGTGGF	xGG_GGx	multiple xGG (x = A, D, F, G, I, K, L, M, N, P, R, S, T, V, Y)	3	8	0.75	both	private to gene (Cae+Tri)	private to class (Cae+Tri)	shared across species (Cae+Tri)	g123	d43	t022	g123_d43	g123_d43_t022	.	1	MaSp1_D_3988	1	Ma	1	2.8e-10	1	2	FLAG-b	1	Fl	1	1.6e-06	0.75	.	.	.	.	g49
GAGTTPGTAK	GTrich	GPGTTPG containing [variant]	3	10	0.6	both	private to gene (Cae+Tri)	private to class (Cae+Tri)	shared across species (Cae+Tri)	g054	d02	t007	g054_d02	g054_d02_t007	variant	1	AgSp1_A_linked_2675_705	1	Ag	1	1.1e-12	1	2	AgSp-c	1	Ag	1	4.9365e-09	0.85	.	.	.	.	novel definition
GAGVGLGAGV	GL	GL (GGL, GGGL) containing	3	10	0.9	both	private to gene (Cae+Tri)	private to class (Cae+Tri)	shared across species (Cae+Tri)	g033	d01	t016	g033_d01	g033_d01_t016	.	1	SpL_133.2_1339-like	1	SpL	1	3.2e-12	1	2	Sp-1339	1	Sp	1	3.681e-07	0.75	.	.	.	.	g20
GGAGGN	xGG_GGx	multiple xGG (x = A, D, F, G, I, K, L, M, N, P, R, S, T, V, Y)	3	6	0.833333	both	private to gene (Cae+Tri)	private to class (Cae+Tri)	shared across species (Cae+Tri)	g123	d43	t046	g123_d43	g123_d43_t046	.	1	SpL_2234.3	1	SpL	1	7.7e-08	1	2	FLAG-b	1	Fl	1	4.76e-05	0.75	.	.	.	.	g49
GGASSPGGGSGPV	xGG_GGx	multiple xGG (x = A, D, F, G, I, K, L, M, N, P, R, S, T, V, Y)	3	13	1	both	private to gene (Cae), shared across genes (Tri)	private to class (Cae+Tri)	shared across species (Cae+Tri)	g123	d43	t089	g123_d43	g123_d43_t089	.	1	MiSp_B_1006	1	Mi	1	5.1e-07	0.5385	2	MiSp-c, MiSp-d	2	Mi	1	1.4e-06	0.5385	.	.	.	.	g49
GGMGGVGPTG	xGG_GGx	multiple xGG (x = A, D, F, G, I, K, L, M, N, P, R, S, T, V, Y)	3	10	0.8	both	private to gene (Cae+Tri)	private to class (Cae+Tri)	shared across species (Cae+Tri)	g123	d43	t138	g123_d43	g123_d43_t138	.	1	FLAG_B_2654.1	1	Fl	1	4.9e-13	1	2	FLAG-b	1	Fl	1	1.214e-07	0.75	.	.	.	.	g49
GGTGGPG	xGG_GGx	multiple xGG (x = A, D, F, G, I, K, L, M, N, P, R, S, T, V, Y)	3	7	0.857143	both	private to gene (Cae+Tri)	private to class (Cae+Tri)	shared across species (Cae+Tri)	g123	d43	t277	g123_d43	g123_d43_t277	.	1	FLAG_B_2654.1	1	Fl	1	4.8e-09	1	2	MiSp-a	1	Mi	1	2e-05	0.7143	.	.	.	.	g49
GGYGGVA	xGG_GGx	multiple xGG (x = A, D, F, G, I, K, L, M, N, P, R, S, T, V, Y)	3	7	1	both	private to gene (Cae+Tri)	private to class (Cae+Tri)	shared across species (Cae+Tri)	g123	d43	t303	g123_d43	g123_d43_t303	.	1	MiSp_C_3690.2	1	Mi	1	3.5e-09	1	2	MaSp-f	1	Ma	1	2.195e-06	0.7857	.	.	.	.	g49
GGYRGNI	xGG_GGx	GGY (GGGY) containing	3	7	0.714286	both	private to gene (Cae), shared across genes (Tri)	private to class (Cae+Tri)	shared across species (Cae+Tri)	g123	d35	t031	g123_d35	g123_d35_t031	.	1	MaSp1_A_2064	1	Ma	1	1.5e-09	1	2	MaSp-d, MaSp-f	2	Ma	1	3.095e-05	0.64285	.	.	.	.	novel definition
GGYRPGSQ	xGG_GGx	GGY (GGGY) containing	3	8	1	both	private to gene (Cae), shared across genes (Tri)	private to class (Cae), shared across classes (Tri)	shared across species (Cae+Tri)	g123	d35	t032	g123_d35	g123_d35_t032	.	1	MaSp_809.2_unlinked_CTD	1	Ma	1	8.5e-11	1	2	AgSp-d, MaSp-f	2	Ag, Ma	2	5e-06	0.625	.	.	.	.	novel definition
GLGSGA	GL	GL (GGL, GGGL) containing	3	6	0.833333	both	private to gene (Cae), shared across genes (Tri)	private to class (Cae+Tri)	shared across species (Cae+Tri)	g033	d01	t044	g033_d01	g033_d01_t044	.	1	FLAG_B_2654.1	1	Fl	1	1.3e-05	0.8333	2	Sp-1339, Sp-14910-B	2	Sp	1	7.8e-06	0.8333	.	.	.	.	g20
GMGGLGGAG	xGG_GGx	GxGGLGG containing (x=M, N)	3	9	0.777778	both	private to gene (Cae), shared across genes (Tri)	private to class (Cae), shared across classes (Tri)	shared across species (Cae+Tri)	g123	d39	t001	g123_d39	g123_d39_t001	.	1	MaSp1_D_3988	1	Ma	1	1.7e-11	1	2	FLAG-b, Sp-1339	2	Fl, Sp	2	2.12e-06	0.72225	.	.	.	.	novel definition
GNFPYF	unassigned	no obvious grouping	3	6	0.5	both	private to gene (Cae), shared across genes (Tri)	private to class (Cae+Tri)	shared across species (Cae+Tri)	g140	d01	t013	g140_d01	g140_d01_t013	.	1	Sp_81.2_5803-like	1	SpL	1	8.5e-09	1	2	AgSp-a, AgSp-d	2	Ag	1	2.35e-05	0.6667	.	.	.	.	g89
GPDGKPIIII	GPDGxP	GPDGxP containing (x=K,Q,R,S,Y)	3	10	0.4	both	private to gene (Cae), shared across genes (Tri)	private to class (Cae), shared across classes (Tri)	shared across species (Cae+Tri)	g035	d01	t003	g035_d01	g035_d01_t003	.	1	AgSp1_A_linked_2675_705	1	Ag	1	3.7e-13	1	2	AgSp-c, Sp-8175	2	Ag, Sp	2	2.6002e-05	0.65	.	.	.	.	novel definition
GPDGKPKKLILPS	GPDGxP	GPDGxP containing (x=K,Q,R,S,Y)	3	13	0.461538	both	private to gene (Cae+Tri)	private to class (Cae+Tri)	shared across species (Cae+Tri)	g035	d01	t006	g035_d01	g035_d01_t006	.	1	AgSp1_A_linked_2675_705	1	Ag	1	2.2e-16	1	2	AgSp-c	1	Ag	1	1.17e-10	0.7692	.	.	.	.	novel definition
GPDGKPTKFIVPL	GPDGxP	GPDGxP containing (x=K,Q,R,S,Y)	3	13	0.461538	both	private to gene (Cae+Tri)	private to class (Cae+Tri)	shared across species (Cae+Tri)	g035	d01	t008	g035_d01	g035_d01_t008	.	1	AgSp1_A_linked_2675_705	1	Ag	1	8.7e-17	1	2	AgSp-c	1	Ag	1	8.7e-17	1	.	.	.	.	novel definition
GPDGQPSKIIFPT	GPDGxP	GPDGxP containing (x=K,Q,R,S,Y)	3	13	0.538462	both	private to gene (Cae+Tri)	private to class (Cae+Tri)	shared across species (Cae+Tri)	g035	d01	t020	g035_d01	g035_d01_t020	.	1	AgSp1_A_linked_2675_705	1	Ag	1	4.3e-17	1	2	AgSp-c	1	Ag	1	2.7034e-10	0.76925	.	.	.	.	novel definition
GPDGSPVKFIVPN	GPDGxP	GPDGxP containing (x=K,Q,R,S,Y)	3	13	0.615385	both	private to gene (Cae+Tri)	private to class (Cae+Tri)	shared across species (Cae+Tri)	g035	d01	t026	g035_d01	g035_d01_t026	.	1	AgSp1_A_linked_2675_705	1	Ag	1	6e-17	1	2	AgSp-c	1	Ag	1	1.762e-13	0.88465	.	.	.	.	novel definition
GPEGFG	GPE	GPEG containing	3	6	0.666667	both	private to gene (Cae), shared across genes (Tri)	private to class (Cae), shared across classes (Tri)	shared across species (Cae+Tri)	g036	d02	t001	g036_d02	g036_d02_t001	.	1	FLAG_F_24	1	Fl	1	4.2e-08	1	2	MaSp-g, Sp-8175	2	Ma, Sp	2	1.435e-05	0.75	.	.	.	.	novel definition
GPEGQQIPVVPA	GPxGxPIxxxPA	GPxGxPIxxxPA containing (x=G, I, K, N, Q, V)	3	12	0.833333	both	private to gene (Cae), shared across genes (Tri)	private to class (Cae), shared across classes (Tri)	shared across species (Cae+Tri)	g042	d01	t002	g042_d01	g042_d01_t002	.	1	AgSp1_A_linked_2675_705	1	Ag	1	1.1e-15	1	2	AgSp-c, MaSp-f	2	Ag, Ma	2	2.35001e-06	0.66665	.	.	.	.	novel definition
GPGGKPIQVVPA	GPxGxPIxxxPA	GPxGxPIxxxPA containing (x=G, I, K, N, Q, V)	3	12	0.833333	both	private to gene (Cae), shared across genes (Tri)	private to class (Cae), shared across classes (Tri)	shared across species (Cae+Tri)	g042	d01	t006	g042_d01	g042_d01_t006	.	1	AgSp1_A_linked_2675_705	1	Ag	1	1.7e-15	1	2	AgSp-c, Sp-14910-A	2	Ag, Sp	2	1.60001e-06	0.66665	.	.	.	.	novel definition
GPKGQPIKIVPN	GPxGxPIxxxPA	GPxGxPIxxxPA containing (x=G, I, K, N, Q, V)	3	12	0.583333	both	private to gene (Cae), shared across genes (Tri)	private to class (Cae), shared across classes (Tri)	shared across species (Cae+Tri)	g042	d01	t021	g042_d01	g042_d01_t021	.	1	AgSp1_A_linked_2675_705	1	Ag	1	8.1e-16	1	2	AgSp-c, Sp-5803	2	Ag, Sp	2	1.95043e-06	0.625	.	.	.	.	novel definition
GPREAG	A|G|P|Q|R|S|V|Y_rich	enrichment of A, G, P, Q, S, or Y residues (>50% length)	3	6	0.833333	both	private to gene (Cae+Tri)	private to class (Cae+Tri)	shared across species (Cae+Tri)	g001	d01	t028	g001_d01	g001_d01_t028	.	1	FLAG_F_24	1	Fl	1	5.7e-08	1	2	FLAG-b	1	Fl	1	6.4e-05	0.6667	.	.	.	.	novel definition
GPSGEDIELI	GPSGxxSQ	GPSGxxSQ containing (x=A, G, P, Q, S) [variant]	3	10	0.4	both	private to gene (Cae), shared across genes (Tri)	private to class (Cae), shared across classes (Tri)	shared across species (Cae+Tri)	g040	d02	t001	g040_d02	g040_d02_t001	variant	1	AgSp1_A_linked_2675_705	1	Ag	1	1e-12	1	2	AgSp-c, Sp-5803	2	Ag, Sp	2	1.35001e-05	0.7	.	.	.	.	novel definition
GPYGPGPK	GPGPQ	GPGPQ containing (MaSp4)	3	8	0.875	both	private to gene (Cae), shared across genes (Tri)	private to class (Cae), shared across classes (Tri)	shared across species (Cae+Tri)	g038	d01	t031	g038_d01	g038_d01_t031	.	1	MaSp4_B_3210.3	1	Ma	1	8.2e-11	1	2	MaSp-g, Sp-5803	2	Ma, Sp	2	2.01e-06	0.6875	.	.	.	.	novel definition
GSGRTPGTVS	GTrich	GPGTTPG containing [variant]	3	10	0.8	both	private to gene (Cae), shared across genes (Tri)	private to class (Cae), shared across classes (Tri)	shared across species (Cae+Tri)	g054	d02	t029	g054_d02	g054_d02_t029	variant	1	AgSp1_A_linked_2675_705	1	Ag	1	1.1e-12	1	2	AgSp-c, MaSp-a	2	Ag, Ma	2	1.011e-05	0.6	.	.	.	.	novel definition
GSNTTPGTIN	GTrich	GPGTTPG containing [variant]	3	10	0.4	both	private to gene (Cae+Tri)	private to class (Cae+Tri)	shared across species (Cae+Tri)	g054	d02	t030	g054_d02	g054_d02_t030	variant	1	AgSp1_A_linked_2675_705	1	Ag	1	4.5e-13	1	2	AgSp-c	1	Ag	1	8.77e-08	0.75	.	.	.	.	novel definition
GTPGSTSSAGSP	GTPxxTSSGGSx	GTPxxTSSGGSx containing	3	12	0.833333	both	private to gene (Cae+Tri)	private to class (Cae+Tri)	shared across species (Cae+Tri)	g052	d01	t009	g052_d01	g052_d01_t009	.	1	Sp_81.2_5803-like	1	SpL	1	6.5e-15	1	2	Sp-5803	1	Sp	1	8.9e-11	0.8333	.	.	.	.	novel definition
GYGGGQGGYGGGTG	xGG_GGx	GGGQGA containing	3	14	0.928571	both	private to gene (Cae), shared across genes (Tri)	private to class (Cae), shared across classes (Tri)	shared across species (Cae+Tri)	g123	d13	t033	g123_d13	g123_d13_t033	.	1	MiSp_C_3690.2	1	Mi	1	8.4e-12	0.7857	2	AgSp-b, MaSp-a	2	Ag, Ma	2	1.10004e-06	0.60715	.	.	.	.	novel definition
HNRNNRMLN	Nrich	YNxNNRMxx containing (x=K, L, N, R, S) [variant]	3	9	0.222222	both	private to gene (Cae), shared across genes (Tri)	private to class (Cae), shared across classes (Tri)	shared across species (Cae+Tri)	g080	d06	t001	g080_d06	g080_d06_t001	variant	1	AgSp_549.1_unlinked_CTD	1	Ag	1	5.7e-13	1	2	AgSp-a, Sp-14910-A	2	Ag, Sp	2	1.75e-05	0.5556	.	.	.	.	novel definition
ITGEYSSSEY	DTxSYzTGEY	DTxSYzTGEY containing (x = E, G; z = T, P, Y) [variant]	3	10	0.6	both	private to gene (Cae), shared across genes (Tri)	private to class (Cae), shared across classes (Tri)	shared across species (Cae+Tri)	g014	d02	t004	g014_d02	g014_d02_t004	variant	1	AgSp1_A_linked_2675_705	1	Ag	1	3.8e-13	1	2	AgSp-d, Sp-5803	2	Ag, Sp	2	1.8185e-05	0.55	.	.	.	.	g08
KGPRGGVPQ	xGG_GGx	GGV (GGGV) containing	3	9	0.888889	both	private to gene (Cae), shared across genes (Tri)	private to class (Cae), shared across classes (Tri)	shared across species (Cae+Tri)	g123	d34	t012	g123_d34	g123_d34_t012	.	1	AgSp1_A_linked_2675_705	1	Ag	1	6.8e-12	1	2	AgSp-c, MaSp-g	2	Ag, Ma	2	9.33e-07	0.72225	.	.	.	.	novel definition
NGHIVTGPT	unassigned	no obvious grouping	3	9	0.444444	both	private to gene (Cae), shared across genes (Tri)	private to class (Cae), shared across classes (Tri)	shared across species (Cae+Tri)	g140	d01	t030	g140_d01	g140_d01_t030	.	1	SpL_2234.2	1	SpL	1	3.2e-12	1	2	MaSp-f, Sp-14910-B	2	Ma, Sp	2	1.74e-05	0.5556	.	.	.	.	g89
NVGVGLGVGV	GL	GL (GGL, GGGL) containing	3	10	0.8	both	private to gene (Cae+Tri)	private to class (Cae+Tri)	shared across species (Cae+Tri)	g033	d01	t082	g033_d01	g033_d01_t082	.	1	SpL_133.2_1339-like	1	SpL	1	1.7e-12	1	2	Sp-1339	1	Sp	1	1.751e-07	0.8	.	.	.	.	g20
PNGQTSGNN	NQSrich	N + Q + S rich	3	9	0.555556	both	private to gene (Cae), shared across genes (Tri)	private to class (Cae), shared across classes (Tri)	shared across species (Cae+Tri)	g079	d01	t004	g079_d01	g079_d01_t004	.	1	SpL_4399.2_8175-like	1	SpL	1	4.2e-12	1	2	PiSp, Sp-14910-B	2	Py, Sp	2	5.8e-06	0.5556	.	.	.	.	g65
PSPNGMP	SPNGMP	SPNGMP containing	3	7	0.714286	both	private to gene (Cae), shared across genes (Tri)	private to class (Cae), shared across classes (Tri)	shared across species (Cae+Tri)	g113	d01	t002	g113_d01	g113_d01_t002	.	1	AgSp1_C_549.3	1	Ag	1	7e-10	1	2	FLAG-a, Sp-5803	2	Fl, Sp	2	9.3e-06	0.64285	.	.	.	.	novel definition
QNSPQQQ	QQ	QQ (QQQ) containing	3	7	0.857143	both	private to gene (Cae+Tri)	private to class (Cae+Tri)	shared across species (Cae+Tri)	g099	d01	t001	g099_d01	g099_d01_t001	.	1	SpL_4399.2_8175-like	1	SpL	1	4.7e-10	1	2	Sp-5803	1	Sp	1	8.6e-07	0.7143	.	.	.	.	g82
QPGTTPGAVT	GTrich	GPGTTPG containing [variant]	3	10	0.7	both	private to gene (Cae+Tri)	private to class (Cae+Tri)	shared across species (Cae+Tri)	g054	d02	t046	g054_d02	g054_d02_t046	variant	1	AgSp1_A_linked_2675_705	1	Ag	1	4.9e-13	1	2	AgSp-c	1	Ag	1	1.26e-09	0.85	.	.	.	.	novel definition
RGSGGRS	xGG_GGx	GGR (GGGR) containing	3	7	1	both	private to gene (Cae), shared across genes (Tri)	private to class (Cae), shared across classes (Tri)	shared across species (Cae+Tri)	g123	d29	t002	g123_d29	g123_d29_t002	.	1	MaSp1_A_2064	1	Ma	1	4.9e-09	1	2	MaSp3_Sp-907, Sp-14910-B	2	Ma, Sp	2	6e-05	0.64285	.	.	.	.	novel definition
SAAAASAAAAVA	polyAla	stretches of Alanine, with substitutions (S, T, V, P, D, R, E, G)	3	12	1	both	private to gene (Cae), shared across genes (Tri)	private to class (Cae), shared across classes (Tri)	shared across species (Cae+Tri)	g086	d02	t051	g086_d02	g086_d02_t051	.	1	MaSp2_A_1262	1	Ma	1	2.1e-14	1	2	AgSp-c, MaSp-c	2	Ag, Ma	2	4.253e-07	0.66665	.	.	.	.	g62
SASAAAAAVSA	polyAla	stretches of Alanine, with substitutions (S, T, V, P, D, R, E, G)	3	11	1	both	private to gene (Cae), shared across genes (Tri)	private to class (Cae), shared across classes (Tri)	shared across species (Cae+Tri)	g086	d02	t079	g086_d02	g086_d02_t079	.	1	MaSp2_A_1262	1	Ma	1	2.9e-13	1	2	Sp-1339, TuSp	2	Sp, Tu	2	1.5e-06	0.6364	.	.	.	.	g62
SGAGAAAAAGAVAGA	polyAla+GA	stretches of Alanine, with GA repetitive flanks	3	15	1	both	private to gene (Cae), shared across genes (Tri)	private to class (Cae), shared across classes (Tri)	shared across species (Cae+Tri)	g088	d01	t094	g088_d01	g088_d01_t094	.	1	MiSp_A_589	1	Mi	1	6.5e-18	1	2	FLAG-b, MaSp-g	2	Fl, Ma	2	9.3e-07	0.56665	.	.	.	.	novel definition
SQRSSVGQSQQ	QQ_SS	QQ and SS containing	3	11	1	both	private to gene (Cae), shared across genes (Tri)	private to class (Cae), shared across classes (Tri)	shared across species (Cae+Tri)	g100	d01	t005	g100_d01	g100_d01_t005	.	1	PySp1_955_7062	1	Py	1	1.9e-14	1	2	MaSp3_Sp-74867, PiSp	2	Ma, Py	2	3.6521e-06	0.6364	.	.	.	.	novel definition
SSVAQVQQSSYGQQQ	QQ_SS	QQ and SS containing	3	15	1	both	private to gene (Cae+Tri)	private to class (Cae+Tri)	shared across species (Cae+Tri)	g100	d01	t007	g100_d01	g100_d01_t007	.	1	PySp1_955_7062	1	Py	1	9.2e-20	1	2	PiSp	1	Py	1	9.94e-09	0.56665	.	.	.	.	novel definition
STSSQ	SS_Srich	SS (SSS) containing	3	5	0.8	both	private to gene (Cae), shared across genes (Tri)	private to class (Cae), shared across classes (Tri)	shared across species (Cae+Tri)	g114	d04	t073	g114_d04	g114_d04_t073	.	1	Sp_81.2_5803-like	1	SpL	1	9.7e-07	1	2	MiSp-b, Sp-5803	2	Mi, Sp	2	5.65e-05	0.8	.	.	.	.	g83
SVGVGSGAGVV	GSG	GSG (GSGG) containing	3	11	1	both	private to gene (Cae), shared across genes (Tri)	private to class (Cae), shared across classes (Tri)	shared across species (Cae+Tri)	g048	d01	t041	g048_d01	g048_d01_t041	.	1	MiSp_B_1006	1	Mi	1	1.6e-13	1	2	MaSp-f, Sp-14910-A	2	Ma, Sp	2	1.41e-05	0.5455	.	.	.	.	novel definition
TPAPKPVN	TPx	TPxP containing (x=A, R, S)	3	8	0.625	both	private to gene (Cae), shared across genes (Tri)	private to class (Cae), shared across classes (Tri)	shared across species (Cae+Tri)	g116	d04	t001	g116_d04	g116_d04_t001	.	1	AgSp1_A_linked_2675_705	1	Ag	1	9.7e-11	1	2	AgSp-c, Sp-5803	2	Ag, Sp	2	4.8e-05	0.5	.	.	.	.	novel definition
TPKPTPTPVS	TPx	TPKx containing (x=D, G, P, Q, S, V)	3	10	0.6	both	private to gene (Cae+Tri)	private to class (Cae+Tri)	shared across species (Cae+Tri)	g116	d02	t007	g116_d02	g116_d02_t007	.	1	AgSp1_A_linked_2675_705	1	Ag	1	3.8e-13	1	2	AgSp-c	1	Ag	1	8.0145e-08	0.75	.	.	.	.	novel definition
WPGEFF	unassigned	no obvious grouping	3	6	0.333333	both	private to gene (Cae+Tri)	private to class (Cae+Tri)	shared across species (Cae+Tri)	g140	d01	t044	g140_d01	g140_d01_t044	.	1	FLAG_F_24	1	Fl	1	4.7e-09	1	2	Sp-5803	1	Sp	1	2.2e-05	0.6667	.	.	.	.	g89
YAGTSEL	YAGTSxL	YAGTSxL containing (x=E, G)	3	7	0.571429	both	private to gene (Cae), shared across genes (Tri)	private to class (Cae), shared across classes (Tri)	shared across species (Cae+Tri)	g133	d01	t001	g133_d01	g133_d01_t001	.	1	MaSp3_B_533.2	1	Ma	1	4.1e-09	1	2	AgSp-d, Sp-14910-B	2	Ag, Sp	2	9.5e-06	0.7143	.	.	.	.	novel definition
YATSQQN	YxxSQQx	YxxSQQx containing (x=A, N, Q, S, T)	3	7	0.714286	both	private to gene (Cae), shared across genes (Tri)	private to class (Cae), shared across classes (Tri)	shared across species (Cae+Tri)	g138	d01	t003	g138_d01	g138_d01_t003	.	1	PySp1_955_7062	1	Py	1	8e-10	1	2	PiSp, Sp-5803	2	Py, Sp	2	1.075e-05	0.64285	.	.	.	.	novel definition
GGDAGF	xGG_GGx	GGDAG containing	3	6	0.666667	both	private to gene (Cae+Tri)	private to class (Cae+Tri)	shared across species (Cae+Tri)	g123	d09	t001	g123_d09	g123_d09_t001	.	1	MaSp1_D_3988	1	Ma	1	2.7e-06	0.8333	2	AcSp	1	Ac	1	5.1e-08	1	GGDAG	GGDAG containing	g16_t01	Novel	g16
GGQVQSV	xGG_GGx	GGQ (GGGQ) containing	3	7	1	both	private to gene (Cae), shared across genes (Tri)	private to class (Cae+Tri)	shared across species (Cae+Tri)	g123	d27	t016	g123_d27	g123_d27_t016	.	1	MaSp4_A_3210.2	1	Ma	1	1.3e-05	0.7143	2	MaSp-f, MaSp-g	2	Ma	1	4.55012e-05	0.7857	xGG_GGx	GGQ containing	g18_t03	Known + novel variants	g18
GAGPGGA	GA	multiple instances of GA repeat	3	7	1	both	private to gene (Cae+Tri)	private to class (Cae+Tri)	shared across species (Cae+Tri)	g026	d06	t043	g026_d06	g026_d06_t043	.	1	FLAG_1038_unlinked_CTD	1	Fl	1	6.2e-09	1	2	MaSp3_Sp-907	1	Ma	1	5e-07	0.8571	GA	multiple instances of GA repeat	g47_t09	Known	g47
PAASVSAA	polyAla	stretches of Alanine, with substitutions (S, T, V, P, D, R, E, G)	3	8	1	both	private to gene (Cae+Tri)	private to class (Cae+Tri)	shared across species (Cae+Tri)	g086	d02	t038	g086_d02	g086_d02_t038	.	1	TuSp1_509_1165	1	Tu	1	3.2e-05	0.625	2	MaSp-a	1	Ma	1	1.0195e-06	0.8125	polyAla	stretches of Alanine, with substitutions (S, T, V, P, D, R)	g62_t21	Known	g62
GSQGP	A|G|P|Q|R|S|V|Y_rich	enrichment of A, G, P, Q, S, or Y residues (>50% length)	3	5	1	both	private to gene (Cae), shared across genes (Tri)	private to class (Cae+Tri)	shared across species (Cae+Tri)	g001	d01	t044	g001_d01	g001_d01_t044	.	1	MaSp1_A_2064	1	Ma	1	6e-05	0.8	2	MaSp-a, MaSp-c	2	Ma	1	2.9e-05	0.8	unassigned	no obvious grouping	g89_t25	Unassigned	novel definition
AAAA	polyAla	homogeneous stretches of Alanine	2	4	1	Trichonephila	shared across genes (Tri)	private to class (Tri)	private to species (Tri)	g086	d01	t001	g086_d01	g086_d01_t001	.	.	.	.	.	.	.	.	2	MaSp-h, MaSp3_Sp-74867	2	Ma	1	2.9e-05	1	polyAla	homogeneous stretches of Alanine	g61_t03	Known	g61
AAAAAAAAA	polyAla	homogeneous stretches of Alanine	2	9	1	Trichonephila	shared across genes (Tri)	private to class (Tri)	private to species (Tri)	g086	d01	t006	g086_d01	g086_d01_t006	.	.	.	.	.	.	.	.	2	MaSp-g, MaSp3_Sp-74867	2	Ma	1	6.8e-09	0.8889	polyAla	homogeneous stretches of Alanine	g61_t06	Known	g61
AAATAA	polyAla	stretches of Alanine, with substitutions (S, T, V, P, D, R, E, G)	2	6	0.833333	Trichonephila	private to gene (Tri)	private to class (Tri)	private to species (Tri)	g086	d02	t011	g086_d02	g086_d02_t011	.	.	.	.	.	.	.	.	2	MaSp3_Sp-907	1	Ma	1	1.2e-07	1	.	.	.	.	g62
AAEAA	polyAla	stretches of Alanine, with substitutions (S, T, V, P, D, R, E, G)	2	5	0.8	Trichonephila	shared across genes (Tri)	shared across classes (Tri)	private to species (Tri)	g086	d02	t012	g086_d02	g086_d02_t012	.	.	.	.	.	.	.	.	2	AcSp, MaSp-g	2	Ac, Ma	2	1.8e-06	1	.	.	.	.	g62
AAGGAGAAVGA	GA	AAGxAG containing (x=D, G, R, S)	2	11	1	Trichonephila	shared across genes (Tri)	shared across classes (Tri)	private to species (Tri)	g026	d01	t006	g026_d01	g026_d01_t006	.	.	.	.	.	.	.	.	2	MaSp-g, MiSp-a	2	Ma, Mi	2	3.265e-08	0.7273	.	.	.	.	novel definition
AGAGAATAAGA	polyAla+GA	stretches of Alanine, with GA repetitive flanks	2	11	0.909091	Trichonephila	shared across genes (Tri)	shared across classes (Tri)	private to species (Tri)	g088	d01	t027	g088_d01	g088_d01_t027	.	.	.	.	.	.	.	.	2	MaSp-g, MiSp-b	2	Ma, Mi	2	6.215e-07	0.68185	.	.	.	.	novel definition
AGGTGA	xGG_GGx	GGT (GGGT) containing	2	6	0.833333	Trichonephila	shared across genes (Tri)	private to class (Tri)	private to species (Tri)	g123	d32	t001	g123_d32	g123_d32_t001	.	.	.	.	.	.	.	.	2	MaSp-b, MaSp-c	2	Ma	1	4.3e-06	0.8333	.	.	.	.	novel definition
AGLGAAAGAGAGAGA	polyAla+GA	stretches of Alanine, with GA repetitive flanks	2	15	0.933333	Trichonephila	private to gene (Tri)	private to class (Tri)	private to species (Tri)	g088	d01	t059	g088_d01	g088_d01_t059	.	.	.	.	.	.	.	.	2	Sp-14910-A	1	Sp	1	1.1835e-10	0.76665	.	.	.	.	novel definition
AGSGAGAGAGAGAGGA	GA	multiple instances of GA repeat	2	16	1	Trichonephila	shared across genes (Tri)	private to class (Tri)	private to species (Tri)	g026	d06	t016	g026_d06	g026_d06_t016	.	.	.	.	.	.	.	.	2	MiSp-a, MiSp-b	2	Mi	1	2.4875e-10	0.71875	.	.	.	.	g47
GAGAGAGAAAAAGARAGA	polyAla+GA	stretches of Alanine, with GA repetitive flanks	2	18	1	Trichonephila	private to gene (Tri)	private to class (Tri)	private to species (Tri)	g088	d01	t082	g088_d01	g088_d01_t082	.	.	.	.	.	.	.	.	2	MiSp-c	1	Mi	1	5.50017e-11	0.75	.	.	.	.	novel definition
GAGAGGSTGQ	GA	multiple instances of GA repeat	2	10	0.9	Trichonephila	shared across genes (Tri)	shared across classes (Tri)	private to species (Tri)	g026	d06	t039	g026_d06	g026_d06_t039	.	.	.	.	.	.	.	.	2	FLAG-b, MiSp-a	2	Fl, Mi	2	5.19e-06	0.65	.	.	.	.	g47
GAGGSG	xGG_GGx	GGS (GGGS) containing	2	6	1	Trichonephila	shared across genes (Tri)	private to class (Tri)	private to species (Tri)	g123	d30	t007	g123_d30	g123_d30_t007	.	.	.	.	.	.	.	.	2	FLAG-a, FLAG-b	2	Fl	1	3.46e-06	0.91665	.	.	.	.	g19
GGAGGI	GL	GL (GGL, GGGL) containing	2	6	0.833333	Trichonephila	private to gene (Tri)	private to class (Tri)	private to species (Tri)	g033	d01	t018	g033_d01	g033_d01_t018	.	.	.	.	.	.	.	.	2	FLAG-b	1	Fl	1	9.5e-08	1	.	.	.	.	g20
GGAGGYGGGYGSG	xGG_GGx	multiple xGG (x = A, D, F, G, I, K, L, M, N, P, R, S, T, V, Y)	2	13	1	Trichonephila	private to gene (Tri)	private to class (Tri)	private to species (Tri)	g123	d43	t074	g123_d43	g123_d43_t074	.	.	.	.	.	.	.	.	2	FLAG-b	1	Fl	1	1.4035e-06	0.6154	.	.	.	.	g49
GGAGGYRGGYSGGAGSG	xGG_GGx	multiple xGG (x = A, D, F, G, I, K, L, M, N, P, R, S, T, V, Y)	2	17	1	Trichonephila	private to gene (Tri)	private to class (Tri)	private to species (Tri)	g123	d43	t077	g123_d43	g123_d43_t077	.	.	.	.	.	.	.	.	2	MaSp-d	1	Ma	1	6.7e-08	0.5294	.	.	.	.	g49
GGFGGS	xGG_GGx	multiple xGG (x = A, D, F, G, I, K, L, M, N, P, R, S, T, V, Y)	2	6	0.833333	Trichonephila	shared across genes (Tri)	shared across classes (Tri)	private to species (Tri)	g123	d43	t099	g123_d43	g123_d43_t099	.	.	.	.	.	.	.	.	2	FLAG-b, Sp-14910-A	2	Fl, Sp	2	4.185e-05	0.75	.	.	.	.	g49
GGPGGF	xGG_GGx	multiple xGG (x = A, D, F, G, I, K, L, M, N, P, R, S, T, V, Y)	2	6	0.833333	Trichonephila	shared across genes (Tri)	shared across classes (Tri)	private to species (Tri)	g123	d43	t158	g123_d43	g123_d43_t158	.	.	.	.	.	.	.	.	2	AgSp-c, MaSp-g	2	Ag, Ma	2	2.6e-06	0.8333	.	.	.	.	g49
GGSGAGGAL	xGG_GGx	multiple xGG (x = A, D, F, G, I, K, L, M, N, P, R, S, T, V, Y)	2	9	0.888889	Trichonephila	shared across genes (Tri)	private to class (Tri)	private to species (Tri)	g123	d43	t249	g123_d43	g123_d43_t249	.	.	.	.	.	.	.	.	2	MaSp3_Sp-74867, MaSp3_Sp-907	2	Ma	1	5.7e-06	0.6667	.	.	.	.	g49
GPGGPV	xGG_GGx	GGP (GGGP) containing	2	6	1	Trichonephila	shared across genes (Tri)	shared across classes (Tri)	private to species (Tri)	g123	d26	t029	g123_d26	g123_d26_t029	.	.	.	.	.	.	.	.	2	FLAG-a, MaSp-g	2	Fl, Ma	2	2.1775e-06	0.91665	.	.	.	.	novel definition
GSGGGFRGF	xGG_GGx	GGF (GGGF) containing	2	9	0.777778	Trichonephila	private to gene (Tri)	private to class (Tri)	private to species (Tri)	g123	d11	t013	g123_d11	g123_d11_t013	.	.	.	.	.	.	.	.	2	Sp-14910-A	1	Sp	1	1.285e-05	0.61115	.	.	.	.	novel definition
PFYPQGPGS	GPG	GPG containing	2	9	0.888889	Trichonephila	shared across genes (Tri)	shared across classes (Tri)	private to species (Tri)	g037	d01	t023	g037_d01	g037_d01_t023	.	.	.	.	.	.	.	.	2	AcSp, AgSp-a	2	Ac, Ag	2	1.425e-06	0.61115	.	.	.	.	g22
QQGGPR	xGG_GGx	QxGGP containing (x=G, Q, T)	2	6	1	Trichonephila	shared across genes (Tri)	shared across classes (Tri)	private to species (Tri)	g123	d52	t003	g123_d52	g123_d52_t003	.	.	.	.	.	.	.	.	2	MaSp-g, PiSp	2	Ma, Py	2	1.155e-05	0.6667	.	.	.	.	novel definition
SAGAGAGAAAAAGAGA	polyAla+GA	stretches of Alanine, with GA repetitive flanks	2	16	1	Trichonephila	shared across genes (Tri)	shared across classes (Tri)	private to species (Tri)	g088	d01	t093	g088_d01	g088_d01_t093	.	.	.	.	.	.	.	.	2	MiSp-c, Sp-1339	2	Mi, Sp	2	3.5e-07	0.71875	.	.	.	.	novel definition
AISSAIGNVLVNTGSISESTAF	AISSAIGNVLxxxGSISE	AISSAIGNVLxxxGSISE	2	22	0.545455	Trichonephila	shared across genes (Tri)	private to class (Tri)	private to species (Tri)	g004	d01	t002	g004_d01	g004_d01_t002	.	.	.	.	.	.	.	.	2	MiSp-a, MiSp-b	2	Mi	1	1.2e-20	0.9318	AISSAIGNVLxxxGSISE	AISSAIGNVLxxxGSISE	g02_t02	Known + novel variants	g02
DVNADV	Drich	high proportions of Aspartic Acid	2	6	0.5	Trichonephila	shared across genes (Tri)	private to class (Tri)	private to species (Tri)	g013	d03	t008	g013_d03	g013_d03_t008	.	.	.	.	.	.	.	.	2	Sp-1339, Sp-14910-B	2	Sp	1	8.5185e-06	0.83335	Drich	high proportions of Aspartic Acid	g07_t04	Novel	g07
EGNGGLGTG	xGG_GGx	EGNGG	2	9	0.555556	Trichonephila	shared across genes (Tri)	shared across classes (Tri)	private to species (Tri)	g123	d01	t001	g123_d01	g123_d01_t001	.	.	.	.	.	.	.	.	2	FLAG-b, Sp-14910-A	2	Fl, Sp	2	3.2524e-05	0.6667	xGG_GGx	EGNGG	g09_t02	Known + novel variants	g09
EPQSPEESP	Erich	EPQSPE containing	2	9	0.666667	Trichonephila	shared across genes (Tri)	shared across classes (Tri)	private to species (Tri)	g017	d01	t002	g017_d01	g017_d01_t002	.	.	.	.	.	.	.	.	2	AgSp-b, Sp-5803	2	Ag, Sp	2	2.2512e-05	0.6667	EPQSPE	EPQSPE containing	g11_t01	Novel	g11
GGSGQ	xGG_GGx	GGS (GGGS) containing	2	5	1	Trichonephila	private to gene (Tri)	private to class (Tri)	private to species (Tri)	g123	d30	t020	g123_d30	g123_d30_t020	.	.	.	.	.	.	.	.	2	MaSp-a	1	Ma	1	1e-06	1	xGG_GGx	GGS containing	g19_t02	Known + novel variants	g19
GLNAGLGL	GL	GL (GGL, GGGL) containing	2	8	0.5	Trichonephila	shared across genes (Tri)	private to class (Tri)	private to species (Tri)	g033	d01	t050	g033_d01	g033_d01_t050	.	.	.	.	.	.	.	.	2	Sp-1339, Sp-14910-A	2	Sp	1	1.75043e-06	0.875	GL	GL containing	g20_t04	Novel	g20
GLGADIGIGADLGL	GL	GL (GGL, GGGL) containing	2	14	0.5	Trichonephila	shared across genes (Tri)	private to class (Tri)	private to species (Tri)	g033	d01	t039	g033_d01	g033_d01_t039	.	.	.	.	.	.	.	.	2	Sp-1339, Sp-14910-A	2	Sp	1	1.75e-08	0.82145	GL	GL containing	g20_t06	Novel	g20
GPDKR	A|G|P|Q|R|S|V|Y_rich	enrichment of A, G, P, Q, S, or Y residues (>50% length)	2	5	0.6	Trichonephila	shared across genes (Tri)	shared across classes (Tri)	private to species (Tri)	g001	d01	t022	g001_d01	g001_d01_t022	.	.	.	.	.	.	.	.	2	AgSp-b, MaSp-g	2	Ag, Ma	2	9.275e-06	0.9	GPD	GPD containing	g21_t02	Novel	novel definition
GPGVSG	GPG	GPG containing	2	6	1	Trichonephila	shared across genes (Tri)	shared across classes (Tri)	private to species (Tri)	g037	d01	t019	g037_d01	g037_d01_t019	.	.	.	.	.	.	.	.	2	FLAG-a, MaSp-g	2	Fl, Ma	2	2.19e-06	0.91665	GPG	GPG containing	g22_t04	Known + novel variants	g22
GKGGY	GxGGx	GPGGY [variant]	2	5	0.8	Trichonephila	shared across genes (Tri)	private to class (Tri)	private to species (Tri)	g059	d04	t001	g059_d04	g059_d04_t001	variant	.	.	.	.	.	.	.	2	MaSp-g, MaSp3_Sp-907	2	Ma	1	6.3e-07	1	GxGGx	GPGGY [variant] (P -> K)	g24_t01	Known + novel variants	g24
GPGKQ	GPxxQ	GPGxQ containing (x= A, E, G, K, PP, R, Q, S, _)	2	5	0.8	Trichonephila	private to gene (Tri)	private to class (Tri)	private to species (Tri)	g043	d01	t004	g043_d01	g043_d01_t004	.	.	.	.	.	.	.	.	2	MaSp-g	1	Ma	1	5.8e-07	1	GPxxQ	GPGxQ containing (x= Q, K)	g26_t03	Known + novel variants	g26
GPPPQQ	GPxxQ	GPGxQ containing (x= A, E, G, K, PP, R, Q, S, _)	2	6	1	Trichonephila	private to gene (Tri)	private to class (Tri)	private to species (Tri)	g043	d01	t010	g043_d01	g043_d01_t010	.	.	.	.	.	.	.	.	2	Sp-5803	1	Sp	1	5.575e-07	0.91665	GPxxQ	GPxQQ containing (x = PP, -, S, R)	g28_t02	Known + novel variants	g26
GSGGPDGD	xGG_GGx	GSGGxzGD containing (x = P, S; z = D, G)	2	8	0.75	Trichonephila	private to gene (Tri)	private to class (Tri)	private to species (Tri)	g123	d38	t001	g123_d38	g123_d38_t001	.	.	.	.	.	.	.	.	2	MaSp-d	1	Ma	1	2.3e-10	1	xGG_GGx	GSGGxzGD containing (x = P, S; z = D, G)	g33_t03	Known + novel variants	g33
GTEQQ	GxxQQ	GTxQQ containing (x = E, R)	2	5	0.6	Trichonephila	private to gene (Tri)	private to class (Tri)	private to species (Tri)	g063	d01	t001	g063_d01	g063_d01_t001	.	.	.	.	.	.	.	.	2	MaSp-g	1	Ma	1	1.3e-05	0.8	GxxQQ	GTxQQ containing (x = E, R)	g35_t01	Known + novel variants	g35
GSGQQ	GxxQQ	GxGQQ containing (x = A, L, S, Y)	2	5	1	Trichonephila	shared across genes (Tri)	private to class (Tri)	private to species (Tri)	g063	d02	t002	g063_d02	g063_d02_t002	.	.	.	.	.	.	.	.	2	MaSp-g, MaSp-h	2	Ma	1	8.295e-06	0.9	GxxQQ	GxGQQ containing (x = A, L, S, Y)	g36_t01	Known + novel variants	g36
GLGQQ	GxxQQ	GxGQQ containing (x = A, L, S, Y)	2	5	0.8	Trichonephila	shared across genes (Tri)	shared across classes (Tri)	private to species (Tri)	g063	d02	t001	g063_d02	g063_d02_t001	.	.	.	.	.	.	.	.	2	MaSp-g, Sp-14910-A	2	Ma, Sp	2	5.5e-05	0.8	GxxQQ	GxGQQ containing (x = A, L, S, Y)	g36_t04	Known + novel variants	g36
LGGESGG	xGG_GGx	LGGxSz containing (x = D, E, G; z = G, D) [variant]	2	7	0.714286	Trichonephila	shared across genes (Tri)	shared across classes (Tri)	private to species (Tri)	g123	d42	t001	g123_d42	g123_d42_t001	variant	.	.	.	.	.	.	.	2	AgSp-c, TuSp	2	Ag, Tu	2	1.45e-05	0.7143	xGG_GGx	LGGxSz containing (x = D, E, G; z = G, D) [variant]	g43_t01	Known + novel variants	g43
YGGDGGYGTATGAA	xGG_GGx	multiple xGG (x = A, D, F, G, I, K, L, M, N, P, R, S, T, V, Y)	2	14	0.785714	Trichonephila	shared across genes (Tri)	private to class (Tri)	private to species (Tri)	g123	d43	t355	g123_d43	g123_d43_t355	.	.	.	.	.	.	.	.	2	MiSp-a, MiSp-c	2	Mi	1	2.2e-09	0.78575	xGG_GGx	multiple xGG (x = A, D, P, R, S, T, Y)	g49_t10	Known + novel variants	g49
VGGVLGTGGISG	xGG_GGx	multiple xGG + VLG (x = V, T, I, N) [variant]	2	12	0.75	Trichonephila	private to gene (Tri)	private to class (Tri)	private to species (Tri)	g123	d47	t001	g123_d47	g123_d47_t001	variant	.	.	.	.	.	.	.	2	FLAG-b	1	Fl	1	1.75006e-06	0.7083	xGG_GGx	multiple xGG + VLG (x = V, T, I, N) [variant]	g53_t01	Known + novel variants	g52
QSSSALSSIAY	nonAla_run	3 or more AA in homogenous stretch (G,K, P, D, N, S, T)	2	11	0.818182	Trichonephila	private to gene (Tri)	private to class (Tri)	private to species (Tri)	g078	d01	t031	g078_d01	g078_d01_t031	.	.	.	.	.	.	.	.	2	PiSp	1	Py	1	3.59e-12	0.95455	nonAla_run	3 or more AA in homogenous stretch (G,K, P, D, N, S, T)	g57_t02	Known + novel variants	g57
QSTLSSSL	nonAla_run	3 or more AA in homogenous stretch (G,K, P, D, N, S, T)	2	8	0.625	Trichonephila	private to gene (Tri)	private to class (Tri)	private to species (Tri)	g078	d01	t033	g078_d01	g078_d01_t033	.	.	.	.	.	.	.	.	2	PiSp	1	Py	1	1.4003e-06	0.875	nonAla_run	3 or more AA in homogenous stretch (G,K, P, D, N, S, T)	g57_t06	Known + novel variants	g57
QSSSGPETS	nonAla_run	3 or more AA in homogenous stretch (G,K, P, D, N, S, T)	2	9	0.777778	Trichonephila	shared across genes (Tri)	shared across classes (Tri)	private to species (Tri)	g078	d01	t032	g078_d01	g078_d01_t032	.	.	.	.	.	.	.	.	2	PiSp, Sp-5803	2	Py, Sp	2	4.90001e-06	0.7778	nonAla_run	3 or more AA in homogenous stretch (G,K, P, D, N, S, T)	g57_t11	Known + novel variants	g57
QKRSSSGTTSSSSSL	nonAla_run	3 or more AA in homogenous stretch (G,K, P, D, N, S, T)	2	15	0.733333	Trichonephila	private to gene (Tri)	private to class (Tri)	private to species (Tri)	g078	d01	t030	g078_d01	g078_d01_t030	.	.	.	.	.	.	.	.	2	Sp-5803	1	Sp	1	4.9e-11	0.86665	nonAla_run	3 or more AA in homogenous stretch (G,K, P, D, N, S, T)	g57_t12	Known + novel variants	g57
SAASSAASSVTTTLT	nonAla_run	3 or more AA in homogenous stretch (G,K, P, D, N, S, T)	2	15	0.666667	Trichonephila	shared across genes (Tri)	private to class (Tri)	private to species (Tri)	g078	d01	t034	g078_d01	g078_d01_t034	.	.	.	.	.	.	.	.	2	MiSp-a, MiSp-b	2	Mi	1	1.4725e-16	0.96665	nonAla_run	3 or more AA in homogenous stretch (G,K, P, D, N, S, T)	g57_t18	Known + novel variants	g57
AQAGSTSSTTTTTI	nonAla_run	3 or more AA in homogenous stretch (G,K, P, D, N, S, T)	2	14	0.5	Trichonephila	shared across genes (Tri)	shared across classes (Tri)	private to species (Tri)	g078	d01	t001	g078_d01	g078_d01_t001	.	.	.	.	.	.	.	.	2	PiSp, TuSp	2	Py, Tu	2	7e-09	0.82145	nonAla_run	3 or more AA in homogenous stretch (G,K, P, D, N, S, T)	g57_t21	Known + novel variants	g57
SSSSRPVPIV	nonAla_run	3 or more AA in homogenous stretch (G,K, P, D, N, S, T)	2	10	0.9	Trichonephila	shared across genes (Tri)	shared across classes (Tri)	private to species (Tri)	g078	d01	t044	g078_d01	g078_d01_t044	.	.	.	.	.	.	.	.	2	PiSp, Sp-14910-B	2	Py, Sp	2	2.75e-05	0.75	nonAla_run	3 or more AA in homogenous stretch (G,K, P, D, N, S, T)	g57_t23	Known + novel variants	g57
PGGVRPSGS	xGG_GGx	PGG and GS containing	2	9	1	Trichonephila	shared across genes (Tri)	shared across classes (Tri)	private to species (Tri)	g123	d48	t001	g123_d48	g123_d48_t001	.	.	.	.	.	.	.	.	2	FLAG-a, MaSp-h	2	Fl, Ma	2	2.05001e-06	0.83335	xGG_GGx	PGG and GS containing	g59_t02	Known + novel variants	g59
APAATA	polyAla	stretches of Alanine, with substitutions (S, T, V, P, D, R, E, G)	2	6	0.833333	Trichonephila	private to gene (Tri)	private to class (Tri)	private to species (Tri)	g086	d02	t020	g086_d02	g086_d02_t020	.	.	.	.	.	.	.	.	2	MaSp-g	1	Ma	1	3.743e-06	0.91665	polyAla	stretches of Alanine, with substitutions (S, T, V, P, D, R)	g62_t11	Known	g62
DVAAAVA	polyAla	stretches of Alanine, with substitutions (S, T, V, P, D, R, E, G)	2	7	0.857143	Trichonephila	private to gene (Tri)	private to class (Tri)	private to species (Tri)	g086	d02	t032	g086_d02	g086_d02_t032	.	.	.	.	.	.	.	.	2	PiSp	1	Py	1	6.1e-09	1	polyAla	stretches of Alanine, with substitutions (S, T, V, P, D, R)	g62_t12	Known	g62
PAASVS	polyAla	stretches of Alanine, with substitutions (S, T, V, P, D, R, E, G)	2	6	1	Trichonephila	shared across genes (Tri)	private to class (Tri)	private to species (Tri)	g086	d02	t037	g086_d02	g086_d02_t037	.	.	.	.	.	.	.	.	2	MaSp-a, MaSp-f	2	Ma	1	4.15475e-05	0.83335	polyAla	stretches of Alanine, with substitutions (S, T, V, P, D, R)	g62_t16	Known	g62
TTPKRPRGPGGSPL	Prich	high proportion of Proline	2	14	0.714286	Trichonephila	private to gene (Tri)	private to class (Tri)	private to species (Tri)	g089	d01	t006	g089_d01	g089_d01_t006	.	.	.	.	.	.	.	.	2	AgSp-c	1	Ag	1	8.2e-18	1	Prich	high proportions of Proline	g63_t01	Novel	g63
QRPLPAPRPAPAPRPLP	Prich	high proportion of Proline	2	17	0.882353	Trichonephila	private to gene (Tri)	private to class (Tri)	private to species (Tri)	g089	d01	t004	g089_d01	g089_d01_t004	.	.	.	.	.	.	.	.	2	PiSp	1	Py	1	8e-22	1	Prich	high proportions of Proline	g63_t02	Novel	g63
QSDTGCNNCND	NQSrich	N + Q + S rich	2	11	0.272727	Trichonephila	private to gene (Tri)	private to class (Tri)	private to species (Tri)	g079	d01	t007	g079_d01	g079_d01_t007	.	.	.	.	.	.	.	.	2	Sp-14910-A	1	Sp	1	3.595e-13	0.86365	QNSrich	Q + N + S rich	g65_t01	Novel	g65
TLGTGG	xGG_GGx	TGG + TLG containing	2	6	0.5	Trichonephila	private to gene (Tri)	private to class (Tri)	private to species (Tri)	g123	d54	t001	g123_d54	g123_d54_t001	.	.	.	.	.	.	.	.	2	FLAG-b	1	Fl	1	8.35e-06	0.8333	xGG_GGx	TGG + TLG containing	g76_t03	Known + novel variants	g76
GQGGYGGQQTG	xGG_GGx	xQGGYxGzQzG containing (x = G, S, V; z = A, P, Q, T)	2	11	0.909091	Trichonephila	private to gene (Tri)	private to class (Tri)	private to species (Tri)	g123	d55	t002	g123_d55	g123_d55_t002	.	.	.	.	.	.	.	.	2	MaSp-a	1	Ma	1	8.00007e-10	0.86365	xGG_GGx	xQGGYxGzQzG containing (x = G, S, V; z = A, P, Q, T)	g81_t01	Known + novel variants	g81
GQGGYGGPQTG	xGG_GGx	xQGGYxGzQzG containing (x = G, S, V; z = A, P, Q, T)	2	11	0.909091	Trichonephila	private to gene (Tri)	private to class (Tri)	private to species (Tri)	g123	d55	t001	g123_d55	g123_d55_t001	.	.	.	.	.	.	.	.	2	MaSp-a	1	Ma	1	7.59e-13	0.95455	xGG_GGx	xQGGYxGzQzG containing (x = G, S, V; z = A, P, Q, T)	g81_t02	Known + novel variants	g81
TQQA	QQ	QQ (QQQ) containing	2	4	0.75	Trichonephila	private to gene (Tri)	private to class (Tri)	private to species (Tri)	g099	d01	t010	g099_d01	g099_d01_t010	.	.	.	.	.	.	.	.	2	PiSp	1	Py	1	7.2e-06	1	xQQ	xQQ containin (x = F, S, T, V)	g82_t06	Known + novel variants	g82
YPGGQNPQ	YPxGzNPQ	YPxGzNPQ containing (x = G, S; z = E, Q)	2	8	0.875	Trichonephila	shared across genes (Tri)	shared across classes (Tri)	private to species (Tri)	g137	d01	t001	g137_d01	g137_d01_t001	.	.	.	.	.	.	.	.	2	AgSp-a, Sp-5803	2	Ag, Sp	2	2.355e-05	0.625	YPxGzNPQ	YPxGzNPQ containing (x = G, S; z = E, Q)	g88_t01	Novel	g88
LLEAPAPD	unassigned	no obvious grouping	2	8	0.5	Trichonephila	shared across genes (Tri)	shared across classes (Tri)	private to species (Tri)	g140	d01	t028	g140_d01	g140_d01_t028	.	.	.	.	.	.	.	.	2	Sp-5803, TuSp	2	Sp, Tu	2	2.30002e-05	0.8125	unassigned	no obvious grouping	g89_t29	Unassigned	g89
AHRGHG	A|G|P|Q|R|S|V|Y_rich	enrichment of A, G, P, Q, S, or Y residues (>50% length)	2	6	0.666667	Trichonephila	shared across genes (Tri)	shared across classes (Tri)	private to species (Tri)	g001	d01	t005	g001_d01	g001_d01_t005	.	.	.	.	.	.	.	.	2	MaSp-g, Sp-8175	2	Ma, Sp	2	3.05455e-06	0.83335	unassigned	no obvious grouping	g89_t49	Unassigned	novel definition
STPVTFEGTTP	PTrich	P + T rich	2	11	0.454545	Trichonephila	private to gene (Tri)	private to class (Tri)	private to species (Tri)	g094	d01	t001	g094_d01	g094_d01_t001	.	.	.	.	.	.	.	.	2	Sp-8175	1	Sp	1	1.70001e-09	0.86365	unassigned	no obvious grouping	g89_t59	Unassigned	novel definition
AITLIRRVTP	unassigned	no obvious grouping	2	10	0.5	Trichonephila	shared across genes (Tri)	shared across classes (Tri)	private to species (Tri)	g140	d01	t002	g140_d01	g140_d01_t002	.	.	.	.	.	.	.	.	2	FLAG-a, MaSp3_Sp-907	2	Fl, Ma	2	8e-06	0.75	unassigned	no obvious grouping	g89_t62	Unassigned	g89
GLDSVVFKKHVK	Krich	high proportion of Lysine	2	12	0.416667	Trichonephila	private to gene (Tri)	private to class (Tri)	private to species (Tri)	g068	d01	t002	g068_d01	g068_d01_t002	.	.	.	.	.	.	.	.	2	Sp-14910-B	1	Sp	1	1.55e-07	0.79165	unassigned	no obvious grouping	g89_t65	Unassigned	novel definition
HKSK	unassigned	no obvious grouping	2	4	0.25	Trichonephila	shared across genes (Tri)	private to class (Tri)	private to species (Tri)	g140	d01	t019	g140_d01	g140_d01_t019	.	.	.	.	.	.	.	.	2	Sp-14910-A, Sp-5803	2	Sp	1	5.6e-06	1	unassigned	no obvious grouping	g89_t68	Unassigned	g89
IDGADGPITISEELTIG	unassigned	no obvious grouping	2	17	0.352941	Trichonephila	private to gene (Tri)	private to class (Tri)	private to species (Tri)	g140	d01	t020	g140_d01	g140_d01_t020	.	.	.	.	.	.	.	.	2	FLAG-a	1	Fl	1	6.65e-20	0.9706	unassigned	no obvious grouping	g89_t71	Unassigned	g89
PEYFVG	A|G|P|Q|R|S|V|Y_rich	enrichment of A, G, P, Q, S, or Y residues (>50% length)	2	6	0.666667	Trichonephila	private to gene (Tri)	private to class (Tri)	private to species (Tri)	g001	d01	t060	g001_d01	g001_d01_t060	.	.	.	.	.	.	.	.	2	Sp-5803	1	Sp	1	8.59e-07	0.91665	unassigned	no obvious grouping	g89_t72	Unassigned	novel definition
GGVGGAL	xGG_GGx	multiple xGG (x = A, D, F, G, I, K, L, M, N, P, R, S, T, V, Y)	2	7	0.857143	Trichonephila	private to gene (Tri)	private to class (Tri)	private to species (Tri)	g123	d43	t281	g123_d43	g123_d43_t281	.	.	.	.	.	.	.	.	2	FLAG-b	1	Fl	1	9.9e-09	1	.	.	.	.	g49
GGISRPGG	xGG_GGx	GGISGP containing [variant]	2	8	0.875	Trichonephila	shared across genes (Tri)	shared across classes (Tri)	private to species (Tri)	g123	d22	t002	g123_d22	g123_d22_t002	variant	.	.	.	.	.	.	.	2	AgSp-a, MiSp-c	2	Ag, Mi	2	6.4e-05	0.5625	.	.	.	.	novel definition
AAAGGQGGF	xGG_GGx	multiple xGG (x = A, D, F, G, I, K, L, M, N, P, R, S, T, V, Y)	2	9	0.888889	Caerostris	shared across genes (Cae)	private to class (Cae)	private to species (Cae)	g123	d43	t001	g123_d43	g123_d43_t001	.	2	FLAG_1038_unlinked_CTD, FLAG_E_unlinked_NTD_4141.1	2	Fl	1	1.5e-11	1	.	.	.	.	.	.	.	.	.	.	.	g49
AAGGAGAAGRA	GA	AAGxAG containing (x=D, G, R, S)	2	11	1	Caerostris	shared across genes (Cae)	shared across classes (Cae)	private to species (Cae)	g026	d01	t005	g026_d01	g026_d01_t005	.	2	MaSp_15192_unlinked_CTD, TuSp1_509_1165	2	Ma, Tu	2	8.0009e-10	0.9091	.	.	.	.	.	.	.	.	.	.	.	novel definition
AAGSAG	GA	AAGxAG containing (x=D, G, R, S)	2	6	1	Caerostris	private to gene (Cae)	private to class (Cae)	private to species (Cae)	g026	d01	t010	g026_d01	g026_d01_t010	.	2	TuSp1_509_1165	1	Tu	1	1.4e-07	1	.	.	.	.	.	.	.	.	.	.	.	novel definition
AAMVGTGSVA	AAxxGxGxxA	AAxxGxGxxA containing (x=I, L, M, P, S, V)	2	10	0.8	Caerostris	shared across genes (Cae)	private to class (Cae)	private to species (Cae)	g002	d01	t004	g002_d01	g002_d01_t004	.	2	MaSp1_D_3988, MaSp3_B_533.2	2	Ma	1	8e-07	0.8	.	.	.	.	.	.	.	.	.	.	.	novel definition
AAVGAGATGLA	GA	AAGxAG containing (x=D, G, R, S) [variant]	2	11	0.818182	Caerostris	shared across genes (Cae)	shared across classes (Cae)	private to species (Cae)	g026	d02	t002	g026_d02	g026_d02_t002	variant	2	SpL_133.2_1339-like, TuSp1_509_1165	2	SpL, Tu	2	3.75e-06	0.77275	.	.	.	.	.	.	.	.	.	.	.	novel definition
AEAGAGAAAAAGAGAA	polyAla+GA	stretches of Alanine, with GA repetitive flanks	2	16	0.9375	Caerostris	shared across genes (Cae)	shared across classes (Cae)	private to species (Cae)	g088	d01	t004	g088_d01	g088_d01_t004	.	2	FLAG_F_24, MiSp_3639	2	Fl, Mi	2	2.35e-07	0.75	.	.	.	.	.	.	.	.	.	.	.	novel definition
AGAGAAAAAGVGAGA	polyAla+GA	stretches of Alanine, with GA repetitive flanks	2	15	1	Caerostris	shared across genes (Cae)	shared across classes (Cae)	private to species (Cae)	g088	d01	t019	g088_d01	g088_d01_t019	.	2	MiSp_3639, SpL_133.2_1339-like	2	Mi, SpL	2	2.35e-09	0.83335	.	.	.	.	.	.	.	.	.	.	.	novel definition
AGAGSAAAAGAGAGA	polyAla+GA	stretches of Alanine, with GA repetitive flanks	2	15	1	Caerostris	shared across genes (Cae)	shared across classes (Cae)	private to species (Cae)	g088	d01	t051	g088_d01	g088_d01_t051	.	2	MaSp_7234_unlinked_CTD, MiSp_A_589	2	Ma, Mi	2	5e-11	0.86665	.	.	.	.	.	.	.	.	.	.	.	novel definition
AGPDQSGY	AGPxQxGY	AGPxQxGY containing	2	8	0.875	Caerostris	private to gene (Cae)	private to class (Cae)	private to species (Cae)	g003	d01	t001	g003_d01	g003_d01_t001	.	2	MaSp2_A_1262	1	Ma	1	9e-11	1	.	.	.	.	.	.	.	.	.	.	.	novel definition
AGPGDAGGL	GL	GL (GGL, GGGL) containing	2	9	0.777778	Caerostris	private to gene (Cae)	private to class (Cae)	private to species (Cae)	g033	d01	t001	g033_d01	g033_d01_t001	.	2	FLAG_B_2654.1	1	Fl	1	2.9e-11	1	.	.	.	.	.	.	.	.	.	.	.	g20
AGPGSGGIY	xGG_GGx	GGI (GGGI) containing	2	9	0.888889	Caerostris	shared across genes (Cae)	private to class (Cae)	private to species (Cae)	g123	d20	t001	g123_d20	g123_d20_t001	.	2	FLAG_D_2357_4664, FLAG_F_24	2	Fl	1	1.25001e-06	0.83335	.	.	.	.	.	.	.	.	.	.	.	novel definition
AGQGGGQ	xGG_GGx	GGQ (GGGQ) containing	2	7	1	Caerostris	shared across genes (Cae)	private to class (Cae)	private to species (Cae)	g123	d27	t001	g123_d27	g123_d27_t001	.	2	MaSp_7234_unlinked_CTD, MaSp1_D_3988	2	Ma	1	2.10014e-05	0.7857	.	.	.	.	.	.	.	.	.	.	.	g18
AGSGAGAAAAAGAGASA	polyAla+GA	stretches of Alanine, with GA repetitive flanks	2	17	1	Caerostris	shared across genes (Cae)	private to class (Cae)	private to species (Cae)	g088	d01	t069	g088_d01	g088_d01_t069	.	2	MiSp_264638, MiSp_D_unlinked_NTD_3690.1	2	Mi	1	4.30285e-08	0.61765	.	.	.	.	.	.	.	.	.	.	.	novel definition
AGSGAGAAAGAGA	polyAla+GA	stretches of Alanine, with GA repetitive flanks	2	13	1	Caerostris	shared across genes (Cae)	private to class (Cae)	private to species (Cae)	g088	d01	t070	g088_d01	g088_d01_t070	.	2	MiSp_3639, MiSp_B_1006	2	Mi	1	1.0565e-13	0.96155	.	.	.	.	.	.	.	.	.	.	.	novel definition
AGSGAGAGAGAGAGAAA	GA	multiple instances of GA repeat	2	17	1	Caerostris	private to gene (Cae)	private to class (Cae)	private to species (Cae)	g026	d06	t011	g026_d06	g026_d06_t011	.	2	MiSp_B_1006	1	Mi	1	3.4e-20	1	.	.	.	.	.	.	.	.	.	.	.	g47
APGGTTGTGVSDTP	GTrich	GTGGTTGT containing [variant]	2	14	0.642857	Caerostris	private to gene (Cae)	private to class (Cae)	private to species (Cae)	g054	d04	t001	g054_d04	g054_d04_t001	variant	2	SpL_2234.1	1	SpL	1	1.3e-17	1	.	.	.	.	.	.	.	.	.	.	.	novel definition
AQALSAVGTGASTYAYANALASAVAQAAASQ	AQSrich	AQALSAVGTGASTxAYANALAxAVARAAAxQ containing	2	31	0.83871	Caerostris	private to gene (Cae)	private to class (Cae)	private to species (Cae)	g005	d02	t004	g005_d02	g005_d02_t004	.	2	TuSp1_509_1165	1	Tu	1	9.8e-38	1	.	.	.	.	.	.	.	.	.	.	.	novel definition
ASAGAYGGGAS	xGG_GGx	GGA (GGGA) containing	2	11	1	Caerostris	shared across genes (Cae)	private to class (Cae)	private to species (Cae)	g123	d04	t001	g123_d04	g123_d04_t001	.	2	MiSp_3639, MiSp_A_589	2	Mi	1	1.2e-13	1	.	.	.	.	.	.	.	.	.	.	.	novel definition
ASSAAAAA	polyAla	stretches of Alanine, with substitutions (S, T, V, P, D, R, E, G)	2	8	1	Caerostris	shared across genes (Cae)	private to class (Cae)	private to species (Cae)	g086	d02	t026	g086_d02	g086_d02_t026	.	2	MaSp1_D_3988, MaSp2_A_1262	2	Ma	1	1.85004e-05	0.8125	.	.	.	.	.	.	.	.	.	.	.	g62
ATATGTGIALQYA	ATxxGTxxALxYA	ATxxGTxxALxYA containing	2	13	0.615385	Caerostris	shared across genes (Cae)	private to class (Cae)	private to species (Cae)	g008	d01	t001	g008_d01	g008_d01_t001	.	2	MaSp_7234_unlinked_CTD, MaSp3_B_533.2	2	Ma	1	1e-06	0.76925	.	.	.	.	.	.	.	.	.	.	.	novel definition
ATDTLQQ	QQ_SS	QQ and SS containing	2	7	0.428571	Caerostris	shared across genes (Cae)	shared across classes (Cae)	private to species (Cae)	g100	d01	t001	g100_d01	g100_d01_t001	.	2	MaSp2_A_1262, PySp1_955_7062	2	Ma, Py	2	3.5501e-05	0.7857	.	.	.	.	.	.	.	.	.	.	.	novel definition
ATGGSGVSF	xGG_GGx	GGS (GGGS) containing	2	9	0.777778	Caerostris	shared across genes (Cae)	shared across classes (Cae)	private to species (Cae)	g123	d30	t003	g123_d30	g123_d30_t003	.	2	FLAG_F_24, MaSp_7234_unlinked_CTD	2	Fl, Ma	2	1.95e-05	0.7778	.	.	.	.	.	.	.	.	.	.	.	g19
ATGSTQN	A|G|P|Q|R|S|V|Y_rich	enrichment of A, G, P, Q, S, or Y residues (>50% length)	2	7	0.571429	Caerostris	shared across genes (Cae)	shared across classes (Cae)	private to species (Cae)	g001	d01	t008	g001_d01	g001_d01_t008	.	2	MaSp3_A_533.1, PySp1_955_7062	2	Ma, Py	2	2.80012e-05	0.7857	.	.	.	.	.	.	.	.	.	.	.	novel definition
AVGGTGAAGLA	AVGGxGAxGALA	AVGGxGAxGALA containing	2	11	0.818182	Caerostris	private to gene (Cae)	private to class (Cae)	private to species (Cae)	g009	d02	t003	g009_d02	g009_d02_t003	.	2	TuSp1_509_1165	1	Tu	1	7.50115e-10	0.9091	.	.	.	.	.	.	.	.	.	.	.	novel definition
DAAAAA	polyAla	stretches of Alanine, with substitutions (S, T, V, P, D, R, E, G)	2	6	0.833333	Caerostris	shared across genes (Cae)	shared across classes (Cae)	private to species (Cae)	g086	d02	t031	g086_d02	g086_d02_t031	.	2	MaSp_7234_unlinked_CTD, MiSp_C_3690.2	2	Ma, Mi	2	4.505e-06	0.91665	.	.	.	.	.	.	.	.	.	.	.	g62
DSDGDIDSIELPS	Drich	DPDGxxxxIxxPx containing [variant]	2	13	0.384615	Caerostris	shared across genes (Cae)	shared across classes (Cae)	private to species (Cae)	g013	d02	t002	g013_d02	g013_d02_t002	variant	2	AgSp1_A_linked_2675_705, Sp_81.2_5803-like	2	Ag, SpL	2	1.05e-06	0.76925	.	.	.	.	.	.	.	.	.	.	.	novel definition
DSDGDVVQIFLPS	Drich	DPDGxxxxIxxPx containing [variant]	2	13	0.538462	Caerostris	private to gene (Cae)	private to class (Cae)	private to species (Cae)	g013	d02	t003	g013_d02	g013_d02_t003	variant	2	AgSp1_A_linked_2675_705	1	Ag	1	9.2e-17	1	.	.	.	.	.	.	.	.	.	.	.	novel definition
DSSGGSF	xGG_GGx	GGS (GGGS) containing	2	7	0.714286	Caerostris	shared across genes (Cae)	shared across classes (Cae)	private to species (Cae)	g123	d30	t005	g123_d30	g123_d30_t005	.	2	FLAG_F_24, Sp_81.2_5803-like	2	Fl, SpL	2	2.3502e-05	0.7857	.	.	.	.	.	.	.	.	.	.	.	g19
DTGVSGAGPGTGSQ	GPG	GPG containing	2	14	0.785714	Caerostris	private to gene (Cae)	private to class (Cae)	private to species (Cae)	g037	d01	t001	g037_d01	g037_d01_t001	.	2	FLAG_F_24	1	Fl	1	3.8e-10	0.85715	.	.	.	.	.	.	.	.	.	.	.	g22
EGPGGL	GL	GL (GGL, GGGL) containing	2	6	0.666667	Caerostris	private to gene (Cae)	private to class (Cae)	private to species (Cae)	g033	d01	t010	g033_d01	g033_d01_t010	.	2	FLAG_D_2357_4664	1	Fl	1	9.6e-08	1	.	.	.	.	.	.	.	.	.	.	.	g20
EIIGGDGS	xGG_GGx	GGD (GGGD) containing	2	8	0.5	Caerostris	shared across genes (Cae)	shared across classes (Cae)	private to species (Cae)	g123	d08	t001	g123_d08	g123_d08_t001	.	2	AgSp_549.1_unlinked_CTD, SpL_2234.3	2	Ag, SpL	2	4.35001e-05	0.75	.	.	.	.	.	.	.	.	.	.	.	novel definition
EPGVSF	GVx	GVx containing (x = G, P, S, Y)	2	6	0.666667	Caerostris	private to gene (Cae)	private to class (Cae)	private to species (Cae)	g058	d01	t002	g058_d01	g058_d01_t002	.	2	FLAG_F_24	1	Fl	1	4.2e-08	1	.	.	.	.	.	.	.	.	.	.	.	novel definition
EYQNP	EYxNP	EYxNP containing	2	5	0.6	Caerostris	private to gene (Cae)	private to class (Cae)	private to species (Cae)	g020	d01	t002	g020_d01	g020_d01_t002	.	2	SpL_4399.2_8175-like	1	SpL	1	1.9e-07	1	.	.	.	.	.	.	.	.	.	.	.	novel definition
FGGGVHS	xGG_GGx	FGGG containing	2	7	0.714286	Caerostris	private to gene (Cae)	private to class (Cae)	private to species (Cae)	g123	d02	t004	g123_d02	g123_d02_t004	.	2	FLAG_F_24	1	Fl	1	4.6007e-06	0.85715	.	.	.	.	.	.	.	.	.	.	.	novel definition
FQFQFQ	FQF	FQF containing	2	6	0.5	Caerostris	shared across genes (Cae)	shared across classes (Cae)	private to species (Cae)	g022	d01	t001	g022_d01	g022_d01_t001	.	2	AgSp1_A_linked_2675_705, SpL_4399.2_8175-like	2	Ag, SpL	2	1.50022e-05	0.83335	.	.	.	.	.	.	.	.	.	.	.	novel definition
FQFVTPKPIK	FQF	FQF containing	2	10	0.4	Caerostris	shared across genes (Cae)	shared across classes (Cae)	private to species (Cae)	g022	d01	t003	g022_d01	g022_d01_t003	.	2	AgSp1_A_linked_2675_705, SpL_1872.1_final	2	Ag, SpL	2	1.7e-05	0.75	.	.	.	.	.	.	.	.	.	.	.	novel definition
FRPGSR	FxPGS	FxPGS containing (x=G, R)	2	6	0.833333	Caerostris	shared across genes (Cae)	shared across classes (Cae)	private to species (Cae)	g024	d01	t002	g024_d01	g024_d01_t002	.	2	FLAG_F_24, Sp_81.2_5803-like	2	Fl, SpL	2	1.0514e-05	0.83335	.	.	.	.	.	.	.	.	.	.	.	novel definition
FRPGSS	FxPGS	FxPGS containing (x=G, R)	2	6	0.833333	Caerostris	private to gene (Cae)	private to class (Cae)	private to species (Cae)	g024	d01	t003	g024_d01	g024_d01_t003	.	2	FLAG_F_24	1	Fl	1	1.702e-05	0.83335	.	.	.	.	.	.	.	.	.	.	.	novel definition
FYIYGPTRTTP	PTrich	PxxTTP containing	2	11	0.545455	Caerostris	private to gene (Cae)	private to class (Cae)	private to species (Cae)	g094	d05	t002	g094_d05	g094_d05_t002	.	2	SpL_4399.2_8175-like	1	SpL	1	4.6e-15	1	.	.	.	.	.	.	.	.	.	.	.	novel definition
GAAGGMT	xGG_GGx	GGM (GGGM) containing	2	7	0.714286	Caerostris	shared across genes (Cae)	private to class (Cae)	private to species (Cae)	g123	d23	t002	g123_d23	g123_d23_t002	.	2	FLAG_1872.2_unlinked_CTD, FLAG_C_unlinked_NTD_2654.2	2	Fl	1	2.4e-09	1	.	.	.	.	.	.	.	.	.	.	.	novel definition
GAGGGATGQ	xGG_GGx	GAGGGx containing (x=A, R, S)	2	9	0.888889	Caerostris	shared across genes (Cae)	shared across classes (Cae)	private to species (Cae)	g123	d03	t002	g123_d03	g123_d03_t002	.	2	FLAG_F_24, MiSp_C_3690.2	2	Fl, Mi	2	1.20001e-06	0.83335	.	.	.	.	.	.	.	.	.	.	.	novel definition
GAGGMGNGA	xGG_GGx	GGM (GGGM) containing	2	9	0.777778	Caerostris	private to gene (Cae)	private to class (Cae)	private to species (Cae)	g123	d23	t006	g123_d23	g123_d23_t006	.	2	FLAG_D_2357_4664	1	Fl	1	5.045e-10	0.94445	.	.	.	.	.	.	.	.	.	.	.	novel definition
GAGQGYRGGQGAGGQ	xGG_GGx	GGGQGA containing	2	15	1	Caerostris	private to gene (Cae)	private to class (Cae)	private to species (Cae)	g123	d13	t004	g123_d13	g123_d13_t004	.	2	MiSp_C_3690.2	1	Mi	1	2.65e-13	0.9	.	.	.	.	.	.	.	.	.	.	.	novel definition
GAGSGAGAAAGAGAGAGAGAGA	polyAla+GA	stretches of Alanine, with GA repetitive flanks	2	22	1	Caerostris	shared across genes (Cae)	private to class (Cae)	private to species (Cae)	g088	d01	t087	g088_d01	g088_d01_t087	.	2	MiSp_A_589, MiSp_C_3690.2	2	Mi	1	6e-12	0.8182	.	.	.	.	.	.	.	.	.	.	.	novel definition
GAGYGTGV	xGAGx	GAGYG containing	2	8	0.875	Caerostris	shared across genes (Cae)	shared across classes (Cae)	private to species (Cae)	g122	d06	t001	g122_d06	g122_d06_t001	.	2	MaSp3_B_533.2, MiSp_4296	2	Ma, Mi	2	3.20011e-06	0.8125	.	.	.	.	.	.	.	.	.	.	.	novel definition
GAPGAPGV	GA	multiple instances of GA repeat	2	8	1	Caerostris	shared across genes (Cae)	private to class (Cae)	private to species (Cae)	g026	d06	t047	g026_d06	g026_d06_t047	.	2	FLAG_B_2654.1, FLAG_E_unlinked_NTD_4141.1	2	Fl	1	1.7645e-08	0.9375	.	.	.	.	.	.	.	.	.	.	.	g47
GAQPIPIVPA	xGG_GGx	GGQPIxVxxA containing (x=D, I, K, Q, S, T, V)	2	10	0.8	Caerostris	private to gene (Cae)	private to class (Cae)	private to species (Cae)	g123	d28	t001	g123_d28	g123_d28_t001	.	2	AgSp1_C_549.3	1	Ag	1	2.35e-05	0.75	.	.	.	.	.	.	.	.	.	.	.	novel definition
GDAAGGGF	xGG_GGx	GxxAGGGF containing (x=A, D, E, G)	2	8	0.75	Caerostris	private to gene (Cae)	private to class (Cae)	private to species (Cae)	g123	d40	t002	g123_d40	g123_d40_t002	.	2	FLAG_B_2654.1	1	Fl	1	2.6e-10	1	.	.	.	.	.	.	.	.	.	.	.	novel definition
GFSGPD	GFS	GFS containing	2	6	0.666667	Caerostris	private to gene (Cae)	private to class (Cae)	private to species (Cae)	g031	d01	t002	g031_d01	g031_d01_t002	.	2	FLAG_F_24	1	Fl	1	5.0185e-06	0.83335	.	.	.	.	.	.	.	.	.	.	.	novel definition
GGAAGGGL	xGG_GGx	multiple xGG (x = A, D, F, G, I, K, L, M, N, P, R, S, T, V, Y)	2	8	0.875	Caerostris	private to gene (Cae)	private to class (Cae)	private to species (Cae)	g123	d43	t027	g123_d43	g123_d43_t027	.	2	FLAG_B_2654.1	1	Fl	1	7.8e-10	1	.	.	.	.	.	.	.	.	.	.	.	g49
GGAGGAGAGI	GA	multiple instances of GA repeat	2	10	0.9	Caerostris	shared across genes (Cae)	shared across classes (Cae)	private to species (Cae)	g026	d06	t054	g026_d06	g026_d06_t054	.	2	FLAG_D_2357_4664, MiSp_A_589	2	Fl, Mi	2	1.2e-05	0.75	.	.	.	.	.	.	.	.	.	.	.	g47
GGAGGAGGYGGGYGGGSG	xGG_GGx	multiple xGG (x = A, D, F, G, I, K, L, M, N, P, R, S, T, V, Y)	2	18	1	Caerostris	private to gene (Cae)	private to class (Cae)	private to species (Cae)	g123	d43	t033	g123_d43	g123_d43_t033	.	2	SpL_2234.2	1	SpL	1	2.65011e-08	0.6111	.	.	.	.	.	.	.	.	.	.	.	g49
GGAGGL	GL	GL (GGL, GGGL) containing	2	6	0.833333	Caerostris	shared across genes (Cae)	shared across classes (Cae)	private to species (Cae)	g033	d01	t019	g033_d01	g033_d01_t019	.	2	FLAG_A_1377, MaSp_7234_unlinked_CTD	2	Fl, Ma	2	1.5e-07	1	.	.	.	.	.	.	.	.	.	.	.	g20
GGAGGLGGYGGG	xGG_GGx	multiple xGG (x = A, D, F, G, I, K, L, M, N, P, R, S, T, V, Y)	2	12	0.916667	Caerostris	private to gene (Cae)	private to class (Cae)	private to species (Cae)	g123	d43	t042	g123_d43	g123_d43_t042	.	2	MiSp_B_1006	1	Mi	1	4.94e-13	0.95835	.	.	.	.	.	.	.	.	.	.	.	g49
GGAGGML	xGG_GGx	multiple xGG (x = A, D, F, G, I, K, L, M, N, P, R, S, T, V, Y)	2	7	0.714286	Caerostris	shared across genes (Cae)	private to class (Cae)	private to species (Cae)	g123	d43	t045	g123_d43	g123_d43_t045	.	2	FLAG_A_1377, FLAG_C_unlinked_NTD_2654.2	2	Fl	1	3.6e-09	1	.	.	.	.	.	.	.	.	.	.	.	g49
GGAGGP	xGG_GGx	multiple xGG (x = A, D, F, G, I, K, L, M, N, P, R, S, T, V, Y)	2	6	1	Caerostris	shared across genes (Cae)	private to class (Cae)	private to species (Cae)	g123	d43	t048	g123_d43	g123_d43_t048	.	2	FLAG_1872.2_unlinked_CTD, FLAG_A_1377	2	Fl	1	8.5e-08	1	.	.	.	.	.	.	.	.	.	.	.	g49
GGAGGRGGYGSGAGAGT	xGG_GGx	multiple xGG (x = A, D, F, G, I, K, L, M, N, P, R, S, T, V, Y)	2	17	0.941176	Caerostris	private to gene (Cae)	private to class (Cae)	private to species (Cae)	g123	d43	t057	g123_d43	g123_d43_t057	.	2	MiSp_B_1006	1	Mi	1	1.9e-16	0.8824	.	.	.	.	.	.	.	.	.	.	.	g49
GGAGGYGGGYGSGVG	xGG_GGx	multiple xGG (x = A, D, F, G, I, K, L, M, N, P, R, S, T, V, Y)	2	15	1	Caerostris	shared across genes (Cae)	shared across classes (Cae)	private to species (Cae)	g123	d43	t075	g123_d43	g123_d43_t075	.	2	FLAG_1872.2_unlinked_CTD, MiSp_A_589	2	Fl, Mi	2	3.6255e-11	0.76665	.	.	.	.	.	.	.	.	.	.	.	g49
GGAGS	xGG_GGx	GGA (GGGA) containing	2	5	1	Caerostris	private to gene (Cae)	private to class (Cae)	private to species (Cae)	g123	d04	t006	g123_d04	g123_d04_t006	.	2	MaSp1_D_3988	1	Ma	1	1.8e-06	1	.	.	.	.	.	.	.	.	.	.	.	novel definition
GGDGGGY	xGG_GGx	multiple xGG (x = A, D, F, G, I, K, L, M, N, P, R, S, T, V, Y)	2	7	0.857143	Caerostris	shared across genes (Cae)	shared across classes (Cae)	private to species (Cae)	g123	d43	t093	g123_d43	g123_d43_t093	.	2	MaSp1_D_3988, SpL_2234.3	2	Ma, SpL	2	5.50135e-06	0.85715	.	.	.	.	.	.	.	.	.	.	.	g49
GGDGT	xGG_GGx	GGD (GGGD) containing	2	5	0.6	Caerostris	private to gene (Cae)	private to class (Cae)	private to species (Cae)	g123	d08	t003	g123_d08	g123_d08_t003	.	2	FLAG_B_2654.1	1	Fl	1	1e-06	1	.	.	.	.	.	.	.	.	.	.	.	novel definition
GGFGPI	xGG_GGx	GGF (GGGF) containing	2	6	0.666667	Caerostris	shared across genes (Cae)	private to class (Cae)	private to species (Cae)	g123	d11	t010	g123_d11	g123_d11_t010	.	2	FLAG_D_2357_4664, FLAG_F_24	2	Fl	1	1.469e-06	0.91665	.	.	.	.	.	.	.	.	.	.	.	novel definition
GGFLGP	xGG_GGx	GGF (GGGF) containing	2	6	0.666667	Caerostris	shared across genes (Cae)	shared across classes (Cae)	private to species (Cae)	g123	d11	t011	g123_d11	g123_d11_t011	.	2	AgSp1_B_549.2, FLAG_B_2654.1	2	Ag, Fl	2	1.9531e-05	0.83335	.	.	.	.	.	.	.	.	.	.	.	novel definition
GGFPQDPQ	xGG_GGx	GGFPQxPSxPQ containing (x=D, E, F, M, P, Y)	2	8	0.75	Caerostris	private to gene (Cae)	private to class (Cae)	private to species (Cae)	g123	d12	t004	g123_d12	g123_d12_t004	.	2	AgSp1_C_549.3	1	Ag	1	4.2e-11	1	.	.	.	.	.	.	.	.	.	.	.	novel definition
GGFPQDPSYPQ	xGG_GGx	GGFPQxPSxPQ containing (x=D, E, F, M, P, Y)	2	11	0.818182	Caerostris	private to gene (Cae)	private to class (Cae)	private to species (Cae)	g123	d12	t005	g123_d12	g123_d12_t005	.	2	AgSp1_C_549.3	1	Ag	1	5.2e-15	1	.	.	.	.	.	.	.	.	.	.	.	novel definition
GGGAGGGY	xGG_GGx	multiple xGG (x = A, D, F, G, I, K, L, M, N, P, R, S, T, V, Y)	2	8	1	Caerostris	shared across genes (Cae)	shared across classes (Cae)	private to species (Cae)	g123	d43	t107	g123_d43	g123_d43_t107	.	2	FLAG_B_2654.1, MiSp_C_3690.2	2	Fl, Mi	2	2.3e-08	0.875	.	.	.	.	.	.	.	.	.	.	.	g49
GGGGGY	nonAla_run	3 or more AA in homogenous stretch (G,K, P, D, N, S, T)	2	6	1	Caerostris	shared across genes (Cae)	private to class (Cae)	private to species (Cae)	g078	d01	t011	g078_d01	g078_d01_t011	.	2	SpL_2234.2, SpL_2234.3	2	SpL	1	5.2e-08	1	.	.	.	.	.	.	.	.	.	.	.	g57
GGGQGAAAGQGAGGQ	xGG_GGx	GGGQGA containing	2	15	1	Caerostris	private to gene (Cae)	private to class (Cae)	private to species (Cae)	g123	d13	t009	g123_d13	g123_d13_t009	.	2	MiSp_C_3690.2	1	Mi	1	1e-18	1	.	.	.	.	.	.	.	.	.	.	.	novel definition
GGGQGAGGGQGAGGGQGAGGQ	xGG_GGx	GGGQGA containing	2	21	1	Caerostris	private to gene (Cae)	private to class (Cae)	private to species (Cae)	g123	d13	t012	g123_d13	g123_d13_t012	.	2	MiSp_C_3690.2	1	Mi	1	6.3e-26	1	.	.	.	.	.	.	.	.	.	.	.	novel definition
GGGTTPGNVPG	GTrich	GPGTTPG containing [variant]	2	11	0.727273	Caerostris	private to gene (Cae)	private to class (Cae)	private to species (Cae)	g054	d02	t015	g054_d02	g054_d02_t015	variant	2	AgSp1_C_549.3	1	Ag	1	4.3e-14	1	.	.	.	.	.	.	.	.	.	.	.	novel definition
GGGYGGGQGGYGSG	xGG_GGx	GGGYGGGQ containing	2	14	1	Caerostris	shared across genes (Cae)	shared across classes (Cae)	private to species (Cae)	g123	d18	t002	g123_d18	g123_d18_t002	.	2	MaSp_7234_unlinked_CTD, MiSp_3639	2	Ma, Mi	2	8.50041e-14	0.92855	.	.	.	.	.	.	.	.	.	.	.	novel definition
GGIGTG	xGG_GGx	GGI (GGGI) containing	2	6	0.666667	Caerostris	shared across genes (Cae)	shared across classes (Cae)	private to species (Cae)	g123	d20	t002	g123_d20	g123_d20_t002	.	2	MaSp1_D_3988, SpL_4399.2_8175-like	2	Ma, SpL	2	4.50385e-05	0.83335	.	.	.	.	.	.	.	.	.	.	.	novel definition
GGLGGF	xGG_GGx	multiple xGG (x = A, D, F, G, I, K, L, M, N, P, R, S, T, V, Y)	2	6	0.666667	Caerostris	private to gene (Cae)	private to class (Cae)	private to species (Cae)	g123	d43	t116	g123_d43	g123_d43_t116	.	2	FLAG_A_1377	1	Fl	1	8.5e-08	1	.	.	.	.	.	.	.	.	.	.	.	g49
GGLGGLGGPGA	xGG_GGx	multiple xGG (x = A, D, F, G, I, K, L, M, N, P, R, S, T, V, Y)	2	11	0.818182	Caerostris	shared across genes (Cae)	private to class (Cae)	private to species (Cae)	g123	d43	t119	g123_d43	g123_d43_t119	.	2	FLAG_1038_unlinked_CTD, FLAG_D_2357_4664	2	Fl	1	1.512e-11	0.95455	.	.	.	.	.	.	.	.	.	.	.	g49
GGMAGPGAGGPSGG	xGG_GGx	multiple xGG (x = A, D, F, G, I, K, L, M, N, P, R, S, T, V, Y)	2	14	0.928571	Caerostris	shared across genes (Cae)	shared across classes (Cae)	private to species (Cae)	g123	d43	t127	g123_d43	g123_d43_t127	.	2	FLAG_E_unlinked_NTD_4141.1, MaSp1_A_2064	2	Fl, Ma	2	1.15e-08	0.82145	.	.	.	.	.	.	.	.	.	.	.	g49
GGMDGVGPGG	xGG_GGx	GGM (GGGM) containing	2	10	0.8	Caerostris	shared across genes (Cae)	shared across classes (Cae)	private to species (Cae)	g123	d23	t008	g123_d23	g123_d23_t008	.	2	FLAG_B_2654.1, MaSp1_A_2064	2	Fl, Ma	2	6e-06	0.75	.	.	.	.	.	.	.	.	.	.	.	novel definition
GGPALSDGF	xGG_GGx	GGP (GGGP) containing	2	9	0.666667	Caerostris	shared across genes (Cae)	shared across classes (Cae)	private to species (Cae)	g123	d26	t007	g123_d26	g123_d26_t007	.	2	AgSp1_B_549.2, TuSp1_509_1165	2	Ag, Tu	2	2.35e-05	0.7778	.	.	.	.	.	.	.	.	.	.	.	novel definition
GGPGEL	xGG_GGx	GGP (GGGP) containing	2	6	0.666667	Caerostris	private to gene (Cae)	private to class (Cae)	private to species (Cae)	g123	d26	t013	g123_d26	g123_d26_t013	.	2	FLAG_B_2654.1	1	Fl	1	9.6e-08	1	.	.	.	.	.	.	.	.	.	.	.	novel definition
GGPGGSVEP	xGG_GGx	multiple xGG (x = A, D, F, G, I, K, L, M, N, P, R, S, T, V, Y)	2	9	0.888889	Caerostris	shared across genes (Cae)	shared across classes (Cae)	private to species (Cae)	g123	d43	t181	g123_d43	g123_d43_t181	.	2	AgSp1_A_linked_2675_705, FLAG_D_2357_4664	2	Ag, Fl	2	1.25e-05	0.7778	.	.	.	.	.	.	.	.	.	.	.	g49
GGQGGGT	xGG_GGx	multiple xGG (x = A, D, F, G, I, K, L, M, N, P, R, S, T, V, Y)	2	7	0.857143	Caerostris	private to gene (Cae)	private to class (Cae)	private to species (Cae)	g123	d43	t203	g123_d43	g123_d43_t203	.	2	FLAG_B_2654.1	1	Fl	1	3.9e-09	1	.	.	.	.	.	.	.	.	.	.	.	g49
GGQGPGPGQGGYPG	xGG_GGx	multiple xGG (x = A, D, F, G, I, K, L, M, N, P, R, S, T, V, Y)	2	14	1	Caerostris	private to gene (Cae)	private to class (Cae)	private to species (Cae)	g123	d43	t213	g123_d43	g123_d43_t213	.	2	MaSp2_A_1262	1	Ma	1	3.7e-18	1	.	.	.	.	.	.	.	.	.	.	.	g49
GGQGSGPGQGGYPD	xGG_GGx	multiple xGG (x = A, D, F, G, I, K, L, M, N, P, R, S, T, V, Y)	2	14	0.928571	Caerostris	private to gene (Cae)	private to class (Cae)	private to species (Cae)	g123	d43	t214	g123_d43	g123_d43_t214	.	2	MaSp2_A_1262	1	Ma	1	4e-18	1	.	.	.	.	.	.	.	.	.	.	.	g49
GGQGSGPGQGGYPG	xGG_GGx	multiple xGG (x = A, D, F, G, I, K, L, M, N, P, R, S, T, V, Y)	2	14	1	Caerostris	private to gene (Cae)	private to class (Cae)	private to species (Cae)	g123	d43	t215	g123_d43	g123_d43_t215	.	2	MaSp2_A_1262	1	Ma	1	5.4e-18	1	.	.	.	.	.	.	.	.	.	.	.	g49
GGQPIVIVPS	xGG_GGx	GGQ (GGGQ) containing	2	10	0.8	Caerostris	shared across genes (Cae)	shared across classes (Cae)	private to species (Cae)	g123	d27	t015	g123_d27	g123_d27_t015	.	2	AgSp1_C_549.3, SpL_1872.1_final	2	Ag, SpL	2	8.5e-06	0.75	.	.	.	.	.	.	.	.	.	.	.	g18
GGQSGPGGT	xGG_GGx	multiple xGG (x = A, D, F, G, I, K, L, M, N, P, R, S, T, V, Y)	2	9	0.888889	Caerostris	shared across genes (Cae)	shared across classes (Cae)	private to species (Cae)	g123	d43	t220	g123_d43	g123_d43_t220	.	2	FLAG_B_2654.1, MaSp4_B_3210.3	2	Fl, Ma	2	9.00001e-06	0.7778	.	.	.	.	.	.	.	.	.	.	.	g49
GGQVPGPGQGGYPG	GxGGx	GQGGY containing	2	14	1	Caerostris	private to gene (Cae)	private to class (Cae)	private to species (Cae)	g059	d07	t006	g059_d07	g059_d07_t006	.	2	MaSp2_A_1262	1	Ma	1	3.5e-18	1	.	.	.	.	.	.	.	.	.	.	.	g29
GGRGGP	xGG_GGx	multiple xGG (x = A, D, F, G, I, K, L, M, N, P, R, S, T, V, Y)	2	6	1	Caerostris	private to gene (Cae)	private to class (Cae)	private to species (Cae)	g123	d43	t229	g123_d43	g123_d43_t229	.	2	MaSp3_A_533.1	1	Ma	1	6e-08	1	.	.	.	.	.	.	.	.	.	.	.	g49
GGRGGYGGGSS	xGG_GGx	multiple xGG (x = A, D, F, G, I, K, L, M, N, P, R, S, T, V, Y)	2	11	1	Caerostris	shared across genes (Cae)	shared across classes (Cae)	private to species (Cae)	g123	d43	t239	g123_d43	g123_d43_t239	.	2	MaSp_15192_unlinked_CTD, MiSp_3639	2	Ma, Mi	2	6.035e-12	0.95455	.	.	.	.	.	.	.	.	.	.	.	g49
GGSGA	xGG_GGx	GGS (GGGS) containing	2	5	1	Caerostris	shared across genes (Cae)	private to class (Cae)	private to species (Cae)	g123	d30	t014	g123_d30	g123_d30_t014	.	2	FLAG_B_2654.1, FLAG_D_2357_4664	2	Fl	1	1.8e-06	1	.	.	.	.	.	.	.	.	.	.	.	g19
GGSGAGA	xGG_GGx	GGS (GGGS) containing	2	7	1	Caerostris	private to gene (Cae)	private to class (Cae)	private to species (Cae)	g123	d30	t016	g123_d30	g123_d30_t016	.	2	FLAG_D_2357_4664	1	Fl	1	9.1e-09	1	.	.	.	.	.	.	.	.	.	.	.	g19
GGSGAGL	GL	GL (GGL, GGGL) containing	2	7	0.857143	Caerostris	shared across genes (Cae)	shared across classes (Cae)	private to species (Cae)	g033	d01	t032	g033_d01	g033_d01_t032	.	2	AcSp1_330_3732, MaSp1_A_2064	2	Ac, Ma	2	6.5055e-06	0.85715	.	.	.	.	.	.	.	.	.	.	.	g20
GGSGRGL	GL	GL (GGL, GGGL) containing	2	7	0.857143	Caerostris	shared across genes (Cae)	shared across classes (Cae)	private to species (Cae)	g033	d01	t034	g033_d01	g033_d01_t034	.	2	FLAG_B_2654.1, MaSp1_A_2064	2	Fl, Ma	2	7.50405e-06	0.85715	.	.	.	.	.	.	.	.	.	.	.	g20
GGSVGGL	GL	GL (GGL, GGGL) containing	2	7	0.857143	Caerostris	private to gene (Cae)	private to class (Cae)	private to species (Cae)	g033	d01	t037	g033_d01	g033_d01_t037	.	2	MaSp1_A_2064	1	Ma	1	1e-08	1	.	.	.	.	.	.	.	.	.	.	.	g20
GGSYGGAAGTA	xGG_GGx	multiple xGG (x = A, D, F, G, I, K, L, M, N, P, R, S, T, V, Y)	2	11	0.909091	Caerostris	shared across genes (Cae)	private to class (Cae)	private to species (Cae)	g123	d43	t274	g123_d43	g123_d43_t274	.	2	MiSp_C_3690.2, MiSp_D_unlinked_NTD_3690.1	2	Mi	1	8.9e-14	1	.	.	.	.	.	.	.	.	.	.	.	g49
GGSYGGGFGGY	xGG_GGx	multiple xGG (x = A, D, F, G, I, K, L, M, N, P, R, S, T, V, Y)	2	11	0.909091	Caerostris	shared across genes (Cae)	shared across classes (Cae)	private to species (Cae)	g123	d43	t275	g123_d43	g123_d43_t275	.	2	FLAG_B_2654.1, MiSp_B_1006	2	Fl, Mi	2	1.80012e-10	0.9091	.	.	.	.	.	.	.	.	.	.	.	g49
GGTGGSVGP	xGG_GGx	multiple xGG (x = A, D, F, G, I, K, L, M, N, P, R, S, T, V, Y)	2	9	0.888889	Caerostris	private to gene (Cae)	private to class (Cae)	private to species (Cae)	g123	d43	t279	g123_d43	g123_d43_t279	.	2	FLAG_D_2357_4664	1	Fl	1	2.3e-11	1	.	.	.	.	.	.	.	.	.	.	.	g49
GGTSYTLTPGTGET	xGG_GGx	GGTSYxLTPGTxxT containing (x=A, E, K, S, T)	2	14	0.5	Caerostris	private to gene (Cae)	private to class (Cae)	private to species (Cae)	g123	d33	t005	g123_d33	g123_d33_t005	.	2	AgSp_549.1_unlinked_CTD	1	Ag	1	1.2e-17	1	.	.	.	.	.	.	.	.	.	.	.	novel definition
GGYDGGT	xGG_GGx	multiple xGG (x = A, D, F, G, I, K, L, M, N, P, R, S, T, V, Y)	2	7	0.714286	Caerostris	shared across genes (Cae)	shared across classes (Cae)	private to species (Cae)	g123	d43	t286	g123_d43	g123_d43_t286	.	2	MaSp1_A_2064, MiSp_C_3690.2	2	Ma, Mi	2	4.20115e-06	0.85715	.	.	.	.	.	.	.	.	.	.	.	g49
GGYGEGYGGG	xGG_GGx	GGY (GGGY) containing	2	10	0.9	Caerostris	shared across genes (Cae)	shared across classes (Cae)	private to species (Cae)	g123	d35	t017	g123_d35	g123_d35_t017	.	2	MiSp_3639, Sp_81.2_5803-like	2	Mi, SpL	2	6.5e-06	0.75	.	.	.	.	.	.	.	.	.	.	.	novel definition
GGYGGGGQ	xGG_GGx	multiple xGG (x = A, D, F, G, I, K, L, M, N, P, R, S, T, V, Y)	2	8	1	Caerostris	shared across genes (Cae)	shared across classes (Cae)	private to species (Cae)	g123	d43	t293	g123_d43	g123_d43_t293	.	2	MaSp1_D_3988, MiSp_C_3690.2	2	Ma, Mi	2	7.575e-09	0.9375	.	.	.	.	.	.	.	.	.	.	.	g49
GGYGPSGQ	xGG_GGx	GGY (GGGY) containing	2	8	1	Caerostris	private to gene (Cae)	private to class (Cae)	private to species (Cae)	g123	d35	t023	g123_d35	g123_d35_t023	.	2	MaSp_809.2_unlinked_CTD	1	Ma	1	4.75055e-07	0.875	.	.	.	.	.	.	.	.	.	.	.	novel definition
GGYGVGIGG	xGG_GGx	GGY (GGGY) containing	2	9	0.888889	Caerostris	shared across genes (Cae)	shared across classes (Cae)	private to species (Cae)	g123	d35	t028	g123_d35	g123_d35_t028	.	2	FLAG_F_24, MiSp_C_3690.2	2	Fl, Mi	2	1e-05	0.7778	.	.	.	.	.	.	.	.	.	.	.	novel definition
GLGGY	GL	GL (GGL, GGGL) containing	2	5	0.8	Caerostris	shared across genes (Cae)	shared across classes (Cae)	private to species (Cae)	g033	d01	t042	g033_d01	g033_d01_t042	.	2	MaSp1_D_3988, MiSp_B_1006	2	Ma, Mi	2	9.9e-07	1	.	.	.	.	.	.	.	.	.	.	.	g20
GNGISSQ	SS_Srich	SS (SSS) containing	2	7	0.714286	Caerostris	private to gene (Cae)	private to class (Cae)	private to species (Cae)	g114	d04	t011	g114_d04	g114_d04_t011	.	2	MaSp3_B_533.2	1	Ma	1	2.7e-09	1	.	.	.	.	.	.	.	.	.	.	.	g83
GPDGKPTQFIVPL	GPDGxP	GPDGxP containing (x=K,Q,R,S,Y)	2	13	0.538462	Caerostris	private to gene (Cae)	private to class (Cae)	private to species (Cae)	g035	d01	t010	g035_d01	g035_d01_t010	.	2	AgSp1_A_linked_2675_705	1	Ag	1	6.1e-17	1	.	.	.	.	.	.	.	.	.	.	.	novel definition
GPEGID	GPE	GPEG containing	2	6	0.5	Caerostris	private to gene (Cae)	private to class (Cae)	private to species (Cae)	g036	d02	t002	g036_d02	g036_d02_t002	.	2	FLAG_F_24	1	Fl	1	4.4e-08	1	.	.	.	.	.	.	.	.	.	.	.	novel definition
GPEGRD	GPE	GPEG containing	2	6	0.666667	Caerostris	shared across genes (Cae)	shared across classes (Cae)	private to species (Cae)	g036	d02	t005	g036_d02	g036_d02_t005	.	2	FLAG_F_24, Sp_81.2_5803-like	2	Fl, SpL	2	5.5205e-06	0.83335	.	.	.	.	.	.	.	.	.	.	.	novel definition
GPFSQPY	A|G|P|Q|R|S|V|Y_rich	enrichment of A, G, P, Q, S, or Y residues (>50% length)	2	7	0.857143	Caerostris	shared across genes (Cae)	shared across classes (Cae)	private to species (Cae)	g001	d01	t024	g001_d01	g001_d01_t024	.	2	FLAG_B_2654.1, Sp_81.2_5803-like	2	Fl, SpL	2	2.95003e-05	0.7857	.	.	.	.	.	.	.	.	.	.	.	novel definition
GPGAGGIS	GPG	GPGAxxIS containing (x=A, G, R, S, V, Y)	2	8	0.875	Caerostris	private to gene (Cae)	private to class (Cae)	private to species (Cae)	g037	d02	t002	g037_d02	g037_d02_t002	.	2	FLAG_B_2654.1	1	Fl	1	3.5e-10	1	.	.	.	.	.	.	.	.	.	.	.	novel definition
GPGARGIY	GPG	GPGAxxIS containing (x=A, G, R, S, V, Y)	2	8	0.875	Caerostris	shared across genes (Cae)	shared across classes (Cae)	private to species (Cae)	g037	d02	t004	g037_d02	g037_d02_t004	.	2	FLAG_B_2654.1, SpL_133.2_1339-like	2	Fl, SpL	2	2.05001e-05	0.75	.	.	.	.	.	.	.	.	.	.	.	novel definition
GPGEAF	GPG	GPGE containing	2	6	0.666667	Caerostris	shared across genes (Cae)	shared across classes (Cae)	private to species (Cae)	g037	d03	t001	g037_d03	g037_d03_t001	.	2	FLAG_F_24, MaSp4_A_3210.2	2	Fl, Ma	2	2.5022e-05	0.83335	.	.	.	.	.	.	.	.	.	.	.	novel definition
GPGEAG	GPG	GPGE containing	2	6	0.833333	Caerostris	private to gene (Cae)	private to class (Cae)	private to species (Cae)	g037	d03	t002	g037_d03	g037_d03_t002	.	2	FLAG_F_24	1	Fl	1	7.7e-08	1	.	.	.	.	.	.	.	.	.	.	.	novel definition
GPGGGSGPV	xGG_GGx	GGS (GGGS) containing	2	9	1	Caerostris	shared across genes (Cae)	private to class (Cae)	private to species (Cae)	g123	d30	t032	g123_d30	g123_d30_t032	.	2	FLAG_1872.2_unlinked_CTD, FLAG_C_unlinked_NTD_2654.2	2	Fl	1	6.595e-10	0.94445	.	.	.	.	.	.	.	.	.	.	.	g19
GPGPS	GPG	GPG containing	2	5	1	Caerostris	shared across genes (Cae)	shared across classes (Cae)	private to species (Cae)	g037	d01	t010	g037_d01	g037_d01_t010	.	2	FLAG_F_24, MaSp_809.2_unlinked_CTD	2	Fl, Ma	2	3.5955e-05	0.9	.	.	.	.	.	.	.	.	.	.	.	g22
GPGTTPGTLT	GTrich	GPGTTPG containing	2	10	0.5	Caerostris	private to gene (Cae)	private to class (Cae)	private to species (Cae)	g054	d01	t013	g054_d01	g054_d01_t013	.	2	AgSp1_A_linked_2675_705	1	Ag	1	9.7e-13	1	.	.	.	.	.	.	.	.	.	.	.	novel definition
GPGTVGMS	xGG_GGx	GGM (GGGM) containing	2	8	0.75	Caerostris	shared across genes (Cae)	shared across classes (Cae)	private to species (Cae)	g123	d23	t016	g123_d23	g123_d23_t016	.	2	FLAG_B_2654.1, PySp1_955_7062	2	Fl, Py	2	1.55006e-06	0.8125	.	.	.	.	.	.	.	.	.	.	.	novel definition
GPGVAGAGPGTVPQ	GPG	GPG containing	2	14	0.928571	Caerostris	private to gene (Cae)	private to class (Cae)	private to species (Cae)	g037	d01	t015	g037_d01	g037_d01_t015	.	2	FLAG_F_24	1	Fl	1	1.1e-17	1	.	.	.	.	.	.	.	.	.	.	.	g22
GPKGNPIVIYPA	GPxGxPIxxxPA	GPxGxPIxxxPA containing (x=G, I, K, N, Q, V)	2	12	0.666667	Caerostris	private to gene (Cae)	private to class (Cae)	private to species (Cae)	g042	d01	t020	g042_d01	g042_d01_t020	.	2	AgSp1_A_linked_2675_705	1	Ag	1	8.1e-16	1	.	.	.	.	.	.	.	.	.	.	.	novel definition
GPRPQGPGPQ	GPGPQ	GPGPQ containing (MaSp4)	2	10	1	Caerostris	shared across genes (Cae)	private to class (Cae)	private to species (Cae)	g038	d01	t021	g038_d01	g038_d01_t021	.	2	MaSp_809.2_unlinked_CTD, MaSp4_A_3210.2	2	Ma	1	8.00095e-10	0.9	.	.	.	.	.	.	.	.	.	.	.	novel definition
GPYGPSS	GPYGPxx	GPYGPxx containing (x=G, R, S, T, _)	2	7	1	Caerostris	private to gene (Cae)	private to class (Cae)	private to species (Cae)	g044	d01	t008	g044_d01	g044_d01_t008	.	2	MaSp4_A_3210.2	1	Ma	1	2.2e-09	1	.	.	.	.	.	.	.	.	.	.	.	novel definition
GQGAGGQ	xGG_GGx	GGGQGA containing [variant]	2	7	1	Caerostris	shared across genes (Cae)	private to class (Cae)	private to species (Cae)	g123	d14	t002	g123_d14	g123_d14_t002	variant	2	MiSp_264638, MiSp_D_unlinked_NTD_3690.1	2	Mi	1	2.8e-09	1	.	.	.	.	.	.	.	.	.	.	.	novel definition
GQGAGRGQGAGGQ	xGG_GGx	GGGQGA containing	2	13	1	Caerostris	shared across genes (Cae)	private to class (Cae)	private to species (Cae)	g123	d13	t030	g123_d13	g123_d13_t030	.	2	MiSp_C_3690.2, MiSp_D_unlinked_NTD_3690.1	2	Mi	1	1.357e-14	0.96155	.	.	.	.	.	.	.	.	.	.	.	novel definition
GRPGGSGGSGA	xGG_GGx	multiple xGG (x = A, D, F, G, I, K, L, M, N, P, R, S, T, V, Y)	2	11	1	Caerostris	shared across genes (Cae)	private to class (Cae)	private to species (Cae)	g123	d43	t317	g123_d43	g123_d43_t317	.	2	FLAG_B_2654.1, FLAG_D_2357_4664	2	Fl	1	2.70001e-08	0.86365	.	.	.	.	.	.	.	.	.	.	.	g49
GRPLGGPGGV	xGG_GGx	multiple xGG (x = A, D, F, G, I, K, L, M, N, P, R, S, T, V, Y)	2	10	0.9	Caerostris	shared across genes (Cae)	shared across classes (Cae)	private to species (Cae)	g123	d43	t318	g123_d43	g123_d43_t318	.	2	FLAG_B_2654.1, MaSp1_A_2064	2	Fl, Ma	2	5.0006e-09	0.9	.	.	.	.	.	.	.	.	.	.	.	g49
GRSGGGI	xGG_GGx	GGI (GGGI) containing	2	7	0.857143	Caerostris	private to gene (Cae)	private to class (Cae)	private to species (Cae)	g123	d20	t005	g123_d20	g123_d20_t005	.	2	MaSp1_A_2064	1	Ma	1	4.9e-09	1	.	.	.	.	.	.	.	.	.	.	.	novel definition
GRSGGGLGGGD	GL	GL (GGL, GGGL) containing	2	11	0.818182	Caerostris	private to gene (Cae)	private to class (Cae)	private to species (Cae)	g033	d01	t059	g033_d01	g033_d01_t059	.	2	MaSp1_A_2064	1	Ma	1	1.4e-13	1	.	.	.	.	.	.	.	.	.	.	.	g20
GRYGAGR	xGAGx	GAGRx containing (x=F, G) [variant]	2	7	1	Caerostris	private to gene (Cae)	private to class (Cae)	private to species (Cae)	g122	d03	t003	g122_d03	g122_d03_t003	variant	2	MiSp_C_3690.2	1	Mi	1	2.1e-09	1	.	.	.	.	.	.	.	.	.	.	.	novel definition
GSGAGAGVGYGV	GxGxGAGV	GxGxGAGV containing	2	12	1	Caerostris	private to gene (Cae)	private to class (Cae)	private to species (Cae)	g060	d01	t012	g060_d01	g060_d01_t012	.	2	MiSp_4296	1	Mi	1	4.3795e-13	0.95835	.	.	.	.	.	.	.	.	.	.	.	novel definition
GSGDDGF	GSG	GSG (GSGG) containing	2	7	0.571429	Caerostris	shared across genes (Cae)	shared across classes (Cae)	private to species (Cae)	g048	d01	t004	g048_d01	g048_d01_t004	.	2	AgSp1_C_549.3, MaSp1_D_3988	2	Ag, Ma	2	3.4513e-06	0.85715	.	.	.	.	.	.	.	.	.	.	.	novel definition
GSGE	GSG	GSG (GSGG) containing	2	4	0.75	Caerostris	shared across genes (Cae)	shared across classes (Cae)	private to species (Cae)	g048	d01	t005	g048_d01	g048_d01_t005	.	2	FLAG_B_2654.1, MaSp1_A_2064	2	Fl, Ma	2	2.2e-05	1	.	.	.	.	.	.	.	.	.	.	.	novel definition
GSGEPESTTP	PTrich	PxxTTP containing	2	10	0.6	Caerostris	private to gene (Cae)	private to class (Cae)	private to species (Cae)	g094	d05	t004	g094_d05	g094_d05_t004	.	2	SpL_4399.2_8175-like	1	SpL	1	9.1e-13	1	.	.	.	.	.	.	.	.	.	.	.	novel definition
GSGEPGGSGQ	GSG	GSG (GSGG) containing	2	10	0.9	Caerostris	shared across genes (Cae)	shared across classes (Cae)	private to species (Cae)	g048	d01	t007	g048_d01	g048_d01_t007	.	2	FLAG_F_24, MaSp1_A_2064	2	Fl, Ma	2	4.30055e-09	0.9	.	.	.	.	.	.	.	.	.	.	.	novel definition
GSGGGAGGF	xGG_GGx	multiple xGG (x = A, D, F, G, I, K, L, M, N, P, R, S, T, V, Y)	2	9	0.888889	Caerostris	shared across genes (Cae)	private to class (Cae)	private to species (Cae)	g123	d43	t319	g123_d43	g123_d43_t319	.	2	FLAG_1038_unlinked_CTD, FLAG_D_2357_4664	2	Fl	1	2e-09	0.8889	.	.	.	.	.	.	.	.	.	.	.	g49
GSGGGGRGGY	GSG	GSG (GSGG) containing	2	10	1	Caerostris	shared across genes (Cae)	shared across classes (Cae)	private to species (Cae)	g048	d01	t015	g048_d01	g048_d01_t015	.	2	MaSp3_A_533.1, SpL_2234.3	2	Ma, SpL	2	4.5975e-11	0.95	.	.	.	.	.	.	.	.	.	.	.	novel definition
[truncated: 1,518 more rows]
