# Supplementary material for: Characterization of the genome and silk-gland transcriptomes of Darwin’s bark spider (Caerostris darwini)
Source: PLoS One. 2022 Jun 6;17(6):e0268660. doi: 10.1371/journal.pone.0268660 (PMC9170102; doi:10.1371/journal.pone.0268660)
Supplement: S15 Table — A summary of the frequency of sharing of motif groups across C. darwini and T. clavipes. (XLSX) [file pone.0268660.s024.xlsx]

## Sheet: ST15
S15 Table. Spidroin repeat type sharing across genes, classes, and species.
Gene-level Sharing	Class-level Sharing	Species-level Sharing	Occurrences	Fraction
private to gene (Cae)	private to class (Cae)	private to species (Cae)	1189	0.429
private to gene (Cae), shared across genes (Tri)	private to class (Cae), shared across classes (Tri)	shared across species (Cae+Tri)	84	0.03
private to gene (Cae), shared across genes (Tri)	private to class (Cae+Tri)	shared across species (Cae+Tri)	48	0.017
private to gene (Cae+Tri)	private to class (Cae+Tri)	shared across species (Cae+Tri)	442	0.16
private to gene (Tri)	private to class (Tri)	private to species (Tri)	301	0.109
shared across genes (Cae)	private to class (Cae)	private to species (Cae)	127	0.046
shared across genes (Cae)	shared across classes (Cae)	private to species (Cae)	177	0.064
shared across genes (Cae), private to gene (Tri)	private to class (Cae+Tri)	shared across species (Cae+Tri)	64	0.023
shared across genes (Cae), private to gene (Tri)	shared across classes (Cae), private to class (Tri)	shared across species (Cae+Tri)	114	0.041
shared across genes (Cae+Tri)	private to class (Cae), shared across classes (Tri)	shared across species (Cae+Tri)	23	0.008
shared across genes (Cae+Tri)	private to class (Cae+Tri)	shared across species (Cae+Tri)	16	0.006
shared across genes (Cae+Tri)	shared across classes (Cae), private to class (Tri)	shared across species (Cae+Tri)	25	0.009
shared across genes (Cae+Tri)	shared across classes (Cae+Tri)	shared across species (Cae+Tri)	59	0.021
shared across genes (Tri)	private to class (Tri)	private to species (Tri)	46	0.0178
shared across genes (Tri)	shared across classes (Tri)	private to species (Tri)	56	0.02
