# Supplementary material for: Characterization of the genome and silk-gland transcriptomes of Darwin’s bark spider (Caerostris darwini)
Source: PLoS One. 2022 Jun 6;17(6):e0268660. doi: 10.1371/journal.pone.0268660 (PMC9170102; doi:10.1371/journal.pone.0268660)
Supplement: S16 Table — Results for the locations and characterization of annotated cassettes discovered from the spidroin motif painting analysis. (XLSX) [file pone.0268660.s025.xlsx]

## Sheet: ST16
S16 Table. Spidroin repeat cassette type occurrences and coordinates.
Species	Gene	AA Start	AA End	Cassette Group Code (n=322)	Cassette Type (n=2268)	# Motifs
Caerostris darwini	AcSp1_330_3732	186	199	g114:g023	g114_d06_t003:g023_d01_t002	2
Caerostris darwini	AcSp1_330_3732	5665	5678	g114:g023	g114_d06_t002:g023_d01_t002	2
Caerostris darwini	AcSp1_330_3732	5855	5868	g114:g023	g114_d06_t001:g023_d01_t001	2
Caerostris darwini	AcSp1_330_3732	200	222	g123:g123:g045	g123_d35_t034:g123_d43_t311:g045_d01_t001	3
Caerostris darwini	AcSp1_330_3732	387	409	g123:g123:g045	g123_d35_t034:g123_d43_t311:g045_d01_t001	3
Caerostris darwini	AcSp1_330_3732	574	596	g123:g123:g045	g123_d35_t034:g123_d43_t311:g045_d01_t001	3
Caerostris darwini	AcSp1_330_3732	761	783	g123:g123:g045	g123_d35_t034:g123_d43_t311:g045_d01_t001	3
Caerostris darwini	AcSp1_330_3732	948	970	g123:g123:g045	g123_d35_t034:g123_d43_t311:g045_d01_t001	3
Caerostris darwini	AcSp1_330_3732	1329	1351	g123:g123:g045	g123_d35_t034:g123_d43_t311:g045_d01_t001	3
Caerostris darwini	AcSp1_330_3732	1516	1538	g123:g123:g045	g123_d35_t034:g123_d43_t311:g045_d01_t001	3
Caerostris darwini	AcSp1_330_3732	1890	1912	g123:g123:g045	g123_d35_t034:g123_d43_t311:g045_d01_t001	3
Caerostris darwini	AcSp1_330_3732	2271	2293	g123:g123:g045	g123_d35_t034:g123_d43_t311:g045_d01_t001	3
Caerostris darwini	AcSp1_330_3732	3026	3048	g123:g123:g045	g123_d35_t034:g123_d43_t311:g045_d01_t001	3
Caerostris darwini	AcSp1_330_3732	3594	3616	g123:g123:g045	g123_d35_t034:g123_d43_t311:g045_d01_t001	3
Caerostris darwini	AcSp1_330_3732	3781	3803	g123:g123:g045	g123_d35_t034:g123_d43_t311:g045_d01_t001	3
Caerostris darwini	AcSp1_330_3732	4155	4177	g123:g123:g045	g123_d35_t034:g123_d43_t311:g045_d01_t001	3
Caerostris darwini	AcSp1_330_3732	4536	4558	g123:g123:g045	g123_d35_t034:g123_d43_t311:g045_d01_t001	3
Caerostris darwini	AcSp1_330_3732	4917	4939	g123:g123:g045	g123_d35_t034:g123_d43_t311:g045_d01_t001	3
Caerostris darwini	AcSp1_330_3732	5104	5126	g123:g123:g045	g123_d35_t034:g123_d43_t311:g045_d01_t001	3
Caerostris darwini	AcSp1_330_3732	223	310	g102:g069:g073:g097	g102_d02_t018:g069_d01_t006:g073_d01_t001:g097_d01_t001	4
Caerostris darwini	AcSp1_330_3732	410	497	g102:g069:g073:g097	g102_d02_t018:g069_d01_t006:g073_d01_t001:g097_d01_t001	4
Caerostris darwini	AcSp1_330_3732	784	871	g102:g069:g073:g097	g102_d02_t018:g069_d01_t006:g073_d01_t001:g097_d01_t001	4
Caerostris darwini	AcSp1_330_3732	971	1058	g102:g069:g073:g097	g102_d02_t018:g069_d01_t006:g073_d01_t001:g097_d01_t001	4
Caerostris darwini	AcSp1_330_3732	1352	1439	g102:g069:g073:g097	g102_d02_t018:g069_d01_t006:g073_d01_t001:g097_d01_t001	4
Caerostris darwini	AcSp1_330_3732	1539	1626	g102:g069:g073:g097	g102_d02_t018:g069_d01_t006:g073_d01_t001:g097_d01_t001	4
Caerostris darwini	AcSp1_330_3732	2294	2381	g102:g069:g073:g097	g102_d02_t018:g069_d01_t006:g073_d01_t001:g097_d01_t001	4
Caerostris darwini	AcSp1_330_3732	3430	3517	g102:g069:g073:g097	g102_d02_t018:g069_d01_t006:g073_d01_t001:g097_d01_t001	4
Caerostris darwini	AcSp1_330_3732	3617	3704	g102:g069:g073:g097	g102_d02_t018:g069_d01_t006:g073_d01_t001:g097_d01_t001	4
Caerostris darwini	AcSp1_330_3732	3804	3891	g102:g069:g073:g097	g102_d02_t018:g069_d01_t006:g073_d01_t001:g097_d01_t001	4
Caerostris darwini	AcSp1_330_3732	4178	4265	g102:g069:g073:g097	g102_d02_t018:g069_d01_t006:g073_d01_t001:g097_d01_t001	4
Caerostris darwini	AcSp1_330_3732	4559	4646	g102:g069:g073:g097	g102_d02_t018:g069_d01_t006:g073_d01_t001:g097_d01_t001	4
Caerostris darwini	AcSp1_330_3732	5508	5595	g102:g069:g073:g097	g102_d02_t018:g069_d01_t006:g073_d01_t001:g097_d01_t001	4
Caerostris darwini	AcSp1_330_3732	597	684	g102:g069:g073:g097	g102_d02_t018:g069_d01_t005:g073_d01_t001:g097_d01_t001	4
Caerostris darwini	AcSp1_330_3732	1165	1252	g102:g069:g073:g097	g102_d02_t013:g069_d01_t006:g073_d01_t001:g097_d01_t001	4
Caerostris darwini	AcSp1_330_3732	2107	2194	g102:g069:g073:g097	g102_d02_t013:g069_d01_t006:g073_d01_t001:g097_d01_t001	4
Caerostris darwini	AcSp1_330_3732	3243	3330	g102:g069:g073:g097	g102_d02_t013:g069_d01_t006:g073_d01_t001:g097_d01_t001	4
Caerostris darwini	AcSp1_330_3732	4372	4459	g102:g069:g073:g097	g102_d02_t013:g069_d01_t006:g073_d01_t001:g097_d01_t001	4
Caerostris darwini	AcSp1_330_3732	1913	2000	g102:g069:g073:g097	g102_d02_t019:g069_d01_t006:g073_d01_t001:g097_d01_t001	4
Caerostris darwini	AcSp1_330_3732	3049	3136	g102:g069:g073:g097	g102_d02_t018:g069_d01_t002:g073_d01_t001:g097_d01_t001	4
Caerostris darwini	AcSp1_330_3732	4753	4840	g102:g069:g073:g097	g102_d02_t014:g069_d01_t006:g073_d01_t001:g097_d01_t001	4
Caerostris darwini	AcSp1_330_3732	5321	5408	g102:g069:g073:g097	g102_d02_t014:g069_d01_t006:g073_d01_t001:g097_d01_t001	4
Caerostris darwini	AcSp1_330_3732	4940	5027	g102:g069:g073:g097	g102_d02_t018:g069_d01_t003:g073_d01_t001:g097_d01_t001	4
Caerostris darwini	AcSp1_330_3732	5127	5214	g102:g069:g073:g097	g102_d02_t018:g069_d01_t004:g073_d01_t001:g097_d01_t001	4
Caerostris darwini	AcSp1_330_3732	5702	5788	g102:g069:g073:g097	g102_d02_t017:g069_d01_t001:g073_d01_t001:g097_d01_t002	4
Caerostris darwini	AcSp1_330_3732	311	386	g102:g011:g079:g114:g117:g023	g102_d02_t021:g011_d01_t002:g079_d01_t006:g114_d03_t001:g117_d01_t004:g023_d01_t002	6
Caerostris darwini	AcSp1_330_3732	498	573	g102:g011:g079:g114:g117:g023	g102_d02_t021:g011_d01_t002:g079_d01_t006:g114_d03_t001:g117_d01_t004:g023_d01_t002	6
Caerostris darwini	AcSp1_330_3732	685	760	g102:g011:g079:g114:g117:g023	g102_d02_t021:g011_d01_t002:g079_d01_t006:g114_d03_t001:g117_d01_t004:g023_d01_t002	6
Caerostris darwini	AcSp1_330_3732	872	947	g102:g011:g079:g114:g117:g023	g102_d02_t021:g011_d01_t002:g079_d01_t006:g114_d03_t001:g117_d01_t004:g023_d01_t002	6
Caerostris darwini	AcSp1_330_3732	1253	1328	g102:g011:g079:g114:g117:g023	g102_d02_t021:g011_d01_t002:g079_d01_t006:g114_d03_t001:g117_d01_t004:g023_d01_t002	6
Caerostris darwini	AcSp1_330_3732	1440	1515	g102:g011:g079:g114:g117:g023	g102_d02_t021:g011_d01_t002:g079_d01_t006:g114_d03_t001:g117_d01_t004:g023_d01_t002	6
Caerostris darwini	AcSp1_330_3732	1627	1702	g102:g011:g079:g114:g117:g023	g102_d02_t021:g011_d01_t002:g079_d01_t006:g114_d03_t001:g117_d01_t004:g023_d01_t002	6
Caerostris darwini	AcSp1_330_3732	2195	2270	g102:g011:g079:g114:g117:g023	g102_d02_t021:g011_d01_t002:g079_d01_t006:g114_d03_t001:g117_d01_t004:g023_d01_t002	6
Caerostris darwini	AcSp1_330_3732	3331	3406	g102:g011:g079:g114:g117:g023	g102_d02_t021:g011_d01_t002:g079_d01_t006:g114_d03_t001:g117_d01_t004:g023_d01_t002	6
Caerostris darwini	AcSp1_330_3732	3518	3593	g102:g011:g079:g114:g117:g023	g102_d02_t021:g011_d01_t002:g079_d01_t006:g114_d03_t001:g117_d01_t004:g023_d01_t002	6
Caerostris darwini	AcSp1_330_3732	3705	3780	g102:g011:g079:g114:g117:g023	g102_d02_t021:g011_d01_t002:g079_d01_t006:g114_d03_t001:g117_d01_t004:g023_d01_t002	6
Caerostris darwini	AcSp1_330_3732	3892	3967	g102:g011:g079:g114:g117:g023	g102_d02_t021:g011_d01_t002:g079_d01_t006:g114_d03_t001:g117_d01_t004:g023_d01_t002	6
Caerostris darwini	AcSp1_330_3732	4460	4535	g102:g011:g079:g114:g117:g023	g102_d02_t021:g011_d01_t002:g079_d01_t006:g114_d03_t001:g117_d01_t004:g023_d01_t002	6
Caerostris darwini	AcSp1_330_3732	4841	4916	g102:g011:g079:g114:g117:g023	g102_d02_t021:g011_d01_t002:g079_d01_t006:g114_d03_t001:g117_d01_t004:g023_d01_t002	6
Caerostris darwini	AcSp1_330_3732	5028	5103	g102:g011:g079:g114:g117:g023	g102_d02_t021:g011_d01_t002:g079_d01_t006:g114_d03_t001:g117_d01_t004:g023_d01_t002	6
Caerostris darwini	AcSp1_330_3732	1059	1127	g102:g011:g079:g114:g117	g102_d02_t021:g011_d01_t002:g079_d01_t006:g114_d03_t003:g117_d01_t005	5
Caerostris darwini	AcSp1_330_3732	2001	2069	g102:g011:g079:g114:g117	g102_d02_t021:g011_d01_t002:g079_d01_t006:g114_d03_t003:g117_d01_t005	5
Caerostris darwini	AcSp1_330_3732	3137	3205	g102:g011:g079:g114:g117	g102_d02_t021:g011_d01_t002:g079_d01_t006:g114_d03_t003:g117_d01_t005	5
Caerostris darwini	AcSp1_330_3732	4266	4334	g102:g011:g079:g114:g117	g102_d02_t021:g011_d01_t002:g079_d01_t006:g114_d03_t003:g117_d01_t005	5
Caerostris darwini	AcSp1_330_3732	4647	4715	g102:g011:g079:g114:g117	g102_d02_t021:g011_d01_t002:g079_d01_t006:g114_d03_t003:g117_d01_t005	5
Caerostris darwini	AcSp1_330_3732	1128	1164	g114:g123:g123:g045	g114_d06_t002:g123_d35_t034:g123_d43_t311:g045_d01_t001	4
Caerostris darwini	AcSp1_330_3732	2070	2106	g114:g123:g123:g045	g114_d06_t002:g123_d35_t034:g123_d43_t311:g045_d01_t001	4
Caerostris darwini	AcSp1_330_3732	2451	2487	g114:g123:g123:g045	g114_d06_t002:g123_d35_t034:g123_d43_t311:g045_d01_t001	4
Caerostris darwini	AcSp1_330_3732	3206	3242	g114:g123:g123:g045	g114_d06_t002:g123_d35_t034:g123_d43_t311:g045_d01_t001	4
Caerostris darwini	AcSp1_330_3732	4335	4371	g114:g123:g123:g045	g114_d06_t002:g123_d35_t034:g123_d43_t311:g045_d01_t001	4
Caerostris darwini	AcSp1_330_3732	4716	4752	g114:g123:g123:g045	g114_d06_t002:g123_d35_t034:g123_d43_t311:g045_d01_t001	4
Caerostris darwini	AcSp1_330_3732	1703	1725	g123:g123:g013	g123_d35_t034:g123_d43_t311:g013_d03_t007	3
Caerostris darwini	AcSp1_330_3732	3407	3429	g123:g123:g013	g123_d35_t034:g123_d43_t311:g013_d03_t007	3
Caerostris darwini	AcSp1_330_3732	3968	3990	g123:g123:g013	g123_d35_t034:g123_d43_t311:g013_d03_t007	3
Caerostris darwini	AcSp1_330_3732	1726	1833	g102:g069:g073:g097:g102	g102_d02_t018:g069_d01_t006:g073_d01_t001:g097_d01_t001:g102_d02_t012	5
Caerostris darwini	AcSp1_330_3732	2862	2969	g102:g069:g073:g097:g102	g102_d02_t018:g069_d01_t006:g073_d01_t001:g097_d01_t001:g102_d02_t012	5
Caerostris darwini	AcSp1_330_3732	3991	4098	g102:g069:g073:g097:g102	g102_d02_t018:g069_d01_t006:g073_d01_t001:g097_d01_t001:g102_d02_t012	5
Caerostris darwini	AcSp1_330_3732	2488	2595	g102:g069:g073:g097:g102	g102_d02_t014:g069_d01_t006:g073_d01_t001:g097_d01_t001:g102_d02_t012	5
Caerostris darwini	AcSp1_330_3732	2675	2782	g102:g069:g073:g097:g102	g102_d02_t014:g069_d01_t006:g073_d01_t001:g097_d01_t001:g102_d02_t012	5
Caerostris darwini	AcSp1_330_3732	1834	1889	g011:g079:g114:g117:g023	g011_d01_t002:g079_d01_t006:g114_d03_t001:g117_d01_t004:g023_d01_t002	5
Caerostris darwini	AcSp1_330_3732	2970	3025	g011:g079:g114:g117:g023	g011_d01_t002:g079_d01_t006:g114_d03_t001:g117_d01_t004:g023_d01_t002	5
Caerostris darwini	AcSp1_330_3732	4099	4154	g011:g079:g114:g117:g023	g011_d01_t002:g079_d01_t006:g114_d03_t001:g117_d01_t004:g023_d01_t002	5
Caerostris darwini	AcSp1_330_3732	2402	2450	g011:g079:g114:g117	g011_d01_t003:g079_d01_t006:g114_d03_t003:g117_d01_t005	4
Caerostris darwini	AcSp1_330_3732	2596	2644	g011:g079:g114:g117	g011_d01_t002:g079_d01_t006:g114_d03_t001:g117_d01_t002	4
Caerostris darwini	AcSp1_330_3732	2783	2831	g011:g079:g114:g117	g011_d01_t002:g079_d01_t006:g114_d03_t001:g117_d01_t002	4
Caerostris darwini	AcSp1_330_3732	5429	5477	g011:g079:g114:g117	g011_d01_t001:g079_d01_t006:g114_d03_t001:g117_d01_t004	4
Caerostris darwini	AcSp1_330_3732	5809	5854	g011:g079:g114:g117	g011_d01_t004:g079_d01_t006:g114_d03_t002:g117_d01_t003	4
Caerostris darwini	AcSp1_330_3732	2645	2674	g023:g123:g123:g045	g023_d01_t002:g123_d35_t034:g123_d43_t311:g045_d01_t001	4
Caerostris darwini	AcSp1_330_3732	2832	2861	g023:g123:g123:g045	g023_d01_t002:g123_d35_t034:g123_d43_t311:g045_d01_t001	4
Caerostris darwini	AcSp1_330_3732	5478	5507	g023:g123:g123:g045	g023_d01_t002:g123_d35_t034:g123_d43_t311:g045_d01_t001	4
Caerostris darwini	AcSp1_330_3732	5215	5283	g100:g011:g079:g114:g117	g100_d01_t011:g011_d01_t002:g079_d01_t006:g114_d03_t001:g117_d01_t005	5
Caerostris darwini	AcSp1_330_3732	5596	5664	g100:g011:g079:g114:g117	g100_d01_t011:g011_d01_t002:g079_d01_t006:g114_d03_t001:g117_d01_t005	5
Caerostris darwini	AcSp1_330_3732	5298	5314	g123:g123	g123_d35_t034:g123_d43_t312	2
Caerostris darwini	AcSp1_330_3732	5679	5695	g123:g123	g123_d35_t034:g123_d43_t311	2
Caerostris darwini	AgSp_549.1_unlinked_CTD	1	24	g051:g123	g051_d01_t002:g123_d33_t005	2
Caerostris darwini	AgSp_549.1_unlinked_CTD	37	60	g051:g123	g051_d01_t002:g123_d33_t002	2
Caerostris darwini	AgSp_549.1_unlinked_CTD	73	96	g051:g123	g051_d01_t002:g123_d33_t001	2
Caerostris darwini	AgSp_549.1_unlinked_CTD	109	132	g051:g123	g051_d01_t002:g123_d33_t003	2
Caerostris darwini	AgSp_549.1_unlinked_CTD	145	168	g051:g123	g051_d01_t002:g123_d33_t007	2
Caerostris darwini	AgSp_549.1_unlinked_CTD	181	204	g051:g123	g051_d01_t001:g123_d33_t005	2
Caerostris darwini	AgSp_549.1_unlinked_CTD	217	240	g051:g123	g051_d01_t002:g123_d33_t006	2
Caerostris darwini	AgSp_549.1_unlinked_CTD	253	276	g051:g123	g051_d01_t002:g123_d33_t004	2
Caerostris darwini	AgSp_549.1_unlinked_CTD	288	318	g054:g085	g054_d02_t033:g085_d01_t001	2
Caerostris darwini	AgSp_549.1_unlinked_CTD	498	520	g054:g085	g054_d01_t018:g085_d01_t003	2
Caerostris darwini	AgSp_549.1_unlinked_CTD	371	392	g096:g116	g096_d01_t002:g116_d01_t003	2
Caerostris darwini	AgSp_549.1_unlinked_CTD	414	435	g096:g116	g096_d02_t001:g116_d01_t005	2
Caerostris darwini	AgSp_549.1_unlinked_CTD	464	485	g096:g116	g096_d01_t001:g116_d01_t002	2
Caerostris darwini	AgSp_549.1_unlinked_CTD	531	555	g096:g116	g096_d02_t003:g116_d01_t004	2
Caerostris darwini	AgSp_549.1_unlinked_CTD	569	591	g092:g001	g092_d01_t001:g001_d01_t092	2
Caerostris darwini	AgSp_549.1_unlinked_CTD	808	828	g092:g001	g092_d01_t002:g001_d01_t092	2
Caerostris darwini	AgSp_549.1_unlinked_CTD	829	853	g080:g110:g080	g080_d06_t001:g110_d01_t005:g080_d05_t006	3
Caerostris darwini	AgSp_549.1_unlinked_CTD	861	885	g080:g110:g080	g080_d05_t001:g110_d01_t003:g080_d05_t002	3
Caerostris darwini	AgSp_549.1_unlinked_CTD	893	916	g080:g110:g080	g080_d05_t007:g110_d01_t002:g080_d06_t003	3
Caerostris darwini	AgSp_549.1_unlinked_CTD	940	964	g080:g110:g080	g080_d05_t001:g110_d01_t004:g080_d05_t002	3
Caerostris darwini	AgSp_549.1_unlinked_CTD	972	996	g080:g110:g080	g080_d05_t001:g110_d01_t004:g080_d05_t003	3
Caerostris darwini	AgSp_549.1_unlinked_CTD	917	932	g110:g080	g110_d01_t007:g080_d05_t002	2
Caerostris darwini	AgSp_549.1_unlinked_CTD	997	1012	g110:g080	g110_d01_t006:g080_d05_t004	2
Caerostris darwini	AgSp1_A_linked_2675_705	242	264	g014:g014	g014_d01_t005:g014_d02_t003	2
Caerostris darwini	AgSp1_A_linked_2675_705	265	290	g014:g014	g014_d02_t003:g014_d02_t002	2
Caerostris darwini	AgSp1_A_linked_2675_705	291	316	g014:g014	g014_d02_t001:g014_d01_t007	2
Caerostris darwini	AgSp1_A_linked_2675_705	317	339	g014:g014	g014_d01_t008:g014_d01_t011	2
Caerostris darwini	AgSp1_A_linked_2675_705	340	359	g014:g014	g014_d02_t009:g014_d01_t013	2
Caerostris darwini	AgSp1_A_linked_2675_705	360	384	g014:g014	g014_d01_t012:g014_d01_t013	2
Caerostris darwini	AgSp1_A_linked_2675_705	415	439	g014:g014	g014_d01_t012:g014_d01_t013	2
Caerostris darwini	AgSp1_A_linked_2675_705	395	414	g014:g014	g014_d01_t011:g014_d02_t009	2
Caerostris darwini	AgSp1_A_linked_2675_705	440	459	g014:g014	g014_d01_t011:g014_d02_t009	2
Caerostris darwini	AgSp1_A_linked_2675_705	460	489	g014:g014	g014_d02_t011:g014_d02_t010	2
Caerostris darwini	AgSp1_A_linked_2675_705	490	509	g014:g014	g014_d01_t013:g014_d01_t013	2
Caerostris darwini	AgSp1_A_linked_2675_705	560	579	g014:g014	g014_d01_t013:g014_d01_t013	2
Caerostris darwini	AgSp1_A_linked_2675_705	580	599	g014:g014	g014_d01_t013:g014_d01_t013	2
Caerostris darwini	AgSp1_A_linked_2675_705	515	539	g014:g014	g014_d02_t011:g014_d01_t010	2
Caerostris darwini	AgSp1_A_linked_2675_705	540	559	g014:g014	g014_d02_t009:g014_d02_t008	2
Caerostris darwini	AgSp1_A_linked_2675_705	615	639	g014:g014	g014_d01_t013:g014_d02_t011	2
Caerostris darwini	AgSp1_A_linked_2675_705	640	664	g014:g014	g014_d02_t005:g014_d01_t017	2
Caerostris darwini	AgSp1_A_linked_2675_705	665	689	g014:g014	g014_d02_t004:g014_d02_t011	2
Caerostris darwini	AgSp1_A_linked_2675_705	690	709	g014:g014	g014_d01_t001:g014_d01_t002	2
Caerostris darwini	AgSp1_A_linked_2675_705	728	750	g054:g140	g054_d02_t002:g140_d01_t031	2
Caerostris darwini	AgSp1_A_linked_2675_705	2029	2051	g054:g140	g054_d01_t012:g140_d01_t038	2
Caerostris darwini	AgSp1_A_linked_2675_705	773	795	g054:g035	g054_d01_t005:g035_d02_t018	2
Caerostris darwini	AgSp1_A_linked_2675_705	844	866	g054:g035	g054_d02_t034:g035_d02_t013	2
Caerostris darwini	AgSp1_A_linked_2675_705	935	957	g054:g035	g054_d02_t041:g035_d02_t014	2
Caerostris darwini	AgSp1_A_linked_2675_705	958	979	g054:g035	g054_d02_t007:g035_d01_t013	2
Caerostris darwini	AgSp1_A_linked_2675_705	980	1002	g054:g035	g054_d02_t057:g035_d02_t010	2
Caerostris darwini	AgSp1_A_linked_2675_705	1023	1045	g054:g035	g054_d02_t022:g035_d02_t015	2
Caerostris darwini	AgSp1_A_linked_2675_705	1046	1067	g054:g035	g054_d02_t029:g035_d01_t015	2
Caerostris darwini	AgSp1_A_linked_2675_705	1111	1133	g054:g035	g054_d02_t040:g035_d02_t009	2
Caerostris darwini	AgSp1_A_linked_2675_705	1156	1176	g054:g035	g054_d02_t021:g035_d02_t004	2
Caerostris darwini	AgSp1_A_linked_2675_705	1244	1266	g054:g035	g054_d01_t003:g035_d02_t017	2
Caerostris darwini	AgSp1_A_linked_2675_705	1333	1354	g054:g035	g054_d02_t044:g035_d02_t003	2
Caerostris darwini	AgSp1_A_linked_2675_705	1465	1486	g054:g035	g054_d02_t027:g035_d01_t024	2
Caerostris darwini	AgSp1_A_linked_2675_705	1487	1509	g054:g035	g054_d02_t058:g035_d01_t020	2
Caerostris darwini	AgSp1_A_linked_2675_705	1554	1575	g054:g035	g054_d02_t028:g035_d01_t019	2
Caerostris darwini	AgSp1_A_linked_2675_705	1665	1687	g054:g035	g054_d02_t058:g035_d02_t016	2
Caerostris darwini	AgSp1_A_linked_2675_705	1771	1789	g054:g035	g054_d01_t015:g035_d02_t019	2
Caerostris darwini	AgSp1_A_linked_2675_705	1832	1854	g054:g035	g054_d01_t014:g035_d01_t026	2
Caerostris darwini	AgSp1_A_linked_2675_705	1877	1899	g054:g035	g054_d01_t001:g035_d02_t006	2
Caerostris darwini	AgSp1_A_linked_2675_705	1929	1951	g054:g035	g054_d01_t014:g035_d01_t008	2
Caerostris darwini	AgSp1_A_linked_2675_705	2074	2096	g054:g035	g054_d01_t009:g035_d01_t006	2
Caerostris darwini	AgSp1_A_linked_2675_705	2131	2153	g054:g035	g054_d01_t014:g035_d01_t021	2
Caerostris darwini	AgSp1_A_linked_2675_705	2176	2198	g054:g035	g054_d01_t002:g035_d02_t006	2
Caerostris darwini	AgSp1_A_linked_2675_705	2234	2256	g054:g035	g054_d01_t014:g035_d01_t007	2
Caerostris darwini	AgSp1_A_linked_2675_705	2279	2301	g054:g035	g054_d01_t016:g035_d02_t012	2
Caerostris darwini	AgSp1_A_linked_2675_705	2343	2365	g054:g035	g054_d01_t014:g035_d01_t009	2
Caerostris darwini	AgSp1_A_linked_2675_705	2388	2410	g054:g035	g054_d01_t002:g035_d02_t011	2
Caerostris darwini	AgSp1_A_linked_2675_705	2461	2483	g054:g035	g054_d01_t012:g035_d01_t009	2
Caerostris darwini	AgSp1_A_linked_2675_705	2506	2528	g054:g035	g054_d01_t002:g035_d02_t007	2
Caerostris darwini	AgSp1_A_linked_2675_705	2557	2579	g054:g035	g054_d01_t014:g035_d01_t016	2
Caerostris darwini	AgSp1_A_linked_2675_705	2602	2624	g054:g035	g054_d01_t007:g035_d02_t006	2
Caerostris darwini	AgSp1_A_linked_2675_705	2653	2675	g054:g035	g054_d02_t051:g035_d01_t027	2
Caerostris darwini	AgSp1_A_linked_2675_705	2698	2720	g054:g035	g054_d01_t004:g035_d02_t002	2
Caerostris darwini	AgSp1_A_linked_2675_705	2753	2775	g054:g035	g054_d01_t008:g035_d01_t017	2
Caerostris darwini	AgSp1_A_linked_2675_705	2853	2875	g054:g035	g054_d01_t017:g035_d01_t011	2
Caerostris darwini	AgSp1_A_linked_2675_705	2955	2977	g054:g035	g054_d01_t014:g035_d01_t012	2
Caerostris darwini	AgSp1_A_linked_2675_705	3051	3073	g054:g035	g054_d01_t014:g035_d01_t010	2
Caerostris darwini	AgSp1_A_linked_2675_705	3246	3268	g054:g035	g054_d01_t014:g035_d01_t010	2
Caerostris darwini	AgSp1_A_linked_2675_705	3096	3118	g054:g035	g054_d01_t006:g035_d02_t008	2
Caerostris darwini	AgSp1_A_linked_2675_705	3150	3172	g054:g035	g054_d01_t014:g035_d01_t022	2
Caerostris darwini	AgSp1_A_linked_2675_705	3345	3367	g054:g035	g054_d01_t014:g035_d01_t023	2
Caerostris darwini	AgSp1_A_linked_2675_705	3390	3412	g054:g035	g054_d02_t023:g035_d02_t010	2
Caerostris darwini	AgSp1_A_linked_2675_705	821	843	g054:g042	g054_d02_t038:g042_d01_t009	2
Caerostris darwini	AgSp1_A_linked_2675_705	867	888	g054:g042	g054_d02_t008:g042_d02_t002	2
Caerostris darwini	AgSp1_A_linked_2675_705	1222	1243	g054:g042	g054_d02_t030:g042_d01_t001	2
Caerostris darwini	AgSp1_A_linked_2675_705	1312	1332	g054:g042	g054_d02_t039:g042_d01_t017	2
Caerostris darwini	AgSp1_A_linked_2675_705	1355	1377	g054:g042	g054_d02_t043:g042_d02_t003	2
Caerostris darwini	AgSp1_A_linked_2675_705	1597	1618	g054:g042	g054_d02_t042:g042_d01_t004	2
Caerostris darwini	AgSp1_A_linked_2675_705	1643	1664	g054:g042	g054_d02_t006:g042_d01_t025	2
Caerostris darwini	AgSp1_A_linked_2675_705	1749	1770	g054:g042	g054_d02_t031:g042_d01_t018	2
Caerostris darwini	AgSp1_A_linked_2675_705	1800	1819	g054:g042	g054_d02_t055:g042_d01_t014	2
Caerostris darwini	AgSp1_A_linked_2675_705	1907	1928	g054:g042	g054_d02_t059:g042_d01_t027	2
Caerostris darwini	AgSp1_A_linked_2675_705	3131	3149	g054:g042	g054_d02_t054:g042_d01_t012	2
Caerostris darwini	AgSp1_A_linked_2675_705	889	909	g054:g068	g054_d02_t047:g068_d01_t003	2
Caerostris darwini	AgSp1_A_linked_2675_705	1726	1748	g054:g068	g054_d02_t010:g068_d01_t001	2
Caerostris darwini	AgSp1_A_linked_2675_705	1003	1022	g001:g042	g001_d01_t063:g042_d01_t021	2
Caerostris darwini	AgSp1_A_linked_2675_705	1091	1110	g001:g042	g001_d01_t064:g042_d01_t010	2
Caerostris darwini	AgSp1_A_linked_2675_705	1290	1311	g001:g042	g001_d01_t071:g042_d01_t026	2
Caerostris darwini	AgSp1_A_linked_2675_705	3453	3475	g001:g042	g001_d01_t066:g042_d01_t031	2
Caerostris darwini	AgSp1_A_linked_2675_705	1068	1090	g054:g013	g054_d01_t006:g013_d01_t004	2
Caerostris darwini	AgSp1_A_linked_2675_705	1199	1221	g054:g013	g054_d02_t046:g013_d01_t002	2
Caerostris darwini	AgSp1_A_linked_2675_705	1400	1422	g054:g013	g054_d02_t025:g013_d01_t003	2
Caerostris darwini	AgSp1_A_linked_2675_705	1531	1553	g054:g013	g054_d01_t018:g013_d01_t001	2
Caerostris darwini	AgSp1_A_linked_2675_705	1576	1596	g054:g013	g054_d02_t024:g013_d01_t006	2
Caerostris darwini	AgSp1_A_linked_2675_705	1974	1996	g054:g013	g054_d01_t013:g013_d02_t004	2
Caerostris darwini	AgSp1_A_linked_2675_705	2798	2820	g054:g013	g054_d01_t004:g013_d02_t002	2
Caerostris darwini	AgSp1_A_linked_2675_705	2898	2920	g054:g013	g054_d01_t002:g013_d02_t001	2
Caerostris darwini	AgSp1_A_linked_2675_705	3000	3022	g054:g013	g054_d01_t003:g013_d02_t003	2
Caerostris darwini	AgSp1_A_linked_2675_705	3195	3217	g054:g013	g054_d01_t003:g013_d02_t003	2
Caerostris darwini	AgSp1_A_linked_2675_705	3291	3313	g054:g013	g054_d01_t013:g013_d01_t005	2
Caerostris darwini	AgSp1_A_linked_2675_705	1855	1876	g028:g035	g028_d01_t001:g035_d01_t014	2
Caerostris darwini	AgSp1_A_linked_2675_705	1952	1973	g028:g035	g028_d01_t005:g035_d01_t004	2
Caerostris darwini	AgSp1_A_linked_2675_705	2052	2073	g028:g035	g028_d01_t005:g035_d01_t004	2
Caerostris darwini	AgSp1_A_linked_2675_705	2257	2278	g028:g035	g028_d01_t005:g035_d01_t004	2
Caerostris darwini	AgSp1_A_linked_2675_705	2366	2387	g028:g035	g028_d01_t005:g035_d01_t004	2
Caerostris darwini	AgSp1_A_linked_2675_705	2484	2505	g028:g035	g028_d01_t005:g035_d01_t004	2
Caerostris darwini	AgSp1_A_linked_2675_705	2154	2175	g028:g035	g028_d01_t005:g035_d01_t005	2
Caerostris darwini	AgSp1_A_linked_2675_705	2580	2601	g028:g035	g028_d01_t006:g035_d01_t004	2
Caerostris darwini	AgSp1_A_linked_2675_705	2978	2999	g028:g035	g028_d01_t005:g035_d01_t002	2
Caerostris darwini	AgSp1_A_linked_2675_705	3074	3095	g028:g035	g028_d01_t004:g035_d01_t004	2
Caerostris darwini	AgSp1_A_linked_2675_705	3173	3194	g028:g035	g028_d01_t002:g035_d01_t002	2
Caerostris darwini	AgSp1_A_linked_2675_705	3269	3290	g028:g035	g028_d01_t002:g035_d01_t004	2
Caerostris darwini	AgSp1_A_linked_2675_705	3368	3389	g028:g035	g028_d01_t003:g035_d02_t001	2
Caerostris darwini	AgSp1_A_linked_2675_705	2007	2028	g116:g042	g116_d02_t007:g042_d02_t004	2
Caerostris darwini	AgSp1_A_linked_2675_705	2323	2342	g116:g042	g116_d04_t009:g042_d01_t007	2
Caerostris darwini	AgSp1_A_linked_2675_705	2441	2460	g116:g042	g116_d04_t008:g042_d01_t008	2
Caerostris darwini	AgSp1_A_linked_2675_705	2835	2852	g116:g042	g116_d04_t005:g042_d01_t003	2
Caerostris darwini	AgSp1_A_linked_2675_705	2937	2954	g116:g042	g116_d04_t004:g042_d01_t022	2
Caerostris darwini	AgSp1_A_linked_2675_705	2111	2130	g094:g042	g094_d04_t001:g042_d01_t019	2
Caerostris darwini	AgSp1_A_linked_2675_705	3031	3050	g094:g042	g094_d04_t003:g042_d01_t020	2
Caerostris darwini	AgSp1_A_linked_2675_705	3226	3245	g094:g042	g094_d04_t003:g042_d01_t020	2
Caerostris darwini	AgSp1_A_linked_2675_705	3325	3344	g094:g042	g094_d04_t002:g042_d01_t011	2
Caerostris darwini	AgSp1_A_linked_2675_705	2214	2233	g028:g042	g028_d02_t001:g042_d01_t006	2
Caerostris darwini	AgSp1_A_linked_2675_705	2676	2697	g028:g042	g028_d01_t005:g042_d01_t024	2
Caerostris darwini	AgSp1_A_linked_2675_705	2776	2797	g028:g042	g028_d01_t005:g042_d01_t023	2
Caerostris darwini	AgSp1_A_linked_2675_705	2876	2897	g028:g042	g028_d01_t005:g042_d01_t015	2
Caerostris darwini	AgSp1_A_linked_2675_705	2302	2316	g116:g123	g116_d02_t004:g123_d30_t027	2
Caerostris darwini	AgSp1_A_linked_2675_705	2529	2543	g116:g123	g116_d02_t005:g123_d20_t003	2
Caerostris darwini	AgSp1_A_linked_2675_705	2411	2428	g116:g001	g116_d02_t003:g001_d01_t066	2
Caerostris darwini	AgSp1_A_linked_2675_705	2921	2936	g116:g001	g116_d03_t001:g001_d01_t062	2
Caerostris darwini	AgSp1_A_linked_2675_705	3314	3324	g116:g001	g116_d04_t003:g001_d01_t127	2
Caerostris darwini	AgSp1_A_linked_2675_705	2721	2740	g116:g022	g116_d02_t010:g022_d01_t002	2
Caerostris darwini	AgSp1_A_linked_2675_705	2821	2834	g116:g022	g116_d02_t002:g022_d01_t001	2
Caerostris darwini	AgSp1_A_linked_2675_705	3494	3520	g123:g001	g123_d12_t004:g001_d01_t026	2
Caerostris darwini	AgSp1_A_linked_2675_705	3608	3628	g123:g001	g123_d43_t196:g001_d01_t071	2
Caerostris darwini	AgSp1_A_linked_2675_705	3523	3548	g037:g123	g037_d01_t011:g123_d12_t006	2
Caerostris darwini	AgSp1_A_linked_2675_705	3556	3573	g037:g123	g037_d01_t013:g123_d52_t001	2
Caerostris darwini	AgSp1_B_final_549.2	157	180	g123:g001	g123_d11_t011:g001_d01_t068	2
Caerostris darwini	AgSp1_B_final_549.2	181	200	g123:g001	g123_d30_t027:g001_d01_t121	2
Caerostris darwini	AgSp1_B_final_549.2	253	267	g034:g098	g034_d02_t002:g098_d02_t001	2
Caerostris darwini	AgSp1_B_final_549.2	268	282	g034:g098	g034_d02_t002:g098_d02_t001	2
Caerostris darwini	AgSp1_B_final_549.2	283	298	g034:g105	g034_d02_t002:g105_d01_t003	2
Caerostris darwini	AgSp1_B_final_549.2	374	390	g034:g105	g034_d02_t005:g105_d01_t001	2
Caerostris darwini	AgSp1_B_final_549.2	415	431	g034:g105	g034_d02_t003:g105_d01_t001	2
Caerostris darwini	AgSp1_B_final_549.2	307	322	g034:g034	g034_d01_t002:g034_d01_t002	2
Caerostris darwini	AgSp1_B_final_549.2	323	340	g034:g034	g034_d01_t002:g034_d01_t003	2
Caerostris darwini	AgSp1_B_final_549.2	399	414	g034:g034	g034_d02_t004:g034_d02_t004	2
Caerostris darwini	AgSp1_B_final_549.2	432	447	g034:g034	g034_d02_t004:g034_d02_t004	2
Caerostris darwini	AgSp1_B_final_549.2	448	463	g034:g034	g034_d02_t004:g034_d02_t004	2
Caerostris darwini	AgSp1_C_final_549.3	20	61	g054:g123	g054_d04_t008:g123_d43_t011	2
Caerostris darwini	AgSp1_C_final_549.3	2452	2482	g054:g123	g054_d02_t053:g123_d27_t015	2
Caerostris darwini	AgSp1_C_final_549.3	232	262	g001:g001	g001_d01_t116:g001_d01_t049	2
Caerostris darwini	AgSp1_C_final_549.3	621	644	g001:g001	g001_d01_t112:g001_d01_t079	2
Caerostris darwini	AgSp1_C_final_549.3	263	284	g123:g123	g123_d35_t030:g123_d12_t001	2
Caerostris darwini	AgSp1_C_final_549.3	285	303	g123:g123	g123_d12_t006:g123_d12_t004	2
Caerostris darwini	AgSp1_C_final_549.3	304	322	g123:g123	g123_d12_t004:g123_d12_t005	2
Caerostris darwini	AgSp1_C_final_549.3	323	344	g123:g123	g123_d12_t005:g123_d12_t003	2
Caerostris darwini	AgSp1_C_final_549.3	447	464	g038:g038	g038_d01_t038:g038_d01_t026	2
Caerostris darwini	AgSp1_C_final_549.3	2076	2093	g038:g038	g038_d01_t038:g038_d01_t026	2
Caerostris darwini	AgSp1_C_final_549.3	2130	2148	g038:g038	g038_d01_t026:g038_d01_t026	2
Caerostris darwini	AgSp1_C_final_549.3	2152	2170	g038:g038	g038_d01_t026:g038_d01_t026	2
Caerostris darwini	AgSp1_C_final_549.3	2174	2192	g038:g038	g038_d01_t026:g038_d01_t026	2
Caerostris darwini	AgSp1_C_final_549.3	2196	2214	g038:g038	g038_d01_t026:g038_d01_t026	2
Caerostris darwini	AgSp1_C_final_549.3	2218	2236	g038:g038	g038_d01_t026:g038_d01_t026	2
Caerostris darwini	AgSp1_C_final_549.3	2240	2258	g038:g038	g038_d01_t026:g038_d01_t026	2
Caerostris darwini	AgSp1_C_final_549.3	466	504	g129:g129:g129:g129	g129_d02_t009:g129_d02_t008:g129_d02_t007:g129_d02_t008	4
Caerostris darwini	AgSp1_C_final_549.3	505	545	g129:g129:g129:g129	g129_d02_t004:g129_d01_t010:g129_d01_t007:g129_d01_t007	4
Caerostris darwini	AgSp1_C_final_549.3	546	589	g129:g129:g129:g129	g129_d01_t007:g129_d01_t007:g129_d01_t003:g129_d01_t003	4
Caerostris darwini	AgSp1_C_final_549.3	2562	2600	g129:g129:g129:g129	g129_d01_t008:g129_d02_t006:g129_d02_t006:g129_d02_t003	4
Caerostris darwini	AgSp1_C_final_549.3	2606	2649	g129:g129:g129:g129	g129_d02_t008:g129_d02_t007:g129_d02_t006:g129_d02_t006	4
Caerostris darwini	AgSp1_C_final_549.3	2661	2704	g129:g129:g129:g129	g129_d02_t006:g129_d02_t006:g129_d02_t006:g129_d01_t007	4
Caerostris darwini	AgSp1_C_final_549.3	2705	2748	g129:g129:g129:g129	g129_d01_t001:g129_d01_t012:g129_d01_t001:g129_d01_t001	4
Caerostris darwini	AgSp1_C_final_549.3	2749	2792	g129:g129:g129:g129	g129_d01_t001:g129_d01_t001:g129_d01_t010:g129_d01_t001	4
Caerostris darwini	AgSp1_C_final_549.3	2793	2836	g129:g129:g129:g129	g129_d01_t001:g129_d01_t001:g129_d01_t009:g129_d01_t002	4
Caerostris darwini	AgSp1_C_final_549.3	2837	2880	g129:g129:g129:g129	g129_d01_t001:g129_d01_t001:g129_d01_t001:g129_d02_t006	4
Caerostris darwini	AgSp1_C_final_549.3	2881	2924	g129:g129:g129:g129	g129_d01_t001:g129_d01_t001:g129_d01_t001:g129_d02_t006	4
Caerostris darwini	AgSp1_C_final_549.3	2958	3001	g129:g129:g129:g129	g129_d01_t001:g129_d01_t001:g129_d01_t001:g129_d01_t001	4
Caerostris darwini	AgSp1_C_final_549.3	3013	3056	g129:g129:g129:g129	g129_d01_t001:g129_d01_t001:g129_d01_t001:g129_d01_t001	4
Caerostris darwini	AgSp1_C_final_549.3	3101	3144	g129:g129:g129:g129	g129_d01_t001:g129_d01_t001:g129_d01_t001:g129_d01_t001	4
Caerostris darwini	AgSp1_C_final_549.3	3145	3188	g129:g129:g129:g129	g129_d01_t001:g129_d01_t001:g129_d01_t001:g129_d01_t001	4
Caerostris darwini	AgSp1_C_final_549.3	3211	3254	g129:g129:g129:g129	g129_d01_t001:g129_d01_t001:g129_d01_t001:g129_d01_t001	4
Caerostris darwini	AgSp1_C_final_549.3	3266	3309	g129:g129:g129:g129	g129_d01_t001:g129_d01_t001:g129_d01_t001:g129_d01_t001	4
Caerostris darwini	AgSp1_C_final_549.3	3057	3100	g129:g129:g129:g129	g129_d01_t001:g129_d01_t007:g129_d01_t001:g129_d01_t006	4
Caerostris darwini	AgSp1_C_final_549.3	645	661	g129:g129	g129_d02_t008:g129_d02_t003	2
Caerostris darwini	AgSp1_C_final_549.3	2260	2276	g129:g129	g129_d02_t009:g129_d01_t001	2
Caerostris darwini	AgSp1_C_final_549.3	2925	2946	g129:g129	g129_d01_t001:g129_d01_t001	2
Caerostris darwini	AgSp1_C_final_549.3	3189	3210	g129:g129	g129_d01_t001:g129_d01_t011	2
Caerostris darwini	AgSp1_C_final_549.3	3310	3331	g129:g129	g129_d01_t004:g129_d02_t002	2
Caerostris darwini	AgSp1_C_final_549.3	705	727	g054:g089	g054_d02_t038:g089_d04_t014	2
Caerostris darwini	AgSp1_C_final_549.3	750	771	g054:g089	g054_d02_t057:g089_d04_t009	2
Caerostris darwini	AgSp1_C_final_549.3	2040	2061	g054:g089	g054_d02_t057:g089_d04_t009	2
Caerostris darwini	AgSp1_C_final_549.3	822	844	g054:g089	g054_d01_t006:g089_d04_t002	2
Caerostris darwini	AgSp1_C_final_549.3	1179	1201	g054:g089	g054_d01_t006:g089_d04_t002	2
Caerostris darwini	AgSp1_C_final_549.3	1299	1321	g054:g089	g054_d01_t006:g089_d04_t002	2
Caerostris darwini	AgSp1_C_final_549.3	1419	1441	g054:g089	g054_d01_t006:g089_d04_t002	2
Caerostris darwini	AgSp1_C_final_549.3	1539	1561	g054:g089	g054_d01_t006:g089_d04_t002	2
Caerostris darwini	AgSp1_C_final_549.3	1767	1789	g054:g089	g054_d01_t006:g089_d04_t002	2
Caerostris darwini	AgSp1_C_final_549.3	1995	2017	g054:g089	g054_d01_t006:g089_d04_t002	2
Caerostris darwini	AgSp1_C_final_549.3	867	888	g054:g089	g054_d02_t037:g089_d05_t002	2
Caerostris darwini	AgSp1_C_final_549.3	939	961	g054:g089	g054_d01_t006:g089_d04_t013	2
Caerostris darwini	AgSp1_C_final_549.3	1059	1081	g054:g089	g054_d01_t006:g089_d04_t013	2
Caerostris darwini	AgSp1_C_final_549.3	984	1005	g054:g089	g054_d02_t057:g089_d04_t010	2
Caerostris darwini	AgSp1_C_final_549.3	1104	1125	g054:g089	g054_d02_t057:g089_d04_t010	2
Caerostris darwini	AgSp1_C_final_549.3	1464	1485	g054:g089	g054_d02_t057:g089_d04_t010	2
Caerostris darwini	AgSp1_C_final_549.3	2375	2397	g054:g089	g054_d01_t018:g089_d04_t001	2
Caerostris darwini	AgSp1_C_final_549.3	2420	2441	g054:g089	g054_d02_t057:g089_d04_t004	2
Caerostris darwini	AgSp1_C_final_549.3	2483	2505	g054:g089	g054_d01_t008:g089_d04_t003	2
Caerostris darwini	AgSp1_C_final_549.3	2528	2549	g054:g089	g054_d02_t057:g089_d04_t007	2
Caerostris darwini	AgSp1_C_final_549.3	3343	3365	g054:g089	g054_d01_t003:g089_d04_t011	2
Caerostris darwini	AgSp1_C_final_549.3	3452	3474	g054:g089	g054_d01_t003:g089_d04_t011	2
Caerostris darwini	AgSp1_C_final_549.3	3388	3409	g054:g089	g054_d01_t005:g089_d04_t009	2
Caerostris darwini	AgSp1_C_final_549.3	3497	3518	g054:g089	g054_d02_t057:g089_d04_t008	2
Caerostris darwini	AgSp1_C_final_549.3	3606	3627	g054:g089	g054_d02_t057:g089_d04_t008	2
Caerostris darwini	AgSp1_C_final_549.3	3715	3736	g054:g089	g054_d02_t057:g089_d04_t008	2
Caerostris darwini	AgSp1_C_final_549.3	3824	3845	g054:g089	g054_d02_t057:g089_d04_t008	2
Caerostris darwini	AgSp1_C_final_549.3	3933	3954	g054:g089	g054_d02_t057:g089_d04_t008	2
Caerostris darwini	AgSp1_C_final_549.3	3561	3583	g054:g089	g054_d01_t006:g089_d04_t006	2
Caerostris darwini	AgSp1_C_final_549.3	3670	3692	g054:g089	g054_d01_t006:g089_d04_t006	2
Caerostris darwini	AgSp1_C_final_549.3	3779	3801	g054:g089	g054_d01_t006:g089_d04_t006	2
Caerostris darwini	AgSp1_C_final_549.3	3888	3910	g054:g089	g054_d01_t006:g089_d04_t006	2
Caerostris darwini	AgSp1_C_final_549.3	728	749	g028:g085	g028_d01_t003:g085_d04_t005	2
Caerostris darwini	AgSp1_C_final_549.3	2506	2527	g028:g085	g028_d01_t003:g085_d03_t004	2
Caerostris darwini	AgSp1_C_final_549.3	3366	3387	g028:g085	g028_d01_t006:g085_d03_t003	2
Caerostris darwini	AgSp1_C_final_549.3	3475	3496	g028:g085	g028_d01_t006:g085_d03_t003	2
Caerostris darwini	AgSp1_C_final_549.3	3584	3605	g028:g085	g028_d01_t006:g085_d03_t003	2
Caerostris darwini	AgSp1_C_final_549.3	3693	3714	g028:g085	g028_d01_t006:g085_d03_t003	2
Caerostris darwini	AgSp1_C_final_549.3	3802	3823	g028:g085	g028_d01_t006:g085_d03_t003	2
Caerostris darwini	AgSp1_C_final_549.3	3911	3932	g028:g085	g028_d01_t006:g085_d03_t002	2
Caerostris darwini	AgSp1_C_final_549.3	780	796	g001:g113	g001_d01_t026:g113_d01_t001	2
Caerostris darwini	AgSp1_C_final_549.3	897	910	g001:g113	g001_d01_t026:g113_d01_t002	2
Caerostris darwini	AgSp1_C_final_549.3	801	821	g094:g123	g094_d02_t005:g123_d28_t003	2
Caerostris darwini	AgSp1_C_final_549.3	918	938	g094:g123	g094_d02_t005:g123_d28_t005	2
Caerostris darwini	AgSp1_C_final_549.3	1158	1178	g094:g123	g094_d02_t005:g123_d28_t005	2
Caerostris darwini	AgSp1_C_final_549.3	1278	1298	g094:g123	g094_d02_t005:g123_d28_t005	2
Caerostris darwini	AgSp1_C_final_549.3	1038	1058	g094:g123	g094_d02_t004:g123_d28_t002	2
Caerostris darwini	AgSp1_C_final_549.3	1398	1418	g094:g123	g094_d02_t007:g123_d28_t002	2
Caerostris darwini	AgSp1_C_final_549.3	1518	1538	g094:g123	g094_d02_t005:g123_d28_t002	2
Caerostris darwini	AgSp1_C_final_549.3	1626	1646	g094:g123	g094_d02_t006:g123_d28_t002	2
Caerostris darwini	AgSp1_C_final_549.3	1854	1874	g094:g123	g094_d02_t006:g123_d28_t002	2
Caerostris darwini	AgSp1_C_final_549.3	1746	1766	g094:g123	g094_d02_t001:g123_d28_t002	2
Caerostris darwini	AgSp1_C_final_549.3	1974	1994	g094:g123	g094_d02_t003:g123_d28_t002	2
Caerostris darwini	AgSp1_C_final_549.3	3425	3441	g094:g123	g094_d01_t004:g123_d12_t002	2
Caerostris darwini	AgSp1_C_final_549.3	845	866	g054:g085	g054_d02_t029:g085_d04_t004	2
Caerostris darwini	AgSp1_C_final_549.3	962	983	g054:g085	g054_d01_t012:g085_d04_t003	2
Caerostris darwini	AgSp1_C_final_549.3	1082	1103	g054:g085	g054_d01_t013:g085_d04_t002	2
Caerostris darwini	AgSp1_C_final_549.3	1202	1223	g054:g085	g054_d01_t012:g085_d04_t001	2
Caerostris darwini	AgSp1_C_final_549.3	1322	1343	g054:g085	g054_d01_t012:g085_d04_t002	2
Caerostris darwini	AgSp1_C_final_549.3	1442	1463	g054:g085	g054_d01_t012:g085_d04_t002	2
Caerostris darwini	AgSp1_C_final_549.3	1670	1691	g054:g085	g054_d01_t012:g085_d04_t002	2
Caerostris darwini	AgSp1_C_final_549.3	1898	1919	g054:g085	g054_d01_t012:g085_d04_t002	2
Caerostris darwini	AgSp1_C_final_549.3	2018	2039	g054:g085	g054_d01_t012:g085_d04_t002	2
Caerostris darwini	AgSp1_C_final_549.3	1562	1583	g054:g085	g054_d02_t029:g085_d04_t002	2
Caerostris darwini	AgSp1_C_final_549.3	1790	1811	g054:g085	g054_d02_t029:g085_d04_t002	2
Caerostris darwini	AgSp1_C_final_549.3	1647	1669	g054:g085	g054_d01_t006:g085_d02_t001	2
Caerostris darwini	AgSp1_C_final_549.3	1875	1897	g054:g085	g054_d01_t006:g085_d02_t001	2
Caerostris darwini	AgSp1_C_final_549.3	1006	1037	g094:g055:g113:g046	g094_d01_t003:g055_d01_t003:g113_d01_t001:g046_d01_t003	4
Caerostris darwini	AgSp1_C_final_549.3	1126	1157	g094:g055:g113:g046	g094_d01_t003:g055_d01_t003:g113_d01_t001:g046_d01_t002	4
Caerostris darwini	AgSp1_C_final_549.3	1224	1253	g054:g089:g094	g054_d02_t057:g089_d04_t010:g094_d01_t003	3
Caerostris darwini	AgSp1_C_final_549.3	1344	1373	g054:g089:g094	g054_d02_t057:g089_d04_t010:g094_d01_t003	3
Caerostris darwini	AgSp1_C_final_549.3	1584	1613	g054:g089:g094	g054_d02_t057:g089_d04_t010:g094_d01_t003	3
Caerostris darwini	AgSp1_C_final_549.3	1692	1721	g054:g089:g094	g054_d02_t057:g089_d04_t010:g094_d01_t003	3
Caerostris darwini	AgSp1_C_final_549.3	1812	1841	g054:g089:g094	g054_d02_t057:g089_d04_t010:g094_d01_t003	3
Caerostris darwini	AgSp1_C_final_549.3	1920	1949	g054:g089:g094	g054_d02_t057:g089_d04_t010:g094_d01_t003	3
Caerostris darwini	AgSp1_C_final_549.3	1254	1277	g001:g113:g116	g001_d01_t026:g113_d01_t001:g116_d04_t006	3
Caerostris darwini	AgSp1_C_final_549.3	1374	1397	g001:g113:g116	g001_d01_t026:g113_d01_t001:g116_d04_t006	3
Caerostris darwini	AgSp1_C_final_549.3	1494	1517	g001:g113:g116	g001_d01_t026:g113_d01_t001:g116_d04_t006	3
Caerostris darwini	AgSp1_C_final_549.3	1722	1745	g001:g113:g116	g001_d01_t026:g113_d01_t001:g116_d04_t006	3
Caerostris darwini	AgSp1_C_final_549.3	1950	1973	g001:g113:g116	g001_d01_t026:g113_d01_t001:g116_d04_t006	3
Caerostris darwini	AgSp1_C_final_549.3	1614	1625	g001:g089	g001_d01_t026:g089_d01_t003	2
Caerostris darwini	AgSp1_C_final_549.3	1842	1853	g001:g089	g001_d01_t026:g089_d01_t003	2
Caerostris darwini	AgSp1_C_final_549.3	3970	3997	g001:g089	g001_d01_t109:g089_d03_t003	2
Caerostris darwini	AgSp1_C_final_549.3	3520	3533	g040:g039	g040_d02_t002:g039_d01_t002	2
Caerostris darwini	AgSp1_C_final_549.3	3629	3642	g040:g039	g040_d02_t002:g039_d01_t002	2
Caerostris darwini	AgSp1_C_final_549.3	3738	3751	g040:g039	g040_d02_t002:g039_d01_t002	2
Caerostris darwini	AgSp1_C_final_549.3	3847	3860	g040:g039	g040_d02_t002:g039_d01_t002	2
Caerostris darwini	AgSp1_C_final_549.3	3956	3969	g040:g039	g040_d02_t002:g039_d01_t002	2
Caerostris darwini	AgSp1_C_final_549.3	3534	3560	g094:g123:g123	g094_d01_t005:g123_d12_t002:g123_d28_t004	3
Caerostris darwini	AgSp1_C_final_549.3	3643	3669	g094:g123:g123	g094_d01_t005:g123_d12_t002:g123_d28_t004	3
Caerostris darwini	AgSp1_C_final_549.3	3752	3778	g094:g123:g123	g094_d01_t005:g123_d12_t002:g123_d28_t004	3
Caerostris darwini	AgSp1_C_final_549.3	3861	3887	g094:g123:g123	g094_d01_t005:g123_d12_t002:g123_d28_t004	3
Caerostris darwini	FLAG_1038_unlinked_CTD	10	29	g123:g123	g123_d43_t185:g123_d43_t310	2
Caerostris darwini	FLAG_1038_unlinked_CTD	38	50	g123:g123	g123_d04_t004:g123_d30_t016	2
Caerostris darwini	FLAG_1038_unlinked_CTD	71	82	g123:g123	g123_d30_t014:g123_d23_t020	2
Caerostris darwini	FLAG_1038_unlinked_CTD	108	130	g123:g123	g123_d43_t029:g123_d43_t108	2
Caerostris darwini	FLAG_1038_unlinked_CTD	131	151	g123:g123	g123_d43_t265:g123_d43_t171	2
Caerostris darwini	FLAG_1038_unlinked_CTD	85	107	g123:g119	g123_d43_t078:g119_d01_t015	2
Caerostris darwini	FLAG_1038_unlinked_CTD	236	259	g123:g119	g123_d30_t004:g119_d01_t006	2
Caerostris darwini	FLAG_1872.2_unlinked_CTD	20	39	g123:g123	g123_d43_t015:g123_d43_t259	2
Caerostris darwini	FLAG_1872.2_unlinked_CTD	79	101	g123:g123	g123_d43_t031:g123_d43_t252	2
Caerostris darwini	FLAG_1872.2_unlinked_CTD	102	121	g123:g123	g123_d43_t171:g123_d43_t179	2
Caerostris darwini	FLAG_1872.2_unlinked_CTD	123	141	g123:g123	g123_d43_t148:g123_d43_t062	2
Caerostris darwini	FLAG_1872.2_unlinked_CTD	157	170	g123:g123	g123_d30_t019:g123_d43_t235	2
Caerostris darwini	FLAG_1872.2_unlinked_CTD	171	188	g123:g123	g123_d43_t319:g123_d43_t171	2
Caerostris darwini	FLAG_1872.2_unlinked_CTD	189	202	g123:g123	g123_d43_t173:g123_d30_t014	2
Caerostris darwini	FLAG_1872.2_unlinked_CTD	204	222	g123:g123	g123_d04_t014:g123_d30_t032	2
Caerostris darwini	FLAG_1872.2_unlinked_CTD	254	268	g123:g123	g123_d43_t251:g123_d43_t328	2
Caerostris darwini	FLAG_1872.2_unlinked_CTD	223	238	g119:g123	g119_d01_t009:g123_d43_t263	2
Caerostris darwini	FLAG_1872.2_unlinked_CTD	300	315	g119:g123	g119_d01_t005:g123_d27_t014	2
Caerostris darwini	FLAG_A_final_1377	40	56	g123:g123	g123_d34_t007:g123_d43_t100	2
Caerostris darwini	FLAG_A_final_1377	152	173	g123:g123	g123_d43_t288:g123_d43_t211	2
Caerostris darwini	FLAG_A_final_1377	190	208	g123:g123	g123_d43_t261:g123_d43_t109	2
Caerostris darwini	FLAG_A_final_1377	209	225	g123:g123	g123_d43_t205:g123_d43_t168	2
Caerostris darwini	FLAG_A_final_1377	227	248	g123:g123	g123_d43_t283:g123_d43_t008	2
Caerostris darwini	FLAG_A_final_1377	259	278	g123:g123	g123_d43_t028:g123_d43_t019	2
Caerostris darwini	FLAG_A_final_1377	518	537	g123:g123	g123_d43_t028:g123_d43_t019	2
Caerostris darwini	FLAG_A_final_1377	966	985	g123:g123	g123_d43_t028:g123_d43_t019	2
Caerostris darwini	FLAG_A_final_1377	1047	1066	g123:g123	g123_d43_t028:g123_d43_t019	2
Caerostris darwini	FLAG_A_final_1377	1383	1402	g123:g123	g123_d43_t028:g123_d43_t019	2
Caerostris darwini	FLAG_A_final_1377	281	292	g123:g123	g123_d43_t116:g123_d43_t048	2
Caerostris darwini	FLAG_A_final_1377	540	551	g123:g123	g123_d43_t116:g123_d43_t048	2
Caerostris darwini	FLAG_A_final_1377	1145	1156	g123:g123	g123_d43_t116:g123_d43_t048	2
Caerostris darwini	FLAG_A_final_1377	293	316	g123:g123	g123_d43_t179:g123_d43_t144	2
Caerostris darwini	FLAG_A_final_1377	342	366	g123:g123	g123_d43_t315:g123_d43_t017	2
Caerostris darwini	FLAG_A_final_1377	368	383	g123:g123	g123_d43_t173:g123_d53_t002	2
Caerostris darwini	FLAG_A_final_1377	437	453	g123:g123	g123_d43_t017:g123_d43_t166	2
Caerostris darwini	FLAG_A_final_1377	474	490	g123:g123	g123_d53_t003:g123_d43_t140	2
Caerostris darwini	FLAG_A_final_1377	491	507	g123:g123	g123_d04_t004:g123_d43_t354	2
Caerostris darwini	FLAG_A_final_1377	552	574	g123:g123	g123_d43_t168:g123_d43_t219	2
Caerostris darwini	FLAG_A_final_1377	629	649	g123:g123	g123_d43_t231:g123_d43_t167	2
Caerostris darwini	FLAG_A_final_1377	650	664	g123:g123	g123_d43_t155:g123_d26_t031	2
Caerostris darwini	FLAG_A_final_1377	669	683	g123:g123	g123_d43_t045:g123_d04_t012	2
Caerostris darwini	FLAG_A_final_1377	684	700	g123:g123	g123_d30_t012:g123_d43_t350	2
Caerostris darwini	FLAG_A_final_1377	727	745	g123:g123	g123_d43_t345:g123_d43_t194	2
Caerostris darwini	FLAG_A_final_1377	752	770	g123:g123	g123_d43_t144:g123_d43_t062	2
Caerostris darwini	FLAG_A_final_1377	1172	1190	g123:g123	g123_d43_t144:g123_d43_t062	2
Caerostris darwini	FLAG_A_final_1377	789	812	g123:g123	g123_d43_t315:g123_d43_t252	2
Caerostris darwini	FLAG_A_final_1377	833	852	g123:g123	g123_d34_t008:g123_d43_t088	2
Caerostris darwini	FLAG_A_final_1377	884	901	g123:g123	g123_d43_t098:g123_d43_t172	2
Caerostris darwini	FLAG_A_final_1377	988	1005	g123:g123	g123_d43_t116:g123_d43_t182	2
Caerostris darwini	FLAG_A_final_1377	1069	1086	g123:g123	g123_d43_t116:g123_d43_t182	2
Caerostris darwini	FLAG_A_final_1377	1405	1422	g123:g123	g123_d43_t116:g123_d43_t182	2
Caerostris darwini	FLAG_A_final_1377	1006	1025	g123:g123	g123_d43_t168:g123_d21_t002	2
Caerostris darwini	FLAG_A_final_1377	1099	1117	g123:g123	g123_d21_t002:g123_d43_t008	2
Caerostris darwini	FLAG_A_final_1377	1219	1235	g123:g123	g123_d40_t007:g123_d43_t039	2
Caerostris darwini	FLAG_A_final_1377	1254	1272	g123:g123	g123_d04_t014:g123_d30_t032	2
Caerostris darwini	FLAG_A_final_1377	1283	1306	g123:g123	g123_d43_t266:g123_d43_t282	2
Caerostris darwini	FLAG_A_final_1377	1310	1324	g123:g123	g123_d30_t012:g123_d43_t171	2
Caerostris darwini	FLAG_A_final_1377	1339	1355	g123:g123	g123_d53_t003:g123_d43_t141	2
Caerostris darwini	FLAG_A_final_1377	1464	1483	g123:g123	g123_d43_t083:g123_d43_t019	2
Caerostris darwini	FLAG_A_final_1377	1486	1503	g123:g123	g123_d43_t320:g123_d43_t171	2
Caerostris darwini	FLAG_A_final_1377	1545	1564	g123:g123	g123_d43_t019:g123_d43_t116	2
Caerostris darwini	FLAG_A_final_1377	1565	1579	g123:g123	g123_d43_t048:g123_d43_t173	2
Caerostris darwini	FLAG_A_final_1377	1580	1593	g123:g123	g123_d23_t002:g123_d30_t031	2
Caerostris darwini	FLAG_A_final_1377	1634	1646	g123:g123	g123_d30_t019:g123_d43_t098	2
Caerostris darwini	FLAG_A_final_1377	1647	1665	g123:g123	g123_d43_t173:g123_d43_t230	2
Caerostris darwini	FLAG_A_final_1377	324	339	g084:g026	g084_d01_t001:g026_d06_t049	2
Caerostris darwini	FLAG_A_final_1377	1191	1210	g084:g026	g084_d01_t004:g026_d06_t050	2
Caerostris darwini	FLAG_A_final_1377	1602	1617	g084:g026	g084_d01_t004:g026_d06_t049	2
Caerostris darwini	FLAG_A_final_1377	389	411	g123:g119	g123_d43_t087:g119_d01_t009	2
Caerostris darwini	FLAG_A_final_1377	575	590	g123:g119	g123_d43_t065:g119_d02_t003	2
Caerostris darwini	FLAG_A_final_1377	945	965	g123:g119	g123_d43_t349:g119_d02_t006	2
Caerostris darwini	FLAG_A_final_1377	1026	1046	g123:g119	g123_d43_t008:g119_d02_t003	2
Caerostris darwini	FLAG_A_final_1377	1443	1463	g123:g119	g123_d43_t008:g119_d02_t003	2
Caerostris darwini	FLAG_A_final_1377	1518	1538	g123:g119	g123_d43_t008:g119_d02_t003	2
Caerostris darwini	FLAG_A_final_1377	1362	1382	g123:g119	g123_d34_t015:g119_d02_t006	2
Caerostris darwini	FLAG_A_final_1377	412	432	g123:g026	g123_d43_t263:g026_d06_t062	2
Caerostris darwini	FLAG_A_final_1377	863	883	g123:g026	g123_d43_t263:g026_d06_t062	2
Caerostris darwini	FLAG_A_final_1377	608	628	g123:g026	g123_d43_t116:g026_d06_t062	2
Caerostris darwini	FLAG_A_final_1377	1423	1435	g123:g026	g123_d43_t166:g026_d05_t003	2
Caerostris darwini	FLAG_A_final_1377	701	716	g119:g026	g119_d02_t006:g026_d06_t049	2
Caerostris darwini	FLAG_A_final_1377	771	786	g119:g026	g119_d02_t004:g026_d06_t049	2
Caerostris darwini	FLAG_A_final_1377	1118	1133	g119:g026	g119_d02_t003:g026_d06_t049	2
Caerostris darwini	FLAG_A_final_1377	813	832	g123:g033	g123_d43_t171:g033_d01_t030	2
Caerostris darwini	FLAG_A_final_1377	1236	1252	g123:g033	g123_d43_t166:g033_d01_t030	2
Caerostris darwini	FLAG_B_initial_2654.1	40	56	g123:g123	g123_d34_t007:g123_d43_t100	2
Caerostris darwini	FLAG_B_initial_2654.1	241	265	g123:g123	g123_d43_t035:g123_d43_t176	2
Caerostris darwini	FLAG_B_initial_2654.1	266	285	g123:g123	g123_d43_t180:g123_d43_t148	2
Caerostris darwini	FLAG_B_initial_2654.1	377	400	g123:g123	g123_d43_t266:g123_d43_t276	2
Caerostris darwini	FLAG_B_initial_2654.1	401	418	g123:g123	g123_d43_t098:g123_d43_t172	2
Caerostris darwini	FLAG_B_initial_2654.1	462	474	g123:g123	g123_d34_t010:g123_d11_t016	2
Caerostris darwini	FLAG_B_initial_2654.1	475	491	g123:g123	g123_d43_t194:g123_d43_t122	2
Caerostris darwini	FLAG_B_initial_2654.1	534	549	g123:g123	g123_d43_t024:g123_d43_t159	2
Caerostris darwini	FLAG_B_initial_2654.1	620	641	g123:g123	g123_d43_t139:g123_d43_t205	2
Caerostris darwini	FLAG_B_initial_2654.1	660	676	g123:g123	g123_d31_t003:g123_d43_t190	2
Caerostris darwini	FLAG_B_initial_2654.1	697	723	g123:g123	g123_d43_t019:g123_d43_t258	2
Caerostris darwini	FLAG_B_initial_2654.1	754	773	g123:g123	g123_d11_t020:g123_d06_t001	2
Caerostris darwini	FLAG_B_initial_2654.1	774	789	g123:g123	g123_d43_t328:g123_d43_t203	2
Caerostris darwini	FLAG_B_initial_2654.1	813	830	g123:g123	g123_d43_t144:g123_d35_t027	2
Caerostris darwini	FLAG_B_initial_2654.1	868	883	g123:g123	g123_d43_t100:g123_d40_t003	2
Caerostris darwini	FLAG_B_initial_2654.1	908	924	g123:g123	g123_d31_t003:g123_d43_t191	2
Caerostris darwini	FLAG_B_initial_2654.1	942	957	g123:g123	g123_d43_t103:g123_d11_t016	2
Caerostris darwini	FLAG_B_initial_2654.1	958	974	g123:g123	g123_d43_t169:g123_d43_t122	2
Caerostris darwini	FLAG_B_initial_2654.1	1010	1025	g123:g123	g123_d43_t036:g123_d43_t278	2
Caerostris darwini	FLAG_B_initial_2654.1	1056	1073	g123:g123	g123_d43_t144:g123_d26_t011	2
Caerostris darwini	FLAG_B_initial_2654.1	1111	1127	g123:g123	g123_d43_t269:g123_d43_t174	2
Caerostris darwini	FLAG_B_initial_2654.1	1128	1142	g123:g123	g123_d30_t012:g123_d23_t003	2
Caerostris darwini	FLAG_B_initial_2654.1	2689	2703	g123:g123	g123_d30_t012:g123_d23_t003	2
Caerostris darwini	FLAG_B_initial_2654.1	1143	1159	g123:g123	g123_d31_t003:g123_d43_t189	2
Caerostris darwini	FLAG_B_initial_2654.1	1741	1757	g123:g123	g123_d31_t003:g123_d43_t189	2
Caerostris darwini	FLAG_B_initial_2654.1	1182	1197	g123:g123	g123_d43_t010:g123_d43_t269	2
Caerostris darwini	FLAG_B_initial_2654.1	1198	1225	g123:g123	g123_d26_t006:g123_d44_t001	2
Caerostris darwini	FLAG_B_initial_2654.1	1239	1253	g123:g123	g123_d43_t291:g123_d40_t004	2
Caerostris darwini	FLAG_B_initial_2654.1	1254	1269	g123:g123	g123_d43_t194:g123_d43_t164	2
Caerostris darwini	FLAG_B_initial_2654.1	1345	1361	g123:g123	g123_d40_t006:g123_d43_t123	2
Caerostris darwini	FLAG_B_initial_2654.1	1455	1468	g123:g123	g123_d43_t166:g123_d11_t017	2
Caerostris darwini	FLAG_B_initial_2654.1	1517	1536	g123:g123	g123_d08_t004:g123_d43_t325	2
Caerostris darwini	FLAG_B_initial_2654.1	1537	1553	g123:g123	g123_d43_t269:g123_d43_t169	2
Caerostris darwini	FLAG_B_initial_2654.1	1584	1599	g123:g123	g123_d11_t018:g123_d04_t012	2
Caerostris darwini	FLAG_B_initial_2654.1	1601	1615	g123:g123	g123_d43_t096:g123_d43_t173	2
Caerostris darwini	FLAG_B_initial_2654.1	1627	1638	g123:g123	g123_d31_t001:g123_d11_t015	2
Caerostris darwini	FLAG_B_initial_2654.1	1700	1711	g123:g123	g123_d43_t096:g123_d43_t155	2
Caerostris darwini	FLAG_B_initial_2654.1	1714	1731	g123:g123	g123_d43_t176:g123_d43_t173	2
Caerostris darwini	FLAG_B_initial_2654.1	1768	1784	g123:g123	g123_d34_t003:g123_d43_t038	2
Caerostris darwini	FLAG_B_initial_2654.1	1788	1801	g123:g123	g123_d43_t269:g123_d30_t012	2
Caerostris darwini	FLAG_B_initial_2654.1	1802	1826	g123:g123	g123_d43_t266:g123_d43_t129	2
Caerostris darwini	FLAG_B_initial_2654.1	1840	1854	g123:g123	g123_d27_t002:g123_d40_t005	2
Caerostris darwini	FLAG_B_initial_2654.1	1855	1870	g123:g123	g123_d43_t195:g123_d43_t164	2
Caerostris darwini	FLAG_B_initial_2654.1	1954	1969	g123:g123	g123_d43_t171:g123_d43_t159	2
Caerostris darwini	FLAG_B_initial_2654.1	2044	2059	g123:g123	g123_d44_t002:g123_d04_t012	2
Caerostris darwini	FLAG_B_initial_2654.1	2061	2078	g123:g123	g123_d43_t205:g123_d43_t173	2
Caerostris darwini	FLAG_B_initial_2654.1	2122	2137	g123:g123	g123_d43_t083:g123_d40_t010	2
Caerostris darwini	FLAG_B_initial_2654.1	2155	2184	g123:g123	g123_d43_t113:g123_d32_t008	2
Caerostris darwini	FLAG_B_initial_2654.1	2185	2199	g123:g123	g123_d04_t012:g123_d43_t096	2
Caerostris darwini	FLAG_B_initial_2654.1	3743	3757	g123:g123	g123_d04_t012:g123_d43_t096	2
Caerostris darwini	FLAG_B_initial_2654.1	2220	2239	g123:g123	g123_d43_t017:g123_d24_t001	2
Caerostris darwini	FLAG_B_initial_2654.1	2291	2304	g123:g123	g123_d43_t027:g123_d43_t166	2
Caerostris darwini	FLAG_B_initial_2654.1	2305	2321	g123:g123	g123_d40_t004:g123_d43_t171	2
Caerostris darwini	FLAG_B_initial_2654.1	2322	2340	g123:g123	g123_d43_t168:g123_d11_t004	2
Caerostris darwini	FLAG_B_initial_2654.1	2371	2386	g123:g123	g123_d43_t091:g123_d43_t269	2
Caerostris darwini	FLAG_B_initial_2654.1	2396	2417	g123:g123	g123_d43_t168:g123_d43_t134	2
Caerostris darwini	FLAG_B_initial_2654.1	2434	2451	g123:g123	g123_d04_t012:g123_d43_t205	2
Caerostris darwini	FLAG_B_initial_2654.1	2467	2483	g123:g123	g123_d31_t003:g123_d43_t318	2
Caerostris darwini	FLAG_B_initial_2654.1	2501	2521	g123:g123	g123_d43_t031:g123_d43_t269	2
Caerostris darwini	FLAG_B_initial_2654.1	2522	2535	g123:g123	g123_d26_t008:g123_d43_t122	2
Caerostris darwini	FLAG_B_initial_2654.1	2559	2577	g123:g123	g123_d43_t266:g123_d40_t004	2
Caerostris darwini	FLAG_B_initial_2654.1	2578	2593	g123:g123	g123_d43_t173:g123_d27_t009	2
Caerostris darwini	FLAG_B_initial_2654.1	2704	2717	g123:g123	g123_d31_t003:g123_d43_t196	2
Caerostris darwini	FLAG_B_initial_2654.1	2735	2755	g123:g123	g123_d43_t325:g123_d43_t269	2
Caerostris darwini	FLAG_B_initial_2654.1	2756	2772	g123:g123	g123_d43_t176:g123_d43_t100	2
Caerostris darwini	FLAG_B_initial_2654.1	2797	2814	g123:g123	g123_d43_t241:g123_d40_t011	2
Caerostris darwini	FLAG_B_initial_2654.1	2815	2830	g123:g123	g123_d43_t220:g123_d43_t164	2
Caerostris darwini	FLAG_B_initial_2654.1	2906	2922	g123:g123	g123_d43_t027:g123_d43_t171	2
Caerostris darwini	FLAG_B_initial_2654.1	2958	2976	g123:g123	g123_d40_t001:g123_d34_t011	2
Caerostris darwini	FLAG_B_initial_2654.1	2991	3011	g123:g123	g123_d43_t220:g123_d43_t184	2
Caerostris darwini	FLAG_B_initial_2654.1	3020	3039	g123:g123	g123_d43_t017:g123_d23_t015	2
Caerostris darwini	FLAG_B_initial_2654.1	3069	3093	g123:g123	g123_d43_t137:g123_d43_t134	2
Caerostris darwini	FLAG_B_initial_2654.1	3099	3115	g123:g123	g123_d40_t004:g123_d43_t176	2
Caerostris darwini	FLAG_B_initial_2654.1	3138	3154	g123:g123	g123_d31_t004:g123_d43_t189	2
Caerostris darwini	FLAG_B_initial_2654.1	3303	3322	g123:g123	g123_d26_t013:g123_d43_t049	2
Caerostris darwini	FLAG_B_initial_2654.1	3557	3576	g123:g123	g123_d26_t013:g123_d43_t049	2
Caerostris darwini	FLAG_B_initial_2654.1	3346	3359	g123:g123	g123_d04_t004:g123_d43_t123	2
Caerostris darwini	FLAG_B_initial_2654.1	3600	3613	g123:g123	g123_d04_t004:g123_d43_t123	2
Caerostris darwini	FLAG_B_initial_2654.1	3360	3379	g123:g123	g123_d40_t004:g123_d43_t172	2
Caerostris darwini	FLAG_B_initial_2654.1	3614	3630	g123:g123	g123_d40_t004:g123_d43_t173	2
Caerostris darwini	FLAG_B_initial_2654.1	3680	3695	g123:g123	g123_d43_t082:g123_d43_t269	2
Caerostris darwini	FLAG_B_initial_2654.1	3696	3712	g123:g123	g123_d43_t188:g123_d43_t097	2
Caerostris darwini	FLAG_B_initial_2654.1	3758	3770	g123:g123	g123_d43_t166:g123_d43_t117	2
Caerostris darwini	FLAG_B_initial_2654.1	3783	3797	g123:g123	g123_d43_t160:g123_d24_t001	2
Caerostris darwini	FLAG_B_initial_2654.1	3846	3860	g123:g123	g123_d40_t002:g123_d43_t277	2
Caerostris darwini	FLAG_B_initial_2654.1	193	210	g123:g037	g123_d43_t176:g037_d02_t002	2
Caerostris darwini	FLAG_B_initial_2654.1	1639	1654	g123:g037	g123_d23_t017:g037_d02_t003	2
Caerostris darwini	FLAG_B_initial_2654.1	218	238	g123:g119	g123_d43_t008:g119_d01_t013	2
Caerostris darwini	FLAG_B_initial_2654.1	1497	1516	g123:g119	g123_d43_t189:g119_d01_t014	2
Caerostris darwini	FLAG_B_initial_2654.1	305	326	g123:g048	g123_d43_t107:g048_d01_t024	2
Caerostris darwini	FLAG_B_initial_2654.1	997	1009	g123:g048	g123_d11_t019:g048_d01_t003	2
Caerostris darwini	FLAG_B_initial_2654.1	327	342	g123:g033	g123_d43_t194:g033_d01_t004	2
Caerostris darwini	FLAG_B_initial_2654.1	514	533	g123:g033	g123_d43_t343:g033_d01_t006	2
Caerostris darwini	FLAG_B_initial_2654.1	797	812	g123:g033	g123_d31_t002:g033_d01_t030	2
Caerostris darwini	FLAG_B_initial_2654.1	884	898	g123:g033	g123_d26_t026:g033_d01_t029	2
Caerostris darwini	FLAG_B_initial_2654.1	2617	2634	g123:g033	g123_d43_t144:g033_d01_t029	2
Caerostris darwini	FLAG_B_initial_2654.1	343	366	g037:g123	g037_d02_t001:g123_d43_t086	2
Caerostris darwini	FLAG_B_initial_2654.1	724	745	g037:g123	g037_d01_t022:g123_d43_t129	2
Caerostris darwini	FLAG_B_initial_2654.1	1396	1409	g037:g123	g037_d02_t006:g123_d26_t011	2
Caerostris darwini	FLAG_B_initial_2654.1	1898	1914	g037:g123	g037_d02_t002:g123_d43_t185	2
Caerostris darwini	FLAG_B_initial_2654.1	1997	2010	g037:g123	g037_d02_t004:g123_d26_t011	2
Caerostris darwini	FLAG_B_initial_2654.1	2240	2253	g037:g123	g037_d02_t005:g123_d26_t011	2
Caerostris darwini	FLAG_B_initial_2654.1	2858	2877	g037:g123	g037_d02_t002:g123_d53_t007	2
Caerostris darwini	FLAG_B_initial_2654.1	3040	3053	g037:g123	g037_d02_t008:g123_d26_t011	2
Caerostris darwini	FLAG_B_initial_2654.1	492	513	g123:g112	g123_d43_t129:g112_d01_t004	2
Caerostris darwini	FLAG_B_initial_2654.1	975	996	g123:g112	g123_d43_t221:g112_d01_t008	2
Caerostris darwini	FLAG_B_initial_2654.1	2773	2794	g123:g112	g123_d43_t142:g112_d01_t008	2
Caerostris darwini	FLAG_B_initial_2654.1	3324	3345	g123:g112	g123_d43_t137:g112_d01_t005	2
Caerostris darwini	FLAG_B_initial_2654.1	3578	3599	g123:g112	g123_d43_t137:g112_d01_t005	2
Caerostris darwini	FLAG_B_initial_2654.1	3713	3734	g123:g112	g123_d43_t131:g112_d01_t008	2
Caerostris darwini	FLAG_B_initial_2654.1	550	568	g082:g123	g082_d01_t003:g123_d43_t326	2
Caerostris darwini	FLAG_B_initial_2654.1	1369	1380	g082:g123	g082_d01_t002:g123_d30_t014	2
Caerostris darwini	FLAG_B_initial_2654.1	3268	3279	g082:g123	g082_d01_t002:g123_d30_t014	2
Caerostris darwini	FLAG_B_initial_2654.1	3522	3533	g082:g123	g082_d01_t002:g123_d30_t014	2
Caerostris darwini	FLAG_B_initial_2654.1	1970	1981	g082:g123	g082_d02_t003:g123_d30_t014	2
Caerostris darwini	FLAG_B_initial_2654.1	2831	2842	g082:g123	g082_d01_t002:g123_d31_t001	2
Caerostris darwini	FLAG_B_initial_2654.1	577	588	g033:g033	g033_d01_t062:g033_d01_t029	2
Caerostris darwini	FLAG_B_initial_2654.1	1655	1666	g033:g033	g033_d01_t029:g033_d01_t029	2
Caerostris darwini	FLAG_B_initial_2654.1	3054	3068	g033:g033	g033_d01_t019:g033_d01_t003	2
Caerostris darwini	FLAG_B_initial_2654.1	589	607	g033:g123	g033_d01_t003:g123_d43_t137	2
Caerostris darwini	FLAG_B_initial_2654.1	1416	1434	g033:g123	g033_d01_t003:g123_d43_t137	2
Caerostris darwini	FLAG_B_initial_2654.1	1667	1685	g033:g123	g033_d01_t003:g123_d43_t137	2
Caerostris darwini	FLAG_B_initial_2654.1	2878	2896	g033:g123	g033_d01_t003:g123_d43_t137	2
Caerostris darwini	FLAG_B_initial_2654.1	837	855	g033:g123	g033_d01_t003:g123_d43_t138	2
Caerostris darwini	FLAG_B_initial_2654.1	1080	1098	g033:g123	g033_d01_t003:g123_d43_t136	2
Caerostris darwini	FLAG_B_initial_2654.1	1282	1304	g033:g123	g033_d01_t030:g123_d43_t144	2
Caerostris darwini	FLAG_B_initial_2654.1	1305	1316	g033:g123	g033_d01_t029:g123_d26_t027	2
Caerostris darwini	FLAG_B_initial_2654.1	1317	1335	g033:g123	g033_d01_t001:g123_d43_t135	2
Caerostris darwini	FLAG_B_initial_2654.1	1381	1395	g033:g123	g033_d01_t031:g123_d23_t018	2
Caerostris darwini	FLAG_B_initial_2654.1	1554	1575	g033:g123	g033_d01_t022:g123_d43_t247	2
Caerostris darwini	FLAG_B_initial_2654.1	1878	1897	g033:g123	g033_d01_t032:g123_d24_t002	2
Caerostris darwini	FLAG_B_initial_2654.1	1918	1936	g033:g123	g033_d01_t003:g123_d34_t014	2
Caerostris darwini	FLAG_B_initial_2654.1	1982	1996	g033:g123	g033_d01_t031:g123_d23_t016	2
Caerostris darwini	FLAG_B_initial_2654.1	2017	2035	g033:g123	g033_d01_t003:g123_d34_t002	2
Caerostris darwini	FLAG_B_initial_2654.1	2257	2278	g033:g123	g033_d01_t022:g123_d43_t137	2
Caerostris darwini	FLAG_B_initial_2654.1	2641	2659	g033:g123	g033_d01_t001:g123_d43_t137	2
Caerostris darwini	FLAG_B_initial_2654.1	3116	3130	g033:g123	g033_d01_t062:g123_d23_t003	2
Caerostris darwini	FLAG_B_initial_2654.1	3806	3817	g033:g123	g033_d01_t008:g123_d26_t027	2
Caerostris darwini	FLAG_B_initial_2654.1	3818	3836	g033:g123	g033_d01_t003:g123_d23_t008	2
Caerostris darwini	FLAG_B_initial_2654.1	677	693	g119:g078	g119_d02_t002:g078_d01_t016	2
Caerostris darwini	FLAG_B_initial_2654.1	925	941	g119:g078	g119_d01_t002:g078_d01_t017	2
Caerostris darwini	FLAG_B_initial_2654.1	2105	2121	g119:g078	g119_d01_t014:g078_d01_t019	2
Caerostris darwini	FLAG_B_initial_2654.1	2354	2370	g119:g078	g119_d01_t014:g078_d01_t017	2
Caerostris darwini	FLAG_B_initial_2654.1	2484	2500	g119:g078	g119_d01_t014:g078_d01_t017	2
Caerostris darwini	FLAG_B_initial_2654.1	3663	3679	g119:g078	g119_d01_t014:g078_d01_t017	2
Caerostris darwini	FLAG_B_initial_2654.1	1033	1055	g082:g059	g082_d02_t002:g059_d05_t005	2
Caerostris darwini	FLAG_B_initial_2654.1	2594	2616	g082:g059	g082_d02_t002:g059_d05_t005	2
Caerostris darwini	FLAG_B_initial_2654.1	1160	1176	g119:g123	g119_d01_t011:g123_d05_t003	2
Caerostris darwini	FLAG_B_initial_2654.1	2718	2734	g119:g123	g119_d01_t014:g123_d34_t005	2
Caerostris darwini	FLAG_B_initial_2654.1	3155	3171	g119:g123	g119_d01_t012:g123_d30_t009	2
Caerostris darwini	FLAG_B_initial_2654.1	3409	3425	g119:g123	g119_d01_t014:g123_d30_t009	2
Caerostris darwini	FLAG_B_initial_2654.1	2079	2104	g123:g123:g123	g123_d23_t003:g123_d31_t003:g123_d43_t189	3
Caerostris darwini	FLAG_B_initial_2654.1	3383	3408	g123:g123:g123	g123_d23_t003:g123_d31_t003:g123_d43_t189	3
Caerostris darwini	FLAG_B_initial_2654.1	3637	3662	g123:g123:g123	g123_d23_t003:g123_d31_t003:g123_d43_t189	3
Caerostris darwini	FLAG_B_initial_2654.1	3205	3239	g123:g123:g123	g123_d23_t011:g123_d43_t076:g123_d32_t008	3
Caerostris darwini	FLAG_B_initial_2654.1	3459	3493	g123:g123:g123	g123_d23_t011:g123_d43_t076:g123_d32_t008	3
Caerostris darwini	FLAG_B_initial_2654.1	3244	3267	g123:g123:g123	g123_d40_t004:g123_d43_t194:g123_d43_t164	3
Caerostris darwini	FLAG_B_initial_2654.1	3498	3521	g123:g123:g123	g123_d40_t004:g123_d43_t194:g123_d43_t164	3
Caerostris darwini	FLAG_B_initial_2654.1	3177	3201	g123:g123:g109	g123_d43_t083:g123_d40_t010:g109_d01_t002	3
Caerostris darwini	FLAG_B_initial_2654.1	3431	3455	g123:g123:g109	g123_d43_t083:g123_d40_t010:g109_d01_t002	3
Caerostris darwini	FLAG_B_initial_2654.1	3280	3302	g033:g123:g001	g033_d01_t031:g123_d23_t015:g001_d01_t055	3
Caerostris darwini	FLAG_B_initial_2654.1	3534	3556	g033:g123:g001	g033_d01_t031:g123_d23_t015:g001_d01_t055	3
Caerostris darwini	FLAG_C_unlinked_NTD_2654.2	40	56	g123:g123	g123_d34_t007:g123_d43_t100	2
Caerostris darwini	FLAG_C_unlinked_NTD_2654.2	167	189	g123:g123	g123_d43_t211:g123_d27_t020	2
Caerostris darwini	FLAG_C_unlinked_NTD_2654.2	249	267	g123:g123	g123_d21_t001:g123_d43_t078	2
Caerostris darwini	FLAG_C_unlinked_NTD_2654.2	300	311	g123:g123	g123_d43_t251:g123_d43_t166	2
Caerostris darwini	FLAG_C_unlinked_NTD_2654.2	312	330	g123:g123	g123_d43_t171:g123_d23_t002	2
Caerostris darwini	FLAG_C_unlinked_NTD_2654.2	356	371	g123:g123	g123_d43_t081:g123_d43_t154	2
Caerostris darwini	FLAG_C_unlinked_NTD_2654.2	374	395	g123:g123	g123_d43_t252:g123_d43_t171	2
Caerostris darwini	FLAG_C_unlinked_NTD_2654.2	408	426	g123:g123	g123_d04_t014:g123_d30_t032	2
Caerostris darwini	FLAG_C_unlinked_NTD_2654.2	462	484	g123:g123	g123_d43_t017:g123_d43_t172	2
Caerostris darwini	FLAG_C_unlinked_NTD_2654.2	488	507	g123:g123	g123_d43_t326:g123_d43_t045	2
Caerostris darwini	FLAG_C_unlinked_NTD_2654.2	229	240	g037:g037	g037_d01_t007:g037_d01_t007	2
Caerostris darwini	FLAG_D_final_2357_4664	40	56	g123:g123	g123_d34_t007:g123_d43_t100	2
Caerostris darwini	FLAG_D_final_2357_4664	199	213	g123:g123	g123_d26_t015:g123_d43_t283	2
Caerostris darwini	FLAG_D_final_2357_4664	214	228	g123:g123	g123_d24_t001:g123_d43_t065	2
Caerostris darwini	FLAG_D_final_2357_4664	239	258	g123:g123	g123_d43_t031:g123_d11_t014	2
Caerostris darwini	FLAG_D_final_2357_4664	259	278	g123:g123	g123_d43_t205:g123_d43_t179	2
Caerostris darwini	FLAG_D_final_2357_4664	279	297	g123:g123	g123_d43_t137:g123_d43_t334	2
Caerostris darwini	FLAG_D_final_2357_4664	382	405	g123:g123	g123_d43_t265:g123_d43_t276	2
Caerostris darwini	FLAG_D_final_2357_4664	433	446	g123:g123	g123_d26_t003:g123_d43_t020	2
Caerostris darwini	FLAG_D_final_2357_4664	485	506	g123:g123	g123_d43_t132:g123_d14_t002	2
Caerostris darwini	FLAG_D_final_2357_4664	538	553	g123:g123	g123_d23_t007:g123_d30_t019	2
Caerostris darwini	FLAG_D_final_2357_4664	988	1003	g123:g123	g123_d23_t007:g123_d30_t019	2
Caerostris darwini	FLAG_D_final_2357_4664	1714	1729	g123:g123	g123_d23_t007:g123_d30_t019	2
Caerostris darwini	FLAG_D_final_2357_4664	2216	2231	g123:g123	g123_d23_t007:g123_d30_t019	2
Caerostris darwini	FLAG_D_final_2357_4664	2566	2581	g123:g123	g123_d23_t007:g123_d30_t019	2
Caerostris darwini	FLAG_D_final_2357_4664	2911	2926	g123:g123	g123_d23_t007:g123_d30_t019	2
Caerostris darwini	FLAG_D_final_2357_4664	4289	4304	g123:g123	g123_d23_t007:g123_d30_t019	2
Caerostris darwini	FLAG_D_final_2357_4664	4634	4649	g123:g123	g123_d23_t007:g123_d30_t019	2
Caerostris darwini	FLAG_D_final_2357_4664	5329	5344	g123:g123	g123_d23_t007:g123_d30_t019	2
Caerostris darwini	FLAG_D_final_2357_4664	5674	5689	g123:g123	g123_d23_t007:g123_d30_t019	2
Caerostris darwini	FLAG_D_final_2357_4664	581	603	g123:g123	g123_d43_t038:g123_d43_t325	2
Caerostris darwini	FLAG_D_final_2357_4664	709	725	g123:g123	g123_d30_t019:g123_d43_t189	2
Caerostris darwini	FLAG_D_final_2357_4664	1146	1162	g123:g123	g123_d30_t019:g123_d43_t189	2
Caerostris darwini	FLAG_D_final_2357_4664	839	857	g123:g123	g123_d23_t007:g123_d43_t252	2
Caerostris darwini	FLAG_D_final_2357_4664	882	904	g123:g123	g123_d43_t037:g123_d43_t031	2
Caerostris darwini	FLAG_D_final_2357_4664	966	987	g123:g123	g123_d43_t171:g123_d43_t186	2
Caerostris darwini	FLAG_D_final_2357_4664	1004	1020	g123:g123	g123_d30_t019:g123_d43_t351	2
Caerostris darwini	FLAG_D_final_2357_4664	1031	1051	g123:g123	g123_d43_t253:g123_d11_t002	2
Caerostris darwini	FLAG_D_final_2357_4664	1205	1225	g123:g123	g123_d43_t133:g123_d43_t229	2
Caerostris darwini	FLAG_D_final_2357_4664	1247	1261	g123:g123	g123_d43_t155:g123_d43_t173	2
Caerostris darwini	FLAG_D_final_2357_4664	1262	1280	g123:g123	g123_d23_t007:g123_d30_t031	2
Caerostris darwini	FLAG_D_final_2357_4664	1342	1371	g123:g123	g123_d43_t133:g123_d11_t021	2
Caerostris darwini	FLAG_D_final_2357_4664	1376	1392	g123:g123	g123_d40_t008:g123_d43_t171	2
Caerostris darwini	FLAG_D_final_2357_4664	1408	1421	g123:g123	g123_d30_t019:g123_d30_t019	2
Caerostris darwini	FLAG_D_final_2357_4664	1567	1580	g123:g123	g123_d30_t019:g123_d30_t019	2
Caerostris darwini	FLAG_D_final_2357_4664	4986	4999	g123:g123	g123_d30_t019:g123_d30_t019	2
Caerostris darwini	FLAG_D_final_2357_4664	1422	1438	g123:g123	g123_d30_t019:g123_d43_t352	2
Caerostris darwini	FLAG_D_final_2357_4664	1539	1559	g123:g123	g123_d43_t171:g123_d23_t007	2
Caerostris darwini	FLAG_D_final_2357_4664	1621	1637	g123:g123	g123_d11_t002:g123_d43_t171	2
Caerostris darwini	FLAG_D_final_2357_4664	1638	1659	g123:g123	g123_d43_t168:g123_d43_t130	2
Caerostris darwini	FLAG_D_final_2357_4664	1688	1704	g123:g123	g123_d43_t173:g123_d43_t288	2
Caerostris darwini	FLAG_D_final_2357_4664	1798	1827	g123:g123	g123_d43_t129:g123_d11_t022	2
Caerostris darwini	FLAG_D_final_2357_4664	1855	1870	g123:g123	g123_d23_t019:g123_d30_t019	2
Caerostris darwini	FLAG_D_final_2357_4664	1915	1935	g123:g123	g123_d43_t019:g123_d43_t096	2
Caerostris darwini	FLAG_D_final_2357_4664	6059	6079	g123:g123	g123_d43_t019:g123_d43_t096	2
Caerostris darwini	FLAG_D_final_2357_4664	1936	1957	g123:g123	g123_d43_t097:g123_d43_t133	2
Caerostris darwini	FLAG_D_final_2357_4664	2001	2019	g123:g123	g123_d43_t017:g123_d43_t023	2
Caerostris darwini	FLAG_D_final_2357_4664	2033	2052	g123:g123	g123_d34_t009:g123_d43_t086	2
Caerostris darwini	FLAG_D_final_2357_4664	5831	5850	g123:g123	g123_d34_t009:g123_d43_t086	2
Caerostris darwini	FLAG_D_final_2357_4664	2063	2086	g123:g123	g123_d43_t179:g123_d43_t040	2
Caerostris darwini	FLAG_D_final_2357_4664	2758	2781	g123:g123	g123_d43_t179:g123_d43_t040	2
Caerostris darwini	FLAG_D_final_2357_4664	3453	3476	g123:g123	g123_d43_t179:g123_d43_t040	2
Caerostris darwini	FLAG_D_final_2357_4664	3791	3814	g123:g123	g123_d43_t179:g123_d43_t040	2
Caerostris darwini	FLAG_D_final_2357_4664	4136	4159	g123:g123	g123_d43_t179:g123_d43_t040	2
Caerostris darwini	FLAG_D_final_2357_4664	4481	4504	g123:g123	g123_d43_t179:g123_d43_t040	2
Caerostris darwini	FLAG_D_final_2357_4664	4831	4854	g123:g123	g123_d43_t179:g123_d43_t040	2
Caerostris darwini	FLAG_D_final_2357_4664	5176	5199	g123:g123	g123_d43_t179:g123_d43_t040	2
Caerostris darwini	FLAG_D_final_2357_4664	5521	5544	g123:g123	g123_d43_t179:g123_d43_t040	2
Caerostris darwini	FLAG_D_final_2357_4664	5861	5884	g123:g123	g123_d43_t179:g123_d43_t040	2
Caerostris darwini	FLAG_D_final_2357_4664	2087	2101	g123:g123	g123_d43_t098:g123_d43_t171	2
Caerostris darwini	FLAG_D_final_2357_4664	2356	2370	g123:g123	g123_d43_t263:g123_d43_t173	2
Caerostris darwini	FLAG_D_final_2357_4664	2386	2402	g123:g123	g123_d23_t016:g123_d30_t032	2
Caerostris darwini	FLAG_D_final_2357_4664	2424	2442	g123:g123	g123_d43_t040:g123_d43_t098	2
Caerostris darwini	FLAG_D_final_2357_4664	2504	2522	g123:g123	g123_d40_t001:g123_d23_t009	2
Caerostris darwini	FLAG_D_final_2357_4664	2696	2715	g123:g123	g123_d43_t017:g123_d43_t173	2
Caerostris darwini	FLAG_D_final_2357_4664	3729	3748	g123:g123	g123_d43_t017:g123_d43_t173	2
Caerostris darwini	FLAG_D_final_2357_4664	4074	4093	g123:g123	g123_d43_t017:g123_d43_t173	2
Caerostris darwini	FLAG_D_final_2357_4664	4419	4438	g123:g123	g123_d43_t017:g123_d43_t173	2
Caerostris darwini	FLAG_D_final_2357_4664	5459	5478	g123:g123	g123_d43_t017:g123_d43_t173	2
Caerostris darwini	FLAG_D_final_2357_4664	2858	2882	g123:g123	g123_d43_t137:g123_d43_t130	2
Caerostris darwini	FLAG_D_final_2357_4664	3051	3065	g123:g123	g123_d30_t012:g123_d43_t173	2
Caerostris darwini	FLAG_D_final_2357_4664	5119	5133	g123:g123	g123_d30_t012:g123_d43_t173	2
Caerostris darwini	FLAG_D_final_2357_4664	3261	3276	g123:g123	g123_d23_t007:g123_d30_t016	2
Caerostris darwini	FLAG_D_final_2357_4664	3944	3959	g123:g123	g123_d23_t007:g123_d30_t016	2
Caerostris darwini	FLAG_D_final_2357_4664	3606	3624	g123:g123	g123_d23_t007:g123_d43_t189	2
Caerostris darwini	FLAG_D_final_2357_4664	3815	3832	g123:g123	g123_d43_t098:g123_d43_t172	2
Caerostris darwini	FLAG_D_final_2357_4664	4855	4872	g123:g123	g123_d43_t098:g123_d43_t172	2
Caerostris darwini	FLAG_D_final_2357_4664	5885	5902	g123:g123	g123_d43_t098:g123_d43_t172	2
Caerostris darwini	FLAG_D_final_2357_4664	4163	4179	g123:g123	g123_d43_t205:g123_d26_t015	2
Caerostris darwini	FLAG_D_final_2357_4664	4505	4519	g123:g123	g123_d43_t098:g123_d43_t188	2
Caerostris darwini	FLAG_D_final_2357_4664	5545	5559	g123:g123	g123_d43_t098:g123_d43_t188	2
Caerostris darwini	FLAG_D_final_2357_4664	4774	4791	g123:g123	g123_d43_t177:g123_d43_t182	2
Caerostris darwini	FLAG_D_final_2357_4664	4792	4811	g123:g123	g123_d43_t321:g123_d04_t014	2
Caerostris darwini	FLAG_D_final_2357_4664	5088	5104	g123:g123	g123_d43_t155:g123_d43_t154	2
Caerostris darwini	FLAG_D_final_2357_4664	5200	5219	g123:g123	g123_d43_t231:g123_d43_t168	2
Caerostris darwini	FLAG_D_final_2357_4664	5612	5630	g123:g123	g123_d40_t001:g123_d43_t137	2
Caerostris darwini	FLAG_D_final_2357_4664	5632	5649	g123:g123	g123_d43_t273:g123_d35_t025	2
Caerostris darwini	FLAG_D_final_2357_4664	5804	5821	g123:g123	g123_d43_t279:g123_d43_t182	2
Caerostris darwini	FLAG_D_final_2357_4664	5912	5923	g123:g123	g123_d30_t014:g123_d43_t160	2
Caerostris darwini	FLAG_D_final_2357_4664	5999	6015	g123:g123	g123_d43_t171:g123_d43_t168	2
Caerostris darwini	FLAG_D_final_2357_4664	6019	6035	g123:g123	g123_d30_t031:g123_d43_t020	2
Caerostris darwini	FLAG_D_final_2357_4664	6083	6107	g123:g123	g123_d43_t119:g123_d43_t129	2
Caerostris darwini	FLAG_D_final_2357_4664	332	346	g123:g040	g123_d26_t012:g040_d01_t005	2
Caerostris darwini	FLAG_D_final_2357_4664	406	423	g123:g040	g123_d43_t232:g040_d01_t005	2
Caerostris darwini	FLAG_D_final_2357_4664	2782	2798	g123:g040	g123_d43_t232:g040_d01_t003	2
Caerostris darwini	FLAG_D_final_2357_4664	359	381	g123:g119	g123_d43_t085:g119_d01_t010	2
Caerostris darwini	FLAG_D_final_2357_4664	566	580	g123:g119	g123_d34_t010:g119_d01_t014	2
Caerostris darwini	FLAG_D_final_2357_4664	862	881	g123:g119	g123_d43_t189:g119_d01_t014	2
Caerostris darwini	FLAG_D_final_2357_4664	3277	3296	g123:g119	g123_d43_t189:g119_d01_t014	2
Caerostris darwini	FLAG_D_final_2357_4664	3960	3979	g123:g119	g123_d43_t189:g119_d01_t014	2
Caerostris darwini	FLAG_D_final_2357_4664	4305	4324	g123:g119	g123_d43_t189:g119_d01_t014	2
Caerostris darwini	FLAG_D_final_2357_4664	5000	5019	g123:g119	g123_d43_t189:g119_d01_t014	2
Caerostris darwini	FLAG_D_final_2357_4664	5345	5364	g123:g119	g123_d43_t189:g119_d01_t014	2
Caerostris darwini	FLAG_D_final_2357_4664	1285	1304	g123:g119	g123_d43_t189:g119_d01_t004	2
Caerostris darwini	FLAG_D_final_2357_4664	1581	1600	g123:g119	g123_d43_t351:g119_d01_t014	2
Caerostris darwini	FLAG_D_final_2357_4664	1730	1749	g123:g119	g123_d43_t330:g119_d01_t014	2
Caerostris darwini	FLAG_D_final_2357_4664	1890	1904	g123:g119	g123_d34_t010:g119_d01_t003	2
Caerostris darwini	FLAG_D_final_2357_4664	2232	2251	g123:g119	g123_d43_t189:g119_d01_t015	2
Caerostris darwini	FLAG_D_final_2357_4664	2582	2601	g123:g119	g123_d43_t189:g119_d01_t015	2
Caerostris darwini	FLAG_D_final_2357_4664	2927	2946	g123:g119	g123_d43_t189:g119_d01_t015	2
Caerostris darwini	FLAG_D_final_2357_4664	4650	4669	g123:g119	g123_d43_t189:g119_d01_t015	2
Caerostris darwini	FLAG_D_final_2357_4664	5690	5709	g123:g119	g123_d43_t189:g119_d01_t015	2
Caerostris darwini	FLAG_D_final_2357_4664	4812	4830	g123:g119	g123_d30_t032:g119_d01_t008	2
Caerostris darwini	FLAG_D_final_2357_4664	6148	6169	g123:g119	g123_d30_t002:g119_d01_t006	2
Caerostris darwini	FLAG_D_final_2357_4664	456	469	g037:g033	g037_d02_t002:g033_d01_t029	2
Caerostris darwini	FLAG_D_final_2357_4664	2484	2497	g037:g033	g037_d02_t002:g033_d01_t029	2
Caerostris darwini	FLAG_D_final_2357_4664	3179	3192	g037:g033	g037_d02_t002:g033_d01_t029	2
Caerostris darwini	FLAG_D_final_2357_4664	3524	3537	g037:g033	g037_d02_t002:g033_d01_t029	2
Caerostris darwini	FLAG_D_final_2357_4664	3862	3875	g037:g033	g037_d02_t002:g033_d01_t029	2
Caerostris darwini	FLAG_D_final_2357_4664	4207	4220	g037:g033	g037_d02_t002:g033_d01_t029	2
Caerostris darwini	FLAG_D_final_2357_4664	4902	4915	g037:g033	g037_d02_t002:g033_d01_t029	2
Caerostris darwini	FLAG_D_final_2357_4664	5247	5260	g037:g033	g037_d02_t002:g033_d01_t029	2
Caerostris darwini	FLAG_D_final_2357_4664	5932	5945	g037:g033	g037_d02_t002:g033_d01_t029	2
Caerostris darwini	FLAG_D_final_2357_4664	2134	2147	g037:g033	g037_d02_t007:g033_d01_t029	2
Caerostris darwini	FLAG_D_final_2357_4664	4552	4565	g037:g033	g037_d02_t007:g033_d01_t029	2
Caerostris darwini	FLAG_D_final_2357_4664	5592	5610	g037:g033	g037_d02_t007:g033_d01_t030	2
Caerostris darwini	FLAG_D_final_2357_4664	515	536	g033:g037:g040	g033_d01_t020:g037_d01_t007:g040_d01_t003	3
Caerostris darwini	FLAG_D_final_2357_4664	2193	2214	g033:g037:g040	g033_d01_t020:g037_d01_t007:g040_d01_t003	3
Caerostris darwini	FLAG_D_final_2357_4664	2543	2564	g033:g037:g040	g033_d01_t020:g037_d01_t007:g040_d01_t003	3
Caerostris darwini	FLAG_D_final_2357_4664	3238	3259	g033:g037:g040	g033_d01_t020:g037_d01_t007:g040_d01_t003	3
Caerostris darwini	FLAG_D_final_2357_4664	3921	3942	g033:g037:g040	g033_d01_t020:g037_d01_t007:g040_d01_t003	3
Caerostris darwini	FLAG_D_final_2357_4664	4266	4287	g033:g037:g040	g033_d01_t020:g037_d01_t007:g040_d01_t003	3
Caerostris darwini	FLAG_D_final_2357_4664	4611	4632	g033:g037:g040	g033_d01_t020:g037_d01_t007:g040_d01_t003	3
Caerostris darwini	FLAG_D_final_2357_4664	5306	5327	g033:g037:g040	g033_d01_t020:g037_d01_t007:g040_d01_t003	3
Caerostris darwini	FLAG_D_final_2357_4664	5651	5672	g033:g037:g040	g033_d01_t020:g037_d01_t007:g040_d01_t003	3
Caerostris darwini	FLAG_D_final_2357_4664	663	684	g033:g037:g040	g033_d01_t021:g037_d01_t007:g040_d01_t003	3
Caerostris darwini	FLAG_D_final_2357_4664	802	823	g033:g037:g040	g033_d01_t021:g037_d01_t007:g040_d01_t003	3
Caerostris darwini	FLAG_D_final_2357_4664	1832	1853	g033:g037:g040	g033_d01_t021:g037_d01_t007:g040_d01_t003	3
Caerostris darwini	FLAG_D_final_2357_4664	618	642	g033:g123	g033_d01_t030:g123_d43_t129	2
Caerostris darwini	FLAG_D_final_2357_4664	1058	1082	g033:g123	g033_d01_t030:g123_d43_t129	2
Caerostris darwini	FLAG_D_final_2357_4664	1486	1510	g033:g123	g033_d01_t030:g123_d43_t129	2
Caerostris darwini	FLAG_D_final_2357_4664	757	781	g033:g123	g033_d01_t030:g123_d43_t133	2
Caerostris darwini	FLAG_D_final_2357_4664	913	937	g033:g123	g033_d01_t030:g123_d43_t133	2
Caerostris darwini	FLAG_D_final_2357_4664	2978	3002	g033:g123	g033_d01_t030:g123_d43_t133	2
Caerostris darwini	FLAG_D_final_2357_4664	3661	3685	g033:g123	g033_d01_t030:g123_d43_t133	2
Caerostris darwini	FLAG_D_final_2357_4664	4006	4030	g033:g123	g033_d01_t030:g123_d43_t133	2
Caerostris darwini	FLAG_D_final_2357_4664	4701	4725	g033:g123	g033_d01_t030:g123_d43_t133	2
Caerostris darwini	FLAG_D_final_2357_4664	5046	5070	g033:g123	g033_d01_t030:g123_d43_t133	2
Caerostris darwini	FLAG_D_final_2357_4664	5731	5755	g033:g123	g033_d01_t030:g123_d43_t133	2
Caerostris darwini	FLAG_D_final_2357_4664	1103	1119	g033:g123	g033_d01_t021:g123_d43_t171	2
Caerostris darwini	FLAG_D_final_2357_4664	1393	1407	g033:g123	g033_d01_t029:g123_d23_t001	2
Caerostris darwini	FLAG_D_final_2357_4664	2119	2133	g033:g123	g033_d01_t031:g123_d23_t015	2
Caerostris darwini	FLAG_D_final_2357_4664	2469	2483	g033:g123	g033_d01_t031:g123_d23_t015	2
Caerostris darwini	FLAG_D_final_2357_4664	2814	2828	g033:g123	g033_d01_t031:g123_d23_t015	2
Caerostris darwini	FLAG_D_final_2357_4664	3164	3178	g033:g123	g033_d01_t031:g123_d23_t015	2
Caerostris darwini	FLAG_D_final_2357_4664	3509	3523	g033:g123	g033_d01_t031:g123_d23_t015	2
Caerostris darwini	FLAG_D_final_2357_4664	3847	3861	g033:g123	g033_d01_t031:g123_d23_t015	2
Caerostris darwini	FLAG_D_final_2357_4664	4192	4206	g033:g123	g033_d01_t031:g123_d23_t015	2
Caerostris darwini	FLAG_D_final_2357_4664	4537	4551	g033:g123	g033_d01_t031:g123_d23_t015	2
Caerostris darwini	FLAG_D_final_2357_4664	4887	4901	g033:g123	g033_d01_t031:g123_d23_t015	2
Caerostris darwini	FLAG_D_final_2357_4664	5232	5246	g033:g123	g033_d01_t031:g123_d23_t015	2
Caerostris darwini	FLAG_D_final_2357_4664	5577	5591	g033:g123	g033_d01_t031:g123_d23_t015	2
Caerostris darwini	FLAG_D_final_2357_4664	2148	2172	g033:g123	g033_d01_t030:g123_d43_t137	2
Caerostris darwini	FLAG_D_final_2357_4664	3193	3217	g033:g123	g033_d01_t030:g123_d43_t137	2
Caerostris darwini	FLAG_D_final_2357_4664	3538	3562	g033:g123	g033_d01_t030:g123_d43_t137	2
Caerostris darwini	FLAG_D_final_2357_4664	3876	3900	g033:g123	g033_d01_t030:g123_d43_t137	2
Caerostris darwini	FLAG_D_final_2357_4664	4221	4245	g033:g123	g033_d01_t030:g123_d43_t137	2
Caerostris darwini	FLAG_D_final_2357_4664	4566	4590	g033:g123	g033_d01_t030:g123_d43_t137	2
Caerostris darwini	FLAG_D_final_2357_4664	4916	4940	g033:g123	g033_d01_t030:g123_d43_t137	2
Caerostris darwini	FLAG_D_final_2357_4664	5261	5285	g033:g123	g033_d01_t030:g123_d43_t137	2
Caerostris darwini	FLAG_D_final_2357_4664	5946	5970	g033:g123	g033_d01_t030:g123_d43_t137	2
Caerostris darwini	FLAG_D_final_2357_4664	2283	2307	g033:g123	g033_d01_t030:g123_d43_t124	2
Caerostris darwini	FLAG_D_final_2357_4664	2837	2848	g033:g123	g033_d01_t029:g123_d43_t263	2
Caerostris darwini	FLAG_D_final_2357_4664	4351	4375	g033:g123	g033_d01_t030:g123_d43_t348	2
Caerostris darwini	FLAG_D_final_2357_4664	5391	5415	g033:g123	g033_d01_t030:g123_d43_t348	2
Caerostris darwini	FLAG_D_final_2357_4664	643	658	g112:g123	g112_d01_t008:g123_d11_t003	2
Caerostris darwini	FLAG_D_final_2357_4664	782	800	g112:g123	g112_d01_t009:g123_d35_t025	2
Caerostris darwini	FLAG_D_final_2357_4664	1083	1101	g112:g123	g112_d01_t009:g123_d35_t025	2
Caerostris darwini	FLAG_D_final_2357_4664	1511	1526	g112:g123	g112_d01_t015:g123_d43_t005	2
Caerostris darwini	FLAG_D_final_2357_4664	1660	1675	g112:g123	g112_d01_t015:g123_d43_t003	2
Caerostris darwini	FLAG_D_final_2357_4664	2523	2542	g112:g123	g112_d01_t009:g123_d43_t100	2
Caerostris darwini	FLAG_D_final_2357_4664	3218	3237	g112:g123	g112_d01_t009:g123_d43_t100	2
Caerostris darwini	FLAG_D_final_2357_4664	3563	3582	g112:g123	g112_d01_t009:g123_d43_t100	2
Caerostris darwini	FLAG_D_final_2357_4664	3901	3920	g112:g123	g112_d01_t009:g123_d43_t100	2
Caerostris darwini	FLAG_D_final_2357_4664	4246	4265	g112:g123	g112_d01_t009:g123_d43_t100	2
Caerostris darwini	FLAG_D_final_2357_4664	4941	4960	g112:g123	g112_d01_t009:g123_d43_t100	2
Caerostris darwini	FLAG_D_final_2357_4664	5286	5305	g112:g123	g112_d01_t009:g123_d43_t100	2
Caerostris darwini	FLAG_D_final_2357_4664	5971	5990	g112:g123	g112_d01_t009:g123_d43_t100	2
Caerostris darwini	FLAG_D_final_2357_4664	686	708	g123:g123:g123	g123_d23_t007:g123_d30_t019:g123_d30_t019	3
Caerostris darwini	FLAG_D_final_2357_4664	1123	1145	g123:g123:g123	g123_d23_t007:g123_d30_t019:g123_d30_t019	3
Caerostris darwini	FLAG_D_final_2357_4664	2625	2652	g123:g123:g123	g123_d43_t096:g123_d43_t097:g123_d43_t133	3
Caerostris darwini	FLAG_D_final_2357_4664	3320	3347	g123:g123:g123	g123_d43_t096:g123_d43_t097:g123_d43_t133	3
Caerostris darwini	FLAG_D_final_2357_4664	736	755	g123:g026	g123_d43_t290:g026_d06_t062	2
Caerostris darwini	FLAG_D_final_2357_4664	1601	1620	g123:g026	g123_d43_t038:g026_d06_t060	2
Caerostris darwini	FLAG_D_final_2357_4664	3108	3128	g123:g026	g123_d30_t012:g026_d06_t062	2
Caerostris darwini	FLAG_D_final_2357_4664	825	838	g123:g048	g123_d23_t007:g048_d01_t035	2
Caerostris darwini	FLAG_D_final_2357_4664	1227	1238	g123:g048	g123_d11_t001:g048_d01_t034	2
Caerostris darwini	FLAG_D_final_2357_4664	943	957	g026:g033	g026_d06_t038:g033_d01_t044	2
Caerostris darwini	FLAG_D_final_2357_4664	1173	1193	g026:g123	g026_d06_t055:g123_d11_t002	2
Caerostris darwini	FLAG_D_final_2357_4664	1462	1485	g026:g123	g026_d05_t005:g123_d43_t205	2
Caerostris darwini	FLAG_D_final_2357_4664	1763	1786	g026:g123	g026_d05_t005:g123_d43_t205	2
Caerostris darwini	FLAG_D_final_2357_4664	2102	2118	g026:g123	g026_d06_t045:g123_d30_t014	2
Caerostris darwini	FLAG_D_final_2357_4664	2800	2813	g026:g123	g026_d06_t045:g123_d30_t014	2
Caerostris darwini	FLAG_D_final_2357_4664	2252	2276	g026:g123	g026_d06_t056:g123_d43_t019	2
Caerostris darwini	FLAG_D_final_2357_4664	2947	2971	g026:g123	g026_d06_t056:g123_d43_t019	2
Caerostris darwini	FLAG_D_final_2357_4664	4670	4694	g026:g123	g026_d06_t056:g123_d43_t019	2
Caerostris darwini	FLAG_D_final_2357_4664	2329	2339	g026:g123	g026_d06_t037:g123_d53_t003	2
Caerostris darwini	FLAG_D_final_2357_4664	3024	3034	g026:g123	g026_d06_t037:g123_d53_t003	2
Caerostris darwini	FLAG_D_final_2357_4664	3369	3379	g026:g123	g026_d06_t037:g123_d53_t003	2
Caerostris darwini	FLAG_D_final_2357_4664	2457	2468	g026:g123	g026_d03_t003:g123_d30_t014	2
Caerostris darwini	FLAG_D_final_2357_4664	3152	3163	g026:g123	g026_d03_t003:g123_d30_t014	2
Caerostris darwini	FLAG_D_final_2357_4664	3835	3846	g026:g123	g026_d03_t003:g123_d30_t014	2
Caerostris darwini	FLAG_D_final_2357_4664	4180	4191	g026:g123	g026_d03_t003:g123_d30_t014	2
Caerostris darwini	FLAG_D_final_2357_4664	4875	4886	g026:g123	g026_d03_t003:g123_d30_t014	2
Caerostris darwini	FLAG_D_final_2357_4664	5220	5231	g026:g123	g026_d03_t003:g123_d30_t014	2
Caerostris darwini	FLAG_D_final_2357_4664	3497	3508	g026:g123	g026_d03_t002:g123_d30_t018	2
Caerostris darwini	FLAG_D_final_2357_4664	4525	4536	g026:g123	g026_d03_t002:g123_d30_t014	2
Caerostris darwini	FLAG_D_final_2357_4664	5565	5576	g026:g123	g026_d03_t002:g123_d30_t014	2
Caerostris darwini	FLAG_D_final_2357_4664	5710	5730	g026:g123	g026_d06_t056:g123_d43_t269	2
Caerostris darwini	FLAG_D_final_2357_4664	1305	1329	g026:g026	g026_d06_t054:g026_d06_t062	2
Caerostris darwini	FLAG_D_final_2357_4664	2602	2621	g026:g026	g026_d06_t055:g026_d06_t038	2
Caerostris darwini	FLAG_D_final_2357_4664	3297	3316	g026:g026	g026_d06_t055:g026_d06_t038	2
Caerostris darwini	FLAG_D_final_2357_4664	3635	3654	g026:g026	g026_d06_t055:g026_d06_t038	2
Caerostris darwini	FLAG_D_final_2357_4664	3980	3999	g026:g026	g026_d06_t055:g026_d06_t038	2
Caerostris darwini	FLAG_D_final_2357_4664	4325	4344	g026:g026	g026_d06_t055:g026_d06_t038	2
Caerostris darwini	FLAG_D_final_2357_4664	5020	5039	g026:g026	g026_d06_t055:g026_d06_t038	2
Caerostris darwini	FLAG_D_final_2357_4664	5365	5384	g026:g026	g026_d06_t055:g026_d06_t038	2
Caerostris darwini	FLAG_D_final_2357_4664	1439	1461	g119:g026	g119_d01_t014:g026_d06_t056	2
Caerostris darwini	FLAG_D_final_2357_4664	6036	6058	g119:g026	g119_d01_t015:g026_d06_t056	2
Caerostris darwini	FLAG_D_final_2357_4664	1963	1978	g084:g048	g084_d01_t003:g048_d01_t022	2
Caerostris darwini	FLAG_D_final_2357_4664	2313	2328	g084:g048	g084_d01_t003:g048_d01_t022	2
Caerostris darwini	FLAG_D_final_2357_4664	2658	2673	g084:g048	g084_d01_t003:g048_d01_t022	2
Caerostris darwini	FLAG_D_final_2357_4664	3008	3023	g084:g048	g084_d01_t003:g048_d01_t022	2
Caerostris darwini	FLAG_D_final_2357_4664	3353	3368	g084:g048	g084_d01_t003:g048_d01_t022	2
Caerostris darwini	FLAG_D_final_2357_4664	3691	3706	g084:g048	g084_d01_t003:g048_d01_t022	2
Caerostris darwini	FLAG_D_final_2357_4664	4036	4051	g084:g048	g084_d01_t003:g048_d01_t022	2
Caerostris darwini	FLAG_D_final_2357_4664	4381	4396	g084:g048	g084_d01_t003:g048_d01_t022	2
Caerostris darwini	FLAG_D_final_2357_4664	4731	4746	g084:g048	g084_d01_t003:g048_d01_t022	2
Caerostris darwini	FLAG_D_final_2357_4664	5421	5436	g084:g048	g084_d01_t003:g048_d01_t022	2
Caerostris darwini	FLAG_D_final_2357_4664	5761	5776	g084:g048	g084_d01_t003:g048_d01_t022	2
Caerostris darwini	FLAG_D_final_2357_4664	1979	2000	g026:g033:g120	g026_d06_t037:g033_d01_t014:g120_d01_t003	3
Caerostris darwini	FLAG_D_final_2357_4664	2674	2695	g026:g033:g120	g026_d06_t037:g033_d01_t014:g120_d01_t003	3
Caerostris darwini	FLAG_D_final_2357_4664	3707	3728	g026:g033:g120	g026_d06_t037:g033_d01_t014:g120_d01_t003	3
Caerostris darwini	FLAG_D_final_2357_4664	4052	4073	g026:g033:g120	g026_d06_t037:g033_d01_t014:g120_d01_t003	3
Caerostris darwini	FLAG_D_final_2357_4664	4397	4418	g026:g033:g120	g026_d06_t037:g033_d01_t014:g120_d01_t003	3
Caerostris darwini	FLAG_D_final_2357_4664	5437	5458	g026:g033:g120	g026_d06_t037:g033_d01_t014:g120_d01_t003	3
Caerostris darwini	FLAG_D_final_2357_4664	2173	2192	g112:g048	g112_d01_t009:g048_d01_t038	2
Caerostris darwini	FLAG_D_final_2357_4664	4591	4610	g112:g048	g112_d01_t009:g048_d01_t038	2
Caerostris darwini	FLAG_D_final_2357_4664	2371	2384	g120:g120	g120_d01_t003:g120_d01_t003	2
Caerostris darwini	FLAG_D_final_2357_4664	2716	2729	g120:g120	g120_d01_t003:g120_d01_t003	2
Caerostris darwini	FLAG_D_final_2357_4664	3066	3079	g120:g120	g120_d01_t003:g120_d01_t003	2
Caerostris darwini	FLAG_D_final_2357_4664	3411	3424	g120:g120	g120_d01_t003:g120_d01_t003	2
Caerostris darwini	FLAG_D_final_2357_4664	3749	3762	g120:g120	g120_d01_t003:g120_d01_t003	2
Caerostris darwini	FLAG_D_final_2357_4664	4094	4107	g120:g120	g120_d01_t003:g120_d01_t003	2
Caerostris darwini	FLAG_D_final_2357_4664	4439	4452	g120:g120	g120_d01_t003:g120_d01_t003	2
Caerostris darwini	FLAG_D_final_2357_4664	5134	5147	g120:g120	g120_d01_t003:g120_d01_t003	2
Caerostris darwini	FLAG_D_final_2357_4664	5479	5492	g120:g120	g120_d01_t003:g120_d01_t003	2
Caerostris darwini	FLAG_D_final_2357_4664	2731	2757	g123:g123:g119	g123_d23_t015:g123_d30_t032:g119_d01_t008	3
Caerostris darwini	FLAG_D_final_2357_4664	3081	3107	g123:g123:g119	g123_d23_t015:g123_d30_t032:g119_d01_t008	3
Caerostris darwini	FLAG_D_final_2357_4664	3426	3452	g123:g123:g119	g123_d23_t015:g123_d30_t032:g119_d01_t008	3
Caerostris darwini	FLAG_D_final_2357_4664	3764	3790	g123:g123:g119	g123_d23_t015:g123_d30_t032:g119_d01_t008	3
Caerostris darwini	FLAG_D_final_2357_4664	4109	4135	g123:g123:g119	g123_d23_t015:g123_d30_t032:g119_d01_t008	3
Caerostris darwini	FLAG_D_final_2357_4664	4454	4480	g123:g123:g119	g123_d23_t015:g123_d30_t032:g119_d01_t008	3
Caerostris darwini	FLAG_D_final_2357_4664	5149	5175	g123:g123:g119	g123_d23_t015:g123_d30_t032:g119_d01_t008	3
Caerostris darwini	FLAG_D_final_2357_4664	5494	5520	g123:g123:g119	g123_d23_t015:g123_d30_t032:g119_d01_t008	3
Caerostris darwini	FLAG_D_final_2357_4664	2888	2910	g033:g123:g033	g033_d01_t020:g123_d43_t171:g033_d01_t010	3
Caerostris darwini	FLAG_D_final_2357_4664	3583	3605	g033:g123:g033	g033_d01_t020:g123_d43_t171:g033_d01_t010	3
Caerostris darwini	FLAG_D_final_2357_4664	3136	3151	g059:g123	g059_d07_t008:g123_d43_t259	2
Caerostris darwini	FLAG_D_final_2357_4664	3477	3496	g059:g123	g059_d07_t004:g123_d43_t259	2
Caerostris darwini	FLAG_D_final_2357_4664	4747	4773	g026:g123:g048	g026_d06_t037:g123_d53_t003:g048_d01_t024	3
Caerostris darwini	FLAG_D_final_2357_4664	5777	5803	g026:g123:g048	g026_d06_t037:g123_d53_t003:g048_d01_t024	3
Caerostris darwini	FLAG_D_final_2357_4664	4961	4975	g033:g037	g033_d01_t020:g037_d01_t007	2
Caerostris darwini	FLAG_E_unlinked_NTD_4141.1	40	56	g123:g123	g123_d34_t007:g123_d43_t100	2
Caerostris darwini	FLAG_E_unlinked_NTD_4141.1	184	201	g123:g123	g123_d43_t297:g123_d43_t271	2
Caerostris darwini	FLAG_E_unlinked_NTD_4141.1	202	214	g123:g123	g123_d32_t005:g123_d43_t096	2
Caerostris darwini	FLAG_E_unlinked_NTD_4141.1	232	250	g123:g123	g123_d21_t002:g123_d43_t324	2
Caerostris darwini	FLAG_E_unlinked_NTD_4141.1	261	276	g123:g123	g123_d43_t029:g123_d20_t002	2
Caerostris darwini	FLAG_E_unlinked_NTD_4141.1	784	799	g123:g123	g123_d43_t029:g123_d20_t002	2
Caerostris darwini	FLAG_E_unlinked_NTD_4141.1	277	298	g123:g123	g123_d43_t040:g123_d43_t171	2
Caerostris darwini	FLAG_E_unlinked_NTD_4141.1	800	821	g123:g123	g123_d43_t040:g123_d43_t171	2
Caerostris darwini	FLAG_E_unlinked_NTD_4141.1	299	318	g123:g123	g123_d43_t180:g123_d43_t144	2
Caerostris darwini	FLAG_E_unlinked_NTD_4141.1	338	368	g123:g123	g123_d43_t186:g123_d43_t035	2
Caerostris darwini	FLAG_E_unlinked_NTD_4141.1	418	438	g123:g123	g123_d43_t193:g123_d16_t014	2
Caerostris darwini	FLAG_E_unlinked_NTD_4141.1	493	511	g123:g123	g123_d21_t002:g123_d43_t008	2
Caerostris darwini	FLAG_E_unlinked_NTD_4141.1	532	550	g123:g123	g123_d20_t002:g123_d43_t040	2
Caerostris darwini	FLAG_E_unlinked_NTD_4141.1	551	565	g123:g123	g123_d43_t166:g123_d43_t171	2
Caerostris darwini	FLAG_E_unlinked_NTD_4141.1	631	647	g123:g123	g123_d43_t171:g123_d43_t168	2
Caerostris darwini	FLAG_E_unlinked_NTD_4141.1	680	700	g123:g123	g123_d43_t184:g123_d43_t126	2
Caerostris darwini	FLAG_E_unlinked_NTD_4141.1	732	746	g123:g123	g123_d43_t220:g123_d43_t204	2
Caerostris darwini	FLAG_E_unlinked_NTD_4141.1	747	758	g123:g123	g123_d26_t008:g123_d23_t020	2
Caerostris darwini	FLAG_E_unlinked_NTD_4141.1	822	846	g123:g123	g123_d43_t175:g123_d43_t128	2
Caerostris darwini	FLAG_E_unlinked_NTD_4141.1	877	901	g123:g123	g123_d43_t035:g123_d43_t171	2
Caerostris darwini	FLAG_E_unlinked_NTD_4141.1	319	337	g123:g084	g123_d43_t062:g084_d01_t006	2
Caerostris darwini	FLAG_E_unlinked_NTD_4141.1	571	601	g123:g084	g123_d43_t127:g084_d01_t008	2
Caerostris darwini	FLAG_E_unlinked_NTD_4141.1	369	386	g123:g026	g123_d43_t171:g026_d06_t045	2
Caerostris darwini	FLAG_E_unlinked_NTD_4141.1	602	624	g123:g026	g123_d30_t019:g026_d06_t062	2
Caerostris darwini	FLAG_E_unlinked_NTD_4141.1	390	417	g123:g123:g037	g123_d43_t326:g123_d04_t019:g037_d02_t002	3
Caerostris darwini	FLAG_E_unlinked_NTD_4141.1	652	679	g123:g123:g037	g123_d43_t326:g123_d04_t019:g037_d02_t002	3
Caerostris darwini	FLAG_E_unlinked_NTD_4141.1	451	463	g123:g048	g123_d43_t003:g048_d01_t003	2
Caerostris darwini	FLAG_E_unlinked_NTD_4141.1	902	921	g123:g048	g123_d43_t172:g048_d01_t028	2
Caerostris darwini	FLAG_F_final_24	155	181	g123:g123	g123_d27_t010:g123_d27_t020	2
Caerostris darwini	FLAG_F_final_24	933	951	g123:g123	g123_d30_t003:g123_d43_t175	2
Caerostris darwini	FLAG_F_final_24	991	1009	g123:g123	g123_d43_t020:g123_d43_t298	2
Caerostris darwini	FLAG_F_final_24	1038	1056	g123:g123	g123_d43_t020:g123_d43_t298	2
Caerostris darwini	FLAG_F_final_24	1010	1025	g123:g123	g123_d43_t020:g123_d30_t034	2
Caerostris darwini	FLAG_F_final_24	1064	1080	g123:g123	g123_d11_t012:g123_d43_t173	2
Caerostris darwini	FLAG_F_final_24	1129	1144	g123:g123	g123_d43_t020:g123_d11_t012	2
Caerostris darwini	FLAG_F_final_24	1192	1207	g123:g123	g123_d43_t020:g123_d11_t012	2
Caerostris darwini	FLAG_F_final_24	1214	1226	g123:g123	g123_d20_t007:g123_d30_t033	2
Caerostris darwini	FLAG_F_final_24	1276	1292	g123:g123	g123_d43_t251:g123_d43_t259	2
Caerostris darwini	FLAG_F_final_24	1304	1319	g123:g123	g123_d43_t023:g123_d11_t012	2
Caerostris darwini	FLAG_F_final_24	1357	1372	g123:g123	g123_d37_t002:g123_d52_t001	2
Caerostris darwini	FLAG_F_final_24	1408	1429	g123:g123	g123_d39_t001:g123_d11_t010	2
Caerostris darwini	FLAG_F_final_24	1438	1454	g123:g123	g123_d43_t163:g123_d52_t001	2
Caerostris darwini	FLAG_F_final_24	1489	1501	g123:g123	g123_d34_t010:g123_d43_t264	2
Caerostris darwini	FLAG_F_final_24	182	207	g123:g048	g123_d48_t002:g048_d01_t031	2
Caerostris darwini	FLAG_F_final_24	561	583	g123:g048	g123_d43_t265:g048_d02_t001	2
Caerostris darwini	FLAG_F_final_24	1157	1173	g123:g048	g123_d30_t030:g048_d01_t007	2
Caerostris darwini	FLAG_F_final_24	1332	1344	g123:g048	g123_d30_t034:g048_d01_t006	2
Caerostris darwini	FLAG_F_final_24	216	229	g123:g037	g123_d43_t343:g037_d01_t010	2
Caerostris darwini	FLAG_F_final_24	347	359	g123:g037	g123_d30_t039:g037_d03_t002	2
Caerostris darwini	FLAG_F_final_24	400	412	g123:g037	g123_d11_t007:g037_d03_t008	2
Caerostris darwini	FLAG_F_final_24	457	469	g123:g037	g123_d43_t264:g037_d03_t005	2
Caerostris darwini	FLAG_F_final_24	510	522	g123:g037	g123_d30_t005:g037_d03_t001	2
Caerostris darwini	FLAG_F_final_24	644	656	g123:g037	g123_d11_t007:g037_d03_t004	2
Caerostris darwini	FLAG_F_final_24	781	793	g123:g037	g123_d11_t007:g037_d03_t003	2
Caerostris darwini	FLAG_F_final_24	833	845	g123:g037	g123_d11_t007:g037_d01_t003	2
Caerostris darwini	FLAG_F_final_24	1110	1122	g123:g037	g123_d43_t263:g037_d03_t005	2
Caerostris darwini	FLAG_F_final_24	1248	1260	g123:g037	g123_d43_t263:g037_d03_t007	2
Caerostris darwini	FLAG_F_final_24	1373	1389	g123:g037	g123_d30_t041:g037_d01_t011	2
Caerostris darwini	FLAG_F_final_24	1722	1743	g123:g037	g123_d20_t001:g037_d01_t004	2
Caerostris darwini	FLAG_F_final_24	253	285	g127:g048	g127_d01_t003:g048_d01_t022	2
Caerostris darwini	FLAG_F_final_24	1588	1615	g127:g048	g127_d01_t002:g048_d01_t037	2
Caerostris darwini	FLAG_F_final_24	314	325	g031:g123	g031_d01_t003:g123_d20_t007	2
Caerostris darwini	FLAG_F_final_24	326	340	g031:g123	g031_d01_t001:g123_d30_t033	2
Caerostris darwini	FLAG_F_final_24	360	375	g037:g024	g037_d01_t016:g024_d01_t001	2
Caerostris darwini	FLAG_F_final_24	413	432	g037:g024	g037_d01_t015:g024_d01_t003	2
Caerostris darwini	FLAG_F_final_24	523	542	g037:g024	g037_d01_t015:g024_d01_t001	2
Caerostris darwini	FLAG_F_final_24	657	672	g037:g024	g037_d01_t008:g024_d01_t001	2
Caerostris darwini	FLAG_F_final_24	376	387	g056:g032	g056_d01_t004:g032_d01_t006	2
Caerostris darwini	FLAG_F_final_24	486	497	g056:g032	g056_d01_t004:g032_d01_t006	2
Caerostris darwini	FLAG_F_final_24	439	450	g056:g032	g056_d01_t001:g032_d01_t007	2
Caerostris darwini	FLAG_F_final_24	590	601	g056:g032	g056_d01_t003:g032_d01_t007	2
Caerostris darwini	FLAG_F_final_24	620	631	g056:g032	g056_d01_t005:g032_d01_t004	2
Caerostris darwini	FLAG_F_final_24	673	684	g056:g032	g056_d01_t004:g032_d01_t007	2
Caerostris darwini	FLAG_F_final_24	685	696	g056:g032	g056_d01_t004:g032_d01_t008	2
Caerostris darwini	FLAG_F_final_24	915	932	g056:g032	g056_d01_t005:g032_d01_t003	2
Caerostris darwini	FLAG_F_final_24	388	399	g031:g036	g031_d01_t002:g036_d03_t001	2
Caerostris darwini	FLAG_F_final_24	498	509	g031:g036	g031_d01_t003:g036_d03_t002	2
Caerostris darwini	FLAG_F_final_24	543	554	g056:g108	g056_d01_t004:g108_d01_t002	2
Caerostris darwini	FLAG_F_final_24	863	874	g056:g108	g056_d01_t002:g108_d01_t001	2
Caerostris darwini	FLAG_F_final_24	632	643	g032:g036	g032_d01_t003:g036_d03_t003	2
Caerostris darwini	FLAG_F_final_24	769	780	g032:g036	g032_d01_t006:g036_d02_t002	2
Caerostris darwini	FLAG_F_final_24	697	708	g032:g032	g032_d01_t009:g032_d01_t008	2
Caerostris darwini	FLAG_F_final_24	745	756	g032:g032	g032_d01_t006:g032_d01_t005	2
Caerostris darwini	FLAG_F_final_24	757	768	g032:g032	g032_d01_t006:g032_d01_t002	2
Caerostris darwini	FLAG_F_final_24	794	814	g037:g123	g037_d01_t001:g123_d02_t002	2
Caerostris darwini	FLAG_F_final_24	846	862	g037:g123	g037_d01_t020:g123_d02_t003	2
Caerostris darwini	FLAG_F_final_24	894	914	g037:g123	g037_d01_t001:g123_d02_t003	2
Caerostris darwini	FLAG_F_final_24	1694	1706	g037:g123	g037_d01_t003:g123_d26_t028	2
Caerostris darwini	FLAG_F_final_24	1026	1037	g037:g037	g037_d03_t005:g037_d01_t018	2
Caerostris darwini	FLAG_F_final_24	1455	1466	g037:g037	g037_d01_t018:g037_d03_t005	2
Caerostris darwini	FLAG_F_final_24	1095	1106	g061:g048	g061_d01_t002:g048_d01_t022	2
Caerostris darwini	FLAG_F_final_24	1233	1244	g061:g048	g061_d01_t001:g048_d01_t022	2
Caerostris darwini	FLAG_F_final_24	1175	1191	g024:g123	g024_d01_t001:g123_d37_t002	2
Caerostris darwini	FLAG_F_final_24	1640	1655	g024:g123	g024_d01_t003:g123_d35_t028	2
Caerostris darwini	MaSp_7234_unlinked_CTD	16	42	g123:g086	g123_d18_t002:g086_d02_t026	2
Caerostris darwini	MaSp_7234_unlinked_CTD	67	86	g123:g086	g123_d35_t026:g086_d02_t089	2
Caerostris darwini	MaSp_7234_unlinked_CTD	108	125	g123:g086	g123_d27_t018:g086_d02_t043	2
Caerostris darwini	MaSp_7234_unlinked_CTD	214	235	g123:g086	g123_d16_t013:g086_d02_t015	2
Caerostris darwini	MaSp_7234_unlinked_CTD	51	66	g123:g123	g123_d43_t296:g123_d43_t030	2
Caerostris darwini	MaSp_7234_unlinked_CTD	88	104	g123:g123	g123_d43_t051:g123_d43_t200	2
Caerostris darwini	MaSp_7234_unlinked_CTD	173	196	g123:g123	g123_d18_t002:g123_d35_t011	2
Caerostris darwini	MaSp_7234_unlinked_CTD	126	143	g123:g001	g123_d43_t052:g001_d01_t032	2
Caerostris darwini	MaSp_7234_unlinked_CTD	261	289	g123:g001	g123_d43_t167:g001_d01_t031	2
Caerostris darwini	MaSp_809.2_unlinked_CTD	5	25	g040:g086:g043	g040_d01_t003:g086_d01_t003:g043_d02_t009	3
Caerostris darwini	MaSp_809.2_unlinked_CTD	168	188	g040:g086:g043	g040_d01_t003:g086_d01_t003:g043_d02_t009	3
Caerostris darwini	MaSp_809.2_unlinked_CTD	646	666	g040:g086:g043	g040_d01_t003:g086_d01_t003:g043_d02_t009	3
Caerostris darwini	MaSp_809.2_unlinked_CTD	887	907	g040:g086:g043	g040_d01_t003:g086_d01_t003:g043_d02_t009	3
Caerostris darwini	MaSp_809.2_unlinked_CTD	484	504	g040:g086:g043	g040_d01_t003:g086_d01_t003:g043_d02_t008	3
Caerostris darwini	MaSp_809.2_unlinked_CTD	29	45	g043:g044	g043_d01_t009:g044_d01_t005	2
Caerostris darwini	MaSp_809.2_unlinked_CTD	438	454	g043:g044	g043_d01_t009:g044_d01_t005	2
Caerostris darwini	MaSp_809.2_unlinked_CTD	192	208	g043:g044	g043_d01_t009:g044_d01_t003	2
Caerostris darwini	MaSp_809.2_unlinked_CTD	284	300	g043:g044	g043_d01_t009:g044_d01_t003	2
Caerostris darwini	MaSp_809.2_unlinked_CTD	354	370	g043:g044	g043_d01_t009:g044_d01_t003	2
Caerostris darwini	MaSp_809.2_unlinked_CTD	508	524	g043:g044	g043_d01_t009:g044_d01_t003	2
Caerostris darwini	MaSp_809.2_unlinked_CTD	600	616	g043:g044	g043_d01_t009:g044_d01_t003	2
Caerostris darwini	MaSp_809.2_unlinked_CTD	670	686	g043:g044	g043_d01_t009:g044_d01_t003	2
Caerostris darwini	MaSp_809.2_unlinked_CTD	718	734	g043:g044	g043_d01_t009:g044_d01_t003	2
Caerostris darwini	MaSp_809.2_unlinked_CTD	762	778	g043:g044	g043_d01_t009:g044_d01_t003	2
Caerostris darwini	MaSp_809.2_unlinked_CTD	798	814	g043:g044	g043_d01_t009:g044_d01_t003	2
Caerostris darwini	MaSp_809.2_unlinked_CTD	911	927	g043:g044	g043_d01_t009:g044_d01_t003	2
Caerostris darwini	MaSp_809.2_unlinked_CTD	1203	1219	g043:g044	g043_d01_t009:g044_d01_t003	2
Caerostris darwini	MaSp_809.2_unlinked_CTD	1247	1263	g043:g044	g043_d01_t009:g044_d01_t003	2
Caerostris darwini	MaSp_809.2_unlinked_CTD	1496	1512	g043:g044	g043_d01_t009:g044_d01_t003	2
Caerostris darwini	MaSp_809.2_unlinked_CTD	394	405	g043:g044	g043_d01_t003:g044_d01_t005	2
Caerostris darwini	MaSp_809.2_unlinked_CTD	406	418	g043:g044	g043_d01_t016:g044_d01_t003	2
Caerostris darwini	MaSp_809.2_unlinked_CTD	963	975	g043:g044	g043_d01_t016:g044_d01_t003	2
Caerostris darwini	MaSp_809.2_unlinked_CTD	1371	1383	g043:g044	g043_d01_t016:g044_d01_t003	2
Caerostris darwini	MaSp_809.2_unlinked_CTD	1532	1548	g043:g044	g043_d01_t009:g044_d01_t007	2
Caerostris darwini	MaSp_809.2_unlinked_CTD	46	60	g086:g123	g086_d02_t042:g123_d43_t309	2
Caerostris darwini	MaSp_809.2_unlinked_CTD	209	223	g086:g123	g086_d02_t042:g123_d43_t309	2
Caerostris darwini	MaSp_809.2_unlinked_CTD	371	385	g086:g123	g086_d02_t042:g123_d43_t309	2
Caerostris darwini	MaSp_809.2_unlinked_CTD	525	539	g086:g123	g086_d02_t042:g123_d43_t309	2
Caerostris darwini	MaSp_809.2_unlinked_CTD	928	942	g086:g123	g086_d02_t042:g123_d43_t309	2
Caerostris darwini	MaSp_809.2_unlinked_CTD	94	110	g086:g123	g086_d02_t043:g123_d43_t308	2
Caerostris darwini	MaSp_809.2_unlinked_CTD	257	272	g086:g123	g086_d02_t043:g123_d43_t308	2
Caerostris darwini	MaSp_809.2_unlinked_CTD	301	316	g086:g123	g086_d02_t043:g123_d43_t308	2
Caerostris darwini	MaSp_809.2_unlinked_CTD	419	434	g086:g123	g086_d02_t043:g123_d43_t308	2
Caerostris darwini	MaSp_809.2_unlinked_CTD	735	750	g086:g123	g086_d02_t043:g123_d43_t308	2
Caerostris darwini	MaSp_809.2_unlinked_CTD	779	794	g086:g123	g086_d02_t043:g123_d43_t308	2
Caerostris darwini	MaSp_809.2_unlinked_CTD	1108	1123	g086:g123	g086_d02_t043:g123_d43_t308	2
Caerostris darwini	MaSp_809.2_unlinked_CTD	1184	1199	g086:g123	g086_d02_t043:g123_d43_t308	2
Caerostris darwini	MaSp_809.2_unlinked_CTD	1313	1328	g086:g123	g086_d02_t043:g123_d43_t308	2
Caerostris darwini	MaSp_809.2_unlinked_CTD	338	352	g086:g123	g086_d02_t048:g123_d43_t180	2
Caerostris darwini	MaSp_809.2_unlinked_CTD	617	629	g086:g123	g086_d02_t043:g123_d30_t018	2
Caerostris darwini	MaSp_809.2_unlinked_CTD	687	701	g086:g123	g086_d02_t015:g123_d43_t309	2
Caerostris darwini	MaSp_809.2_unlinked_CTD	815	831	g086:g123	g086_d02_t002:g123_d43_t180	2
Caerostris darwini	MaSp_809.2_unlinked_CTD	976	991	g086:g123	g086_d02_t043:g123_d43_t287	2
Caerostris darwini	MaSp_809.2_unlinked_CTD	1020	1035	g086:g123	g086_d02_t117:g123_d43_t309	2
Caerostris darwini	MaSp_809.2_unlinked_CTD	1060	1079	g086:g123	g086_d02_t089:g123_d43_t308	2
Caerostris darwini	MaSp_809.2_unlinked_CTD	1264	1279	g086:g123	g086_d02_t043:g123_d35_t020	2
Caerostris darwini	MaSp_809.2_unlinked_CTD	1384	1399	g086:g123	g086_d02_t043:g123_d43_t310	2
Caerostris darwini	MaSp_809.2_unlinked_CTD	1428	1443	g086:g123	g086_d02_t043:g123_d35_t021	2
Caerostris darwini	MaSp_809.2_unlinked_CTD	1477	1492	g086:g123	g086_d02_t043:g123_d35_t021	2
Caerostris darwini	MaSp_809.2_unlinked_CTD	1513	1528	g086:g123	g086_d02_t043:g123_d35_t032	2
Caerostris darwini	MaSp_809.2_unlinked_CTD	1549	1561	g086:g123	g086_d02_t040:g123_d35_t020	2
Caerostris darwini	MaSp_809.2_unlinked_CTD	1584	1599	g086:g123	g086_d02_t099:g123_d35_t023	2
Caerostris darwini	MaSp_809.2_unlinked_CTD	77	93	g043:g001	g043_d01_t009:g001_d01_t025	2
Caerostris darwini	MaSp_809.2_unlinked_CTD	1127	1138	g043:g001	g043_d01_t009:g001_d01_t044	2
Caerostris darwini	MaSp_809.2_unlinked_CTD	116	138	g123:g043:g044	g123_d27_t014:g043_d01_t009:g044_d01_t003	3
Caerostris darwini	MaSp_809.2_unlinked_CTD	1161	1183	g123:g043:g044	g123_d27_t014:g043_d01_t009:g044_d01_t003	3
Caerostris darwini	MaSp_809.2_unlinked_CTD	139	164	g086:g123:g043	g086_d02_t043:g123_d43_t308:g043_d01_t009	3
Caerostris darwini	MaSp_809.2_unlinked_CTD	858	883	g086:g123:g043	g086_d02_t043:g123_d43_t308:g043_d01_t009	3
Caerostris darwini	MaSp_809.2_unlinked_CTD	1220	1245	g086:g123:g043	g086_d02_t043:g123_d43_t308:g043_d01_t009	3
Caerostris darwini	MaSp_809.2_unlinked_CTD	224	233	g040:g001	g040_d02_t002:g001_d01_t044	2
Caerostris darwini	MaSp_809.2_unlinked_CTD	540	549	g040:g001	g040_d02_t002:g001_d01_t044	2
Caerostris darwini	MaSp_809.2_unlinked_CTD	943	952	g040:g001	g040_d02_t002:g001_d01_t044	2
Caerostris darwini	MaSp_809.2_unlinked_CTD	1049	1058	g040:g001	g040_d02_t002:g001_d01_t044	2
Caerostris darwini	MaSp_809.2_unlinked_CTD	1329	1338	g040:g001	g040_d02_t002:g001_d01_t044	2
Caerostris darwini	MaSp_809.2_unlinked_CTD	1400	1409	g040:g001	g040_d02_t002:g001_d01_t044	2
Caerostris darwini	MaSp_809.2_unlinked_CTD	1457	1466	g040:g001	g040_d02_t002:g001_d01_t044	2
Caerostris darwini	MaSp_809.2_unlinked_CTD	550	564	g123:g105	g123_d27_t014:g105_d01_t002	2
Caerostris darwini	MaSp_809.2_unlinked_CTD	630	644	g123:g105	g123_d27_t014:g105_d01_t002	2
Caerostris darwini	MaSp_809.2_unlinked_CTD	997	1011	g123:g105	g123_d27_t014:g105_d01_t002	2
Caerostris darwini	MaSp_809.2_unlinked_CTD	1290	1304	g123:g105	g123_d27_t016:g105_d01_t002	2
Caerostris darwini	MaSp_809.2_unlinked_CTD	581	598	g044:g123	g044_d02_t001:g123_d43_t179	2
Caerostris darwini	MaSp_809.2_unlinked_CTD	1144	1160	g044:g123	g044_d01_t003:g123_d43_t030	2
Caerostris darwini	MaSp_809.2_unlinked_CTD	841	857	g038:g044	g038_d01_t021:g044_d01_t003	2
Caerostris darwini	MaSp_809.2_unlinked_CTD	1091	1107	g038:g044	g038_d01_t015:g044_d01_t003	2
Caerostris darwini	MaSp_809.2_unlinked_CTD	1411	1427	g038:g044	g038_d01_t009:g044_d01_t003	2
Caerostris darwini	MaSp_809.2_unlinked_CTD	1036	1048	g044:g043	g044_d01_t005:g043_d01_t016	2
Caerostris darwini	MaSp_809.2_unlinked_CTD	1562	1574	g044:g043	g044_d01_t005:g043_d01_t016	2
Caerostris darwini	MaSp1_A_final_2064	42	86	g123:g114	g123_d23_t008:g114_d05_t001	2
Caerostris darwini	MaSp1_A_final_2064	460	488	g123:g114	g123_d43_t261:g114_d04_t021	2
Caerostris darwini	MaSp1_A_final_2064	489	505	g123:g114	g123_d43_t028:g114_d04_t019	2
Caerostris darwini	MaSp1_A_final_2064	702	715	g123:g114	g123_d29_t001:g114_d04_t018	2
Caerostris darwini	MaSp1_A_final_2064	1080	1093	g123:g114	g123_d43_t262:g114_d04_t021	2
Caerostris darwini	MaSp1_A_final_2064	167	180	g033:g033	g033_d01_t014:g033_d01_t087	2
Caerostris darwini	MaSp1_A_final_2064	566	579	g033:g033	g033_d01_t034:g033_d01_t033	2
Caerostris darwini	MaSp1_A_final_2064	587	603	g033:g033	g033_d01_t033:g033_d01_t084	2
Caerostris darwini	MaSp1_A_final_2064	611	624	g033:g033	g033_d01_t033:g033_d01_t033	2
Caerostris darwini	MaSp1_A_final_2064	660	673	g033:g033	g033_d01_t033:g033_d01_t033	2
Caerostris darwini	MaSp1_A_final_2064	674	687	g033:g033	g033_d01_t033:g033_d01_t033	2
Caerostris darwini	MaSp1_A_final_2064	737	750	g033:g033	g033_d01_t033:g033_d01_t033	2
Caerostris darwini	MaSp1_A_final_2064	758	771	g033:g033	g033_d01_t033:g033_d01_t033	2
Caerostris darwini	MaSp1_A_final_2064	800	813	g033:g033	g033_d01_t033:g033_d01_t033	2
Caerostris darwini	MaSp1_A_final_2064	814	827	g033:g033	g033_d01_t033:g033_d01_t033	2
Caerostris darwini	MaSp1_A_final_2064	954	967	g033:g033	g033_d01_t033:g033_d01_t033	2
Caerostris darwini	MaSp1_A_final_2064	639	652	g033:g033	g033_d01_t033:g033_d01_t035	2
Caerostris darwini	MaSp1_A_final_2064	688	701	g033:g033	g033_d01_t086:g033_d01_t033	2
Caerostris darwini	MaSp1_A_final_2064	723	736	g033:g033	g033_d01_t035:g033_d01_t088	2
Caerostris darwini	MaSp1_A_final_2064	772	785	g033:g033	g033_d01_t033:g033_d01_t058	2
Caerostris darwini	MaSp1_A_final_2064	919	932	g033:g033	g033_d01_t033:g033_d01_t037	2
Caerostris darwini	MaSp1_A_final_2064	968	981	g033:g033	g033_d01_t028:g033_d01_t033	2
Caerostris darwini	MaSp1_A_final_2064	1031	1044	g033:g033	g033_d01_t033:g033_d01_t034	2
Caerostris darwini	MaSp1_A_final_2064	207	225	g114:g123	g114_d04_t053:g123_d18_t001	2
Caerostris darwini	MaSp1_A_final_2064	905	918	g114:g123	g114_d04_t018:g123_d43_t255	2
Caerostris darwini	MaSp1_A_final_2064	227	243	g123:g033	g123_d43_t251:g033_d01_t059	2
Caerostris darwini	MaSp1_A_final_2064	311	327	g123:g033	g123_d43_t251:g033_d01_t059	2
Caerostris darwini	MaSp1_A_final_2064	261	285	g123:g033	g123_d16_t009:g033_d01_t059	2
Caerostris darwini	MaSp1_A_final_2064	346	369	g123:g033	g123_d43_t040:g033_d01_t059	2
Caerostris darwini	MaSp1_A_final_2064	395	411	g123:g033	g123_d11_t006:g033_d01_t059	2
Caerostris darwini	MaSp1_A_final_2064	506	521	g123:g033	g123_d43_t209:g033_d01_t037	2
Caerostris darwini	MaSp1_A_final_2064	522	535	g123:g033	g123_d43_t250:g033_d01_t033	2
Caerostris darwini	MaSp1_A_final_2064	536	550	g123:g033	g123_d43_t256:g033_d01_t017	2
Caerostris darwini	MaSp1_A_final_2064	856	869	g123:g033	g123_d43_t262:g033_d01_t033	2
Caerostris darwini	MaSp1_A_final_2064	1010	1023	g123:g033	g123_d43_t262:g033_d01_t033	2
Caerostris darwini	MaSp1_A_final_2064	870	883	g123:g033	g123_d20_t005:g033_d01_t088	2
Caerostris darwini	MaSp1_A_final_2064	891	904	g123:g033	g123_d30_t025:g033_d01_t033	2
Caerostris darwini	MaSp1_A_final_2064	1045	1058	g123:g033	g123_d30_t025:g033_d01_t033	2
Caerostris darwini	MaSp1_A_final_2064	1066	1079	g123:g033	g123_d43_t255:g033_d01_t033	2
Caerostris darwini	MaSp1_A_final_2064	244	257	g086:g048	g086_d02_t068:g048_d01_t006	2
Caerostris darwini	MaSp1_A_final_2064	370	387	g086:g048	g086_d02_t068:g048_d01_t020	2
Caerostris darwini	MaSp1_A_final_2064	412	429	g086:g048	g086_d02_t068:g048_d01_t020	2
Caerostris darwini	MaSp1_A_final_2064	286	303	g086:g114	g086_d02_t067:g114_d04_t057	2
Caerostris darwini	MaSp1_A_final_2064	328	345	g086:g114	g086_d02_t071:g114_d04_t058	2
Caerostris darwini	MaSp1_A_final_2064	1263	1287	g086:g114	g086_d02_t106:g114_d04_t046	2
Caerostris darwini	MaSp1_A_final_2064	786	799	g030:g033	g030_d01_t002:g033_d01_t035	2
Caerostris darwini	MaSp1_A_final_2064	940	953	g030:g033	g030_d01_t002:g033_d01_t035	2
Caerostris darwini	MaSp1_A_final_2064	828	855	g123:g033:g033:g033	g123_d43_t254:g033_d01_t035:g033_d01_t033:g033_d01_t036	4
Caerostris darwini	MaSp1_A_final_2064	982	1009	g123:g033:g033:g033	g123_d43_t254:g033_d01_t035:g033_d01_t033:g033_d01_t036	4
Caerostris darwini	MaSp1_A_final_2064	1102	1122	g123:g123	g123_d43_t187:g123_d43_t260	2
Caerostris darwini	MaSp1_A_final_2064	1131	1146	g123:g123	g123_d43_t209:g123_d43_t165	2
Caerostris darwini	MaSp1_A_final_2064	1161	1172	g123:g123	g123_d30_t018:g123_d43_t301	2
Caerostris darwini	MaSp1_A_final_2064	1219	1243	g123:g123	g123_d43_t268:g123_d43_t301	2
Caerostris darwini	MaSp1_D_final_3988	154	174	g078:g059	g078_d01_t002:g059_d07_t010	2
Caerostris darwini	MaSp1_D_final_3988	2302	2313	g078:g059	g078_d01_t009:g059_d11_t001	2
Caerostris darwini	MaSp1_D_final_3988	177	190	g123:g086	g123_d26_t008:g086_d02_t071	2
Caerostris darwini	MaSp1_D_final_3988	223	236	g123:g086	g123_d43_t304:g086_d02_t112	2
Caerostris darwini	MaSp1_D_final_3988	335	350	g123:g086	g123_d43_t122:g086_d02_t042	2
Caerostris darwini	MaSp1_D_final_3988	394	407	g123:g086	g123_d43_t198:g086_d02_t040	2
Caerostris darwini	MaSp1_D_final_3988	1433	1446	g123:g086	g123_d43_t198:g086_d02_t040	2
Caerostris darwini	MaSp1_D_final_3988	421	437	g123:g086	g123_d43_t151:g086_d02_t099	2
Caerostris darwini	MaSp1_D_final_3988	453	466	g123:g086	g123_d43_t114:g086_d02_t088	2
Caerostris darwini	MaSp1_D_final_3988	509	526	g123:g086	g123_d39_t001:g086_d02_t059	2
Caerostris darwini	MaSp1_D_final_3988	539	554	g123:g086	g123_d39_t004:g086_d02_t073	2
Caerostris darwini	MaSp1_D_final_3988	597	612	g123:g086	g123_d39_t001:g086_d02_t042	2
Caerostris darwini	MaSp1_D_final_3988	622	639	g123:g086	g123_d43_t230:g086_d02_t105	2
Caerostris darwini	MaSp1_D_final_3988	712	729	g123:g086	g123_d43_t230:g086_d02_t074	2
Caerostris darwini	MaSp1_D_final_3988	800	817	g123:g086	g123_d43_t230:g086_d02_t102	2
Caerostris darwini	MaSp1_D_final_3988	863	878	g123:g086	g123_d43_t198:g086_d02_t063	2
Caerostris darwini	MaSp1_D_final_3988	953	968	g123:g086	g123_d43_t198:g086_d02_t063	2
Caerostris darwini	MaSp1_D_final_3988	1013	1028	g123:g086	g123_d43_t198:g086_d02_t063	2
Caerostris darwini	MaSp1_D_final_3988	1163	1178	g123:g086	g123_d43_t198:g086_d02_t063	2
Caerostris darwini	MaSp1_D_final_3988	1223	1238	g123:g086	g123_d43_t198:g086_d02_t063	2
Caerostris darwini	MaSp1_D_final_3988	1073	1086	g123:g086	g123_d43_t198:g086_d02_t061	2
Caerostris darwini	MaSp1_D_final_3988	1283	1296	g123:g086	g123_d43_t198:g086_d02_t061	2
Caerostris darwini	MaSp1_D_final_3988	1340	1357	g123:g086	g123_d43_t224:g086_d02_t074	2
Caerostris darwini	MaSp1_D_final_3988	1376	1388	g123:g086	g123_d30_t022:g086_d01_t003	2
Caerostris darwini	MaSp1_D_final_3988	1494	1506	g123:g086	g123_d30_t022:g086_d01_t003	2
Caerostris darwini	MaSp1_D_final_3988	1672	1684	g123:g086	g123_d30_t022:g086_d01_t003	2
Caerostris darwini	MaSp1_D_final_3988	1548	1565	g123:g086	g123_d43_t232:g086_d02_t049	2
Caerostris darwini	MaSp1_D_final_3988	1726	1743	g123:g086	g123_d43_t232:g086_d02_t049	2
Caerostris darwini	MaSp1_D_final_3988	1578	1595	g123:g086	g123_d43_t234:g086_d02_t098	2
Caerostris darwini	MaSp1_D_final_3988	1608	1624	g123:g086	g123_d43_t232:g086_d02_t099	2
Caerostris darwini	MaSp1_D_final_3988	1756	1769	g123:g086	g123_d43_t235:g086_d01_t003	2
Caerostris darwini	MaSp1_D_final_3988	1782	1800	g123:g086	g123_d43_t232:g086_d02_t050	2
Caerostris darwini	MaSp1_D_final_3988	1812	1830	g123:g086	g123_d43_t234:g086_d02_t063	2
Caerostris darwini	MaSp1_D_final_3988	1932	1949	g123:g086	g123_d43_t230:g086_d02_t100	2
Caerostris darwini	MaSp1_D_final_3988	2050	2067	g123:g086	g123_d43_t230:g086_d02_t100	2
Caerostris darwini	MaSp1_D_final_3988	2493	2510	g123:g086	g123_d43_t230:g086_d02_t100	2
Caerostris darwini	MaSp1_D_final_3988	1962	1978	g123:g086	g123_d43_t223:g086_d02_t040	2
Caerostris darwini	MaSp1_D_final_3988	2107	2126	g123:g086	g123_d43_t234:g086_d02_t103	2
Caerostris darwini	MaSp1_D_final_3988	2137	2154	g123:g086	g123_d43_t230:g086_d02_t108	2
Caerostris darwini	MaSp1_D_final_3988	2194	2211	g123:g086	g123_d43_t234:g086_d02_t100	2
Caerostris darwini	MaSp1_D_final_3988	2404	2421	g123:g086	g123_d43_t234:g086_d02_t100	2
Caerostris darwini	MaSp1_D_final_3988	2224	2241	g123:g086	g123_d43_t228:g086_d02_t100	2
Caerostris darwini	MaSp1_D_final_3988	2347	2364	g123:g086	g123_d43_t230:g086_d02_t041	2
Caerostris darwini	MaSp1_D_final_3988	2523	2541	g123:g086	g123_d43_t231:g086_d02_t024	2
Caerostris darwini	MaSp1_D_final_3988	2551	2572	g123:g086	g123_d43_t230:g086_d02_t106	2
Caerostris darwini	MaSp1_D_final_3988	202	215	g114:g114	g114_d04_t012:g114_d01_t004	2
Caerostris darwini	MaSp1_D_final_3988	2585	2618	g114:g114	g114_d04_t064:g114_d04_t064	2
Caerostris darwini	MaSp1_D_final_3988	261	277	g026:g059	g026_d01_t002:g059_d05_t006	2
Caerostris darwini	MaSp1_D_final_3988	408	420	g026:g059	g026_d01_t002:g059_d05_t004	2
Caerostris darwini	MaSp1_D_final_3988	786	799	g026:g059	g026_d01_t002:g059_d07_t002	2
Caerostris darwini	MaSp1_D_final_3988	282	302	g123:g059	g123_d43_t280:g059_d05_t004	2
Caerostris darwini	MaSp1_D_final_3988	467	479	g123:g059	g123_d11_t008:g059_d05_t003	2
Caerostris darwini	MaSp1_D_final_3988	496	508	g123:g059	g123_d43_t016:g059_d05_t003	2
Caerostris darwini	MaSp1_D_final_3988	1745	1755	g123:g059	g123_d10_t001:g059_d10_t001	2
Caerostris darwini	MaSp1_D_final_3988	303	333	g123:g086:g059	g123_d43_t151:g086_d02_t075:g059_d05_t006	3
Caerostris darwini	MaSp1_D_final_3988	362	392	g123:g086:g059	g123_d43_t151:g086_d02_t075:g059_d05_t006	3
Caerostris darwini	MaSp1_D_final_3988	640	669	g048:g123:g086	g048_d01_t010:g123_d43_t230:g086_d02_t100	3
Caerostris darwini	MaSp1_D_final_3988	670	699	g048:g123:g086	g048_d01_t010:g123_d43_t230:g086_d02_t100	3
Caerostris darwini	MaSp1_D_final_3988	1447	1475	g048:g123:g086	g048_d01_t018:g123_d43_t234:g086_d02_t100	3
Caerostris darwini	MaSp1_D_final_3988	1625	1653	g048:g123:g086	g048_d01_t018:g123_d43_t234:g086_d02_t100	3
Caerostris darwini	MaSp1_D_final_3988	700	711	g048:g059	g048_d01_t010:g059_d11_t001	2
Caerostris darwini	MaSp1_D_final_3988	1328	1339	g048:g059	g048_d01_t010:g059_d11_t001	2
Caerostris darwini	MaSp1_D_final_3988	2481	2492	g048:g059	g048_d01_t010:g059_d11_t001	2
Caerostris darwini	MaSp1_D_final_3988	760	771	g048:g059	g048_d01_t011:g059_d09_t001	2
Caerostris darwini	MaSp1_D_final_3988	1566	1577	g048:g059	g048_d01_t011:g059_d09_t001	2
Caerostris darwini	MaSp1_D_final_3988	848	861	g048:g059	g048_d01_t010:g059_d11_t002	2
Caerostris darwini	MaSp1_D_final_3988	938	951	g048:g059	g048_d01_t010:g059_d11_t002	2
Caerostris darwini	MaSp1_D_final_3988	998	1011	g048:g059	g048_d01_t010:g059_d11_t002	2
Caerostris darwini	MaSp1_D_final_3988	1058	1071	g048:g059	g048_d01_t010:g059_d11_t002	2
Caerostris darwini	MaSp1_D_final_3988	1148	1161	g048:g059	g048_d01_t010:g059_d11_t002	2
Caerostris darwini	MaSp1_D_final_3988	1208	1221	g048:g059	g048_d01_t010:g059_d11_t002	2
Caerostris darwini	MaSp1_D_final_3988	1268	1281	g048:g059	g048_d01_t010:g059_d11_t002	2
Caerostris darwini	MaSp1_D_final_3988	1418	1431	g048:g059	g048_d01_t010:g059_d11_t002	2
Caerostris darwini	MaSp1_D_final_3988	1770	1781	g048:g059	g048_d01_t004:g059_d09_t001	2
Caerostris darwini	MaSp1_D_final_3988	1950	1961	g048:g059	g048_d01_t011:g059_d11_t001	2
Caerostris darwini	MaSp1_D_final_3988	732	759	g123:g123:g086	g123_d43_t094:g123_d43_t230:g086_d02_t100	3
Caerostris darwini	MaSp1_D_final_3988	1832	1859	g123:g123:g086	g123_d43_t094:g123_d43_t230:g086_d02_t100	3
Caerostris darwini	MaSp1_D_final_3988	1862	1889	g123:g123:g086	g123_d43_t094:g123_d43_t230:g086_d02_t100	3
Caerostris darwini	MaSp1_D_final_3988	1981	2008	g123:g123:g086	g123_d43_t094:g123_d43_t230:g086_d02_t100	3
Caerostris darwini	MaSp1_D_final_3988	2244	2271	g123:g123:g086	g123_d43_t094:g123_d43_t230:g086_d02_t100	3
Caerostris darwini	MaSp1_D_final_3988	2453	2480	g123:g123:g086	g123_d43_t094:g123_d43_t230:g086_d02_t100	3
Caerostris darwini	MaSp1_D_final_3988	820	847	g123:g123:g086	g123_d43_t094:g123_d43_t230:g086_d02_t074	3
Caerostris darwini	MaSp1_D_final_3988	910	937	g123:g123:g086	g123_d43_t094:g123_d43_t230:g086_d02_t074	3
Caerostris darwini	MaSp1_D_final_3988	1120	1147	g123:g123:g086	g123_d43_t094:g123_d43_t230:g086_d02_t074	3
Caerostris darwini	MaSp1_D_final_3988	880	907	g123:g123:g086	g123_d43_t094:g123_d43_t234:g086_d02_t100	3
Caerostris darwini	MaSp1_D_final_3988	1508	1535	g123:g123:g086	g123_d43_t094:g123_d43_t234:g086_d02_t100	3
Caerostris darwini	MaSp1_D_final_3988	1686	1713	g123:g123:g086	g123_d43_t094:g123_d43_t234:g086_d02_t100	3
Caerostris darwini	MaSp1_D_final_3988	1892	1919	g123:g123:g086	g123_d43_t094:g123_d43_t234:g086_d02_t100	3
Caerostris darwini	MaSp1_D_final_3988	2274	2301	g123:g123:g086	g123_d43_t094:g123_d43_t234:g086_d02_t100	3
Caerostris darwini	MaSp1_D_final_3988	970	997	g123:g123:g086	g123_d43_t094:g123_d43_t234:g086_d02_t074	3
Caerostris darwini	MaSp1_D_final_3988	1030	1057	g123:g123:g086	g123_d43_t094:g123_d43_t234:g086_d02_t074	3
Caerostris darwini	MaSp1_D_final_3988	1090	1117	g123:g123:g086	g123_d43_t094:g123_d43_t234:g086_d02_t074	3
Caerostris darwini	MaSp1_D_final_3988	1180	1207	g123:g123:g086	g123_d43_t094:g123_d43_t234:g086_d02_t074	3
Caerostris darwini	MaSp1_D_final_3988	1240	1267	g123:g123:g086	g123_d43_t094:g123_d43_t234:g086_d02_t074	3
Caerostris darwini	MaSp1_D_final_3988	1300	1327	g123:g123:g086	g123_d43_t094:g123_d43_t234:g086_d02_t074	3
Caerostris darwini	MaSp1_D_final_3988	1390	1417	g123:g123:g086	g123_d43_t094:g123_d43_t234:g086_d02_t074	3
Caerostris darwini	MaSp1_D_final_3988	2011	2037	g123:g123:g086	g123_d43_t094:g123_d43_t230:g086_d02_t099	3
Caerostris darwini	MaSp1_D_final_3988	2424	2450	g123:g123:g086	g123_d43_t094:g123_d43_t230:g086_d02_t099	3
Caerostris darwini	MaSp1_D_final_3988	1358	1375	g048:g123	g048_d01_t013:g123_d43_t344	2
Caerostris darwini	MaSp1_D_final_3988	1476	1493	g048:g123	g048_d01_t013:g123_d43_t344	2
Caerostris darwini	MaSp1_D_final_3988	1654	1671	g048:g123	g048_d01_t013:g123_d56_t001	2
Caerostris darwini	MaSp1_D_final_3988	2332	2346	g048:g123	g048_d01_t011:g123_d43_t299	2
Caerostris darwini	MaSp1_D_final_3988	2070	2104	g123:g123:g086:g123	g123_d43_t094:g123_d43_t234:g086_d02_t104:g123_d10_t001	4
Caerostris darwini	MaSp1_D_final_3988	2157	2191	g123:g123:g086:g123	g123_d43_t094:g123_d43_t234:g086_d02_t104:g123_d10_t001	4
Caerostris darwini	MaSp1_D_final_3988	2367	2401	g123:g123:g086:g123	g123_d43_t094:g123_d43_t234:g086_d02_t104:g123_d10_t001	4
Caerostris darwini	MaSp2_A_final_1262	169	190	g123:g086	g123_d43_t216:g086_d02_t074	2
Caerostris darwini	MaSp2_A_final_1262	234	252	g123:g086	g123_d26_t020:g086_d02_t029	2
Caerostris darwini	MaSp2_A_final_1262	301	317	g123:g086	g123_d52_t005:g086_d02_t076	2
Caerostris darwini	MaSp2_A_final_1262	332	345	g123:g086	g123_d30_t035:g086_d02_t074	2
Caerostris darwini	MaSp2_A_final_1262	360	376	g123:g086	g123_d52_t001:g086_d02_t085	2
Caerostris darwini	MaSp2_A_final_1262	420	438	g123:g086	g123_d26_t021:g086_d02_t029	2
Caerostris darwini	MaSp2_A_final_1262	484	498	g123:g086	g123_d51_t001:g086_d02_t042	2
Caerostris darwini	MaSp2_A_final_1262	515	531	g123:g086	g123_d52_t001:g086_d02_t076	2
Caerostris darwini	MaSp2_A_final_1262	546	562	g123:g086	g123_d52_t001:g086_d02_t076	2
Caerostris darwini	MaSp2_A_final_1262	608	624	g123:g086	g123_d52_t001:g086_d02_t076	2
Caerostris darwini	MaSp2_A_final_1262	577	593	g123:g086	g123_d52_t004:g086_d02_t076	2
Caerostris darwini	MaSp2_A_final_1262	1389	1405	g123:g086	g123_d52_t004:g086_d02_t076	2
Caerostris darwini	MaSp2_A_final_1262	668	686	g123:g086	g123_d26_t020:g086_d02_t116	2
Caerostris darwini	MaSp2_A_final_1262	766	782	g123:g086	g123_d52_t001:g086_d02_t081	2
Caerostris darwini	MaSp2_A_final_1262	859	875	g123:g086	g123_d51_t001:g086_d02_t076	2
Caerostris darwini	MaSp2_A_final_1262	1729	1745	g123:g086	g123_d51_t001:g086_d02_t076	2
Caerostris darwini	MaSp2_A_final_1262	890	906	g123:g086	g123_d52_t001:g086_d02_t080	2
Caerostris darwini	MaSp2_A_final_1262	1107	1123	g123:g086	g123_d52_t001:g086_d02_t080	2
Caerostris darwini	MaSp2_A_final_1262	1420	1436	g123:g086	g123_d52_t001:g086_d02_t080	2
Caerostris darwini	MaSp2_A_final_1262	952	968	g123:g086	g123_d52_t001:g086_d02_t043	2
Caerostris darwini	MaSp2_A_final_1262	1138	1154	g123:g086	g123_d52_t001:g086_d02_t107	2
Caerostris darwini	MaSp2_A_final_1262	1169	1185	g123:g086	g123_d52_t004:g086_d02_t077	2
Caerostris darwini	MaSp2_A_final_1262	1200	1216	g123:g086	g123_d52_t001:g086_d02_t086	2
Caerostris darwini	MaSp2_A_final_1262	1698	1714	g123:g086	g123_d52_t001:g086_d02_t086	2
Caerostris darwini	MaSp2_A_final_1262	1322	1340	g123:g086	g123_d26_t020:g086_d02_t028	2
Caerostris darwini	MaSp2_A_final_1262	1601	1619	g123:g086	g123_d26_t020:g086_d02_t028	2
Caerostris darwini	MaSp2_A_final_1262	1482	1498	g123:g086	g123_d52_t004:g086_d02_t079	2
Caerostris darwini	MaSp2_A_final_1262	1513	1526	g123:g086	g123_d52_t001:g086_d02_t109	2
Caerostris darwini	MaSp2_A_final_1262	1541	1557	g123:g086	g123_d52_t001:g086_d02_t083	2
Caerostris darwini	MaSp2_A_final_1262	1760	1772	g123:g086	g123_d51_t002:g086_d02_t073	2
Caerostris darwini	MaSp2_A_final_1262	205	233	g100:g059:g003	g100_d02_t002:g059_d08_t001:g003_d01_t001	3
Caerostris darwini	MaSp2_A_final_1262	391	419	g100:g059:g003	g100_d02_t002:g059_d08_t002:g003_d01_t001	3
Caerostris darwini	MaSp2_A_final_1262	1572	1600	g100:g059:g003	g100_d02_t002:g059_d08_t001:g003_d01_t002	3
Caerostris darwini	MaSp2_A_final_1262	272	300	g086:g123	g086_d02_t051:g123_d43_t208	2
Caerostris darwini	MaSp2_A_final_1262	458	483	g086:g123	g086_d02_t072:g123_d43_t207	2
Caerostris darwini	MaSp2_A_final_1262	706	734	g086:g123	g086_d02_t005:g123_d26_t004	2
Caerostris darwini	MaSp2_A_final_1262	1052	1075	g086:g123	g086_d02_t024:g123_d26_t016	2
Caerostris darwini	MaSp2_A_final_1262	1360	1388	g086:g123	g086_d02_t003:g123_d43_t206	2
Caerostris darwini	MaSp2_A_final_1262	1639	1666	g086:g123	g086_d02_t006:g123_d43_t210	2
Caerostris darwini	MaSp2_A_final_1262	439	457	g059:g037	g059_d02_t002:g037_d01_t014	2
Caerostris darwini	MaSp2_A_final_1262	1341	1359	g059:g037	g059_d02_t002:g037_d01_t014	2
Caerostris darwini	MaSp2_A_final_1262	1620	1638	g059:g037	g059_d02_t002:g037_d01_t014	2
Caerostris darwini	MaSp2_A_final_1262	687	705	g059:g037	g059_d03_t001:g037_d01_t014	2
Caerostris darwini	MaSp2_A_final_1262	625	667	g123:g100:g059:g003	g123_d43_t217:g100_d02_t002:g059_d08_t001:g003_d01_t002	4
Caerostris darwini	MaSp2_A_final_1262	969	1011	g123:g100:g059:g003	g123_d43_t217:g100_d02_t002:g059_d08_t001:g003_d01_t002	4
Caerostris darwini	MaSp2_A_final_1262	1279	1321	g123:g100:g059:g003	g123_d43_t217:g100_d02_t002:g059_d08_t001:g003_d01_t002	4
Caerostris darwini	MaSp2_A_final_1262	735	765	g123:g086:g123	g123_d52_t004:g086_d02_t076:g123_d27_t012	3
Caerostris darwini	MaSp2_A_final_1262	1667	1697	g123:g086:g123	g123_d52_t004:g086_d02_t076:g123_d27_t012	3
Caerostris darwini	MaSp2_A_final_1262	921	951	g123:g086:g123	g123_d52_t005:g086_d02_t076:g123_d27_t012	3
Caerostris darwini	MaSp2_A_final_1262	1076	1106	g123:g086:g123	g123_d52_t005:g086_d02_t076:g123_d27_t012	3
Caerostris darwini	MaSp2_A_final_1262	783	813	g059:g123:g086	g059_d07_t006:g123_d51_t001:g086_d02_t076	3
Caerostris darwini	MaSp2_A_final_1262	1437	1467	g059:g123:g086	g059_d07_t006:g123_d51_t001:g086_d02_t076	3
Caerostris darwini	MaSp2_A_final_1262	1217	1247	g123:g123:g086	g123_d43_t215:g123_d51_t001:g086_d02_t076	3
Caerostris darwini	MaSp2_A_final_1262	1248	1278	g123:g123:g086	g123_d43_t215:g123_d51_t001:g086_d02_t076	3
Caerostris darwini	MaSp3_A_final_533.1	190	206	g123:g123	g123_d43_t271:g123_d26_t033	2
Caerostris darwini	MaSp3_A_final_533.1	232	256	g123:g123	g123_d43_t280:g123_d43_t111	2
Caerostris darwini	MaSp3_A_final_533.1	1385	1403	g123:g123	g123_d43_t026:g123_d43_t236	2
Caerostris darwini	MaSp3_A_final_533.1	207	228	g114:g123	g114_d04_t061:g123_d43_t329	2
Caerostris darwini	MaSp3_A_final_533.1	300	313	g114:g123	g114_d04_t019:g123_d26_t032	2
Caerostris darwini	MaSp3_A_final_533.1	1558	1571	g114:g123	g114_d04_t019:g123_d26_t032	2
Caerostris darwini	MaSp3_A_final_533.1	1644	1657	g114:g123	g114_d04_t019:g123_d26_t032	2
Caerostris darwini	MaSp3_A_final_533.1	1788	1801	g114:g123	g114_d04_t019:g123_d26_t032	2
Caerostris darwini	MaSp3_A_final_533.1	1990	2003	g114:g123	g114_d04_t019:g123_d26_t032	2
Caerostris darwini	MaSp3_A_final_533.1	2135	2148	g114:g123	g114_d04_t019:g123_d26_t032	2
Caerostris darwini	MaSp3_A_final_533.1	257	273	g123:g086	g123_d26_t019:g086_d02_t056	2
Caerostris darwini	MaSp3_A_final_533.1	314	330	g123:g086	g123_d43_t162:g086_d02_t010	2
Caerostris darwini	MaSp3_A_final_533.1	1572	1588	g123:g086	g123_d43_t162:g086_d02_t010	2
Caerostris darwini	MaSp3_A_final_533.1	346	362	g123:g086	g123_d43_t199:g086_d02_t056	2
Caerostris darwini	MaSp3_A_final_533.1	461	475	g123:g086	g123_d43_t235:g086_d02_t102	2
Caerostris darwini	MaSp3_A_final_533.1	607	621	g123:g086	g123_d43_t235:g086_d02_t102	2
Caerostris darwini	MaSp3_A_final_533.1	753	767	g123:g086	g123_d43_t235:g086_d02_t102	2
Caerostris darwini	MaSp3_A_final_533.1	899	913	g123:g086	g123_d43_t235:g086_d02_t102	2
Caerostris darwini	MaSp3_A_final_533.1	1045	1059	g123:g086	g123_d43_t235:g086_d02_t102	2
Caerostris darwini	MaSp3_A_final_533.1	1191	1205	g123:g086	g123_d43_t235:g086_d02_t102	2
Caerostris darwini	MaSp3_A_final_533.1	1337	1351	g123:g086	g123_d43_t235:g086_d02_t102	2
Caerostris darwini	MaSp3_A_final_533.1	492	508	g123:g086	g123_d27_t006:g086_d02_t065	2
Caerostris darwini	MaSp3_A_final_533.1	638	654	g123:g086	g123_d27_t006:g086_d02_t052	2
Caerostris darwini	MaSp3_A_final_533.1	784	800	g123:g086	g123_d27_t006:g086_d02_t056	2
Caerostris darwini	MaSp3_A_final_533.1	1368	1384	g123:g086	g123_d27_t006:g086_d02_t056	2
Caerostris darwini	MaSp3_A_final_533.1	841	857	g123:g086	g123_d27_t007:g086_d02_t097	2
Caerostris darwini	MaSp3_A_final_533.1	930	946	g123:g086	g123_d27_t006:g086_d02_t046	2
Caerostris darwini	MaSp3_A_final_533.1	1103	1118	g123:g086	g123_d43_t236:g086_d02_t008	2
Caerostris darwini	MaSp3_A_final_533.1	1628	1643	g123:g086	g123_d43_t236:g086_d02_t008	2
Caerostris darwini	MaSp3_A_final_533.1	1249	1264	g123:g086	g123_d43_t237:g086_d02_t064	2
Caerostris darwini	MaSp3_A_final_533.1	1425	1441	g123:g086	g123_d27_t007:g086_d02_t095	2
Caerostris darwini	MaSp3_A_final_533.1	1658	1674	g123:g086	g123_d27_t007:g086_d02_t095	2
Caerostris darwini	MaSp3_A_final_533.1	1483	1499	g123:g086	g123_d43_t235:g086_d02_t087	2
Caerostris darwini	MaSp3_A_final_533.1	1515	1528	g123:g086	g123_d43_t199:g086_d02_t041	2
Caerostris darwini	MaSp3_A_final_533.1	1542	1557	g123:g086	g123_d43_t121:g086_d02_t008	2
Caerostris darwini	MaSp3_A_final_533.1	1690	1704	g123:g086	g123_d43_t199:g086_d02_t054	2
Caerostris darwini	MaSp3_A_final_533.1	1891	1905	g123:g086	g123_d43_t199:g086_d02_t054	2
Caerostris darwini	MaSp3_A_final_533.1	2036	2050	g123:g086	g123_d43_t199:g086_d02_t054	2
Caerostris darwini	MaSp3_A_final_533.1	1715	1730	g123:g086	g123_d43_t198:g086_d02_t058	2
Caerostris darwini	MaSp3_A_final_533.1	1772	1787	g123:g086	g123_d43_t236:g086_d02_t070	2
Caerostris darwini	MaSp3_A_final_533.1	1802	1818	g123:g086	g123_d27_t007:g086_d02_t008	2
Caerostris darwini	MaSp3_A_final_533.1	1834	1848	g123:g086	g123_d27_t007:g086_d02_t054	2
Caerostris darwini	MaSp3_A_final_533.1	1859	1875	g123:g086	g123_d43_t225:g086_d02_t096	2
Caerostris darwini	MaSp3_A_final_533.1	1947	1963	g123:g086	g123_d43_t199:g086_d02_t055	2
Caerostris darwini	MaSp3_A_final_533.1	1974	1989	g123:g086	g123_d43_t236:g086_d02_t066	2
Caerostris darwini	MaSp3_A_final_533.1	2119	2134	g123:g086	g123_d43_t236:g086_d02_t066	2
Caerostris darwini	MaSp3_A_final_533.1	2004	2020	g123:g086	g123_d27_t007:g086_d02_t096	2
Caerostris darwini	MaSp3_A_final_533.1	2149	2165	g123:g086	g123_d27_t007:g086_d02_t096	2
Caerostris darwini	MaSp3_A_final_533.1	2177	2195	g123:g086	g123_d16_t010:g086_d02_t094	2
Caerostris darwini	MaSp3_A_final_533.1	274	299	g123:g123:g086	g123_d43_t026:g123_d43_t236:g086_d02_t064	3
Caerostris darwini	MaSp3_A_final_533.1	363	388	g123:g123:g086	g123_d43_t026:g123_d43_t236:g086_d02_t064	3
Caerostris darwini	MaSp3_A_final_533.1	509	534	g123:g123:g086	g123_d43_t026:g123_d43_t236:g086_d02_t064	3
Caerostris darwini	MaSp3_A_final_533.1	655	680	g123:g123:g086	g123_d43_t026:g123_d43_t236:g086_d02_t064	3
Caerostris darwini	MaSp3_A_final_533.1	801	826	g123:g123:g086	g123_d43_t026:g123_d43_t236:g086_d02_t064	3
Caerostris darwini	MaSp3_A_final_533.1	947	972	g123:g123:g086	g123_d43_t026:g123_d43_t236:g086_d02_t064	3
Caerostris darwini	MaSp3_A_final_533.1	331	345	g048:g048	g048_d01_t011:g048_d01_t028	2
Caerostris darwini	MaSp3_A_final_533.1	420	434	g048:g048	g048_d01_t011:g048_d01_t028	2
Caerostris darwini	MaSp3_A_final_533.1	566	580	g048:g048	g048_d01_t011:g048_d01_t028	2
Caerostris darwini	MaSp3_A_final_533.1	712	726	g048:g048	g048_d01_t011:g048_d01_t028	2
Caerostris darwini	MaSp3_A_final_533.1	858	872	g048:g048	g048_d01_t011:g048_d01_t028	2
Caerostris darwini	MaSp3_A_final_533.1	1004	1018	g048:g048	g048_d01_t011:g048_d01_t028	2
Caerostris darwini	MaSp3_A_final_533.1	1150	1164	g048:g048	g048_d01_t011:g048_d01_t028	2
Caerostris darwini	MaSp3_A_final_533.1	1296	1310	g048:g048	g048_d01_t011:g048_d01_t028	2
Caerostris darwini	MaSp3_A_final_533.1	1442	1456	g048:g048	g048_d01_t011:g048_d01_t031	2
Caerostris darwini	MaSp3_A_final_533.1	1876	1890	g048:g048	g048_d01_t011:g048_d01_t031	2
Caerostris darwini	MaSp3_A_final_533.1	2021	2035	g048:g048	g048_d01_t011:g048_d01_t031	2
Caerostris darwini	MaSp3_A_final_533.1	1819	1833	g048:g048	g048_d01_t011:g048_d01_t014	2
Caerostris darwini	MaSp3_A_final_533.1	2051	2066	g048:g048	g048_d01_t028:g048_d01_t027	2
Caerostris darwini	MaSp3_A_final_533.1	389	419	g048:g123:g048:g086	g048_d01_t014:g123_d43_t173:g048_d01_t034:g086_d02_t008	4
Caerostris darwini	MaSp3_A_final_533.1	535	565	g048:g123:g048:g086	g048_d01_t014:g123_d43_t173:g048_d01_t034:g086_d02_t008	4
Caerostris darwini	MaSp3_A_final_533.1	681	711	g048:g123:g048:g086	g048_d01_t014:g123_d43_t173:g048_d01_t034:g086_d02_t008	4
Caerostris darwini	MaSp3_A_final_533.1	973	1003	g048:g123:g048:g086	g048_d01_t014:g123_d43_t173:g048_d01_t034:g086_d02_t008	4
Caerostris darwini	MaSp3_A_final_533.1	1119	1149	g048:g123:g048:g086	g048_d01_t014:g123_d43_t173:g048_d01_t034:g086_d02_t008	4
Caerostris darwini	MaSp3_A_final_533.1	1265	1295	g048:g123:g048:g086	g048_d01_t014:g123_d43_t173:g048_d01_t034:g086_d02_t008	4
Caerostris darwini	MaSp3_A_final_533.1	435	460	g123:g086:g048	g123_d43_t199:g086_d02_t054:g048_d01_t018	3
Caerostris darwini	MaSp3_A_final_533.1	581	606	g123:g086:g048	g123_d43_t199:g086_d02_t054:g048_d01_t018	3
Caerostris darwini	MaSp3_A_final_533.1	727	752	g123:g086:g048	g123_d43_t199:g086_d02_t054:g048_d01_t018	3
Caerostris darwini	MaSp3_A_final_533.1	873	898	g123:g086:g048	g123_d43_t199:g086_d02_t054:g048_d01_t018	3
Caerostris darwini	MaSp3_A_final_533.1	1019	1044	g123:g086:g048	g123_d43_t199:g086_d02_t054:g048_d01_t018	3
Caerostris darwini	MaSp3_A_final_533.1	1165	1190	g123:g086:g048	g123_d43_t199:g086_d02_t054:g048_d01_t018	3
Caerostris darwini	MaSp3_A_final_533.1	1311	1336	g123:g086:g048	g123_d43_t199:g086_d02_t054:g048_d01_t018	3
Caerostris darwini	MaSp3_A_final_533.1	1457	1482	g123:g086:g048	g123_d43_t199:g086_d02_t054:g048_d01_t018	3
Caerostris darwini	MaSp3_A_final_533.1	478	491	g123:g048	g123_d43_t260:g048_d01_t028	2
Caerostris darwini	MaSp3_A_final_533.1	624	637	g123:g048	g123_d43_t260:g048_d01_t028	2
Caerostris darwini	MaSp3_A_final_533.1	916	929	g123:g048	g123_d43_t260:g048_d01_t028	2
Caerostris darwini	MaSp3_A_final_533.1	1354	1367	g123:g048	g123_d43_t260:g048_d01_t028	2
Caerostris darwini	MaSp3_A_final_533.1	770	783	g123:g048	g123_d43_t152:g048_d01_t028	2
Caerostris darwini	MaSp3_A_final_533.1	1062	1075	g123:g048	g123_d43_t152:g048_d01_t028	2
Caerostris darwini	MaSp3_A_final_533.1	1208	1221	g123:g048	g123_d43_t233:g048_d01_t028	2
Caerostris darwini	MaSp3_A_final_533.1	1500	1514	g123:g048	g123_d15_t001:g048_d01_t028	2
Caerostris darwini	MaSp3_A_final_533.1	1933	1946	g123:g048	g123_d43_t229:g048_d01_t026	2
Caerostris darwini	MaSp3_A_final_533.1	2078	2091	g123:g048	g123_d43_t229:g048_d01_t026	2
Caerostris darwini	MaSp3_A_final_533.1	827	840	g048:g123	g048_d01_t014:g123_d43_t267	2
Caerostris darwini	MaSp3_A_final_533.1	1675	1689	g048:g123	g048_d01_t011:g123_d43_t322	2
Caerostris darwini	MaSp3_A_final_533.1	1906	1924	g048:g123	g048_d01_t029:g123_d43_t226	2
Caerostris darwini	MaSp3_A_final_533.1	1076	1102	g123:g086:g123	g123_d27_t006:g086_d02_t056:g123_d43_t026	3
Caerostris darwini	MaSp3_A_final_533.1	1222	1248	g123:g086:g123	g123_d27_t006:g086_d02_t056:g123_d43_t026	3
Caerostris darwini	MaSp3_A_final_533.1	1601	1627	g123:g086:g123	g123_d43_t199:g086_d02_t056:g123_d43_t026	3
Caerostris darwini	MaSp3_A_final_533.1	1745	1771	g123:g086:g123	g123_d43_t199:g086_d02_t056:g123_d43_t026	3
Caerostris darwini	MaSp3_A_final_533.1	2092	2118	g123:g086:g123	g123_d43_t199:g086_d02_t056:g123_d43_t026	3
Caerostris darwini	MaSp3_B_final_533.2	206	239	g002:g033:g067	g002_d01_t004:g033_d01_t052:g067_d01_t005	3
Caerostris darwini	MaSp3_B_final_533.2	406	439	g002:g033:g067	g002_d01_t002:g033_d01_t052:g067_d01_t001	3
Caerostris darwini	MaSp3_B_final_533.2	504	537	g002:g033:g067	g002_d01_t003:g033_d01_t052:g067_d01_t002	3
Caerostris darwini	MaSp3_B_final_533.2	702	735	g002:g033:g067	g002_d01_t001:g033_d01_t048:g067_d01_t003	3
Caerostris darwini	MaSp3_B_final_533.2	802	835	g002:g033:g067	g002_d01_t005:g033_d01_t053:g067_d01_t004	3
Caerostris darwini	MaSp3_B_final_533.2	265	291	g114:g114	g114_d05_t002:g114_d04_t035	2
Caerostris darwini	MaSp3_B_final_533.2	761	787	g114:g114	g114_d05_t001:g114_d04_t077	2
Caerostris darwini	MaSp3_B_final_533.2	1506	1528	g114:g114	g114_d04_t028:g114_d03_t002	2
Caerostris darwini	MaSp3_B_final_533.2	1595	1616	g114:g114	g114_d04_t035:g114_d04_t012	2
Caerostris darwini	MaSp3_B_final_533.2	307	339	g121:g008	g121_d01_t001:g008_d01_t001	2
Caerostris darwini	MaSp3_B_final_533.2	600	636	g121:g008	g121_d01_t002:g008_d01_t002	2
Caerostris darwini	MaSp3_B_final_533.2	363	389	g114:g066	g114_d05_t004:g066_d01_t002	2
Caerostris darwini	MaSp3_B_final_533.2	461	487	g114:g066	g114_d05_t003:g066_d01_t003	2
Caerostris darwini	MaSp3_B_final_533.2	659	685	g114:g066	g114_d05_t005:g066_d01_t001	2
Caerostris darwini	MaSp3_B_final_533.2	545	565	g114:g123	g114_d04_t010:g123_d35_t001	2
Caerostris darwini	MaSp3_B_final_533.2	686	699	g114:g123	g114_d04_t011:g123_d08_t002	2
Caerostris darwini	MaSp3_B_final_533.2	858	892	g114:g123	g114_d05_t004:g123_d43_t267	2
Caerostris darwini	MaSp3_B_final_533.2	993	1082	g126:g070:g010:g124	g126_d01_t002:g070_d01_t001:g010_d01_t002:g124_d01_t001	4
Caerostris darwini	MaSp3_B_final_533.2	1302	1391	g126:g070:g010:g124	g126_d01_t001:g070_d01_t002:g010_d01_t001:g124_d01_t002	4
Caerostris darwini	MaSp3_B_final_533.2	1642	1663	g086:g140	g086_d02_t099:g140_d01_t005	2
Caerostris darwini	MaSp3_B_final_533.2	1794	1815	g086:g140	g086_d02_t045:g140_d01_t036	2
Caerostris darwini	MaSp4_A_final_3210.2	176	191	g044:g087	g044_d01_t003:g087_d01_t014	2
Caerostris darwini	MaSp4_A_final_3210.2	757	772	g044:g087	g044_d01_t003:g087_d01_t014	2
Caerostris darwini	MaSp4_A_final_3210.2	1856	1871	g044:g087	g044_d01_t003:g087_d01_t014	2
Caerostris darwini	MaSp4_A_final_3210.2	371	386	g044:g087	g044_d01_t003:g087_d01_t005	2
Caerostris darwini	MaSp4_A_final_3210.2	564	579	g044:g087	g044_d01_t005:g087_d01_t019	2
Caerostris darwini	MaSp4_A_final_3210.2	197	217	g038:g038	g038_d01_t025:g038_d01_t008	2
Caerostris darwini	MaSp4_A_final_3210.2	218	237	g038:g038	g038_d01_t010:g038_d01_t014	2
Caerostris darwini	MaSp4_A_final_3210.2	348	367	g038:g038	g038_d01_t010:g038_d01_t014	2
Caerostris darwini	MaSp4_A_final_3210.2	413	432	g038:g038	g038_d01_t010:g038_d01_t014	2
Caerostris darwini	MaSp4_A_final_3210.2	734	753	g038:g038	g038_d01_t010:g038_d01_t014	2
Caerostris darwini	MaSp4_A_final_3210.2	1833	1852	g038:g038	g038_d01_t010:g038_d01_t014	2
Caerostris darwini	MaSp4_A_final_3210.2	275	292	g038:g038	g038_d01_t020:g038_d01_t008	2
Caerostris darwini	MaSp4_A_final_3210.2	387	402	g038:g038	g038_d01_t012:g038_d01_t012	2
Caerostris darwini	MaSp4_A_final_3210.2	470	482	g038:g038	g038_d01_t020:g038_d01_t006	2
Caerostris darwini	MaSp4_A_final_3210.2	483	503	g038:g038	g038_d01_t020:g038_d01_t014	2
Caerostris darwini	MaSp4_A_final_3210.2	1002	1019	g038:g038	g038_d01_t020:g038_d01_t014	2
Caerostris darwini	MaSp4_A_final_3210.2	585	605	g038:g038	g038_d01_t025:g038_d01_t010	2
Caerostris darwini	MaSp4_A_final_3210.2	606	621	g038:g038	g038_d01_t020:g038_d01_t012	2
Caerostris darwini	MaSp4_A_final_3210.2	679	696	g038:g038	g038_d01_t012:g038_d01_t014	2
Caerostris darwini	MaSp4_A_final_3210.2	1067	1084	g038:g038	g038_d01_t012:g038_d01_t014	2
Caerostris darwini	MaSp4_A_final_3210.2	1131	1148	g038:g038	g038_d01_t012:g038_d01_t014	2
Caerostris darwini	MaSp4_A_final_3210.2	1196	1213	g038:g038	g038_d01_t012:g038_d01_t014	2
Caerostris darwini	MaSp4_A_final_3210.2	1390	1407	g038:g038	g038_d01_t012:g038_d01_t014	2
Caerostris darwini	MaSp4_A_final_3210.2	1454	1471	g038:g038	g038_d01_t012:g038_d01_t014	2
Caerostris darwini	MaSp4_A_final_3210.2	1583	1600	g038:g038	g038_d01_t012:g038_d01_t014	2
Caerostris darwini	MaSp4_A_final_3210.2	1648	1665	g038:g038	g038_d01_t012:g038_d01_t014	2
Caerostris darwini	MaSp4_A_final_3210.2	1778	1795	g038:g038	g038_d01_t012:g038_d01_t014	2
Caerostris darwini	MaSp4_A_final_3210.2	778	793	g038:g038	g038_d01_t025:g038_d01_t032	2
Caerostris darwini	MaSp4_A_final_3210.2	794	808	g038:g038	g038_d01_t010:g038_d01_t006	2
Caerostris darwini	MaSp4_A_final_3210.2	921	938	g038:g038	g038_d01_t020:g038_d01_t027	2
Caerostris darwini	MaSp4_A_final_3210.2	987	1001	g038:g038	g038_d01_t038:g038_d01_t020	2
Caerostris darwini	MaSp4_A_final_3210.2	1111	1130	g038:g038	g038_d01_t010:g038_d01_t010	2
Caerostris darwini	MaSp4_A_final_3210.2	1674	1689	g038:g038	g038_d01_t034:g038_d01_t025	2
Caerostris darwini	MaSp4_A_final_3210.2	1877	1897	g038:g038	g038_d01_t025:g038_d01_t011	2
Caerostris darwini	MaSp4_A_final_3210.2	248	266	g087:g038	g087_d01_t019:g038_d01_t014	2
Caerostris darwini	MaSp4_A_final_3210.2	313	331	g087:g038	g087_d01_t020:g038_d01_t014	2
Caerostris darwini	MaSp4_A_final_3210.2	443	461	g087:g038	g087_d01_t009:g038_d01_t014	2
Caerostris darwini	MaSp4_A_final_3210.2	506	524	g087:g038	g087_d01_t014:g038_d01_t014	2
Caerostris darwini	MaSp4_A_final_3210.2	634	652	g087:g038	g087_d01_t014:g038_d01_t014	2
Caerostris darwini	MaSp4_A_final_3210.2	699	717	g087:g038	g087_d01_t014:g038_d01_t014	2
Caerostris darwini	MaSp4_A_final_3210.2	829	847	g087:g038	g087_d01_t014:g038_d01_t014	2
Caerostris darwini	MaSp4_A_final_3210.2	894	912	g087:g038	g087_d01_t014:g038_d01_t014	2
Caerostris darwini	MaSp4_A_final_3210.2	1022	1040	g087:g038	g087_d01_t014:g038_d01_t014	2
Caerostris darwini	MaSp4_A_final_3210.2	1151	1169	g087:g038	g087_d01_t014:g038_d01_t014	2
Caerostris darwini	MaSp4_A_final_3210.2	1216	1234	g087:g038	g087_d01_t014:g038_d01_t014	2
Caerostris darwini	MaSp4_A_final_3210.2	1345	1363	g087:g038	g087_d01_t014:g038_d01_t014	2
Caerostris darwini	MaSp4_A_final_3210.2	1474	1492	g087:g038	g087_d01_t014:g038_d01_t014	2
Caerostris darwini	MaSp4_A_final_3210.2	1733	1751	g087:g038	g087_d01_t014:g038_d01_t014	2
Caerostris darwini	MaSp4_A_final_3210.2	1798	1816	g087:g038	g087_d01_t014:g038_d01_t014	2
Caerostris darwini	MaSp4_A_final_3210.2	1928	1946	g087:g038	g087_d01_t014:g038_d01_t014	2
Caerostris darwini	MaSp4_A_final_3210.2	959	977	g087:g038	g087_d01_t008:g038_d01_t014	2
Caerostris darwini	MaSp4_A_final_3210.2	1087	1102	g087:g038	g087_d01_t013:g038_d01_t012	2
Caerostris darwini	MaSp4_A_final_3210.2	1281	1298	g087:g038	g087_d01_t013:g038_d01_t014	2
Caerostris darwini	MaSp4_A_final_3210.2	1410	1427	g087:g038	g087_d01_t013:g038_d01_t014	2
Caerostris darwini	MaSp4_A_final_3210.2	1539	1556	g087:g038	g087_d01_t013:g038_d01_t014	2
Caerostris darwini	MaSp4_A_final_3210.2	1603	1621	g087:g038	g087_d01_t001:g038_d01_t014	2
Caerostris darwini	MaSp4_A_final_3210.2	293	312	g038:g044	g038_d01_t014:g044_d01_t003	2
Caerostris darwini	MaSp4_A_final_3210.2	939	958	g038:g044	g038_d01_t014:g044_d01_t008	2
Caerostris darwini	MaSp4_A_final_3210.2	333	347	g001:g038	g001_d01_t072:g038_d01_t020	2
Caerostris darwini	MaSp4_A_final_3210.2	719	733	g001:g038	g001_d01_t072:g038_d01_t020	2
Caerostris darwini	MaSp4_A_final_3210.2	849	863	g001:g038	g001_d01_t072:g038_d01_t020	2
Caerostris darwini	MaSp4_A_final_3210.2	1236	1250	g001:g038	g001_d01_t072:g038_d01_t020	2
Caerostris darwini	MaSp4_A_final_3210.2	1300	1314	g001:g038	g001_d01_t072:g038_d01_t020	2
Caerostris darwini	MaSp4_A_final_3210.2	1494	1508	g001:g038	g001_d01_t072:g038_d01_t020	2
Caerostris darwini	MaSp4_A_final_3210.2	1818	1832	g001:g038	g001_d01_t072:g038_d01_t020	2
Caerostris darwini	MaSp4_A_final_3210.2	526	550	g001:g038:g038	g001_d01_t072:g038_d01_t020:g038_d01_t010	3
Caerostris darwini	MaSp4_A_final_3210.2	654	678	g001:g038:g038	g001_d01_t072:g038_d01_t020:g038_d01_t010	3
Caerostris darwini	MaSp4_A_final_3210.2	1042	1066	g001:g038:g038	g001_d01_t072:g038_d01_t020:g038_d01_t010	3
Caerostris darwini	MaSp4_A_final_3210.2	1171	1195	g001:g038:g038	g001_d01_t072:g038_d01_t020:g038_d01_t010	3
Caerostris darwini	MaSp4_A_final_3210.2	1365	1389	g001:g038:g038	g001_d01_t072:g038_d01_t020:g038_d01_t010	3
Caerostris darwini	MaSp4_A_final_3210.2	1429	1453	g001:g038:g038	g001_d01_t072:g038_d01_t020:g038_d01_t010	3
Caerostris darwini	MaSp4_A_final_3210.2	1558	1582	g001:g038:g038	g001_d01_t072:g038_d01_t020:g038_d01_t010	3
Caerostris darwini	MaSp4_A_final_3210.2	1623	1647	g001:g038:g038	g001_d01_t072:g038_d01_t020:g038_d01_t010	3
Caerostris darwini	MaSp4_A_final_3210.2	1753	1777	g001:g038:g038	g001_d01_t072:g038_d01_t020:g038_d01_t010	3
Caerostris darwini	MaSp4_A_final_3210.2	864	893	g038:g038:g044	g038_d01_t010:g038_d01_t014:g044_d01_t003	3
Caerostris darwini	MaSp4_A_final_3210.2	1251	1280	g038:g038:g044	g038_d01_t010:g038_d01_t014:g044_d01_t003	3
Caerostris darwini	MaSp4_A_final_3210.2	1315	1344	g038:g038:g044	g038_d01_t010:g038_d01_t014:g044_d01_t003	3
Caerostris darwini	MaSp4_A_final_3210.2	1509	1538	g038:g038:g044	g038_d01_t010:g038_d01_t014:g044_d01_t003	3
Caerostris darwini	MaSp4_A_final_3210.2	1703	1732	g038:g038:g044	g038_d01_t010:g038_d01_t014:g044_d01_t003	3
Caerostris darwini	MaSp4_A_final_3210.2	1898	1927	g038:g038:g044	g038_d01_t010:g038_d01_t014:g044_d01_t003	3
Caerostris darwini	MaSp4_B_final_3210.3	167	179	g038:g038	g038_d01_t006:g038_d01_t025	2
Caerostris darwini	MaSp4_B_final_3210.3	687	699	g038:g038	g038_d01_t006:g038_d01_t025	2
Caerostris darwini	MaSp4_B_final_3210.3	995	1007	g038:g038	g038_d01_t006:g038_d01_t025	2
Caerostris darwini	MaSp4_B_final_3210.3	1081	1093	g038:g038	g038_d01_t006:g038_d01_t025	2
Caerostris darwini	MaSp4_B_final_3210.3	1113	1125	g038:g038	g038_d01_t006:g038_d01_t025	2
Caerostris darwini	MaSp4_B_final_3210.3	1443	1455	g038:g038	g038_d01_t006:g038_d01_t025	2
Caerostris darwini	MaSp4_B_final_3210.3	2165	2177	g038:g038	g038_d01_t006:g038_d01_t025	2
Caerostris darwini	MaSp4_B_final_3210.3	211	228	g038:g038	g038_d01_t020:g038_d01_t010	2
Caerostris darwini	MaSp4_B_final_3210.3	276	293	g038:g038	g038_d01_t001:g038_d01_t016	2
Caerostris darwini	MaSp4_B_final_3210.3	323	340	g038:g038	g038_d01_t012:g038_d01_t004	2
Caerostris darwini	MaSp4_B_final_3210.3	341	358	g038:g038	g038_d01_t010:g038_d01_t012	2
Caerostris darwini	MaSp4_B_final_3210.3	1008	1025	g038:g038	g038_d01_t010:g038_d01_t012	2
Caerostris darwini	MaSp4_B_final_3210.3	443	456	g038:g038	g038_d01_t047:g038_d01_t031	2
Caerostris darwini	MaSp4_B_final_3210.3	499	514	g038:g038	g038_d01_t012:g038_d01_t012	2
Caerostris darwini	MaSp4_B_final_3210.3	1690	1705	g038:g038	g038_d01_t012:g038_d01_t012	2
Caerostris darwini	MaSp4_B_final_3210.3	2039	2054	g038:g038	g038_d01_t012:g038_d01_t012	2
Caerostris darwini	MaSp4_B_final_3210.3	515	534	g038:g038	g038_d01_t016:g038_d01_t014	2
Caerostris darwini	MaSp4_B_final_3210.3	535	551	g038:g038	g038_d01_t021:g038_d02_t008	2
Caerostris darwini	MaSp4_B_final_3210.3	595	612	g038:g038	g038_d01_t012:g038_d01_t014	2
Caerostris darwini	MaSp4_B_final_3210.3	840	857	g038:g038	g038_d01_t012:g038_d01_t014	2
Caerostris darwini	MaSp4_B_final_3210.3	903	920	g038:g038	g038_d01_t012:g038_d01_t014	2
Caerostris darwini	MaSp4_B_final_3210.3	1026	1043	g038:g038	g038_d01_t012:g038_d01_t014	2
Caerostris darwini	MaSp4_B_final_3210.3	1333	1350	g038:g038	g038_d01_t012:g038_d01_t014	2
Caerostris darwini	MaSp4_B_final_3210.3	1635	1652	g038:g038	g038_d01_t012:g038_d01_t014	2
Caerostris darwini	MaSp4_B_final_3210.3	1761	1778	g038:g038	g038_d01_t012:g038_d01_t014	2
Caerostris darwini	MaSp4_B_final_3210.3	1824	1841	g038:g038	g038_d01_t012:g038_d01_t014	2
Caerostris darwini	MaSp4_B_final_3210.3	1887	1904	g038:g038	g038_d01_t012:g038_d01_t014	2
Caerostris darwini	MaSp4_B_final_3210.3	2136	2153	g038:g038	g038_d01_t012:g038_d01_t014	2
Caerostris darwini	MaSp4_B_final_3210.3	2449	2466	g038:g038	g038_d01_t012:g038_d01_t014	2
Caerostris darwini	MaSp4_B_final_3210.3	713	728	g038:g038	g038_d01_t002:g038_d01_t040	2
Caerostris darwini	MaSp4_B_final_3210.3	759	778	g038:g038	g038_d01_t010:g038_d01_t014	2
Caerostris darwini	MaSp4_B_final_3210.3	782	796	g038:g038	g038_d01_t045:g038_d02_t005	2
Caerostris darwini	MaSp4_B_final_3210.3	1126	1143	g038:g038	g038_d01_t032:g038_d01_t008	2
Caerostris darwini	MaSp4_B_final_3210.3	1144	1159	g038:g038	g038_d01_t037:g038_d01_t044	2
Caerostris darwini	MaSp4_B_final_3210.3	1194	1209	g038:g038	g038_d01_t020:g038_d01_t012	2
Caerostris darwini	MaSp4_B_final_3210.3	1871	1886	g038:g038	g038_d01_t020:g038_d01_t012	2
Caerostris darwini	MaSp4_B_final_3210.3	2433	2448	g038:g038	g038_d01_t020:g038_d01_t012	2
Caerostris darwini	MaSp4_B_final_3210.3	1239	1256	g038:g038	g038_d01_t012:g038_d01_t050	2
Caerostris darwini	MaSp4_B_final_3210.3	1979	1996	g038:g038	g038_d01_t012:g038_d01_t050	2
Caerostris darwini	MaSp4_B_final_3210.3	1257	1274	g038:g038	g038_d01_t004:g038_d01_t025	2
Caerostris darwini	MaSp4_B_final_3210.3	1380	1392	g038:g038	g038_d01_t020:g038_d01_t006	2
Caerostris darwini	MaSp4_B_final_3210.3	1393	1408	g038:g038	g038_d01_t033:g038_d02_t004	2
Caerostris darwini	MaSp4_B_final_3210.3	1425	1442	g038:g038	g038_d01_t012:g038_d01_t016	2
Caerostris darwini	MaSp4_B_final_3210.3	1543	1560	g038:g038	g038_d01_t012:g038_d01_t010	2
Caerostris darwini	MaSp4_B_final_3210.3	1808	1823	g038:g038	g038_d01_t045:g038_d01_t012	2
Caerostris darwini	MaSp4_B_final_3210.3	1997	2019	g038:g038	g038_d01_t010:g038_d01_t013	2
Caerostris darwini	MaSp4_B_final_3210.3	2055	2074	g038:g038	g038_d01_t016:g038_d01_t010	2
Caerostris darwini	MaSp4_B_final_3210.3	2075	2095	g038:g038	g038_d01_t025:g038_d01_t014	2
Caerostris darwini	MaSp4_B_final_3210.3	2178	2195	g038:g038	g038_d01_t049:g038_d01_t008	2
Caerostris darwini	MaSp4_B_final_3210.3	2196	2211	g038:g038	g038_d01_t025:g038_d01_t044	2
Caerostris darwini	MaSp4_B_final_3210.3	2228	2248	g038:g038	g038_d01_t014:g038_d01_t049	2
Caerostris darwini	MaSp4_B_final_3210.3	2352	2364	g038:g038	g038_d01_t006:g038_d02_t001	2
Caerostris darwini	MaSp4_B_final_3210.3	2373	2390	g038:g038	g038_d01_t008:g038_d01_t025	2
Caerostris darwini	MaSp4_B_final_3210.3	2391	2405	g038:g038	g038_d01_t044:g038_d02_t005	2
Caerostris darwini	MaSp4_B_final_3210.3	2541	2561	g038:g038	g038_d01_t014:g038_d01_t032	2
Caerostris darwini	MaSp4_B_final_3210.3	2562	2579	g038:g038	g038_d01_t018:g038_d01_t025	2
Caerostris darwini	MaSp4_B_final_3210.3	2580	2594	g038:g038	g038_d01_t040:g038_d02_t003	2
Caerostris darwini	MaSp4_B_final_3210.3	2685	2702	g038:g038	g038_d01_t025:g038_d01_t010	2
Caerostris darwini	MaSp4_B_final_3210.3	184	202	g087:g038	g087_d01_t018:g038_d01_t014	2
Caerostris darwini	MaSp4_B_final_3210.3	552	570	g087:g038	g087_d01_t020:g038_d01_t014	2
Caerostris darwini	MaSp4_B_final_3210.3	615	633	g087:g038	g087_d01_t020:g038_d01_t014	2
Caerostris darwini	MaSp4_B_final_3210.3	860	878	g087:g038	g087_d01_t020:g038_d01_t014	2
Caerostris darwini	MaSp4_B_final_3210.3	1290	1308	g087:g038	g087_d01_t020:g038_d01_t014	2
Caerostris darwini	MaSp4_B_final_3210.3	1592	1610	g087:g038	g087_d01_t020:g038_d01_t014	2
Caerostris darwini	MaSp4_B_final_3210.3	736	755	g087:g038	g087_d01_t010:g038_d01_t025	2
Caerostris darwini	MaSp4_B_final_3210.3	797	815	g087:g038	g087_d01_t008:g038_d01_t014	2
Caerostris darwini	MaSp4_B_final_3210.3	923	941	g087:g038	g087_d01_t015:g038_d01_t014	2
Caerostris darwini	MaSp4_B_final_3210.3	1046	1064	g087:g038	g087_d01_t015:g038_d01_t014	2
Caerostris darwini	MaSp4_B_final_3210.3	1353	1371	g087:g038	g087_d01_t015:g038_d01_t014	2
Caerostris darwini	MaSp4_B_final_3210.3	1471	1489	g087:g038	g087_d01_t015:g038_d01_t014	2
Caerostris darwini	MaSp4_B_final_3210.3	1655	1673	g087:g038	g087_d01_t015:g038_d01_t014	2
Caerostris darwini	MaSp4_B_final_3210.3	1718	1736	g087:g038	g087_d01_t015:g038_d01_t014	2
Caerostris darwini	MaSp4_B_final_3210.3	1907	1925	g087:g038	g087_d01_t015:g038_d01_t014	2
Caerostris darwini	MaSp4_B_final_3210.3	2280	2298	g087:g038	g087_d01_t015:g038_d01_t014	2
Caerostris darwini	MaSp4_B_final_3210.3	1167	1180	g087:g038	g087_d01_t008:g038_d01_t005	2
Caerostris darwini	MaSp4_B_final_3210.3	1781	1799	g087:g038	g087_d01_t012:g038_d01_t014	2
Caerostris darwini	MaSp4_B_final_3210.3	1844	1857	g087:g038	g087_d01_t008:g038_d01_t006	2
Caerostris darwini	MaSp4_B_final_3210.3	2406	2419	g087:g038	g087_d01_t008:g038_d01_t006	2
Caerostris darwini	MaSp4_B_final_3210.3	2469	2487	g087:g038	g087_d01_t017:g038_d01_t014	2
Caerostris darwini	MaSp4_B_final_3210.3	2595	2613	g087:g038	g087_d01_t011:g038_d01_t014	2
Caerostris darwini	MaSp4_B_final_3210.3	2658	2676	g087:g038	g087_d01_t006:g038_d01_t014	2
Caerostris darwini	MaSp4_B_final_3210.3	232	252	g038:g087	g038_d01_t014:g087_d01_t016	2
Caerostris darwini	MaSp4_B_final_3210.3	297	317	g038:g087	g038_d01_t014:g087_d01_t020	2
Caerostris darwini	MaSp4_B_final_3210.3	359	379	g038:g087	g038_d01_t014:g087_d01_t007	2
Caerostris darwini	MaSp4_B_final_3210.3	478	498	g038:g087	g038_d01_t014:g087_d01_t008	2
Caerostris darwini	MaSp4_B_final_3210.3	1097	1112	g038:g087	g038_d02_t005:g087_d01_t012	2
Caerostris darwini	MaSp4_B_final_3210.3	2212	2227	g038:g087	g038_d02_t006:g087_d01_t008	2
Caerostris darwini	MaSp4_B_final_3210.3	261	275	g038:g001	g038_d01_t014:g001_d01_t044	2
Caerostris darwini	MaSp4_B_final_3210.3	700	712	g038:g001	g038_d01_t032:g001_d01_t101	2
Caerostris darwini	MaSp4_B_final_3210.3	385	408	g038:g038:g038	g038_d01_t025:g038_d01_t032:g038_d01_t012	3
Caerostris darwini	MaSp4_B_final_3210.3	2112	2135	g038:g038:g038	g038_d01_t025:g038_d01_t032:g038_d01_t012	3
Caerostris darwini	MaSp4_B_final_3210.3	1561	1589	g038:g038:g038	g038_d01_t020:g038_d01_t025:g038_d01_t014	3
Caerostris darwini	MaSp4_B_final_3210.3	2249	2277	g038:g038:g038	g038_d01_t020:g038_d01_t025:g038_d01_t014	3
Caerostris darwini	MaSp4_B_final_3210.3	409	437	g038:g038:g087	g038_d01_t012:g038_d01_t014:g087_d01_t015	3
Caerostris darwini	MaSp4_B_final_3210.3	2512	2540	g038:g038:g087	g038_d01_t012:g038_d01_t014:g087_d01_t015	3
Caerostris darwini	MaSp4_B_final_3210.3	658	686	g038:g038:g087	g038_d01_t012:g038_d01_t014:g087_d01_t020	3
Caerostris darwini	MaSp4_B_final_3210.3	966	994	g038:g038:g087	g038_d01_t012:g038_d01_t014:g087_d01_t020	3
Caerostris darwini	MaSp4_B_final_3210.3	1210	1238	g038:g038:g087	g038_d01_t012:g038_d01_t014:g087_d01_t020	3
Caerostris darwini	MaSp4_B_final_3210.3	1514	1542	g038:g038:g087	g038_d01_t012:g038_d01_t014:g087_d01_t020	3
Caerostris darwini	MaSp4_B_final_3210.3	1950	1978	g038:g038:g087	g038_d01_t012:g038_d01_t014:g087_d01_t020	3
Caerostris darwini	MaSp4_B_final_3210.3	2323	2351	g038:g038:g087	g038_d01_t012:g038_d01_t014:g087_d01_t020	3
Caerostris darwini	MaSp4_B_final_3210.3	467	476	g040:g001	g040_d02_t002:g001_d01_t044	2
Caerostris darwini	MaSp4_B_final_3210.3	1181	1193	g040:g001	g040_d02_t002:g001_d01_t072	2
Caerostris darwini	MaSp4_B_final_3210.3	572	594	g001:g038:g038	g001_d01_t072:g038_d01_t020:g038_d01_t012	3
Caerostris darwini	MaSp4_B_final_3210.3	635	657	g001:g038:g038	g001_d01_t072:g038_d01_t020:g038_d01_t012	3
Caerostris darwini	MaSp4_B_final_3210.3	817	839	g001:g038:g038	g001_d01_t072:g038_d01_t020:g038_d01_t012	3
Caerostris darwini	MaSp4_B_final_3210.3	880	902	g001:g038:g038	g001_d01_t072:g038_d01_t020:g038_d01_t012	3
Caerostris darwini	MaSp4_B_final_3210.3	943	965	g001:g038:g038	g001_d01_t072:g038_d01_t020:g038_d01_t012	3
Caerostris darwini	MaSp4_B_final_3210.3	1310	1332	g001:g038:g038	g001_d01_t072:g038_d01_t020:g038_d01_t012	3
Caerostris darwini	MaSp4_B_final_3210.3	1491	1513	g001:g038:g038	g001_d01_t072:g038_d01_t020:g038_d01_t012	3
Caerostris darwini	MaSp4_B_final_3210.3	1612	1634	g001:g038:g038	g001_d01_t072:g038_d01_t020:g038_d01_t012	3
Caerostris darwini	MaSp4_B_final_3210.3	1738	1760	g001:g038:g038	g001_d01_t072:g038_d01_t020:g038_d01_t012	3
Caerostris darwini	MaSp4_B_final_3210.3	1927	1949	g001:g038:g038	g001_d01_t072:g038_d01_t020:g038_d01_t012	3
Caerostris darwini	MaSp4_B_final_3210.3	2300	2322	g001:g038:g038	g001_d01_t072:g038_d01_t020:g038_d01_t012	3
Caerostris darwini	MaSp4_B_final_3210.3	2489	2511	g001:g038:g038	g001_d01_t072:g038_d01_t020:g038_d01_t012	3
Caerostris darwini	MaSp4_B_final_3210.3	2615	2637	g001:g038:g038	g001_d01_t072:g038_d01_t020:g038_d01_t012	3
Caerostris darwini	MaSp4_B_final_3210.3	1066	1080	g001:g038	g001_d01_t072:g038_d01_t020	2
Caerostris darwini	MaSp4_B_final_3210.3	1675	1689	g001:g038	g001_d01_t072:g038_d01_t020	2
Caerostris darwini	MaSp4_B_final_3210.3	1409	1424	g044:g087	g044_d01_t003:g087_d01_t020	2
Caerostris darwini	MaSp4_B_final_3210.3	2023	2038	g044:g087	g044_d01_t001:g087_d01_t020	2
Caerostris darwini	MaSp4_B_final_3210.3	1456	1470	g038:g044	g038_d01_t044:g044_d02_t001	2
Caerostris darwini	MaSp4_B_final_3210.3	2703	2717	g038:g044	g038_d01_t046:g044_d01_t004	2
Caerostris darwini	MiSp_264638_incomplete	123	139	g026:g123:g026	g026_d01_t010:g123_d35_t018:g026_d01_t010	3
Caerostris darwini	MiSp_264638_incomplete	166	185	g123:g123	g123_d07_t003:g123_d35_t004	2
Caerostris darwini	MiSp_264638_incomplete	187	201	g123:g123	g123_d13_t016:g123_d36_t001	2
Caerostris darwini	MiSp_264638_incomplete	220	243	g123:g123	g123_d35_t012:g123_d43_t313	2
Caerostris darwini	MiSp_264638_incomplete	259	280	g123:g123	g123_d43_t292:g123_d13_t026	2
Caerostris darwini	MiSp_264638_incomplete	281	303	g123:g123	g123_d35_t013:g123_d43_t292	2
Caerostris darwini	MiSp_264638_incomplete	368	390	g123:g123	g123_d35_t013:g123_d43_t292	2
Caerostris darwini	MiSp_264638_incomplete	304	338	g123:g123	g123_d13_t032:g123_d13_t012	2
Caerostris darwini	MiSp_3639_incomplete	40	59	g123:g123	g123_d43_t104:g123_d16_t015	2
Caerostris darwini	MiSp_3639_incomplete	123	155	g123:g123	g123_d18_t001:g123_d11_t008	2
Caerostris darwini	MiSp_3639_incomplete	1300	1319	g123:g123	g123_d30_t016:g123_d18_t003	2
Caerostris darwini	MiSp_3639_incomplete	1597	1618	g123:g123	g123_d23_t001:g123_d18_t003	2
Caerostris darwini	MiSp_3639_incomplete	156	176	g088:g123	g088_d01_t001:g123_d11_t005	2
Caerostris darwini	MiSp_3639_incomplete	206	232	g088:g123	g088_d01_t036:g123_d43_t243	2
Caerostris darwini	MiSp_3639_incomplete	233	256	g088:g123	g088_d01_t036:g123_d35_t019	2
Caerostris darwini	MiSp_3639_incomplete	307	332	g088:g123	g088_d01_t070:g123_d16_t002	2
Caerostris darwini	MiSp_3639_incomplete	360	390	g088:g123	g088_d01_t017:g123_d13_t033	2
Caerostris darwini	MiSp_3639_incomplete	391	412	g088:g123	g088_d01_t055:g123_d16_t002	2
Caerostris darwini	MiSp_3639_incomplete	440	468	g088:g123	g088_d01_t072:g123_d18_t001	2
Caerostris darwini	MiSp_3639_incomplete	469	494	g088:g123	g088_d01_t037:g123_d16_t015	2
Caerostris darwini	MiSp_3639_incomplete	519	546	g088:g123	g088_d01_t021:g123_d18_t003	2
Caerostris darwini	MiSp_3639_incomplete	547	576	g088:g123	g088_d01_t089:g123_d43_t052	2
Caerostris darwini	MiSp_3639_incomplete	1429	1454	g088:g123	g088_d01_t089:g123_d43_t052	2
Caerostris darwini	MiSp_3639_incomplete	577	604	g088:g123	g088_d01_t036:g123_d16_t015	2
Caerostris darwini	MiSp_3639_incomplete	631	659	g088:g123	g088_d01_t077:g123_d18_t003	2
Caerostris darwini	MiSp_3639_incomplete	660	686	g088:g123	g088_d01_t089:g123_d16_t002	2
Caerostris darwini	MiSp_3639_incomplete	1145	1173	g088:g123	g088_d01_t089:g123_d16_t002	2
Caerostris darwini	MiSp_3639_incomplete	1537	1565	g088:g123	g088_d01_t089:g123_d16_t002	2
Caerostris darwini	MiSp_3639_incomplete	1774	1800	g088:g123	g088_d01_t089:g123_d16_t002	2
Caerostris darwini	MiSp_3639_incomplete	760	789	g088:g123	g088_d01_t077:g123_d18_t002	2
Caerostris darwini	MiSp_3639_incomplete	790	815	g088:g123	g088_d01_t004:g123_d16_t015	2
Caerostris darwini	MiSp_3639_incomplete	841	869	g088:g123	g088_d01_t022:g123_d18_t001	2
Caerostris darwini	MiSp_3639_incomplete	870	897	g088:g123	g088_d01_t049:g123_d16_t002	2
Caerostris darwini	MiSp_3639_incomplete	925	953	g088:g123	g088_d01_t016:g123_d18_t001	2
Caerostris darwini	MiSp_3639_incomplete	954	977	g088:g123	g088_d01_t038:g123_d43_t050	2
Caerostris darwini	MiSp_3639_incomplete	1265	1288	g088:g123	g088_d01_t038:g123_d43_t050	2
Caerostris darwini	MiSp_3639_incomplete	1038	1063	g088:g123	g088_d01_t025:g123_d16_t002	2
Caerostris darwini	MiSp_3639_incomplete	1097	1113	g088:g123	g088_d01_t002:g123_d16_t008	2
Caerostris darwini	MiSp_3639_incomplete	1118	1143	g088:g123	g088_d01_t089:g123_d43_t051	2
Caerostris darwini	MiSp_3639_incomplete	1203	1222	g088:g123	g088_d01_t007:g123_d16_t008	2
Caerostris darwini	MiSp_3639_incomplete	1320	1346	g088:g123	g088_d01_t078:g123_d43_t238	2
Caerostris darwini	MiSp_3639_incomplete	1406	1428	g088:g123	g088_d01_t002:g123_d18_t003	2
Caerostris darwini	MiSp_3639_incomplete	1455	1482	g088:g123	g088_d01_t038:g123_d16_t002	2
Caerostris darwini	MiSp_3639_incomplete	1643	1673	g088:g123	g088_d01_t058:g123_d16_t015	2
Caerostris darwini	MiSp_3639_incomplete	1881	1911	g088:g123	g088_d01_t058:g123_d16_t015	2
Caerostris darwini	MiSp_3639_incomplete	1697	1719	g088:g123	g088_d01_t077:g123_d16_t008	2
Caerostris darwini	MiSp_3639_incomplete	2038	2060	g088:g123	g088_d01_t077:g123_d16_t008	2
Caerostris darwini	MiSp_3639_incomplete	1825	1846	g088:g123	g088_d01_t089:g123_d43_t267	2
Caerostris darwini	MiSp_3639_incomplete	1933	1959	g088:g123	g088_d01_t007:g123_d18_t001	2
Caerostris darwini	MiSp_3639_incomplete	1960	1985	g088:g123	g088_d01_t036:g123_d43_t068	2
Caerostris darwini	MiSp_3639_incomplete	1986	2014	g088:g123	g088_d01_t078:g123_d16_t002	2
Caerostris darwini	MiSp_3639_incomplete	2094	2125	g088:g123	g088_d01_t073:g123_d35_t017	2
Caerostris darwini	MiSp_3639_incomplete	177	205	g026:g123	g026_d06_t023:g123_d16_t009	2
Caerostris darwini	MiSp_3639_incomplete	285	306	g026:g123	g026_d05_t003:g123_d19_t001	2
Caerostris darwini	MiSp_3639_incomplete	333	359	g026:g123	g026_d06_t015:g123_d35_t002	2
Caerostris darwini	MiSp_3639_incomplete	413	439	g026:g123	g026_d06_t015:g123_d35_t002	2
Caerostris darwini	MiSp_3639_incomplete	495	518	g026:g123	g026_d06_t010:g123_d35_t002	2
Caerostris darwini	MiSp_3639_incomplete	605	629	g026:g123	g026_d06_t019:g123_d43_t051	2
Caerostris darwini	MiSp_3639_incomplete	687	712	g026:g123	g026_d06_t010:g123_d43_t238	2
Caerostris darwini	MiSp_3639_incomplete	816	840	g026:g123	g026_d06_t017:g123_d35_t019	2
Caerostris darwini	MiSp_3639_incomplete	898	924	g026:g123	g026_d06_t009:g123_d16_t014	2
Caerostris darwini	MiSp_3639_incomplete	992	1008	g026:g123	g026_d06_t038:g123_d35_t019	2
Caerostris darwini	MiSp_3639_incomplete	1009	1037	g026:g123	g026_d06_t010:g123_d43_t058	2
Caerostris darwini	MiSp_3639_incomplete	1064	1088	g026:g123	g026_d06_t015:g123_d43_t242	2
Caerostris darwini	MiSp_3639_incomplete	1226	1250	g026:g123	g026_d06_t011:g123_d30_t016	2
Caerostris darwini	MiSp_3639_incomplete	1348	1371	g026:g123	g026_d06_t061:g123_d16_t013	2
Caerostris darwini	MiSp_3639_incomplete	1566	1595	g026:g123	g026_d06_t004:g123_d43_t057	2
Caerostris darwini	MiSp_3639_incomplete	1674	1696	g026:g123	g026_d06_t024:g123_d43_t068	2
Caerostris darwini	MiSp_3639_incomplete	1747	1773	g026:g123	g026_d06_t002:g123_d43_t068	2
Caerostris darwini	MiSp_3639_incomplete	1801	1824	g026:g123	g026_d06_t015:g123_d43_t267	2
Caerostris darwini	MiSp_3639_incomplete	2015	2037	g026:g123	g026_d06_t022:g123_d43_t068	2
Caerostris darwini	MiSp_3639_incomplete	2063	2093	g026:g123	g026_d06_t011:g123_d16_t002	2
Caerostris darwini	MiSp_3639_incomplete	257	278	g026:g059	g026_d06_t017:g059_d09_t001	2
Caerostris darwini	MiSp_3639_incomplete	734	757	g026:g059	g026_d06_t015:g059_d09_t001	2
Caerostris darwini	MiSp_3639_incomplete	1174	1197	g026:g059	g026_d06_t015:g059_d09_t001	2
Caerostris darwini	MiSp_3639_incomplete	1372	1396	g026:g059	g026_d06_t002:g059_d09_t001	2
Caerostris darwini	MiSp_3639_incomplete	1496	1506	g026:g059	g026_d01_t002:g059_d09_t001	2
Caerostris darwini	MiSp_3639_incomplete	1912	1927	g026:g059	g026_d06_t020:g059_d09_t001	2
Caerostris darwini	MiSp_3639_incomplete	2126	2149	g026:g059	g026_d06_t015:g059_d10_t001	2
Caerostris darwini	MiSp_3639_incomplete	1509	1534	g088:g059	g088_d01_t077:g059_d07_t010	2
Caerostris darwini	MiSp_3639_incomplete	1619	1642	g088:g059	g088_d01_t036:g059_d09_t001	2
Caerostris darwini	MiSp_3639_incomplete	1854	1880	g088:g059	g088_d01_t058:g059_d09_t001	2
Caerostris darwini	MiSp_4296_incomplete	66	90	g123:g026	g123_d35_t031:g026_d06_t008	2
Caerostris darwini	MiSp_4296_incomplete	93	119	g123:g026	g123_d04_t013:g026_d06_t014	2
Caerostris darwini	MiSp_4296_incomplete	163	178	g060:g060	g060_d01_t004:g060_d01_t019	2
Caerostris darwini	MiSp_4296_incomplete	197	214	g060:g060	g060_d02_t003:g060_d01_t022	2
Caerostris darwini	MiSp_4296_incomplete	239	258	g060:g060	g060_d01_t005:g060_d01_t023	2
Caerostris darwini	MiSp_4296_incomplete	259	276	g060:g060	g060_d01_t020:g060_d01_t023	2
Caerostris darwini	MiSp_4296_incomplete	295	314	g060:g060	g060_d02_t001:g060_d01_t021	2
Caerostris darwini	MiSp_4296_incomplete	343	358	g060:g060	g060_d01_t019:g060_d01_t003	2
Caerostris darwini	MiSp_4296_incomplete	375	398	g060:g060	g060_d01_t005:g060_d01_t015	2
Caerostris darwini	MiSp_4296_incomplete	403	422	g060:g060	g060_d01_t022:g060_d01_t005	2
Caerostris darwini	MiSp_4296_incomplete	734	749	g060:g060	g060_d01_t023:g060_d01_t003	2
Caerostris darwini	MiSp_4296_incomplete	750	765	g060:g060	g060_d01_t008:g060_d01_t002	2
Caerostris darwini	MiSp_4296_incomplete	766	785	g060:g060	g060_d01_t007:g060_d01_t001	2
Caerostris darwini	MiSp_4296_incomplete	786	803	g060:g060	g060_d01_t004:g060_d01_t016	2
Caerostris darwini	MiSp_4296_incomplete	804	823	g060:g060	g060_d01_t014:g060_d01_t004	2
Caerostris darwini	MiSp_4296_incomplete	860	883	g060:g060	g060_d01_t024:g060_d01_t024	2
Caerostris darwini	MiSp_4296_incomplete	884	903	g060:g060	g060_d01_t021:g060_d01_t019	2
Caerostris darwini	MiSp_4296_incomplete	928	947	g060:g060	g060_d01_t021:g060_d01_t019	2
Caerostris darwini	MiSp_4296_incomplete	323	342	g060:g123	g060_d01_t024:g123_d11_t008	2
Caerostris darwini	MiSp_4296_incomplete	912	927	g060:g123	g060_d01_t004:g123_d04_t006	2
Caerostris darwini	MiSp_4296_incomplete	824	854	g060:g026	g060_d02_t007:g026_d06_t014	2
Caerostris darwini	MiSp_4296_incomplete	948	962	g060:g026	g060_d01_t002:g026_d06_t042	2
Caerostris darwini	MiSp_A_final_589	87	109	g086:g026	g086_d02_t068:g026_d05_t002	2
Caerostris darwini	MiSp_A_final_589	2181	2195	g086:g026	g086_d02_t009:g026_d06_t038	2
Caerostris darwini	MiSp_A_final_589	166	191	g123:g123	g123_d43_t104:g123_d16_t003	2
Caerostris darwini	MiSp_A_final_589	251	286	g026:g123	g026_d06_t010:g123_d16_t001	2
Caerostris darwini	MiSp_A_final_589	287	311	g026:g123	g026_d06_t015:g123_d43_t242	2
Caerostris darwini	MiSp_A_final_589	506	530	g026:g123	g026_d06_t015:g123_d43_t242	2
Caerostris darwini	MiSp_A_final_589	671	695	g026:g123	g026_d06_t015:g123_d43_t242	2
Caerostris darwini	MiSp_A_final_589	394	420	g026:g123	g026_d06_t015:g123_d35_t002	2
Caerostris darwini	MiSp_A_final_589	451	474	g026:g123	g026_d06_t015:g123_d43_t267	2
Caerostris darwini	MiSp_A_final_589	834	854	g026:g123	g026_d06_t009:g123_d43_t245	2
Caerostris darwini	MiSp_A_final_589	1206	1225	g026:g123	g026_d06_t038:g123_d16_t015	2
Caerostris darwini	MiSp_A_final_589	1322	1337	g026:g123	g026_d06_t038:g123_d35_t019	2
Caerostris darwini	MiSp_A_final_589	1539	1566	g026:g123	g026_d06_t015:g123_d43_t240	2
Caerostris darwini	MiSp_A_final_589	1655	1682	g026:g123	g026_d06_t015:g123_d43_t240	2
Caerostris darwini	MiSp_A_final_589	1793	1813	g026:g123	g026_d06_t021:g123_d43_t242	2
Caerostris darwini	MiSp_A_final_589	1814	1834	g026:g123	g026_d06_t009:g123_d35_t012	2
Caerostris darwini	MiSp_A_final_589	2072	2087	g026:g123	g026_d06_t020:g123_d35_t019	2
Caerostris darwini	MiSp_A_final_589	2088	2111	g026:g123	g026_d06_t009:g123_d43_t051	2
Caerostris darwini	MiSp_A_final_589	2388	2408	g026:g123	g026_d06_t010:g123_d04_t018	2
Caerostris darwini	MiSp_A_final_589	2490	2519	g026:g123	g026_d06_t027:g123_d43_t071	2
Caerostris darwini	MiSp_A_final_589	2524	2543	g026:g123	g026_d06_t020:g123_d43_t240	2
Caerostris darwini	MiSp_A_final_589	2574	2598	g026:g123	g026_d06_t001:g123_d43_t060	2
Caerostris darwini	MiSp_A_final_589	2751	2776	g026:g123	g026_d06_t015:g123_d43_t068	2
Caerostris darwini	MiSp_A_final_589	2777	2806	g026:g123	g026_d06_t061:g123_d16_t005	2
Caerostris darwini	MiSp_A_final_589	312	343	g088:g123	g088_d01_t030:g123_d16_t002	2
Caerostris darwini	MiSp_A_final_589	344	363	g088:g123	g088_d01_t064:g123_d43_t242	2
Caerostris darwini	MiSp_A_final_589	364	393	g088:g123	g088_d01_t068:g123_d16_t015	2
Caerostris darwini	MiSp_A_final_589	421	450	g088:g123	g088_d01_t011:g123_d16_t002	2
Caerostris darwini	MiSp_A_final_589	475	505	g088:g123	g088_d01_t090:g123_d16_t002	2
Caerostris darwini	MiSp_A_final_589	585	615	g088:g123	g088_d01_t090:g123_d16_t002	2
Caerostris darwini	MiSp_A_final_589	640	670	g088:g123	g088_d01_t090:g123_d16_t002	2
Caerostris darwini	MiSp_A_final_589	803	833	g088:g123	g088_d01_t090:g123_d16_t002	2
Caerostris darwini	MiSp_A_final_589	1508	1538	g088:g123	g088_d01_t090:g123_d16_t002	2
Caerostris darwini	MiSp_A_final_589	531	566	g088:g123	g088_d01_t030:g123_d16_t005	2
Caerostris darwini	MiSp_A_final_589	696	731	g088:g123	g088_d01_t030:g123_d16_t005	2
Caerostris darwini	MiSp_A_final_589	567	584	g088:g123	g088_d01_t024:g123_d43_t267	2
Caerostris darwini	MiSp_A_final_589	732	749	g088:g123	g088_d01_t024:g123_d43_t267	2
Caerostris darwini	MiSp_A_final_589	750	778	g088:g123	g088_d01_t089:g123_d43_t076	2
Caerostris darwini	MiSp_A_final_589	855	882	g088:g123	g088_d01_t015:g123_d16_t002	2
Caerostris darwini	MiSp_A_final_589	1043	1061	g088:g123	g088_d01_t024:g123_d43_t004	2
Caerostris darwini	MiSp_A_final_589	1108	1127	g088:g123	g088_d01_t001:g123_d43_t267	2
Caerostris darwini	MiSp_A_final_589	1128	1161	g088:g123	g088_d01_t083:g123_d43_t055	2
Caerostris darwini	MiSp_A_final_589	1163	1188	g088:g123	g088_d01_t068:g123_d35_t019	2
Caerostris darwini	MiSp_A_final_589	1568	1593	g088:g123	g088_d01_t068:g123_d35_t019	2
Caerostris darwini	MiSp_A_final_589	1230	1249	g088:g123	g088_d01_t001:g123_d35_t019	2
Caerostris darwini	MiSp_A_final_589	1250	1279	g088:g123	g088_d01_t066:g123_d43_t055	2
Caerostris darwini	MiSp_A_final_589	1281	1304	g088:g123	g088_d01_t036:g123_d35_t019	2
Caerostris darwini	MiSp_A_final_589	1769	1792	g088:g123	g088_d01_t036:g123_d35_t019	2
Caerostris darwini	MiSp_A_final_589	1339	1365	g088:g123	g088_d01_t089:g123_d43_t341	2
Caerostris darwini	MiSp_A_final_589	2361	2387	g088:g123	g088_d01_t089:g123_d43_t341	2
Caerostris darwini	MiSp_A_final_589	1366	1395	g088:g123	g088_d01_t068:g123_d43_t240	2
Caerostris darwini	MiSp_A_final_589	1478	1507	g088:g123	g088_d01_t068:g123_d43_t240	2
Caerostris darwini	MiSp_A_final_589	2112	2141	g088:g123	g088_d01_t068:g123_d43_t240	2
Caerostris darwini	MiSp_A_final_589	1396	1418	g088:g123	g088_d01_t089:g123_d43_t070	2
Caerostris darwini	MiSp_A_final_589	1420	1443	g088:g123	g088_d01_t091:g123_d43_t260	2
Caerostris darwini	MiSp_A_final_589	1459	1477	g088:g123	g088_d01_t002:g123_d43_t070	2
Caerostris darwini	MiSp_A_final_589	1594	1626	g088:g123	g088_d01_t068:g123_d16_t011	2
Caerostris darwini	MiSp_A_final_589	1631	1654	g088:g123	g088_d01_t001:g123_d16_t015	2
Caerostris darwini	MiSp_A_final_589	1683	1712	g088:g123	g088_d01_t089:g123_d16_t013	2
Caerostris darwini	MiSp_A_final_589	1713	1739	g088:g123	g088_d01_t079:g123_d35_t041	2
Caerostris darwini	MiSp_A_final_589	1740	1767	g088:g123	g088_d01_t067:g123_d43_t240	2
Caerostris darwini	MiSp_A_final_589	1977	2011	g088:g123	g088_d01_t091:g123_d16_t007	2
Caerostris darwini	MiSp_A_final_589	2020	2053	g088:g123	g088_d01_t068:g123_d43_t201	2
Caerostris darwini	MiSp_A_final_589	2143	2179	g088:g123	g088_d01_t068:g123_d16_t005	2
Caerostris darwini	MiSp_A_final_589	2197	2223	g088:g123	g088_d01_t091:g123_d43_t292	2
Caerostris darwini	MiSp_A_final_589	2226	2248	g088:g123	g088_d01_t002:g123_d43_t336	2
Caerostris darwini	MiSp_A_final_589	2271	2299	g088:g123	g088_d01_t091:g123_d43_t051	2
Caerostris darwini	MiSp_A_final_589	2300	2325	g088:g123	g088_d01_t068:g123_d43_t267	2
Caerostris darwini	MiSp_A_final_589	2337	2360	g088:g123	g088_d01_t001:g123_d43_t240	2
Caerostris darwini	MiSp_A_final_589	2437	2467	g088:g123	g088_d01_t079:g123_d43_t055	2
Caerostris darwini	MiSp_A_final_589	2468	2489	g088:g123	g088_d01_t078:g123_d35_t019	2
Caerostris darwini	MiSp_A_final_589	2544	2573	g088:g123	g088_d01_t087:g123_d43_t068	2
Caerostris darwini	MiSp_A_final_589	2807	2827	g088:g123	g088_d01_t015:g123_d35_t019	2
Caerostris darwini	MiSp_A_final_589	2830	2850	g088:g123	g088_d01_t076:g123_d16_t015	2
Caerostris darwini	MiSp_A_final_589	616	639	g026:g059	g026_d06_t015:g059_d09_t001	2
Caerostris darwini	MiSp_A_final_589	779	802	g026:g059	g026_d06_t015:g059_d09_t001	2
Caerostris darwini	MiSp_A_final_589	883	914	g026:g026	g026_d06_t014:g026_d06_t007	2
Caerostris darwini	MiSp_A_final_589	1075	1107	g026:g026	g026_d06_t006:g026_d06_t025	2
Caerostris darwini	MiSp_A_final_589	915	1042	g115:g005:g006:g005	g115_d02_t001:g005_d04_t001:g006_d01_t001:g005_d03_t001	4
Caerostris darwini	MiSp_A_final_589	1836	1963	g115:g005:g006:g005	g115_d02_t001:g005_d04_t001:g006_d01_t001:g005_d03_t001	4
Caerostris darwini	MiSp_A_final_589	2604	2731	g115:g005:g006:g005	g115_d02_t002:g005_d04_t001:g006_d01_t001:g005_d03_t001	4
Caerostris darwini	MiSp_B_final_1006	187	210	g026:g026	g026_d06_t038:g026_d06_t009	2
Caerostris darwini	MiSp_B_final_1006	211	239	g026:g026	g026_d06_t038:g026_d06_t012	2
Caerostris darwini	MiSp_B_final_1006	1475	1498	g026:g026	g026_d06_t011:g026_d06_t041	2
Caerostris darwini	MiSp_B_final_1006	2361	2384	g026:g026	g026_d06_t041:g026_d06_t010	2
Caerostris darwini	MiSp_B_final_1006	3116	3132	g026:g026	g026_d06_t007:g026_d06_t029	2
Caerostris darwini	MiSp_B_final_1006	3459	3494	g026:g026	g026_d06_t002:g026_d06_t017	2
Caerostris darwini	MiSp_B_final_1006	248	270	g123:g088	g123_d43_t292:g088_d01_t002	2
Caerostris darwini	MiSp_B_final_1006	271	300	g123:g088	g123_d43_t344:g088_d01_t001	2
Caerostris darwini	MiSp_B_final_1006	328	353	g123:g088	g123_d43_t071:g088_d01_t002	2
Caerostris darwini	MiSp_B_final_1006	577	602	g123:g088	g123_d43_t071:g088_d01_t002	2
Caerostris darwini	MiSp_B_final_1006	660	685	g123:g088	g123_d43_t071:g088_d01_t002	2
Caerostris darwini	MiSp_B_final_1006	826	851	g123:g088	g123_d43_t071:g088_d01_t002	2
Caerostris darwini	MiSp_B_final_1006	411	434	g123:g088	g123_d43_t267:g088_d01_t030	2
Caerostris darwini	MiSp_B_final_1006	494	517	g123:g088	g123_d43_t267:g088_d01_t030	2
Caerostris darwini	MiSp_B_final_1006	437	466	g123:g088	g123_d43_t344:g088_d01_t068	2
Caerostris darwini	MiSp_B_final_1006	520	549	g123:g088	g123_d43_t344:g088_d01_t068	2
Caerostris darwini	MiSp_B_final_1006	1018	1047	g123:g088	g123_d43_t344:g088_d01_t068	2
Caerostris darwini	MiSp_B_final_1006	1101	1130	g123:g088	g123_d43_t344:g088_d01_t068	2
Caerostris darwini	MiSp_B_final_1006	743	768	g123:g088	g123_d43_t126:g088_d01_t034	2
Caerostris darwini	MiSp_B_final_1006	909	934	g123:g088	g123_d43_t126:g088_d01_t030	2
Caerostris darwini	MiSp_B_final_1006	935	964	g123:g088	g123_d43_t345:g088_d01_t068	2
Caerostris darwini	MiSp_B_final_1006	992	1015	g123:g088	g123_d43_t267:g088_d01_t078	2
Caerostris darwini	MiSp_B_final_1006	1072	1098	g123:g088	g123_d43_t051:g088_d01_t078	2
Caerostris darwini	MiSp_B_final_1006	1184	1211	g123:g088	g123_d16_t010:g088_d01_t036	2
Caerostris darwini	MiSp_B_final_1006	1290	1324	g123:g088	g123_d43_t052:g088_d01_t047	2
Caerostris darwini	MiSp_B_final_1006	1325	1349	g123:g088	g123_d43_t051:g088_d01_t089	2
Caerostris darwini	MiSp_B_final_1006	1383	1409	g123:g088	g123_d43_t052:g088_d01_t074	2
Caerostris darwini	MiSp_B_final_1006	1421	1444	g123:g088	g123_d43_t106:g088_d01_t036	2
Caerostris darwini	MiSp_B_final_1006	1445	1470	g123:g088	g123_d35_t002:g088_d01_t041	2
Caerostris darwini	MiSp_B_final_1006	1879	1908	g123:g088	g123_d43_t050:g088_d01_t086	2
Caerostris darwini	MiSp_B_final_1006	1966	1988	g123:g088	g123_d35_t018:g088_d01_t091	2
Caerostris darwini	MiSp_B_final_1006	2209	2231	g123:g088	g123_d35_t018:g088_d01_t091	2
Caerostris darwini	MiSp_B_final_1006	1991	2018	g123:g088	g123_d43_t051:g088_d01_t036	2
Caerostris darwini	MiSp_B_final_1006	2232	2259	g123:g088	g123_d43_t051:g088_d01_t036	2
Caerostris darwini	MiSp_B_final_1006	2019	2044	g123:g088	g123_d16_t003:g088_d01_t028	2
Caerostris darwini	MiSp_B_final_1006	2078	2104	g123:g088	g123_d35_t002:g088_d01_t036	2
Caerostris darwini	MiSp_B_final_1006	2607	2633	g123:g088	g123_d35_t002:g088_d01_t036	2
Caerostris darwini	MiSp_B_final_1006	2662	2688	g123:g088	g123_d35_t002:g088_d01_t036	2
Caerostris darwini	MiSp_B_final_1006	2903	2929	g123:g088	g123_d35_t002:g088_d01_t036	2
Caerostris darwini	MiSp_B_final_1006	3036	3062	g123:g088	g123_d35_t002:g088_d01_t036	2
Caerostris darwini	MiSp_B_final_1006	3143	3169	g123:g088	g123_d35_t002:g088_d01_t036	2
Caerostris darwini	MiSp_B_final_1006	2156	2180	g123:g088	g123_d43_t242:g088_d01_t036	2
Caerostris darwini	MiSp_B_final_1006	2181	2208	g123:g088	g123_d35_t019:g088_d01_t058	2
Caerostris darwini	MiSp_B_final_1006	2283	2309	g123:g088	g123_d43_t051:g088_d01_t077	2
Caerostris darwini	MiSp_B_final_1006	2552	2578	g123:g088	g123_d43_t051:g088_d01_t077	2
Caerostris darwini	MiSp_B_final_1006	2393	2413	g123:g088	g123_d35_t019:g088_d01_t063	2
Caerostris darwini	MiSp_B_final_1006	2414	2441	g123:g088	g123_d43_t070:g088_d01_t091	2
Caerostris darwini	MiSp_B_final_1006	2442	2471	g123:g088	g123_d43_t052:g088_d01_t036	2
Caerostris darwini	MiSp_B_final_1006	2845	2874	g123:g088	g123_d43_t052:g088_d01_t036	2
Caerostris darwini	MiSp_B_final_1006	3199	3228	g123:g088	g123_d43_t052:g088_d01_t036	2
Caerostris darwini	MiSp_B_final_1006	2472	2496	g123:g088	g123_d35_t019:g088_d01_t091	2
Caerostris darwini	MiSp_B_final_1006	2820	2844	g123:g088	g123_d35_t019:g088_d01_t091	2
Caerostris darwini	MiSp_B_final_1006	2521	2551	g123:g088	g123_d43_t055:g088_d01_t091	2
Caerostris darwini	MiSp_B_final_1006	2579	2606	g123:g088	g123_d16_t015:g088_d01_t036	2
Caerostris darwini	MiSp_B_final_1006	2634	2661	g123:g088	g123_d16_t015:g088_d01_t036	2
Caerostris darwini	MiSp_B_final_1006	2875	2902	g123:g088	g123_d16_t015:g088_d01_t036	2
Caerostris darwini	MiSp_B_final_1006	2689	2718	g123:g088	g123_d16_t015:g088_d01_t068	2
Caerostris darwini	MiSp_B_final_1006	2930	2959	g123:g088	g123_d16_t015:g088_d01_t068	2
Caerostris darwini	MiSp_B_final_1006	3229	3258	g123:g088	g123_d16_t015:g088_d01_t068	2
Caerostris darwini	MiSp_B_final_1006	3386	3415	g123:g088	g123_d16_t015:g088_d01_t068	2
Caerostris darwini	MiSp_B_final_1006	2719	2737	g123:g088	g123_d16_t015:g088_d01_t055	2
Caerostris darwini	MiSp_B_final_1006	2748	2768	g123:g088	g123_d35_t018:g088_d01_t077	2
Caerostris darwini	MiSp_B_final_1006	2790	2819	g123:g088	g123_d43_t049:g088_d01_t057	2
Caerostris darwini	MiSp_B_final_1006	2960	2985	g123:g088	g123_d16_t015:g088_d01_t057	2
Caerostris darwini	MiSp_B_final_1006	2986	3009	g123:g088	g123_d43_t068:g088_d01_t077	2
Caerostris darwini	MiSp_B_final_1006	3362	3385	g123:g088	g123_d43_t068:g088_d01_t077	2
Caerostris darwini	MiSp_B_final_1006	3010	3035	g123:g088	g123_d35_t019:g088_d01_t036	2
Caerostris darwini	MiSp_B_final_1006	3063	3089	g123:g088	g123_d35_t026:g088_d01_t079	2
Caerostris darwini	MiSp_B_final_1006	3170	3196	g123:g088	g123_d35_t026:g088_d01_t079	2
Caerostris darwini	MiSp_B_final_1006	3259	3279	g123:g088	g123_d35_t019:g088_d01_t089	2
Caerostris darwini	MiSp_B_final_1006	3280	3309	g123:g088	g123_d43_t051:g088_d01_t068	2
Caerostris darwini	MiSp_B_final_1006	3310	3335	g123:g088	g123_d16_t015:g088_d01_t037	2
Caerostris darwini	MiSp_B_final_1006	301	327	g123:g026	g123_d43_t126:g026_d06_t015	2
Caerostris darwini	MiSp_B_final_1006	467	493	g123:g026	g123_d43_t126:g026_d06_t015	2
Caerostris darwini	MiSp_B_final_1006	550	576	g123:g026	g123_d43_t126:g026_d06_t015	2
Caerostris darwini	MiSp_B_final_1006	965	991	g123:g026	g123_d43_t126:g026_d06_t015	2
Caerostris darwini	MiSp_B_final_1006	1909	1935	g123:g026	g123_d43_t126:g026_d06_t015	2
Caerostris darwini	MiSp_B_final_1006	387	410	g123:g026	g123_d35_t019:g026_d06_t015	2
Caerostris darwini	MiSp_B_final_1006	636	659	g123:g026	g123_d35_t019:g026_d06_t015	2
Caerostris darwini	MiSp_B_final_1006	719	742	g123:g026	g123_d35_t019:g026_d06_t015	2
Caerostris darwini	MiSp_B_final_1006	802	825	g123:g026	g123_d35_t019:g026_d06_t015	2
Caerostris darwini	MiSp_B_final_1006	885	908	g123:g026	g123_d35_t019:g026_d06_t015	2
Caerostris darwini	MiSp_B_final_1006	1048	1071	g123:g026	g123_d43_t126:g026_d06_t010	2
Caerostris darwini	MiSp_B_final_1006	1131	1154	g123:g026	g123_d43_t126:g026_d06_t005	2
Caerostris darwini	MiSp_B_final_1006	1261	1289	g123:g026	g123_d43_t341:g026_d06_t003	2
Caerostris darwini	MiSp_B_final_1006	1360	1380	g123:g026	g123_d35_t019:g026_d06_t010	2
Caerostris darwini	MiSp_B_final_1006	1500	1520	g123:g026	g123_d35_t019:g026_d06_t010	2
Caerostris darwini	MiSp_B_final_1006	1605	1618	g123:g026	g123_d43_t028:g026_d01_t002	2
Caerostris darwini	MiSp_B_final_1006	1622	1646	g123:g026	g123_d43_t079:g026_d06_t009	2
Caerostris darwini	MiSp_B_final_1006	1856	1876	g123:g026	g123_d43_t260:g026_d06_t025	2
Caerostris darwini	MiSp_B_final_1006	2046	2070	g123:g026	g123_d43_t051:g026_d06_t025	2
Caerostris darwini	MiSp_B_final_1006	2125	2154	g123:g026	g123_d16_t002:g026_d06_t006	2
Caerostris darwini	MiSp_B_final_1006	2310	2336	g123:g026	g123_d43_t071:g026_d06_t020	2
Caerostris darwini	MiSp_B_final_1006	3092	3107	g123:g026	g123_d43_t051:g026_d06_t049	2
Caerostris darwini	MiSp_B_final_1006	3416	3432	g123:g026	g123_d35_t026:g026_d06_t061	2
Caerostris darwini	MiSp_B_final_1006	3434	3458	g123:g026	g123_d43_t051:g026_d06_t010	2
Caerostris darwini	MiSp_B_final_1006	355	385	g123:g088:g026	g123_d43_t068:g088_d01_t089:g026_d06_t038	3
Caerostris darwini	MiSp_B_final_1006	604	634	g123:g088:g026	g123_d43_t068:g088_d01_t089:g026_d06_t038	3
Caerostris darwini	MiSp_B_final_1006	687	717	g123:g088:g026	g123_d43_t068:g088_d01_t089:g026_d06_t038	3
Caerostris darwini	MiSp_B_final_1006	770	800	g123:g088:g026	g123_d43_t068:g088_d01_t089:g026_d06_t038	3
Caerostris darwini	MiSp_B_final_1006	853	883	g123:g088:g026	g123_d43_t068:g088_d01_t089:g026_d06_t038	3
Caerostris darwini	MiSp_B_final_1006	1527	1549	g059:g088	g059_d09_t001:g088_d01_t077	2
Caerostris darwini	MiSp_B_final_1006	1575	1593	g059:g088	g059_d09_t001:g088_d01_t089	2
Caerostris darwini	MiSp_B_final_1006	2338	2360	g059:g088	g059_d09_t001:g088_d01_t090	2
Caerostris darwini	MiSp_B_final_1006	1936	1955	g123:g086	g123_d43_t238:g086_d02_t042	2
Caerostris darwini	MiSp_B_final_1006	2497	2519	g123:g086	g123_d43_t057:g086_d01_t003	2
Caerostris darwini	MiSp_C_final_3690.2	143	156	g086:g026	g086_d02_t024:g026_d01_t010	2
Caerostris darwini	MiSp_C_final_3690.2	1412	1426	g086:g026	g086_d02_t036:g026_d05_t003	2
Caerostris darwini	MiSp_C_final_3690.2	1773	1787	g086:g026	g086_d02_t036:g026_d05_t003	2
Caerostris darwini	MiSp_C_final_3690.2	2134	2148	g086:g026	g086_d02_t036:g026_d05_t003	2
Caerostris darwini	MiSp_C_final_3690.2	2398	2412	g086:g026	g086_d02_t036:g026_d05_t003	2
Caerostris darwini	MiSp_C_final_3690.2	2882	2896	g086:g026	g086_d02_t036:g026_d05_t003	2
Caerostris darwini	MiSp_C_final_3690.2	3022	3036	g086:g026	g086_d02_t036:g026_d05_t003	2
Caerostris darwini	MiSp_C_final_3690.2	157	167	g123:g026	g123_d35_t018:g026_d01_t010	2
Caerostris darwini	MiSp_C_final_3690.2	2751	2780	g123:g026	g123_d13_t021:g026_d06_t025	2
Caerostris darwini	MiSp_C_final_3690.2	2897	2915	g123:g026	g123_d43_t197:g026_d05_t007	2
Caerostris darwini	MiSp_C_final_3690.2	178	199	g123:g123	g123_d43_t274:g123_d43_t273	2
Caerostris darwini	MiSp_C_final_3690.2	200	217	g123:g123	g123_d43_t273:g123_d43_t299	2
Caerostris darwini	MiSp_C_final_3690.2	265	285	g123:g123	g123_d43_t313:g123_d53_t009	2
Caerostris darwini	MiSp_C_final_3690.2	291	318	g123:g123	g123_d43_t292:g123_d13_t027	2
Caerostris darwini	MiSp_C_final_3690.2	327	344	g123:g123	g123_d03_t002:g123_d35_t013	2
Caerostris darwini	MiSp_C_final_3690.2	345	369	g123:g123	g123_d43_t105:g123_d13_t001	2
Caerostris darwini	MiSp_C_final_3690.2	370	388	g123:g123	g123_d35_t026:g123_d43_t068	2
Caerostris darwini	MiSp_C_final_3690.2	389	412	g123:g123	g123_d13_t001:g123_d35_t013	2
Caerostris darwini	MiSp_C_final_3690.2	771	794	g123:g123	g123_d13_t001:g123_d35_t013	2
Caerostris darwini	MiSp_C_final_3690.2	1595	1618	g123:g123	g123_d13_t001:g123_d35_t013	2
Caerostris darwini	MiSp_C_final_3690.2	1956	1979	g123:g123	g123_d13_t001:g123_d35_t013	2
Caerostris darwini	MiSp_C_final_3690.2	419	439	g123:g123	g123_d43_t291:g123_d43_t201	2
Caerostris darwini	MiSp_C_final_3690.2	485	508	g123:g123	g123_d13_t003:g123_d35_t013	2
Caerostris darwini	MiSp_C_final_3690.2	720	743	g123:g123	g123_d13_t003:g123_d35_t013	2
Caerostris darwini	MiSp_C_final_3690.2	984	1007	g123:g123	g123_d13_t003:g123_d35_t013	2
Caerostris darwini	MiSp_C_final_3690.2	509	530	g123:g123	g123_d13_t026:g123_d35_t013	2
Caerostris darwini	MiSp_C_final_3690.2	537	552	g123:g123	g123_d43_t291:g123_d13_t016	2
Caerostris darwini	MiSp_C_final_3690.2	801	816	g123:g123	g123_d43_t291:g123_d13_t016	2
Caerostris darwini	MiSp_C_final_3690.2	587	608	g123:g123	g123_d35_t013:g123_d43_t291	2
Caerostris darwini	MiSp_C_final_3690.2	1050	1071	g123:g123	g123_d35_t013:g123_d43_t291	2
Caerostris darwini	MiSp_C_final_3690.2	1081	1101	g123:g123	g123_d35_t013:g123_d43_t291	2
Caerostris darwini	MiSp_C_final_3690.2	1115	1136	g123:g123	g123_d35_t013:g123_d43_t291	2
Caerostris darwini	MiSp_C_final_3690.2	633	652	g123:g123	g123_d43_t292:g123_d35_t013	2
Caerostris darwini	MiSp_C_final_3690.2	656	674	g123:g123	g123_d04_t001:g123_d43_t197	2
Caerostris darwini	MiSp_C_final_3690.2	866	890	g123:g123	g123_d43_t291:g123_d43_t202	2
Caerostris darwini	MiSp_C_final_3690.2	897	916	g123:g123	g123_d16_t015:g123_d35_t013	2
Caerostris darwini	MiSp_C_final_3690.2	924	947	g123:g123	g123_d13_t003:g123_d35_t010	2
Caerostris darwini	MiSp_C_final_3690.2	1137	1154	g123:g123	g123_d13_t016:g123_d35_t013	2
Caerostris darwini	MiSp_C_final_3690.2	2650	2667	g123:g123	g123_d13_t016:g123_d35_t013	2
Caerostris darwini	MiSp_C_final_3690.2	1161	1184	g123:g123	g123_d43_t291:g123_d13_t029	2
Caerostris darwini	MiSp_C_final_3690.2	1522	1545	g123:g123	g123_d43_t291:g123_d13_t029	2
Caerostris darwini	MiSp_C_final_3690.2	1883	1906	g123:g123	g123_d43_t291:g123_d13_t029	2
Caerostris darwini	MiSp_C_final_3690.2	1234	1257	g123:g123	g123_d13_t004:g123_d35_t013	2
Caerostris darwini	MiSp_C_final_3690.2	1356	1377	g123:g123	g123_d43_t291:g123_d13_t006	2
Caerostris darwini	MiSp_C_final_3690.2	1392	1411	g123:g123	g123_d30_t014:g123_d13_t018	2
Caerostris darwini	MiSp_C_final_3690.2	3002	3021	g123:g123	g123_d30_t014:g123_d13_t018	2
Caerostris darwini	MiSp_C_final_3690.2	1427	1443	g123:g123	g123_d43_t197:g123_d35_t010	2
Caerostris darwini	MiSp_C_final_3690.2	1788	1804	g123:g123	g123_d43_t197:g123_d35_t010	2
Caerostris darwini	MiSp_C_final_3690.2	2149	2165	g123:g123	g123_d43_t197:g123_d35_t010	2
Caerostris darwini	MiSp_C_final_3690.2	1449	1470	g123:g123	g123_d43_t295:g123_d13_t005	2
Caerostris darwini	MiSp_C_final_3690.2	1810	1831	g123:g123	g123_d43_t295:g123_d13_t005	2
Caerostris darwini	MiSp_C_final_3690.2	2171	2192	g123:g123	g123_d43_t295:g123_d13_t005	2
Caerostris darwini	MiSp_C_final_3690.2	1832	1855	g123:g123	g123_d35_t013:g123_d43_t292	2
Caerostris darwini	MiSp_C_final_3690.2	2193	2214	g123:g123	g123_d35_t010:g123_d13_t026	2
Caerostris darwini	MiSp_C_final_3690.2	2259	2288	g123:g123	g123_d13_t015:g123_d35_t013	2
Caerostris darwini	MiSp_C_final_3690.2	2304	2324	g123:g123	g123_d18_t002:g123_d30_t015	2
Caerostris darwini	MiSp_C_final_3690.2	2327	2350	g123:g123	g123_d43_t291:g123_d13_t031	2
Caerostris darwini	MiSp_C_final_3690.2	2425	2442	g123:g123	g123_d43_t292:g123_d43_t291	2
Caerostris darwini	MiSp_C_final_3690.2	2505	2520	g123:g123	g123_d43_t292:g123_d14_t002	2
Caerostris darwini	MiSp_C_final_3690.2	2555	2577	g123:g123	g123_d43_t028:g123_d43_t288	2
Caerostris darwini	MiSp_C_final_3690.2	2578	2599	g123:g123	g123_d35_t008:g123_d13_t014	2
Caerostris darwini	MiSp_C_final_3690.2	2675	2691	g123:g123	g123_d43_t294:g123_d53_t006	2
Caerostris darwini	MiSp_C_final_3690.2	2707	2728	g123:g123	g123_d43_t291:g123_d13_t008	2
Caerostris darwini	MiSp_C_final_3690.2	2729	2749	g123:g123	g123_d35_t008:g123_d43_t341	2
Caerostris darwini	MiSp_C_final_3690.2	2920	2941	g123:g123	g123_d43_t291:g123_d43_t006	2
Caerostris darwini	MiSp_C_final_3690.2	2953	2975	g123:g123	g123_d43_t068:g123_d13_t001	2
Caerostris darwini	MiSp_C_final_3690.2	3164	3186	g123:g123	g123_d43_t068:g123_d13_t001	2
Caerostris darwini	MiSp_C_final_3690.2	2987	3000	g123:g123	g123_d32_t005:g123_d35_t008	2
Caerostris darwini	MiSp_C_final_3690.2	3037	3053	g123:g123	g123_d43_t197:g123_d35_t013	2
Caerostris darwini	MiSp_C_final_3690.2	3072	3092	g123:g123	g123_d43_t201:g123_d35_t015	2
Caerostris darwini	MiSp_C_final_3690.2	3100	3112	g123:g123	g123_d27_t019:g123_d35_t018	2
Caerostris darwini	MiSp_C_final_3690.2	3133	3152	g123:g123	g123_d35_t018:g123_d13_t021	2
Caerostris darwini	MiSp_C_final_3690.2	3201	3221	g123:g123	g123_d43_t305:g123_d43_t327	2
Caerostris darwini	MiSp_C_final_3690.2	3233	3247	g123:g123	g123_d35_t016:g123_d35_t008	2
Caerostris darwini	MiSp_C_final_3690.2	3284	3313	g123:g123	g123_d13_t018:g123_d43_t291	2
Caerostris darwini	MiSp_C_final_3690.2	3314	3335	g123:g123	g123_d13_t004:g123_d35_t005	2
Caerostris darwini	MiSp_C_final_3690.2	3343	3357	g123:g123	g123_d27_t019:g123_d43_t297	2
[truncated: 1,695 more rows]
