# Supplementary material for: Characterization of the genome and silk-gland transcriptomes of Darwin’s bark spider (Caerostris darwini)
Source: PLoS One. 2022 Jun 6;17(6):e0268660. doi: 10.1371/journal.pone.0268660 (PMC9170102; doi:10.1371/journal.pone.0268660)
Supplement: S17 Table — Summary of the cassette groups discovered from the spidroin motif painting analysis. (XLSX) [file pone.0268660.s026.xlsx]

## Sheet: ST17
S17 Table. Spidroin repeat cassette groups and descriptions for Caerostris darwini and Trichonephila clavipes.
				Type counts per Spidroin Class
Cassette Group Description (n=244)	Cassette Group Codes (n=322)	Cassette Types (n=2268)	Definition	Ac	Ag	FLAG	Ma	Mi	Py	Sp/SpL	Tu
(A|G|P|Q|R|S|V|Y_rich) tandem	1	16	novel definition		2				2	12
(AQSrich) tandem	1	13	novel definition						13
(DTxSYzTGEY) tandem	1	26	novel definition		26
(Erich) tandem	1	2	novel definition							2
(GA) tandem	1	15	novel definition			2		12		1
(GFTG) tandem	1	3	novel definition			3
(GL) tandem	1	39	novel definition			3	18			18
(GNPQxP) tandem	1	3	novel definition		3
(GPG) tandem	1	3	novel definition			3
(GPGPQ) tandem	4	60	novel definition		2		57			1
(GPxxQ) tandem	1	8	novel definition				6			2
(GSG) tandem	1	4	novel definition				4
(GTrich) tandem	2	25	novel definition							25
(GxGGx) tandem	2	2	novel definition			1	1
(GxGxGAGV) tandem	1	15	novel definition					15
(LQDYxPVzQ) tandem	1	2	novel definition				2
(nonAla_run) tandem	1	10	novel definition						6	2	2
(PGGQxxPQQQ) tandem	1	2	novel definition							2
(PTrich) tandem	1	3	novel definition							3
(QQ_SS) tandem	1	2	novel definition						2
(QSrich) tandem	2	13	novel definition						13
(QSVrich) tandem	2	7	novel definition						7
(SS_Srich) tandem	2	17	novel definition	1			8			2	6
(ST) tandem	1	12	novel definition							12
(xGG_GGx) tandem	10	464	novel definition	9	4	308	39	91		11	2
(xPSTSxxxx) tandem	1	1	novel definition							1
(YGN) tandem	1	1	novel definition		1
A|G|P|Q|R|S|V|Y_rich + Drich	1	2	novel definition							2
A|G|P|Q|R|S|V|Y_rich + GA	1	4	novel definition					4
A|G|P|Q|R|S|V|Y_rich + GL	1	5	novel definition							5
A|G|P|Q|R|S|V|Y_rich + GPGPQ	2	4	novel definition				4
A|G|P|Q|R|S|V|Y_rich + GPxGxPIxxxPA	1	7	novel definition		7
A|G|P|Q|R|S|V|Y_rich + GxGGx	2	2	novel definition					2
A|G|P|Q|R|S|V|Y_rich + MMFMP	1	4	novel definition							4
A|G|P|Q|R|S|V|Y_rich + NAG	1	2	novel definition							2
A|G|P|Q|R|S|V|Y_rich + nonAla_run	1	1	novel definition					1
A|G|P|Q|R|S|V|Y_rich + polyAla+GA	1	4	novel definition					4
A|G|P|Q|R|S|V|Y_rich + Prich	1	2	novel definition		2
A|G|P|Q|R|S|V|Y_rich + QQ	1	3	novel definition						3
A|G|P|Q|R|S|V|Y_rich + QQ_SS	3	3	novel definition						3
A|G|P|Q|R|S|V|Y_rich + SPNGMP	2	3	novel definition		3
A|G|P|Q|R|S|V|Y_rich + SS_Srich	2	4	novel definition						4
A|G|P|Q|R|S|V|Y_rich + xGG_GGx	2	9	novel definition		4		3			2
A|G|P|Q|R|S|V|Y_rich + YxxSQQx	1	2	novel definition						2
AAxxGxGxxA + GL	1	5	novel definition				5
AISSAIGNVLxxxGSISE + nonAla_run	1	2	novel definition					2
AQSrich + A|G|P|Q|R|S|V|Y_rich	1	2	novel definition	2
Cassettes with unassigned motif types	14	38	novel definition		2		4	4	2	20	6
DAVCGAAxRAGxyIPDSVV + NQSrich	2	5	novel definition	5
DQGGY + A|G|P|Q|R|S|V|Y_rich	2	2	novel definition				2
DQGGY + xGG_GGx	1	2	novel definition				2
Drich + Drich	1	1	novel definition							1
Drich + DxxxLLxxPAP	1	2	novel definition							2
Drich + Nrich	2	3	novel definition							3
Drich + xGG_GGx	1	2	novel definition							2
EMxTExVTxSxGxTT + Krich	2	4	novel definition							4
Erich + xGG_GGx	1	2	novel definition							2
EVIGGxxxGS + GSG	1	3	novel definition							3
EVIGGxxxGS + xGG_GGx	1	1	novel definition			1
EYPxxxQYQEx + EYPxxxQYQEx	1	3	novel definition							3
FxGxDST + xGG_GGx	1	1	novel definition	1
FxPGS + xGG_GGx	1	2	novel definition			2
GA + A|G|P|Q|R|S|V|Y_rich	1	2	novel definition					2
GA + GL	2	4	novel definition			2	2
GA + GSG	1	3	novel definition					3
GA + GxGGx	1	10	novel definition				3	7
GA + SS_Srich	1	2	novel definition					2
GA + xGG_GGx	4	62	novel definition	1		16		45
GAVSGYISTLGSxxSDASAYAx + AISSAIGNVLxxxGSISE	1	2	novel definition					2
GAxxTPGxIP + GPDGxP	1	14	novel definition		14
GAxxTPGxIP + GPxGxPIxxxPA	1	7	novel definition		7
GAxxTPGxIP + PNG	1	4	novel definition		4
GAYGx + polyAla	1	1	novel definition					1
GDSG + GL	1	1	novel definition				1
GFS + GPE	1	2	novel definition			2
GFS + xGG_GGx	1	2	novel definition			2
GFTG + GPDGxP	1	2	novel definition		2
GFTG + GPE	1	2	novel definition			2
GL + A|G|P|Q|R|S|V|Y_rich	1	2	novel definition							2
GL + DxxxLLxxPAP	1	2	novel definition							2
GL + GPG	2	3	novel definition			3
GL + xGG_GGx	3	31	novel definition			28	3
GNPQxP + A|G|P|Q|R|S|V|Y_rich	1	1	novel definition		1
GNPQxP + QNYPxxx	1	1	novel definition		1
GNPQxP + QYPxG	1	3	novel definition		3
GPG + FxPGS	1	4	novel definition			4
GPG + GL	1	3	novel definition			3
GPG + xGG_GGx	1	16	novel definition		4	12
GPGPQ + A|G|P|Q|R|S|V|Y_rich	1	2	novel definition				2
GPGPQ + GPYGPxx	1	7	novel definition				7
GPGPQ + polyAla	3	12	novel definition				12
GPGPQ + polyAla_MaSp4	1	6	novel definition				6
GPSGxxSQ + A|G|P|Q|R|S|V|Y_rich	1	3	novel definition				3
GPSGxxSQ + GPQQxGQ	1	1	novel definition		1
GPSGxxSQ + polyAla	1	2	novel definition				2
GPxxQ + A|G|P|Q|R|S|V|Y_rich	1	2	novel definition				2
GPxxQ + GPGPQ	1	1	novel definition				1
GPxxQ + GPYGPxx	1	5	novel definition				5
GPxxQ + GxGGx	1	3	novel definition				3
GPxxQ + polyAla	1	10	novel definition				10
GPxxQ + polyAla+GA	1	2	novel definition				2
GPxxQ + xGG_GGx	1	5	novel definition				5
GPYGPxx + GPxxQ	1	3	novel definition				3
GPYGPxx + polyAla_MaSp4	1	5	novel definition				5
GPYGPxx + xGG_GGx	1	2	novel definition				2
GSG + GxGGx	1	5	novel definition				5
GSG + xGG_GGx	3	11	novel definition				11
GTPQGGSxPR + xGG_GGx	1	8	novel definition		8
GTPxxTSSGGSx + GTPxxTSSGGSx	1	6	novel definition							6
GTPxxTSSGGSx + Krich	1	4	novel definition							4
GTrich + Drich	1	16	novel definition		16
GTrich + DxxxLLxxPAP	1	2	novel definition							2
GTrich + GPDGxP	1	70	novel definition		70
GTrich + GPxGxPIxxxPA	1	20	novel definition		20
GTrich + Krich	1	2	novel definition		2
GTrich + PNG	1	9	novel definition		9
GTrich + Prich	2	15	novel definition		15
GTrich + xGG_GGx	1	2	novel definition		2
GVIxPS + GFTG	1	7	novel definition			7
GVIxPS + RFTGxG	1	2	novel definition			2
GxGGx + A|G|P|Q|R|S|V|Y_rich	1	2	novel definition				2
GxGGx + DQGGY	1	1	novel definition				1
GxGGx + GPG	1	2	novel definition				2
GxGGx + GPxxQ	1	4	novel definition				4
GxGGx + polyAla+GA	1	15	novel definition					15
GxGGx + xGG_GGx	2	5	novel definition			2	3
GxGxGAGV + GA	1	2	novel definition					2
GxGxGAGV + xGG_GGx	1	2	novel definition					2
GxKVSF + GSG	1	2	novel definition			2
GxSGPGS + polyAla	1	8	novel definition				8
HxxRxKxKHxRPGEPE + YYILxxxxTTP	1	3	novel definition							3
Krich + SS_Srich	1	1	novel definition							1
MTTS + Krich	1	3	novel definition							3
MTTS + SS_Srich	4	19	novel definition							19
NNDDQSP + Drich	1	2	novel definition							2
nonAla_run + A|G|P|Q|R|S|V|Y_rich	2	3	novel definition	3
nonAla_run + GL	1	2	novel definition				2
nonAla_run + GxGGx	2	8	novel definition				8
nonAla_run + QSrich	1	3	novel definition						3
nonAla_run + xGG_GGx	1	2	novel definition				2
NQSrich + NQSrich	1	1	novel definition							1
Nrich + RTxQxSN	1	5	novel definition		5
Nrich + xGG_GGx	1	2	novel definition							2
PGAPG + GxGGx	1	1	novel definition			1
PGAPG + xGG_GGx	1	4	novel definition			4
PITxSxxLNV + GA	1	3	novel definition			3
PITxSxxLNV + GSG	1	1	novel definition			1
polyAla + A|G|P|Q|R|S|V|Y_rich	1	2	novel definition				2
polyAla + AQSrich	1	4	novel definition								4
polyAla + ASrich	1	2	novel definition								2
polyAla + GA	1	10	novel definition				2	8
polyAla + GPGPQ	1	2	novel definition				2
polyAla + GPxxQ	2	10	novel definition				10
polyAla + GPYGPxx	1	2	novel definition				2
polyAla + GSG	2	4	novel definition				2	2
polyAla + GTPxxTSSGGSx	1	2	novel definition							2
polyAla + GxGGx	2	22	novel definition				22
polyAla + polyAla	1	3	novel definition				1		2
polyAla + SS_Srich	1	7	novel definition				4	2		1
polyAla + xGG_GGx	3	91	novel definition				86	2	3
polyAla_MaSp4 + GPGPQ	1	19	novel definition				19
polyAla+GA + A|G|P|Q|R|S|V|Y_rich	1	7	novel definition				2	5
polyAla+GA + DQGGY	1	2	novel definition				2
polyAla+GA + GA	1	6	novel definition					6
polyAla+GA + GxGGx	1	11	novel definition					11
polyAla+GA + polyAla+GA	1	5	novel definition					2		3
polyAla+GA + xGG_GGx	1	90	novel definition					90
Prich + QSrich	1	3	novel definition						3
PSSQTGxSAQ + A|G|P|Q|R|S|V|Y_rich	1	2	novel definition		2
PTrich + A|G|P|Q|R|S|V|Y_rich	1	2	novel definition							2
PTrich + GPxGxPIxxxPA	1	5	novel definition		5
PTrich + GTxxSxQ	1	2	novel definition		2
PTrich + xGG_GGx	2	10	novel definition		10
PxGxIILIIREx + TPx	1	4	novel definition		4
QNYPxxx + Nrich	1	2	novel definition							2
QQ_SS + DAVCGAAxRAGxyIPDSVV	1	1	novel definition	1
QQ_SS + GxGGx	1	3	novel definition				3
QSrich + A|G|P|Q|R|S|V|Y_rich	1	1	novel definition						1
QSrich + QQ	1	2	novel definition						2
QSrich + YxxSQQx	1	3	novel definition						3
QSVrich + DAVCGAAxRAGxyIPDSVV	2	2	novel definition	2
QSVrich + GTPxxTSSGGSx	1	3	novel definition							3
QSVrich + LFSINSSYRxDFARLVSGPxNLGGSAQ	2	11	novel definition	11
QSVrich + NQSrich	1	2	novel definition						2
QSVrich + Prich	1	2	novel definition						2
QxVYELMxMYPNNxxx + QYxxxDxxxDLAAAA	1	1	novel definition							1
QYPxG + QYPxG	1	1	novel definition		1
QYxxxDxxxDLAAAA + PxDxxSSTENx	1	7	novel definition							7
QYYVxDGKGGY + nonAla_run	1	2	novel definition							2
RTxQxSN + Nrich	1	2	novel definition		2
SGMMY + GSG	1	1	novel definition			1
SGMMY + xGG_GGx	1	5	novel definition			5
SS_Srich + A|G|P|Q|R|S|V|Y_rich	1	2	novel definition	1						1
SS_Srich + FxGxDST	1	3	novel definition	3
SS_Srich + GTPxxTSSGGSx	1	22	novel definition							22
SS_Srich + IPxxGxNYVSxY	1	3	novel definition				3
SS_Srich + MTTS	2	2	novel definition							2
SS_Srich + PSSSNNGN	1	4	novel definition							4
SS_Srich + QQ	1	1	novel definition						1
SS_Srich + xGG_GGx	2	10	novel definition	1			7			2
ST + AQSrich	1	2	novel definition					2
ST + xGG_GGx	1	2	novel definition	2
TPx + A|G|P|Q|R|S|V|Y_rich	1	3	novel definition		3
TPx + FQF	1	2	novel definition		2
TPx + GPxGxPIxxxPA	1	10	novel definition		10
TPx + xGG_GGx	1	3	novel definition		3
TxxDNxSVxV + GA	1	5	novel definition			5
TxxDNxSVxV + nonAla_run	1	4	novel definition			4
TxxDNxSVxV + xGG_GGx	1	6	novel definition			6
VGPx + VGPx	1	1	novel definition			1
xAPIxDAGSSxVQYxYGD + ATxxGTxxALxYA	1	2	novel definition				2
xGG_GGx + A|G|P|Q|R|S|V|Y_rich	2	22	novel definition	1	4		13	4
xGG_GGx + AVGGxGAxGALA	1	2	novel definition								2
xGG_GGx + Drich	1	3	novel definition							3
xGG_GGx + GA	1	50	novel definition	2		13		23			12
xGG_GGx + GAYGx	2	4	novel definition					4
xGG_GGx + GL	2	19	novel definition			7	12
xGG_GGx + GPG	1	14	novel definition			14
xGG_GGx + GPSGxxSQ	2	4	novel definition			4
xGG_GGx + GPxGxPIxxxPA	1	2	novel definition		2
xGG_GGx + GPxxQ	1	1	novel definition				1
xGG_GGx + GPYGPxx	1	1	novel definition			1
xGG_GGx + GSG	1	15	novel definition			10	5
xGG_GGx + GVx	1	2	novel definition					2
xGG_GGx + GxGGx	1	6	novel definition				6
xGG_GGx + GxGxGAGV	1	2	novel definition					2
xGG_GGx + GxSGPGS	2	5	novel definition				5
xGG_GGx + Nrich	1	3	novel definition							3
xGG_GGx + PITxSxxLNV	1	2	novel definition			2
xGG_GGx + polyAla	4	134	novel definition				110	24
xGG_GGx + polyAla+GA	2	50	novel definition				4	46
xGG_GGx + QQ_SS	1	1	novel definition				1
xGG_GGx + QYPxG	1	2	novel definition				2
xGG_GGx + SGMMY	1	5	novel definition			5
xGG_GGx + SS_Srich	1	7	novel definition				5	2
xGG_GGx + TVGxGD	1	2	novel definition			2
xGG_GGx + TxxDNxSVxV	1	21	novel definition			21
xGG_GGx + xGAGx	1	3	novel definition					3
xPSTSxxxx + xPSTSxxxx	1	5	novel definition							5
xSxEEAxNAxISITExYAMYSGFSEAI + LNxLIDxVIQYISExxLDILLA	1	2	novel definition				2
xVTVxTxN + GSG	1	2	novel definition			2
xxSQTxxGPMG + xxSQTxxGPMG	2	17	novel definition		17
xxxAGxExxxSxxIxSxI + QSrich	1	3	novel definition						3
YFNxxxxxxxLxSxLQSS + xxxNxxxxGQxxxSxxD	1	3	novel definition						3
