# Supplementary material for: Characterization of the genome and silk-gland transcriptomes of Darwin’s bark spider (Caerostris darwini)
Source: PLoS One. 2022 Jun 6;17(6):e0268660. doi: 10.1371/journal.pone.0268660 (PMC9170102; doi:10.1371/journal.pone.0268660)
Supplement: S18 Table — Occurrence counts, motif lengths, and sharing details of cassettes identified by the painting analysis. (XLSX) [file pone.0268660.s027.xlsx]

## Sheet: ST18
S18 Table. Spidroin repeat cassette types for Caerostris darwini and Trichonephila clavipes.
				Components
Cassette Type (n=2268)	Cassette Group Code (n=322)	Group Description (n=244) *based on first two motifs	Species	# Motifs	Group Code 1	Group Code 2	Group Code 3	Group Code 4	Group Code 5	Group Code 6	Motif Group 1	Motif Group 2	Motif Group 3	Motif Group 4	Motif Group 5	Motif Group 6	Occurrences (n=3693)	Genes	# Genes	Classes (n=9)	Gene-level Sharing	Class-level Sharing	Species-level Sharing
g038_d01_t012:g038_d01_t014	g038:g038	(GPGPQ) tandem	Caerostris darwini	2	g038	g038					GPGPQ	GPGPQ					20	MaSp4_A_final_3210.2, MaSp4_B_final_3210.3	2	Ma	shared across genes (Cae)	private to class (Cae)	private to species (Cae)
g043_d01_t007:g043_d01_t007	g043:g043	(GPxxQ) tandem	Trichonephila clavipes	2	g043	g043					GPxxQ	GPxxQ					18	MaSp-h	1	Ma	private to gene (Tri)	private to class (Tri)	private to species (Tri)
g123_d35_t034:g123_d43_t311:g045_d01_t001	g123:g123:g045	(xGG_GGx) tandem	Caerostris darwini	3	g123	g123	g045				xGG_GGx	xGG_GGx	GQGSxN				16	AcSp1_330_3732	1	Ac	private to gene (Cae)	private to class (Cae)	private to species (Cae)
g075_d01_t002:g114_d01_t002	g075:g114	MTTS + SS_Srich	Caerostris darwini, Trichonephila clavipes	2	g075	g114					MTTS	SS_Srich					16	Sp_81.2_final_5803-like, Sp-5803	2	SpL	private to gene (Cae+Tri)	private to class (Cae+Tri)	shared across species (Cae+Tri)
g075_d01_t002:g114_d04_t071:g052_d01_t003	g075:g114:g052	MTTS + SS_Srich	Trichonephila clavipes	3	g075	g114	g052				MTTS	SS_Srich	GTPxxTSSGGSx				16	Sp-5803	1	SpL	private to gene (Tri)	private to class (Tri)	private to species (Tri)
g102_d02_t021:g011_d01_t002:g079_d01_t006:g114_d03_t001:g117_d01_t004:g023_d01_t002	g102:g011:g079:g114:g117:g023	QSVrich + DAVCGAAxRAGxyIPDSVV	Caerostris darwini	6	g102	g011	g079	g114	g117	g023	QSVrich	DAVCGAAxRAGxyIPDSVV	NQSrich	SS_Srich	Trich	FxGxDST	15	AcSp1_330_3732	1	Ac	private to gene (Cae)	private to class (Cae)	private to species (Cae)
g086_d02_t022:g006_d10_t002	g086:g006	polyAla + ASrich	Trichonephila clavipes	2	g086	g006					polyAla	ASrich					15	TuSp	1	Tu	private to gene (Tri)	private to class (Tri)	private to species (Tri)
g078_d01_t022:g078_d01_t029	g078:g078	(nonAla_run) tandem	Trichonephila clavipes	2	g078	g078					nonAla_run	nonAla_run					14	TuSp	1	Tu	private to gene (Tri)	private to class (Tri)	private to species (Tri)
g102_d02_t018:g069_d01_t006:g073_d01_t001:g097_d01_t001	g102:g069:g073:g097	QSVrich + LFSINSSYRxDFARLVSGPxNLGGSAQ	Caerostris darwini	4	g102	g069	g073	g097			QSVrich	LFSINSSYRxDFARLVSGPxNLGGSAQ	LSrich	PxSDARVxxxVxVSACVxAMLSSG			13	AcSp1_330_3732	1	Ac	private to gene (Cae)	private to class (Cae)	private to species (Cae)
g043_d01_t009:g044_d01_t003	g043:g044	GPxxQ + GPYGPxx	Caerostris darwini	2	g043	g044					GPxxQ	GPYGPxx					13	MaSp_809.2_unlinked_CTD	1	Ma	private to gene (Cae)	private to class (Cae)	private to species (Cae)
g087_d01_t014:g038_d01_t014	g087:g038	polyAla_MaSp4 + GPGPQ	Caerostris darwini	2	g087	g038					polyAla_MaSp4	GPGPQ					13	MaSp4_A_final_3210.2	1	Ma	private to gene (Cae)	private to class (Cae)	private to species (Cae)
g001_d01_t072:g038_d01_t020:g038_d01_t012	g001:g038:g038	A|G|P|Q|R|S|V|Y_rich + GPGPQ	Caerostris darwini	3	g001	g038	g038				A|G|P|Q|R|S|V|Y_rich	GPGPQ	GPGPQ				13	MaSp4_B_final_3210.3	1	Ma	private to gene (Cae)	private to class (Cae)	private to species (Cae)
g005_d01_t001:g001_d01_t051	g005:g001	AQSrich + A|G|P|Q|R|S|V|Y_rich	Trichonephila clavipes	2	g005	g001					AQSrich	A|G|P|Q|R|S|V|Y_rich					13	AcSp	1	Ac	private to gene (Tri)	private to class (Tri)	private to species (Tri)
g014_d01_t004:g014_d01_t005	g014:g014	(DTxSYzTGEY) tandem	Trichonephila clavipes	2	g014	g014					DTxSYzTGEY	DTxSYzTGEY					13	AgSp-c	1	Ag	private to gene (Tri)	private to class (Tri)	private to species (Tri)
g078_d01_t033:g078_d01_t031	g078:g078	(nonAla_run) tandem	Trichonephila clavipes	2	g078	g078					nonAla_run	nonAla_run					13	PiSp	1	Py	private to gene (Tri)	private to class (Tri)	private to species (Tri)
g102_d02_t003:g079_d02_t001	g102:g079	QSVrich + NQSrich	Caerostris darwini	2	g102	g079					QSVrich	NQSrich					12	PySp1_final_955_7062	1	Py	private to gene (Cae)	private to class (Cae)	private to species (Cae)
g089_d02_t001:g101_d04_t006	g089:g101	Prich + QSrich	Caerostris darwini	2	g089	g101					Prich	QSrich					12	PySp1_final_955_7062	1	Py	private to gene (Cae)	private to class (Cae)	private to species (Cae)
g100_d01_t009:g100_d01_t003	g100:g100	(QQ_SS) tandem	Caerostris darwini	2	g100	g100					QQ_SS	QQ_SS					12	PySp1_final_955_7062	1	Py	private to gene (Cae)	private to class (Cae)	private to species (Cae)
g086_d02_t021:g005_d06_t002	g086:g005	polyAla + AQSrich	Caerostris darwini	2	g086	g005					polyAla	AQSrich					12	TuSp1_final_509_1165	1	Tu	private to gene (Cae)	private to class (Cae)	private to species (Cae)
g033_d01_t031:g123_d23_t015	g033:g123	GL + xGG_GGx	Caerostris darwini	2	g033	g123					GL	xGG_GGx					11	FLAG_D_final_2357_4664	1	FLAG	private to gene (Cae)	private to class (Cae)	private to species (Cae)
g084_d01_t003:g048_d01_t022	g084:g048	PITxSxxLNV + GSG	Caerostris darwini	2	g084	g048					PITxSxxLNV	GSG					11	FLAG_D_final_2357_4664	1	FLAG	private to gene (Cae)	private to class (Cae)	private to species (Cae)
g102_d02_t001:g102_d01_t002	g102:g102	(QSVrich) tandem	Caerostris darwini	2	g102	g102					QSVrich	QSVrich					11	PySp1_final_955_7062	1	Py	private to gene (Cae)	private to class (Cae)	private to species (Cae)
g038_d01_t014:g086_d02_t040	g038:g086	GPGPQ + polyAla	Trichonephila clavipes	2	g038	g086					GPGPQ	polyAla					11	MaSp-h	1	Ma	private to gene (Tri)	private to class (Tri)	private to species (Tri)
g028_d01_t005:g035_d01_t004	g028:g035	GAxxTPGxIP + GPDGxP	Caerostris darwini, Trichonephila clavipes	2	g028	g035					GAxxTPGxIP	GPDGxP					10	AgSp1_A_linked_2675_705, AgSp-c	2	Ag	private to gene (Cae+Tri)	private to class (Cae+Tri)	shared across species (Cae+Tri)
g123_d23_t007:g123_d30_t019	g123:g123	(xGG_GGx) tandem	Caerostris darwini	2	g123	g123					xGG_GGx	xGG_GGx					10	FLAG_D_final_2357_4664	1	FLAG	private to gene (Cae)	private to class (Cae)	private to species (Cae)
g123_d43_t179:g123_d43_t040	g123:g123	(xGG_GGx) tandem	Caerostris darwini	2	g123	g123					xGG_GGx	xGG_GGx					10	FLAG_D_final_2357_4664	1	FLAG	private to gene (Cae)	private to class (Cae)	private to species (Cae)
g086_d02_t036:g026_d05_t003	g086:g026	polyAla + GA	Caerostris darwini	2	g086	g026					polyAla	GA					10	MiSp_C_final_3690.2, MiSp_D_unlinked_NTD_3690.1	2	Mi	shared across genes (Cae)	private to class (Cae)	private to species (Cae)
g114_d04_t050:g114_d04_t072:g005_d05_t002	g114:g114:g005	(SS_Srich) tandem	Caerostris darwini	3	g114	g114	g005				SS_Srich	SS_Srich	AQSrich				10	TuSp1_final_509_1165	1	Tu	private to gene (Cae)	private to class (Cae)	private to species (Cae)
g001_d01_t057:g114_d04_t039:g001_d01_t126	g001:g114:g001	A|G|P|Q|R|S|V|Y_rich + SS_Srich	Trichonephila clavipes	3	g001	g114	g001				A|G|P|Q|R|S|V|Y_rich	SS_Srich	A|G|P|Q|R|S|V|Y_rich				10	PiSp	1	Py	private to gene (Tri)	private to class (Tri)	private to species (Tri)
g001_d01_t105:g099_d01_t005:g099_d01_t008:g111_d01_t001	g001:g099:g099:g111	A|G|P|Q|R|S|V|Y_rich + QQ	Trichonephila clavipes	4	g001	g099	g099	g111			A|G|P|Q|R|S|V|Y_rich	QQ	QQ	SAGSxASA			10	PiSp	1	Py	private to gene (Tri)	private to class (Tri)	private to species (Tri)
g075_d01_t002:g114_d04_t041	g075:g114	MTTS + SS_Srich	Trichonephila clavipes	2	g075	g114					MTTS	SS_Srich					10	Sp-5803	1	SpL	private to gene (Tri)	private to class (Tri)	private to species (Tri)
g037_d02_t002:g033_d01_t029	g037:g033	GPG + GL	Caerostris darwini	2	g037	g033					GPG	GL					9	FLAG_D_final_2357_4664	1	FLAG	private to gene (Cae)	private to class (Cae)	private to species (Cae)
g033_d01_t020:g037_d01_t007:g040_d01_t003	g033:g037:g040	GL + GPG	Caerostris darwini	3	g033	g037	g040				GL	GPG	GPSGxxSQ				9	FLAG_D_final_2357_4664	1	FLAG	private to gene (Cae)	private to class (Cae)	private to species (Cae)
g033_d01_t030:g123_d43_t137	g033:g123	GL + xGG_GGx	Caerostris darwini	2	g033	g123					GL	xGG_GGx					9	FLAG_D_final_2357_4664	1	FLAG	private to gene (Cae)	private to class (Cae)	private to species (Cae)
g120_d01_t003:g120_d01_t003	g120:g120	VGPx + VGPx	Caerostris darwini	2	g120	g120					VGPx	VGPx					9	FLAG_D_final_2357_4664	1	FLAG	private to gene (Cae)	private to class (Cae)	private to species (Cae)
g086_d02_t043:g123_d43_t308	g086:g123	polyAla + xGG_GGx	Caerostris darwini	2	g086	g123					polyAla	xGG_GGx					9	MaSp_809.2_unlinked_CTD	1	Ma	private to gene (Cae)	private to class (Cae)	private to species (Cae)
g001_d01_t072:g038_d01_t020	g001:g038	A|G|P|Q|R|S|V|Y_rich + GPGPQ	Caerostris darwini	2	g001	g038					A|G|P|Q|R|S|V|Y_rich	GPGPQ					9	MaSp4_A_final_3210.2, MaSp4_B_final_3210.3	2	Ma	shared across genes (Cae)	private to class (Cae)	private to species (Cae)
g001_d01_t072:g038_d01_t020:g038_d01_t010	g001:g038:g038	A|G|P|Q|R|S|V|Y_rich + GPGPQ	Caerostris darwini	3	g001	g038	g038				A|G|P|Q|R|S|V|Y_rich	GPGPQ	GPGPQ				9	MaSp4_A_final_3210.2	1	Ma	private to gene (Cae)	private to class (Cae)	private to species (Cae)
g102_d02_t016:g102_d02_t011:g021_d01_t003	g102:g102:g021	(QSVrich) tandem	Caerostris darwini	3	g102	g102	g021				QSVrich	QSVrich	FASVIxxALANxL				9	PySp1_final_955_7062	1	Py	private to gene (Cae)	private to class (Cae)	private to species (Cae)
g033_d01_t030:g123_d43_t133	g033:g123	GL + xGG_GGx	Caerostris darwini	2	g033	g123					GL	xGG_GGx					8	FLAG_D_final_2357_4664	1	FLAG	private to gene (Cae)	private to class (Cae)	private to species (Cae)
g112_d01_t009:g123_d43_t100	g112:g123	SGMMY + xGG_GGx	Caerostris darwini	2	g112	g123					SGMMY	xGG_GGx					8	FLAG_D_final_2357_4664	1	FLAG	private to gene (Cae)	private to class (Cae)	private to species (Cae)
g123_d23_t015:g123_d30_t032:g119_d01_t008	g123:g123:g119	(xGG_GGx) tandem	Caerostris darwini	3	g123	g123	g119				xGG_GGx	xGG_GGx	TxxDNxSVxV				8	FLAG_D_final_2357_4664	1	FLAG	private to gene (Cae)	private to class (Cae)	private to species (Cae)
g040_d02_t002:g001_d01_t044	g040:g001	GPSGxxSQ + A|G|P|Q|R|S|V|Y_rich	Caerostris darwini	2	g040	g001					GPSGxxSQ	A|G|P|Q|R|S|V|Y_rich					8	MaSp_809.2_unlinked_CTD, MaSp4_B_final_3210.3	2	Ma	shared across genes (Cae)	private to class (Cae)	private to species (Cae)
g033_d01_t033:g033_d01_t033	g033:g033	(GL) tandem	Caerostris darwini	2	g033	g033					GL	GL					8	MaSp1_A_final_2064	1	Ma	private to gene (Cae)	private to class (Cae)	private to species (Cae)
g048_d01_t010:g059_d11_t002	g048:g059	GSG + GxGGx	Caerostris darwini	2	g048	g059					GSG	GxGGx					8	MaSp1_D_final_3988	1	Ma	private to gene (Cae)	private to class (Cae)	private to species (Cae)
g048_d01_t011:g048_d01_t028	g048:g048	(GSG) tandem	Caerostris darwini	2	g048	g048					GSG	GSG					8	MaSp3_A_final_533.1	1	Ma	private to gene (Cae)	private to class (Cae)	private to species (Cae)
g123_d43_t199:g086_d02_t054:g048_d01_t018	g123:g086:g048	xGG_GGx + polyAla	Caerostris darwini	3	g123	g086	g048				xGG_GGx	polyAla	GSG				8	MaSp3_A_final_533.1	1	Ma	private to gene (Cae)	private to class (Cae)	private to species (Cae)
g087_d01_t015:g038_d01_t014	g087:g038	polyAla_MaSp4 + GPGPQ	Caerostris darwini	2	g087	g038					polyAla_MaSp4	GPGPQ					8	MaSp4_B_final_3210.3	1	Ma	private to gene (Cae)	private to class (Cae)	private to species (Cae)
g075_d01_t001:g114_d04_t053	g075:g114	MTTS + SS_Srich	Caerostris darwini	2	g075	g114					MTTS	SS_Srich					8	Sp_81.2_final_5803-like	1	SpL	private to gene (Cae)	private to class (Cae)	private to species (Cae)
g075_d01_t002:g114_d04_t073	g075:g114	MTTS + SS_Srich	Caerostris darwini	2	g075	g114					MTTS	SS_Srich					8	Sp_81.2_final_5803-like	1	SpL	private to gene (Cae)	private to class (Cae)	private to species (Cae)
g078_d01_t021:g001_d01_t083:g115_d01_t003	g078:g001:g115	nonAla_run + A|G|P|Q|R|S|V|Y_rich	Trichonephila clavipes	3	g078	g001	g115				nonAla_run	A|G|P|Q|R|S|V|Y_rich	ST				8	AcSp	1	Ac	private to gene (Tri)	private to class (Tri)	private to species (Tri)
g001_d01_t080:g100_d01_t010:g114_d04_t014	g001:g100:g114	A|G|P|Q|R|S|V|Y_rich + QQ_SS	Trichonephila clavipes	3	g001	g100	g114				A|G|P|Q|R|S|V|Y_rich	QQ_SS	SS_Srich				8	PiSp	1	Py	private to gene (Tri)	private to class (Tri)	private to species (Tri)
g140_d01_t015:g086_d02_t033	g140:g086	Cassettes with unassigned motif types	Trichonephila clavipes	2	g140	g086					unassigned	polyAla					8	PiSp	1	Py	private to gene (Tri)	private to class (Tri)	private to species (Tri)
g054_d01_t006:g089_d04_t002	g054:g089	GTrich + Prich	Caerostris darwini	2	g054	g089					GTrich	Prich					7	AgSp1_C_final_549.3	1	Ag	private to gene (Cae)	private to class (Cae)	private to species (Cae)
g123_d43_t189:g119_d01_t014	g123:g119	xGG_GGx + TxxDNxSVxV	Caerostris darwini	2	g123	g119					xGG_GGx	TxxDNxSVxV					7	FLAG_B_initial_2654.1, FLAG_D_final_2357_4664	2	FLAG	shared across genes (Cae)	private to class (Cae)	private to species (Cae)
g026_d06_t055:g026_d06_t038	g026:g026	(GA) tandem	Caerostris darwini	2	g026	g026					GA	GA					7	FLAG_D_final_2357_4664	1	FLAG	private to gene (Cae)	private to class (Cae)	private to species (Cae)
g123_d43_t094:g123_d43_t234:g086_d02_t074	g123:g123:g086	(xGG_GGx) tandem	Caerostris darwini	3	g123	g123	g086				xGG_GGx	xGG_GGx	polyAla				7	MaSp1_D_final_3988	1	Ma	private to gene (Cae)	private to class (Cae)	private to species (Cae)
g123_d43_t235:g086_d02_t102	g123:g086	xGG_GGx + polyAla	Caerostris darwini	2	g123	g086					xGG_GGx	polyAla					7	MaSp3_A_final_533.1	1	Ma	private to gene (Cae)	private to class (Cae)	private to species (Cae)
g038_d01_t006:g038_d01_t025	g038:g038	(GPGPQ) tandem	Caerostris darwini	2	g038	g038					GPGPQ	GPGPQ					7	MaSp4_B_final_3210.3	1	Ma	private to gene (Cae)	private to class (Cae)	private to species (Cae)
g026_d04_t002:g123_d50_t001:g001_d01_t070:g140_d01_t026	g026:g123:g001:g140	GA + xGG_GGx	Trichonephila clavipes	4	g026	g123	g001	g140			GA	xGG_GGx	A|G|P|Q|R|S|V|Y_rich	unassigned			7	AcSp	1	Ac	private to gene (Tri)	private to class (Tri)	private to species (Tri)
g114_d04_t042:g114_d01_t005	g114:g114	(SS_Srich) tandem	Trichonephila clavipes	2	g114	g114					SS_Srich	SS_Srich					7	AcSp	1	Ac	private to gene (Tri)	private to class (Tri)	private to species (Tri)
g123_d08_t007:g123_d08_t007	g123:g123	(xGG_GGx) tandem	Trichonephila clavipes	2	g123	g123					xGG_GGx	xGG_GGx					7	AcSp	1	Ac	private to gene (Tri)	private to class (Tri)	private to species (Tri)
g044_d02_t001:g043_d01_t007	g044:g043	GPYGPxx + GPxxQ	Trichonephila clavipes	2	g044	g043					GPYGPxx	GPxxQ					7	MaSp-h	1	Ma	private to gene (Tri)	private to class (Tri)	private to species (Tri)
g101_d03_t003:g101_d03_t003:g101_d04_t008	g101:g101:g101	(QSrich) tandem	Trichonephila clavipes	3	g101	g101	g101				QSrich	QSrich	QSrich				7	PiSp	1	Py	private to gene (Tri)	private to class (Tri)	private to species (Tri)
g075_d01_t002:g114_d04_t071	g075:g114	MTTS + SS_Srich	Trichonephila clavipes	2	g075	g114					MTTS	SS_Srich					7	Sp-5803	1	SpL	private to gene (Tri)	private to class (Tri)	private to species (Tri)
g140_d01_t034:g074_d01_t001	g140:g074	Cassettes with unassigned motif types	Trichonephila clavipes	2	g140	g074					unassigned	MMFMP					7	Sp-5803	1	SpL	private to gene (Tri)	private to class (Tri)	private to species (Tri)
g114_d06_t002:g123_d35_t034:g123_d43_t311:g045_d01_t001	g114:g123:g123:g045	SS_Srich + xGG_GGx	Caerostris darwini	4	g114	g123	g123	g045			SS_Srich	xGG_GGx	xGG_GGx	GQGSxN			6	AcSp1_330_3732	1	Ac	private to gene (Cae)	private to class (Cae)	private to species (Cae)
g038_d01_t026:g038_d01_t026	g038:g038	(GPGPQ) tandem	Caerostris darwini	2	g038	g038					GPGPQ	GPGPQ					6	AgSp1_C_final_549.3	1	Ag	private to gene (Cae)	private to class (Cae)	private to species (Cae)
g129_d01_t001:g129_d01_t001:g129_d01_t001:g129_d01_t001	g129:g129:g129:g129	xxSQTxxGPMG + xxSQTxxGPMG	Caerostris darwini	4	g129	g129	g129	g129			xxSQTxxGPMG	xxSQTxxGPMG	xxSQTxxGPMG	xxSQTxxGPMG			6	AgSp1_C_final_549.3	1	Ag	private to gene (Cae)	private to class (Cae)	private to species (Cae)
g054_d02_t057:g089_d04_t010:g094_d01_t003	g054:g089:g094	GTrich + Prich	Caerostris darwini	3	g054	g089	g094				GTrich	Prich	PTrich				6	AgSp1_C_final_549.3	1	Ag	private to gene (Cae)	private to class (Cae)	private to species (Cae)
g026_d03_t003:g123_d30_t014	g026:g123	GA + xGG_GGx	Caerostris darwini	2	g026	g123					GA	xGG_GGx					6	FLAG_D_final_2357_4664	1	FLAG	private to gene (Cae)	private to class (Cae)	private to species (Cae)
g026_d06_t037:g033_d01_t014:g120_d01_t003	g026:g033:g120	GA + GL	Caerostris darwini	3	g026	g033	g120				GA	GL	VGPx				6	FLAG_D_final_2357_4664	1	FLAG	private to gene (Cae)	private to class (Cae)	private to species (Cae)
g123_d43_t094:g123_d43_t230:g086_d02_t100	g123:g123:g086	(xGG_GGx) tandem	Caerostris darwini	3	g123	g123	g086				xGG_GGx	xGG_GGx	polyAla				6	MaSp1_D_final_3988	1	Ma	private to gene (Cae)	private to class (Cae)	private to species (Cae)
g114_d04_t019:g123_d26_t032	g114:g123	SS_Srich + xGG_GGx	Caerostris darwini	2	g114	g123					SS_Srich	xGG_GGx					6	MaSp3_A_final_533.1	1	Ma	private to gene (Cae)	private to class (Cae)	private to species (Cae)
g123_d43_t026:g123_d43_t236:g086_d02_t064	g123:g123:g086	(xGG_GGx) tandem	Caerostris darwini	3	g123	g123	g086				xGG_GGx	xGG_GGx	polyAla				6	MaSp3_A_final_533.1	1	Ma	private to gene (Cae)	private to class (Cae)	private to species (Cae)
g048_d01_t014:g123_d43_t173:g048_d01_t034:g086_d02_t008	g048:g123:g048:g086	GSG + xGG_GGx	Caerostris darwini	4	g048	g123	g048	g086			GSG	xGG_GGx	GSG	polyAla			6	MaSp3_A_final_533.1	1	Ma	private to gene (Cae)	private to class (Cae)	private to species (Cae)
g038_d01_t010:g038_d01_t014	g038:g038	(GPGPQ) tandem	Caerostris darwini	2	g038	g038					GPGPQ	GPGPQ					6	MaSp4_A_final_3210.2, MaSp4_B_final_3210.3	2	Ma	shared across genes (Cae)	private to class (Cae)	private to species (Cae)
g087_d01_t020:g038_d01_t014	g087:g038	polyAla_MaSp4 + GPGPQ	Caerostris darwini	2	g087	g038					polyAla_MaSp4	GPGPQ					6	MaSp4_A_final_3210.2, MaSp4_B_final_3210.3	2	Ma	shared across genes (Cae)	private to class (Cae)	private to species (Cae)
g038_d01_t010:g038_d01_t014:g044_d01_t003	g038:g038:g044	(GPGPQ) tandem	Caerostris darwini	3	g038	g038	g044				GPGPQ	GPGPQ	GPYGPxx				6	MaSp4_A_final_3210.2	1	Ma	private to gene (Cae)	private to class (Cae)	private to species (Cae)
g038_d01_t012:g038_d01_t014:g087_d01_t020	g038:g038:g087	(GPGPQ) tandem	Caerostris darwini	3	g038	g038	g087				GPGPQ	GPGPQ	polyAla_MaSp4				6	MaSp4_B_final_3210.3	1	Ma	private to gene (Cae)	private to class (Cae)	private to species (Cae)
g123_d35_t002:g088_d01_t036	g123:g088	xGG_GGx + polyAla+GA	Caerostris darwini	2	g123	g088					xGG_GGx	polyAla+GA					6	MiSp_B_final_1006	1	Mi	private to gene (Cae)	private to class (Cae)	private to species (Cae)
g114_d04_t027:g052_d01_t011	g114:g052	SS_Srich + GTPxxTSSGGSx	Caerostris darwini	2	g114	g052					SS_Srich	GTPxxTSSGGSx					6	Sp_81.2_final_5803-like	1	SpL	private to gene (Cae)	private to class (Cae)	private to species (Cae)
g054_d03_t019:g054_d03_t009:g054_d03_t009	g054:g054:g054	(GTrich) tandem	Caerostris darwini	3	g054	g054	g054				GTrich	GTrich	GTrich				6	SpL_2234.1_initial	1	SpL	private to gene (Cae)	private to class (Cae)	private to species (Cae)
g123_d06_t004:g026_d01_t005	g123:g026	xGG_GGx + GA	Caerostris darwini	2	g123	g026					xGG_GGx	GA					6	TuSp1_final_509_1165	1	Tu	private to gene (Cae)	private to class (Cae)	private to species (Cae)
g078_d01_t021:g001_d01_t083	g078:g001	nonAla_run + A|G|P|Q|R|S|V|Y_rich	Trichonephila clavipes	2	g078	g001					nonAla_run	A|G|P|Q|R|S|V|Y_rich					6	AcSp	1	Ac	private to gene (Tri)	private to class (Tri)	private to species (Tri)
g114_d04_t042:g001_d01_t003	g114:g001	SS_Srich + A|G|P|Q|R|S|V|Y_rich	Trichonephila clavipes	2	g114	g001					SS_Srich	A|G|P|Q|R|S|V|Y_rich					6	AcSp	1	Ac	private to gene (Tri)	private to class (Tri)	private to species (Tri)
g016_d01_t002:g068_d03_t001	g016:g068	EMxTExVTxSxGxTT + Krich	Trichonephila clavipes	2	g016	g068					EMxTExVTxSxGxTT	Krich					6	Sp-8175	1	SpL	private to gene (Tri)	private to class (Tri)	private to species (Tri)
g102_d02_t021:g011_d01_t002:g079_d01_t006:g114_d03_t003:g117_d01_t005	g102:g011:g079:g114:g117	QSVrich + DAVCGAAxRAGxyIPDSVV	Caerostris darwini	5	g102	g011	g079	g114	g117		QSVrich	DAVCGAAxRAGxyIPDSVV	NQSrich	SS_Srich	Trich		5	AcSp1_330_3732	1	Ac	private to gene (Cae)	private to class (Cae)	private to species (Cae)
g054_d01_t014:g035_d01_t008	g054:g035	GTrich + GPDGxP	Caerostris darwini, Trichonephila clavipes	2	g054	g035					GTrich	GPDGxP					5	AgSp1_A_linked_2675_705, AgSp-c	2	Ag	private to gene (Cae+Tri)	private to class (Cae+Tri)	shared across species (Cae+Tri)
g054_d02_t057:g089_d04_t008	g054:g089	GTrich + Prich	Caerostris darwini	2	g054	g089					GTrich	Prich					5	AgSp1_C_final_549.3	1	Ag	private to gene (Cae)	private to class (Cae)	private to species (Cae)
g028_d01_t006:g085_d03_t003	g028:g085	GAxxTPGxIP + PNG	Caerostris darwini	2	g028	g085					GAxxTPGxIP	PNG					5	AgSp1_C_final_549.3	1	Ag	private to gene (Cae)	private to class (Cae)	private to species (Cae)
g054_d01_t012:g085_d04_t002	g054:g085	GTrich + PNG	Caerostris darwini	2	g054	g085					GTrich	PNG					5	AgSp1_C_final_549.3	1	Ag	private to gene (Cae)	private to class (Cae)	private to species (Cae)
g001_d01_t026:g113_d01_t001:g116_d04_t006	g001:g113:g116	A|G|P|Q|R|S|V|Y_rich + SPNGMP	Caerostris darwini	3	g001	g113	g116				A|G|P|Q|R|S|V|Y_rich	SPNGMP	TPx				5	AgSp1_C_final_549.3	1	Ag	private to gene (Cae)	private to class (Cae)	private to species (Cae)
g040_d02_t002:g039_d01_t002	g040:g039	GPSGxxSQ + GPQQxGQ	Caerostris darwini	2	g040	g039					GPSGxxSQ	GPQQxGQ					5	AgSp1_C_final_549.3	1	Ag	private to gene (Cae)	private to class (Cae)	private to species (Cae)
g123_d34_t007:g123_d43_t100	g123:g123	(xGG_GGx) tandem	Caerostris darwini	2	g123	g123					xGG_GGx	xGG_GGx					5	FLAG_A_final_1377, FLAG_B_initial_2654.1, FLAG_C_unlinked_NTD_2654.2, FLAG_D_final_2357_4664, FLAG_E_unlinked_NTD_4141.1	5	FLAG	shared across genes (Cae)	private to class (Cae)	private to species (Cae)
g123_d43_t028:g123_d43_t019	g123:g123	(xGG_GGx) tandem	Caerostris darwini	2	g123	g123					xGG_GGx	xGG_GGx					5	FLAG_A_final_1377	1	FLAG	private to gene (Cae)	private to class (Cae)	private to species (Cae)
g123_d43_t098:g123_d43_t172	g123:g123	(xGG_GGx) tandem	Caerostris darwini	2	g123	g123					xGG_GGx	xGG_GGx					5	FLAG_A_final_1377, FLAG_B_initial_2654.1, FLAG_D_final_2357_4664	3	FLAG	shared across genes (Cae)	private to class (Cae)	private to species (Cae)
g123_d43_t017:g123_d43_t173	g123:g123	(xGG_GGx) tandem	Caerostris darwini	2	g123	g123					xGG_GGx	xGG_GGx					5	FLAG_D_final_2357_4664	1	FLAG	private to gene (Cae)	private to class (Cae)	private to species (Cae)
g123_d43_t189:g119_d01_t015	g123:g119	xGG_GGx + TxxDNxSVxV	Caerostris darwini	2	g123	g119					xGG_GGx	TxxDNxSVxV					5	FLAG_D_final_2357_4664	1	FLAG	private to gene (Cae)	private to class (Cae)	private to species (Cae)
g086_d02_t042:g123_d43_t309	g086:g123	polyAla + xGG_GGx	Caerostris darwini	2	g086	g123					polyAla	xGG_GGx					5	MaSp_809.2_unlinked_CTD	1	Ma	private to gene (Cae)	private to class (Cae)	private to species (Cae)
g123_d43_t198:g086_d02_t063	g123:g086	xGG_GGx + polyAla	Caerostris darwini	2	g123	g086					xGG_GGx	polyAla					5	MaSp1_D_final_3988	1	Ma	private to gene (Cae)	private to class (Cae)	private to species (Cae)
g123_d43_t094:g123_d43_t234:g086_d02_t100	g123:g123:g086	(xGG_GGx) tandem	Caerostris darwini	3	g123	g123	g086				xGG_GGx	xGG_GGx	polyAla				5	MaSp1_D_final_3988	1	Ma	private to gene (Cae)	private to class (Cae)	private to species (Cae)
g088_d01_t090:g123_d16_t002	g088:g123	polyAla+GA + xGG_GGx	Caerostris darwini	2	g088	g123					polyAla+GA	xGG_GGx					5	MiSp_A_final_589	1	Mi	private to gene (Cae)	private to class (Cae)	private to species (Cae)
g123_d43_t126:g026_d06_t015	g123:g026	xGG_GGx + GA	Caerostris darwini	2	g123	g026					xGG_GGx	GA					5	MiSp_B_final_1006	1	Mi	private to gene (Cae)	private to class (Cae)	private to species (Cae)
g123_d35_t019:g026_d06_t015	g123:g026	xGG_GGx + GA	Caerostris darwini	2	g123	g026					xGG_GGx	GA					5	MiSp_B_final_1006	1	Mi	private to gene (Cae)	private to class (Cae)	private to species (Cae)
g123_d43_t068:g088_d01_t089:g026_d06_t038	g123:g088:g026	xGG_GGx + polyAla+GA	Caerostris darwini	3	g123	g088	g026				xGG_GGx	polyAla+GA	GA				5	MiSp_B_final_1006	1	Mi	private to gene (Cae)	private to class (Cae)	private to species (Cae)
g114_d04_t025:g052_d01_t011	g114:g052	SS_Srich + GTPxxTSSGGSx	Caerostris darwini	2	g114	g052					SS_Srich	GTPxxTSSGGSx					5	Sp_81.2_final_5803-like	1	SpL	private to gene (Cae)	private to class (Cae)	private to species (Cae)
g054_d03_t009:g054_d03_t009	g054:g054	(GTrich) tandem	Caerostris darwini	2	g054	g054					GTrich	GTrich					5	SpL_2234.1_initial	1	SpL	private to gene (Cae)	private to class (Cae)	private to species (Cae)
g054_d03_t009:g054_d03_t019	g054:g054	(GTrich) tandem	Caerostris darwini	2	g054	g054					GTrich	GTrich					5	SpL_2234.1_initial	1	SpL	private to gene (Cae)	private to class (Cae)	private to species (Cae)
g001_d01_t002:g140_d01_t027:g005_d02_t005:g050_d01_t001	g001:g140:g005:g050	Cassettes with unassigned motif types	Caerostris darwini	4	g001	g140	g005	g050			A|G|P|Q|R|S|V|Y_rich	unassigned	AQSrich	GTLNAGNxGSLASA			5	TuSp1_final_509_1165	1	Tu	private to gene (Cae)	private to class (Cae)	private to species (Cae)
g123_d50_t001:g001_d01_t070:g140_d01_t026	g123:g001:g140	xGG_GGx + A|G|P|Q|R|S|V|Y_rich	Trichonephila clavipes	3	g123	g001	g140				xGG_GGx	A|G|P|Q|R|S|V|Y_rich	unassigned				5	AcSp	1	Ac	private to gene (Tri)	private to class (Tri)	private to species (Tri)
g059_d05_t006:g059_d05_t006	g059:g059	(GxGGx) tandem	Trichonephila clavipes	2	g059	g059					GxGGx	GxGGx					5	FLAG-a	1	FLAG	private to gene (Tri)	private to class (Tri)	private to species (Tri)
g123_d34_t001:g123_d34_t001	g123:g123	(xGG_GGx) tandem	Trichonephila clavipes	2	g123	g123					xGG_GGx	xGG_GGx					5	FLAG-b	1	FLAG	private to gene (Tri)	private to class (Tri)	private to species (Tri)
g123_d46_t003:g123_d32_t007	g123:g123	(xGG_GGx) tandem	Trichonephila clavipes	2	g123	g123					xGG_GGx	xGG_GGx					5	FLAG-b	1	FLAG	private to gene (Tri)	private to class (Tri)	private to species (Tri)
g038_d01_t014:g086_d01_t006	g038:g086	GPGPQ + polyAla	Trichonephila clavipes	2	g038	g086					GPGPQ	polyAla					5	MaSp-h	1	Ma	private to gene (Tri)	private to class (Tri)	private to species (Tri)
g123_d35_t022:g123_d35_t022	g123:g123	(xGG_GGx) tandem	Trichonephila clavipes	2	g123	g123					xGG_GGx	xGG_GGx					5	MaSp-h	1	Ma	private to gene (Tri)	private to class (Tri)	private to species (Tri)
g078_d01_t047:g078_d01_t045	g078:g078	(nonAla_run) tandem	Trichonephila clavipes	2	g078	g078					nonAla_run	nonAla_run					5	PiSp	1	Py	private to gene (Tri)	private to class (Tri)	private to species (Tri)
g101_d03_t003:g101_d03_t003	g101:g101	(QSrich) tandem	Trichonephila clavipes	2	g101	g101					QSrich	QSrich					5	PiSp	1	Py	private to gene (Tri)	private to class (Tri)	private to species (Tri)
g140_d01_t015:g086_d02_t032	g140:g086	Cassettes with unassigned motif types	Trichonephila clavipes	2	g140	g086					unassigned	polyAla					5	PiSp	1	Py	private to gene (Tri)	private to class (Tri)	private to species (Tri)
g140_d01_t022:g140_d01_t007:g025_d01_t002	g140:g140:g025	Cassettes with unassigned motif types	Trichonephila clavipes	3	g140	g140	g025				unassigned	unassigned	FxQEGELIYNGKNNK				5	Sp-14910-B	1	SpL	private to gene (Tri)	private to class (Tri)	private to species (Tri)
g114_d04_t001:g075_d01_t002:g114_d04_t041	g114:g075:g114	SS_Srich + MTTS	Trichonephila clavipes	3	g114	g075	g114				SS_Srich	MTTS	SS_Srich				5	Sp-5803	1	SpL	private to gene (Tri)	private to class (Tri)	private to species (Tri)
g001_d01_t058:g140_d01_t006	g001:g140	Cassettes with unassigned motif types	Trichonephila clavipes	2	g001	g140					A|G|P|Q|R|S|V|Y_rich	unassigned					5	Sp-8175	1	SpL	private to gene (Tri)	private to class (Tri)	private to species (Tri)
g102_d02_t013:g069_d01_t006:g073_d01_t001:g097_d01_t001	g102:g069:g073:g097	QSVrich + LFSINSSYRxDFARLVSGPxNLGGSAQ	Caerostris darwini	4	g102	g069	g073	g097			QSVrich	LFSINSSYRxDFARLVSGPxNLGGSAQ	LSrich	PxSDARVxxxVxVSACVxAMLSSG			4	AcSp1_330_3732	1	Ac	private to gene (Cae)	private to class (Cae)	private to species (Cae)
g054_d01_t006:g089_d04_t006	g054:g089	GTrich + Prich	Caerostris darwini	2	g054	g089					GTrich	Prich					4	AgSp1_C_final_549.3	1	Ag	private to gene (Cae)	private to class (Cae)	private to species (Cae)
g094_d01_t005:g123_d12_t002:g123_d28_t004	g094:g123:g123	PTrich + xGG_GGx	Caerostris darwini	3	g094	g123	g123				PTrich	xGG_GGx	xGG_GGx				4	AgSp1_C_final_549.3	1	Ag	private to gene (Cae)	private to class (Cae)	private to species (Cae)
g033_d01_t003:g123_d43_t137	g033:g123	GL + xGG_GGx	Caerostris darwini	2	g033	g123					GL	xGG_GGx					4	FLAG_B_initial_2654.1	1	FLAG	private to gene (Cae)	private to class (Cae)	private to species (Cae)
g040_d01_t003:g086_d01_t003:g043_d02_t009	g040:g086:g043	GPSGxxSQ + polyAla	Caerostris darwini	3	g040	g086	g043				GPSGxxSQ	polyAla	GPxxQ				4	MaSp_809.2_unlinked_CTD	1	Ma	private to gene (Cae)	private to class (Cae)	private to species (Cae)
g123_d43_t260:g048_d01_t028	g123:g048	xGG_GGx + GSG	Caerostris darwini	2	g123	g048					xGG_GGx	GSG					4	MaSp3_A_final_533.1	1	Ma	private to gene (Cae)	private to class (Cae)	private to species (Cae)
g038_d01_t012:g038_d01_t012	g038:g038	(GPGPQ) tandem	Caerostris darwini	2	g038	g038					GPGPQ	GPGPQ					4	MaSp4_A_final_3210.2, MaSp4_B_final_3210.3	2	Ma	shared across genes (Cae)	private to class (Cae)	private to species (Cae)
g038_d01_t020:g038_d01_t012	g038:g038	(GPGPQ) tandem	Caerostris darwini	2	g038	g038					GPGPQ	GPGPQ					4	MaSp4_A_final_3210.2, MaSp4_B_final_3210.3	2	Ma	shared across genes (Cae)	private to class (Cae)	private to species (Cae)
g088_d01_t089:g123_d16_t002	g088:g123	polyAla+GA + xGG_GGx	Caerostris darwini	2	g088	g123					polyAla+GA	xGG_GGx					4	MiSp_3639_incomplete	1	Mi	private to gene (Cae)	private to class (Cae)	private to species (Cae)
g026_d06_t015:g123_d43_t242	g026:g123	GA + xGG_GGx	Caerostris darwini	2	g026	g123					GA	xGG_GGx					4	MiSp_3639_incomplete, MiSp_A_final_589	2	Mi	shared across genes (Cae)	private to class (Cae)	private to species (Cae)
g026_d06_t015:g059_d09_t001	g026:g059	GA + GxGGx	Caerostris darwini	2	g026	g059					GA	GxGGx					4	MiSp_3639_incomplete, MiSp_A_final_589	2	Mi	shared across genes (Cae)	private to class (Cae)	private to species (Cae)
g123_d43_t071:g088_d01_t002	g123:g088	xGG_GGx + polyAla+GA	Caerostris darwini	2	g123	g088					xGG_GGx	polyAla+GA					4	MiSp_B_final_1006	1	Mi	private to gene (Cae)	private to class (Cae)	private to species (Cae)
g123_d43_t344:g088_d01_t068	g123:g088	xGG_GGx + polyAla+GA	Caerostris darwini	2	g123	g088					xGG_GGx	polyAla+GA					4	MiSp_B_final_1006	1	Mi	private to gene (Cae)	private to class (Cae)	private to species (Cae)
g123_d16_t015:g088_d01_t068	g123:g088	xGG_GGx + polyAla+GA	Caerostris darwini	2	g123	g088					xGG_GGx	polyAla+GA					4	MiSp_B_final_1006	1	Mi	private to gene (Cae)	private to class (Cae)	private to species (Cae)
g123_d13_t001:g123_d35_t013	g123:g123	(xGG_GGx) tandem	Caerostris darwini	2	g123	g123					xGG_GGx	xGG_GGx					4	MiSp_C_final_3690.2	1	Mi	private to gene (Cae)	private to class (Cae)	private to species (Cae)
g123_d35_t013:g123_d43_t291	g123:g123	(xGG_GGx) tandem	Caerostris darwini	2	g123	g123					xGG_GGx	xGG_GGx					4	MiSp_C_final_3690.2	1	Mi	private to gene (Cae)	private to class (Cae)	private to species (Cae)
g123_d13_t016:g123_d35_t013	g123:g123	(xGG_GGx) tandem	Caerostris darwini	2	g123	g123					xGG_GGx	xGG_GGx					4	MiSp_C_final_3690.2, MiSp_D_unlinked_NTD_3690.1	2	Mi	shared across genes (Cae)	private to class (Cae)	private to species (Cae)
g123_d43_t292:g001_d01_t032	g123:g001	xGG_GGx + A|G|P|Q|R|S|V|Y_rich	Caerostris darwini	2	g123	g001					xGG_GGx	A|G|P|Q|R|S|V|Y_rich					4	MiSp_C_final_3690.2	1	Mi	private to gene (Cae)	private to class (Cae)	private to species (Cae)
g114_d04_t025:g052_d01_t003	g114:g052	SS_Srich + GTPxxTSSGGSx	Caerostris darwini	2	g114	g052					SS_Srich	GTPxxTSSGGSx					4	Sp_81.2_final_5803-like	1	SpL	private to gene (Cae)	private to class (Cae)	private to species (Cae)
g114_d04_t015:g052_d02_t001	g114:g052	SS_Srich + GTPxxTSSGGSx	Caerostris darwini	2	g114	g052					SS_Srich	GTPxxTSSGGSx					4	Sp_81.2_final_5803-like	1	SpL	private to gene (Cae)	private to class (Cae)	private to species (Cae)
g052_d01_t016:g052_d02_t001	g052:g052	GTPxxTSSGGSx + GTPxxTSSGGSx	Caerostris darwini	2	g052	g052					GTPxxTSSGGSx	GTPxxTSSGGSx					4	Sp_81.2_final_5803-like	1	SpL	private to gene (Cae)	private to class (Cae)	private to species (Cae)
g068_d02_t001:g114_d04_t025:g052_d01_t003	g068:g114:g052	Krich + SS_Srich	Caerostris darwini	3	g068	g114	g052				Krich	SS_Srich	GTPxxTSSGGSx				4	Sp_81.2_final_5803-like	1	SpL	private to gene (Cae)	private to class (Cae)	private to species (Cae)
g123_d43_t353:g123_d08_t007	g123:g123	(xGG_GGx) tandem	Trichonephila clavipes	2	g123	g123					xGG_GGx	xGG_GGx					4	AcSp	1	Ac	private to gene (Tri)	private to class (Tri)	private to species (Tri)
g123_d32_t007:g123_d46_t003	g123:g123	(xGG_GGx) tandem	Trichonephila clavipes	2	g123	g123					xGG_GGx	xGG_GGx					4	FLAG-b	1	FLAG	private to gene (Tri)	private to class (Tri)	private to species (Tri)
g123_d43_t264:g123_d43_t068	g123:g123	(xGG_GGx) tandem	Trichonephila clavipes	2	g123	g123					xGG_GGx	xGG_GGx					4	FLAG-b	1	FLAG	private to gene (Tri)	private to class (Tri)	private to species (Tri)
g123_d38_t002:g086_d02_t044:g123_d18_t001	g123:g086:g123	xGG_GGx + polyAla	Trichonephila clavipes	3	g123	g086	g123				xGG_GGx	polyAla	xGG_GGx				4	MaSp-d	1	Ma	private to gene (Tri)	private to class (Tri)	private to species (Tri)
g001_d01_t044:g123_d35_t022:g123_d35_t022	g001:g123:g123	A|G|P|Q|R|S|V|Y_rich + xGG_GGx	Trichonephila clavipes	3	g001	g123	g123				A|G|P|Q|R|S|V|Y_rich	xGG_GGx	xGG_GGx				4	MaSp-h	1	Ma	private to gene (Tri)	private to class (Tri)	private to species (Tri)
g038_d01_t014:g086_d01_t005	g038:g086	GPGPQ + polyAla	Trichonephila clavipes	2	g038	g086					GPGPQ	polyAla					4	MaSp-h	1	Ma	private to gene (Tri)	private to class (Tri)	private to species (Tri)
g038_d01_t014:g086_d02_t043	g038:g086	GPGPQ + polyAla	Trichonephila clavipes	2	g038	g086					GPGPQ	polyAla					4	MaSp-h	1	Ma	private to gene (Tri)	private to class (Tri)	private to species (Tri)
g043_d01_t007:g038_d01_t014:g086_d02_t040	g043:g038:g086	GPxxQ + GPGPQ	Trichonephila clavipes	3	g043	g038	g086				GPxxQ	GPGPQ	polyAla				4	MaSp-h	1	Ma	private to gene (Tri)	private to class (Tri)	private to species (Tri)
g062_d01_t001:g086_d01_t001	g062:g086	GxSGPGS + polyAla	Trichonephila clavipes	2	g062	g086					GxSGPGS	polyAla					4	MaSp-h	1	Ma	private to gene (Tri)	private to class (Tri)	private to species (Tri)
g086_d01_t001:g114_d04_t008	g086:g114	polyAla + SS_Srich	Trichonephila clavipes	2	g086	g114					polyAla	SS_Srich					4	MaSp-h	1	Ma	private to gene (Tri)	private to class (Tri)	private to species (Tri)
g086_d01_t003:g059_d05_t003:g043_d01_t007	g086:g059:g043	polyAla + GxGGx	Trichonephila clavipes	3	g086	g059	g043				polyAla	GxGGx	GPxxQ				4	MaSp-h	1	Ma	private to gene (Tri)	private to class (Tri)	private to species (Tri)
g123_d35_t022:g062_d01_t001:g086_d01_t003	g123:g062:g086	xGG_GGx + GxSGPGS	Trichonephila clavipes	3	g123	g062	g086				xGG_GGx	GxSGPGS	polyAla				4	MaSp-h	1	Ma	private to gene (Tri)	private to class (Tri)	private to species (Tri)
g033_d01_t071:g033_d01_t071	g033:g033	(GL) tandem	Trichonephila clavipes	2	g033	g033					GL	GL					4	MaSp3_Sp-1339	1	Ma	private to gene (Tri)	private to class (Tri)	private to species (Tri)
g086_d01_t004:g123_d43_t014	g086:g123	polyAla + xGG_GGx	Trichonephila clavipes	2	g086	g123					polyAla	xGG_GGx					4	MaSp3_Sp-907	1	Ma	private to gene (Tri)	private to class (Tri)	private to species (Tri)
g086_d01_t005:g123_d43_t013	g086:g123	polyAla + xGG_GGx	Trichonephila clavipes	2	g086	g123					polyAla	xGG_GGx					4	MaSp3_Sp-907, Sp-74867	2	Ma	shared across genes (Tri)	private to class (Tri)	private to species (Tri)
g086_d01_t005:g123_d43_t014	g086:g123	polyAla + xGG_GGx	Trichonephila clavipes	2	g086	g123					polyAla	xGG_GGx					4	MaSp3_Sp-907	1	Ma	private to gene (Tri)	private to class (Tri)	private to species (Tri)
g033_d01_t079:g033_d01_t078	g033:g033	(GL) tandem	Trichonephila clavipes	2	g033	g033					GL	GL					4	Sp-14910-A	1	SpL	private to gene (Tri)	private to class (Tri)	private to species (Tri)
g013_d03_t010:g080_d03_t002	g013:g080	Drich + Nrich	Trichonephila clavipes	2	g013	g080					Drich	Nrich					4	Sp-14910-B	1	SpL	private to gene (Tri)	private to class (Tri)	private to species (Tri)
g123_d32_t002:g013_d03_t003	g123:g013	xGG_GGx + Drich	Trichonephila clavipes	2	g123	g013					xGG_GGx	Drich					4	Sp-14910-B	1	SpL	private to gene (Tri)	private to class (Tri)	private to species (Tri)
g016_d01_t002:g068_d03_t003:g140_d01_t039	g016:g068:g140	EMxTExVTxSxGxTT + Krich	Trichonephila clavipes	3	g016	g068	g140				EMxTExVTxSxGxTT	Krich	unassigned				4	Sp-8175	1	SpL	private to gene (Tri)	private to class (Tri)	private to species (Tri)
g123_d35_t034:g123_d43_t311:g013_d03_t007	g123:g123:g013	(xGG_GGx) tandem	Caerostris darwini	3	g123	g123	g013				xGG_GGx	xGG_GGx	Drich				3	AcSp1_330_3732	1	Ac	private to gene (Cae)	private to class (Cae)	private to species (Cae)
g102_d02_t018:g069_d01_t006:g073_d01_t001:g097_d01_t001:g102_d02_t012	g102:g069:g073:g097:g102	QSVrich + LFSINSSYRxDFARLVSGPxNLGGSAQ	Caerostris darwini	5	g102	g069	g073	g097	g102		QSVrich	LFSINSSYRxDFARLVSGPxNLGGSAQ	LSrich	PxSDARVxxxVxVSACVxAMLSSG	QSVrich		3	AcSp1_330_3732	1	Ac	private to gene (Cae)	private to class (Cae)	private to species (Cae)
g011_d01_t002:g079_d01_t006:g114_d03_t001:g117_d01_t004:g023_d01_t002	g011:g079:g114:g117:g023	DAVCGAAxRAGxyIPDSVV + NQSrich	Caerostris darwini	5	g011	g079	g114	g117	g023		DAVCGAAxRAGxyIPDSVV	NQSrich	SS_Srich	Trich	FxGxDST		3	AcSp1_330_3732	1	Ac	private to gene (Cae)	private to class (Cae)	private to species (Cae)
g023_d01_t002:g123_d35_t034:g123_d43_t311:g045_d01_t001	g023:g123:g123:g045	FxGxDST + xGG_GGx	Caerostris darwini	4	g023	g123	g123	g045			FxGxDST	xGG_GGx	xGG_GGx	GQGSxN			3	AcSp1_330_3732	1	Ac	private to gene (Cae)	private to class (Cae)	private to species (Cae)
g014_d01_t013:g014_d01_t013	g014:g014	(DTxSYzTGEY) tandem	Caerostris darwini	2	g014	g014					DTxSYzTGEY	DTxSYzTGEY					3	AgSp1_A_linked_2675_705	1	Ag	private to gene (Cae)	private to class (Cae)	private to species (Cae)
g054_d01_t014:g035_d01_t026	g054:g035	GTrich + GPDGxP	Caerostris darwini, Trichonephila clavipes	2	g054	g035					GTrich	GPDGxP					3	AgSp1_A_linked_2675_705, AgSp-c	2	Ag	private to gene (Cae+Tri)	private to class (Cae+Tri)	shared across species (Cae+Tri)
g054_d01_t002:g035_d02_t007	g054:g035	GTrich + GPDGxP	Caerostris darwini, Trichonephila clavipes	2	g054	g035					GTrich	GPDGxP					3	AgSp1_A_linked_2675_705, AgSp-c	2	Ag	private to gene (Cae+Tri)	private to class (Cae+Tri)	shared across species (Cae+Tri)
g034_d02_t004:g034_d02_t004	g034:g034	(GNPQxP) tandem	Caerostris darwini	2	g034	g034					GNPQxP	GNPQxP					3	AgSp1_B_final_549.2	1	Ag	private to gene (Cae)	private to class (Cae)	private to species (Cae)
g054_d02_t057:g089_d04_t010	g054:g089	GTrich + Prich	Caerostris darwini	2	g054	g089					GTrich	Prich					3	AgSp1_C_final_549.3	1	Ag	private to gene (Cae)	private to class (Cae)	private to species (Cae)
g094_d02_t005:g123_d28_t005	g094:g123	PTrich + xGG_GGx	Caerostris darwini	2	g094	g123					PTrich	xGG_GGx					3	AgSp1_C_final_549.3	1	Ag	private to gene (Cae)	private to class (Cae)	private to species (Cae)
g123_d04_t014:g123_d30_t032	g123:g123	(xGG_GGx) tandem	Caerostris darwini	2	g123	g123					xGG_GGx	xGG_GGx					3	FLAG_1872.2_unlinked_CTD, FLAG_A_final_1377, FLAG_C_unlinked_NTD_2654.2	3	FLAG	shared across genes (Cae)	private to class (Cae)	private to species (Cae)
g123_d43_t116:g123_d43_t048	g123:g123	(xGG_GGx) tandem	Caerostris darwini	2	g123	g123					xGG_GGx	xGG_GGx					3	FLAG_A_final_1377	1	FLAG	private to gene (Cae)	private to class (Cae)	private to species (Cae)
g123_d43_t116:g123_d43_t182	g123:g123	(xGG_GGx) tandem	Caerostris darwini	2	g123	g123					xGG_GGx	xGG_GGx					3	FLAG_A_final_1377	1	FLAG	private to gene (Cae)	private to class (Cae)	private to species (Cae)
g123_d43_t008:g119_d02_t003	g123:g119	xGG_GGx + TxxDNxSVxV	Caerostris darwini	2	g123	g119					xGG_GGx	TxxDNxSVxV					3	FLAG_A_final_1377	1	FLAG	private to gene (Cae)	private to class (Cae)	private to species (Cae)
g082_d01_t002:g123_d30_t014	g082:g123	PGAPG + xGG_GGx	Caerostris darwini	2	g082	g123					PGAPG	xGG_GGx					3	FLAG_B_initial_2654.1	1	FLAG	private to gene (Cae)	private to class (Cae)	private to species (Cae)
g119_d01_t014:g078_d01_t017	g119:g078	TxxDNxSVxV + nonAla_run	Caerostris darwini	2	g119	g078					TxxDNxSVxV	nonAla_run					3	FLAG_B_initial_2654.1	1	FLAG	private to gene (Cae)	private to class (Cae)	private to species (Cae)
g123_d23_t003:g123_d31_t003:g123_d43_t189	g123:g123:g123	(xGG_GGx) tandem	Caerostris darwini	3	g123	g123	g123				xGG_GGx	xGG_GGx	xGG_GGx				3	FLAG_B_initial_2654.1	1	FLAG	private to gene (Cae)	private to class (Cae)	private to species (Cae)
g123_d30_t019:g123_d30_t019	g123:g123	(xGG_GGx) tandem	Caerostris darwini	2	g123	g123					xGG_GGx	xGG_GGx					3	FLAG_D_final_2357_4664	1	FLAG	private to gene (Cae)	private to class (Cae)	private to species (Cae)
g033_d01_t021:g037_d01_t007:g040_d01_t003	g033:g037:g040	GL + GPG	Caerostris darwini	3	g033	g037	g040				GL	GPG	GPSGxxSQ				3	FLAG_D_final_2357_4664	1	FLAG	private to gene (Cae)	private to class (Cae)	private to species (Cae)
g033_d01_t030:g123_d43_t129	g033:g123	GL + xGG_GGx	Caerostris darwini	2	g033	g123					GL	xGG_GGx					3	FLAG_D_final_2357_4664	1	FLAG	private to gene (Cae)	private to class (Cae)	private to species (Cae)
g026_d06_t056:g123_d43_t019	g026:g123	GA + xGG_GGx	Caerostris darwini	2	g026	g123					GA	xGG_GGx					3	FLAG_D_final_2357_4664	1	FLAG	private to gene (Cae)	private to class (Cae)	private to species (Cae)
g026_d06_t037:g123_d53_t003	g026:g123	GA + xGG_GGx	Caerostris darwini	2	g026	g123					GA	xGG_GGx					3	FLAG_D_final_2357_4664	1	FLAG	private to gene (Cae)	private to class (Cae)	private to species (Cae)
g043_d01_t016:g044_d01_t003	g043:g044	GPxxQ + GPYGPxx	Caerostris darwini	2	g043	g044					GPxxQ	GPYGPxx					3	MaSp_809.2_unlinked_CTD	1	Ma	private to gene (Cae)	private to class (Cae)	private to species (Cae)
g086_d02_t043:g123_d43_t308:g043_d01_t009	g086:g123:g043	polyAla + xGG_GGx	Caerostris darwini	3	g086	g123	g043				polyAla	xGG_GGx	GPxxQ				3	MaSp_809.2_unlinked_CTD	1	Ma	private to gene (Cae)	private to class (Cae)	private to species (Cae)
g123_d27_t014:g105_d01_t002	g123:g105	xGG_GGx + QYPxG	Caerostris darwini	2	g123	g105					xGG_GGx	QYPxG					3	MaSp_809.2_unlinked_CTD	1	Ma	private to gene (Cae)	private to class (Cae)	private to species (Cae)
g123_d30_t022:g086_d01_t003	g123:g086	xGG_GGx + polyAla	Caerostris darwini	2	g123	g086					xGG_GGx	polyAla					3	MaSp1_D_final_3988	1	Ma	private to gene (Cae)	private to class (Cae)	private to species (Cae)
g123_d43_t230:g086_d02_t100	g123:g086	xGG_GGx + polyAla	Caerostris darwini	2	g123	g086					xGG_GGx	polyAla					3	MaSp1_D_final_3988	1	Ma	private to gene (Cae)	private to class (Cae)	private to species (Cae)
g048_d01_t010:g059_d11_t001	g048:g059	GSG + GxGGx	Caerostris darwini	2	g048	g059					GSG	GxGGx					3	MaSp1_D_final_3988	1	Ma	private to gene (Cae)	private to class (Cae)	private to species (Cae)
g123_d43_t094:g123_d43_t230:g086_d02_t074	g123:g123:g086	(xGG_GGx) tandem	Caerostris darwini	3	g123	g123	g086				xGG_GGx	xGG_GGx	polyAla				3	MaSp1_D_final_3988	1	Ma	private to gene (Cae)	private to class (Cae)	private to species (Cae)
g123_d43_t094:g123_d43_t234:g086_d02_t104:g123_d10_t001	g123:g123:g086:g123	(xGG_GGx) tandem	Caerostris darwini	4	g123	g123	g086	g123			xGG_GGx	xGG_GGx	polyAla	xGG_GGx			3	MaSp1_D_final_3988	1	Ma	private to gene (Cae)	private to class (Cae)	private to species (Cae)
g123_d52_t001:g086_d02_t076	g123:g086	xGG_GGx + polyAla	Caerostris darwini	2	g123	g086					xGG_GGx	polyAla					3	MaSp2_A_final_1262	1	Ma	private to gene (Cae)	private to class (Cae)	private to species (Cae)
g123_d52_t001:g086_d02_t080	g123:g086	xGG_GGx + polyAla	Caerostris darwini	2	g123	g086					xGG_GGx	polyAla					3	MaSp2_A_final_1262	1	Ma	private to gene (Cae)	private to class (Cae)	private to species (Cae)
g059_d02_t002:g037_d01_t014	g059:g037	GxGGx + GPG	Caerostris darwini	2	g059	g037					GxGGx	GPG					3	MaSp2_A_final_1262	1	Ma	private to gene (Cae)	private to class (Cae)	private to species (Cae)
g123_d43_t217:g100_d02_t002:g059_d08_t001:g003_d01_t002	g123:g100:g059:g003	xGG_GGx + QQ_SS	Caerostris darwini	4	g123	g100	g059	g003			xGG_GGx	QQ_SS	GxGGx	AGPxQxGY			3	MaSp2_A_final_1262	1	Ma	private to gene (Cae)	private to class (Cae)	private to species (Cae)
g123_d43_t199:g086_d02_t054	g123:g086	xGG_GGx + polyAla	Caerostris darwini	2	g123	g086					xGG_GGx	polyAla					3	MaSp3_A_final_533.1	1	Ma	private to gene (Cae)	private to class (Cae)	private to species (Cae)
g048_d01_t011:g048_d01_t031	g048:g048	(GSG) tandem	Caerostris darwini	2	g048	g048					GSG	GSG					3	MaSp3_A_final_533.1	1	Ma	private to gene (Cae)	private to class (Cae)	private to species (Cae)
g123_d43_t199:g086_d02_t056:g123_d43_t026	g123:g086:g123	xGG_GGx + polyAla	Caerostris darwini	3	g123	g086	g123				xGG_GGx	polyAla	xGG_GGx				3	MaSp3_A_final_533.1	1	Ma	private to gene (Cae)	private to class (Cae)	private to species (Cae)
g044_d01_t003:g087_d01_t014	g044:g087	GPYGPxx + polyAla_MaSp4	Caerostris darwini	2	g044	g087					GPYGPxx	polyAla_MaSp4					3	MaSp4_A_final_3210.2	1	Ma	private to gene (Cae)	private to class (Cae)	private to species (Cae)
g087_d01_t013:g038_d01_t014	g087:g038	polyAla_MaSp4 + GPGPQ	Caerostris darwini	2	g087	g038					polyAla_MaSp4	GPGPQ					3	MaSp4_A_final_3210.2	1	Ma	private to gene (Cae)	private to class (Cae)	private to species (Cae)
g123_d35_t013:g123_d43_t292	g123:g123	(xGG_GGx) tandem	Caerostris darwini	2	g123	g123					xGG_GGx	xGG_GGx					3	MiSp_264638_incomplete, MiSp_C_final_3690.2	2	Mi	shared across genes (Cae)	private to class (Cae)	private to species (Cae)
g088_d01_t036:g123_d35_t019	g088:g123	polyAla+GA + xGG_GGx	Caerostris darwini	2	g088	g123					polyAla+GA	xGG_GGx					3	MiSp_3639_incomplete, MiSp_A_final_589	2	Mi	shared across genes (Cae)	private to class (Cae)	private to species (Cae)
g026_d06_t015:g123_d35_t002	g026:g123	GA + xGG_GGx	Caerostris darwini	2	g026	g123					GA	xGG_GGx					3	MiSp_3639_incomplete, MiSp_A_final_589	2	Mi	shared across genes (Cae)	private to class (Cae)	private to species (Cae)
g088_d01_t068:g123_d43_t240	g088:g123	polyAla+GA + xGG_GGx	Caerostris darwini	2	g088	g123					polyAla+GA	xGG_GGx					3	MiSp_A_final_589	1	Mi	private to gene (Cae)	private to class (Cae)	private to species (Cae)
g123_d43_t052:g088_d01_t036	g123:g088	xGG_GGx + polyAla+GA	Caerostris darwini	2	g123	g088					xGG_GGx	polyAla+GA					3	MiSp_B_final_1006	1	Mi	private to gene (Cae)	private to class (Cae)	private to species (Cae)
g123_d16_t015:g088_d01_t036	g123:g088	xGG_GGx + polyAla+GA	Caerostris darwini	2	g123	g088					xGG_GGx	polyAla+GA					3	MiSp_B_final_1006	1	Mi	private to gene (Cae)	private to class (Cae)	private to species (Cae)
g123_d13_t003:g123_d35_t013	g123:g123	(xGG_GGx) tandem	Caerostris darwini	2	g123	g123					xGG_GGx	xGG_GGx					3	MiSp_C_final_3690.2	1	Mi	private to gene (Cae)	private to class (Cae)	private to species (Cae)
g123_d43_t291:g123_d13_t029	g123:g123	(xGG_GGx) tandem	Caerostris darwini	2	g123	g123					xGG_GGx	xGG_GGx					3	MiSp_C_final_3690.2	1	Mi	private to gene (Cae)	private to class (Cae)	private to species (Cae)
g123_d43_t197:g123_d35_t010	g123:g123	(xGG_GGx) tandem	Caerostris darwini	2	g123	g123					xGG_GGx	xGG_GGx					3	MiSp_C_final_3690.2	1	Mi	private to gene (Cae)	private to class (Cae)	private to species (Cae)
g123_d43_t295:g123_d13_t005	g123:g123	(xGG_GGx) tandem	Caerostris darwini	2	g123	g123					xGG_GGx	xGG_GGx					3	MiSp_C_final_3690.2	1	Mi	private to gene (Cae)	private to class (Cae)	private to species (Cae)
g123_d13_t012:g122_d08_t002	g123:g122	xGG_GGx + xGAGx	Caerostris darwini	2	g123	g122					xGG_GGx	xGAGx					3	MiSp_C_final_3690.2	1	Mi	private to gene (Cae)	private to class (Cae)	private to species (Cae)
g001_d01_t032:g078_d01_t013	g001:g078	A|G|P|Q|R|S|V|Y_rich + nonAla_run	Caerostris darwini	2	g001	g078					A|G|P|Q|R|S|V|Y_rich	nonAla_run					3	MiSp_C_final_3690.2	1	Mi	private to gene (Cae)	private to class (Cae)	private to species (Cae)
g123_d35_t013:g123_d43_t068:g123_d13_t001	g123:g123:g123	(xGG_GGx) tandem	Caerostris darwini	3	g123	g123	g123				xGG_GGx	xGG_GGx	xGG_GGx				3	MiSp_C_final_3690.2	1	Mi	private to gene (Cae)	private to class (Cae)	private to species (Cae)
g086_d02_t118:g048_d01_t014:g059_d07_t010	g086:g048:g059	polyAla + GSG	Caerostris darwini	3	g086	g048	g059				polyAla	GSG	GxGGx				3	MiSp_C_final_3690.2	1	Mi	private to gene (Cae)	private to class (Cae)	private to species (Cae)
g123_d13_t032:g029_d01_t002:g086_d02_t036	g123:g029:g086	xGG_GGx + GAYGx	Caerostris darwini	3	g123	g029	g086				xGG_GGx	GAYGx	polyAla				3	MiSp_C_final_3690.2	1	Mi	private to gene (Cae)	private to class (Cae)	private to species (Cae)
g123_d43_t071:g123_d35_t013:g086_d02_t008	g123:g123:g086	(xGG_GGx) tandem	Caerostris darwini	3	g123	g123	g086				xGG_GGx	xGG_GGx	polyAla				3	MiSp_C_final_3690.2	1	Mi	private to gene (Cae)	private to class (Cae)	private to species (Cae)
g123_d13_t014:g123_d35_t013:g086_d02_t041	g123:g123:g086	(xGG_GGx) tandem	Caerostris darwini	3	g123	g123	g086				xGG_GGx	xGG_GGx	polyAla				3	MiSp_C_final_3690.2	1	Mi	private to gene (Cae)	private to class (Cae)	private to species (Cae)
g001_d01_t032:g059_d07_t008	g001:g059	A|G|P|Q|R|S|V|Y_rich + GxGGx	Caerostris darwini	2	g001	g059					A|G|P|Q|R|S|V|Y_rich	GxGGx					3	MiSp_C_final_3690.2	1	Mi	private to gene (Cae)	private to class (Cae)	private to species (Cae)
g103_d01_t003:g106_d01_t002:g095_d01_t002	g103:g106:g095	QxVYELMxMYPNNxxx + QYxxxDxxxDLAAAA	Caerostris darwini	3	g103	g106	g095				QxVYELMxMYPNNxxx	QYxxxDxxxDLAAAA	PxDxxSSTENx				3	Sp_81.2_final_5803-like	1	SpL	private to gene (Cae)	private to class (Cae)	private to species (Cae)
g123_d06_t003:g026_d01_t005	g123:g026	xGG_GGx + GA	Caerostris darwini	2	g123	g026					xGG_GGx	GA					3	TuSp1_final_509_1165	1	Tu	private to gene (Cae)	private to class (Cae)	private to species (Cae)
g001_d01_t002:g140_d01_t027:g005_d02_t002:g050_d01_t001	g001:g140:g005:g050	Cassettes with unassigned motif types	Caerostris darwini	4	g001	g140	g005	g050			A|G|P|Q|R|S|V|Y_rich	unassigned	AQSrich	GTLNAGNxGSLASA			3	TuSp1_final_509_1165	1	Tu	private to gene (Cae)	private to class (Cae)	private to species (Cae)
g001_d01_t002:g140_d01_t027:g005_d02_t001:g050_d01_t001	g001:g140:g005:g050	Cassettes with unassigned motif types	Caerostris darwini	4	g001	g140	g005	g050			A|G|P|Q|R|S|V|Y_rich	unassigned	AQSrich	GTLNAGNxGSLASA			3	TuSp1_final_509_1165	1	Tu	private to gene (Cae)	private to class (Cae)	private to species (Cae)
g114_d04_t050:g114_d04_t068:g005_d05_t002	g114:g114:g005	(SS_Srich) tandem	Caerostris darwini	3	g114	g114	g005				SS_Srich	SS_Srich	AQSrich				3	TuSp1_final_509_1165	1	Tu	private to gene (Cae)	private to class (Cae)	private to species (Cae)
g123_d08_t007:g026_d04_t002	g123:g026	xGG_GGx + GA	Trichonephila clavipes	2	g123	g026					xGG_GGx	GA					3	AcSp	1	Ac	private to gene (Tri)	private to class (Tri)	private to species (Tri)
g123_d43_t353:g123_d09_t003	g123:g123	(xGG_GGx) tandem	Trichonephila clavipes	2	g123	g123					xGG_GGx	xGG_GGx					3	AcSp	1	Ac	private to gene (Tri)	private to class (Tri)	private to species (Tri)
g034_d01_t002:g001_d01_t075	g034:g001	GNPQxP + A|G|P|Q|R|S|V|Y_rich	Trichonephila clavipes	2	g034	g001					GNPQxP	A|G|P|Q|R|S|V|Y_rich					3	AgSp-a	1	Ag	private to gene (Tri)	private to class (Tri)	private to species (Tri)
g014_d01_t015:g014_d01_t015	g014:g014	(DTxSYzTGEY) tandem	Trichonephila clavipes	2	g014	g014					DTxSYzTGEY	DTxSYzTGEY					3	AgSp-c	1	Ag	private to gene (Tri)	private to class (Tri)	private to species (Tri)
g116_d02_t005:g123_d43_t175	g116:g123	TPx + xGG_GGx	Trichonephila clavipes	2	g116	g123					TPx	xGG_GGx					3	AgSp-c	1	Ag	private to gene (Tri)	private to class (Tri)	private to species (Tri)
g123_d32_t007:g123_d32_t007	g123:g123	(xGG_GGx) tandem	Trichonephila clavipes	2	g123	g123					xGG_GGx	xGG_GGx					3	FLAG-b	1	FLAG	private to gene (Tri)	private to class (Tri)	private to species (Tri)
g123_d34_t001:g123_d32_t007	g123:g123	(xGG_GGx) tandem	Trichonephila clavipes	2	g123	g123					xGG_GGx	xGG_GGx					3	FLAG-b	1	FLAG	private to gene (Tri)	private to class (Tri)	private to species (Tri)
g059_d11_t002:g012_d03_t002	g059:g012	GxGGx + DQGGY	Trichonephila clavipes	2	g059	g012					GxGGx	DQGGY					3	MaSp-a	1	Ma	private to gene (Tri)	private to class (Tri)	private to species (Tri)
g043_d01_t007:g086_d01_t001	g043:g086	GPxxQ + polyAla	Trichonephila clavipes	2	g043	g086					GPxxQ	polyAla					3	MaSp-g	1	Ma	private to gene (Tri)	private to class (Tri)	private to species (Tri)
g038_d01_t014:g086_d02_t040:g086_d01_t002	g038:g086:g086	GPGPQ + polyAla	Trichonephila clavipes	3	g038	g086	g086				GPGPQ	polyAla	polyAla				3	MaSp-h	1	Ma	private to gene (Tri)	private to class (Tri)	private to species (Tri)
g038_d01_t014:g086_d02_t042	g038:g086	GPGPQ + polyAla	Trichonephila clavipes	2	g038	g086					GPGPQ	polyAla					3	MaSp-h	1	Ma	private to gene (Tri)	private to class (Tri)	private to species (Tri)
g086_d01_t003:g043_d01_t005	g086:g043	polyAla + GPxxQ	Trichonephila clavipes	2	g086	g043					polyAla	GPxxQ					3	MaSp-h	1	Ma	private to gene (Tri)	private to class (Tri)	private to species (Tri)
g123_d35_t022:g062_d01_t001:g086_d01_t006	g123:g062:g086	xGG_GGx + GxSGPGS	Trichonephila clavipes	3	g123	g062	g086				xGG_GGx	GxSGPGS	polyAla				3	MaSp-h	1	Ma	private to gene (Tri)	private to class (Tri)	private to species (Tri)
g123_d35_t022:g123_d35_t039	g123:g123	(xGG_GGx) tandem	Trichonephila clavipes	2	g123	g123					xGG_GGx	xGG_GGx					3	MaSp-h	1	Ma	private to gene (Tri)	private to class (Tri)	private to species (Tri)
g086_d01_t005:g123_d43_t013:g123_d43_t356	g086:g123:g123	polyAla + xGG_GGx	Trichonephila clavipes	3	g086	g123	g123				polyAla	xGG_GGx	xGG_GGx				3	MaSp3_Sp-907	1	Ma	private to gene (Tri)	private to class (Tri)	private to species (Tri)
g013_d03_t010:g080_d03_t001	g013:g080	Drich + Nrich	Trichonephila clavipes	2	g013	g080					Drich	Nrich					3	Sp-14910-B	1	SpL	private to gene (Tri)	private to class (Tri)	private to species (Tri)
g140_d01_t007:g025_d01_t001	g140:g025	Cassettes with unassigned motif types	Trichonephila clavipes	2	g140	g025					unassigned	FxQEGELIYNGKNNK					3	Sp-14910-B	1	SpL	private to gene (Tri)	private to class (Tri)	private to species (Tri)
g001_d01_t123:g074_d01_t001	g001:g074	A|G|P|Q|R|S|V|Y_rich + MMFMP	Trichonephila clavipes	2	g001	g074					A|G|P|Q|R|S|V|Y_rich	MMFMP					3	Sp-5803	1	SpL	private to gene (Tri)	private to class (Tri)	private to species (Tri)
g043_d01_t010:g043_d01_t010	g043:g043	(GPxxQ) tandem	Trichonephila clavipes	2	g043	g043					GPxxQ	GPxxQ					3	Sp-5803	1	SpL	private to gene (Tri)	private to class (Tri)	private to species (Tri)
g075_d01_t002:g114_d04_t069	g075:g114	MTTS + SS_Srich	Trichonephila clavipes	2	g075	g114					MTTS	SS_Srich					3	Sp-5803	1	SpL	private to gene (Tri)	private to class (Tri)	private to species (Tri)
g075_d01_t002:g114_d04_t070	g075:g114	MTTS + SS_Srich	Trichonephila clavipes	2	g075	g114					MTTS	SS_Srich					3	Sp-5803	1	SpL	private to gene (Tri)	private to class (Tri)	private to species (Tri)
g114_d04_t007:g001_d01_t103	g114:g001	SS_Srich + A|G|P|Q|R|S|V|Y_rich	Trichonephila clavipes	2	g114	g001					SS_Srich	A|G|P|Q|R|S|V|Y_rich					3	Sp-5803	1	SpL	private to gene (Tri)	private to class (Tri)	private to species (Tri)
g140_d01_t018:g140_d01_t018	g140:g140	Cassettes with unassigned motif types	Trichonephila clavipes	2	g140	g140					unassigned	unassigned					3	Sp-5803	1	SpL	private to gene (Tri)	private to class (Tri)	private to species (Tri)
g140_d01_t024:g074_d01_t001	g140:g074	Cassettes with unassigned motif types	Trichonephila clavipes	2	g140	g074					unassigned	MMFMP					3	Sp-5803	1	SpL	private to gene (Tri)	private to class (Tri)	private to species (Tri)
g102_d02_t014:g069_d01_t006:g073_d01_t001:g097_d01_t001	g102:g069:g073:g097	QSVrich + LFSINSSYRxDFARLVSGPxNLGGSAQ	Caerostris darwini	4	g102	g069	g073	g097			QSVrich	LFSINSSYRxDFARLVSGPxNLGGSAQ	LSrich	PxSDARVxxxVxVSACVxAMLSSG			2	AcSp1_330_3732	1	Ac	private to gene (Cae)	private to class (Cae)	private to species (Cae)
g102_d02_t014:g069_d01_t006:g073_d01_t001:g097_d01_t001:g102_d02_t012	g102:g069:g073:g097:g102	QSVrich + LFSINSSYRxDFARLVSGPxNLGGSAQ	Caerostris darwini	5	g102	g069	g073	g097	g102		QSVrich	LFSINSSYRxDFARLVSGPxNLGGSAQ	LSrich	PxSDARVxxxVxVSACVxAMLSSG	QSVrich		2	AcSp1_330_3732	1	Ac	private to gene (Cae)	private to class (Cae)	private to species (Cae)
g011_d01_t002:g079_d01_t006:g114_d03_t001:g117_d01_t002	g011:g079:g114:g117	DAVCGAAxRAGxyIPDSVV + NQSrich	Caerostris darwini	4	g011	g079	g114	g117			DAVCGAAxRAGxyIPDSVV	NQSrich	SS_Srich	Trich			2	AcSp1_330_3732	1	Ac	private to gene (Cae)	private to class (Cae)	private to species (Cae)
g100_d01_t011:g011_d01_t002:g079_d01_t006:g114_d03_t001:g117_d01_t005	g100:g011:g079:g114:g117	QQ_SS + DAVCGAAxRAGxyIPDSVV	Caerostris darwini	5	g100	g011	g079	g114	g117		QQ_SS	DAVCGAAxRAGxyIPDSVV	NQSrich	SS_Srich	Trich		2	AcSp1_330_3732	1	Ac	private to gene (Cae)	private to class (Cae)	private to species (Cae)
g014_d01_t012:g014_d01_t013	g014:g014	(DTxSYzTGEY) tandem	Caerostris darwini	2	g014	g014					DTxSYzTGEY	DTxSYzTGEY					2	AgSp1_A_linked_2675_705	1	Ag	private to gene (Cae)	private to class (Cae)	private to species (Cae)
g014_d01_t011:g014_d02_t009	g014:g014	(DTxSYzTGEY) tandem	Caerostris darwini	2	g014	g014					DTxSYzTGEY	DTxSYzTGEY					2	AgSp1_A_linked_2675_705	1	Ag	private to gene (Cae)	private to class (Cae)	private to species (Cae)
g054_d02_t034:g035_d02_t013	g054:g035	GTrich + GPDGxP	Caerostris darwini, Trichonephila clavipes	2	g054	g035					GTrich	GPDGxP					2	AgSp1_A_linked_2675_705, AgSp-c	2	Ag	private to gene (Cae+Tri)	private to class (Cae+Tri)	shared across species (Cae+Tri)
g054_d02_t041:g035_d02_t014	g054:g035	GTrich + GPDGxP	Caerostris darwini, Trichonephila clavipes	2	g054	g035					GTrich	GPDGxP					2	AgSp1_A_linked_2675_705, AgSp-c	2	Ag	private to gene (Cae+Tri)	private to class (Cae+Tri)	shared across species (Cae+Tri)
g054_d02_t022:g035_d02_t015	g054:g035	GTrich + GPDGxP	Caerostris darwini, Trichonephila clavipes	2	g054	g035					GTrich	GPDGxP					2	AgSp1_A_linked_2675_705, AgSp-c	2	Ag	private to gene (Cae+Tri)	private to class (Cae+Tri)	shared across species (Cae+Tri)
g054_d01_t003:g035_d02_t017	g054:g035	GTrich + GPDGxP	Caerostris darwini, Trichonephila clavipes	2	g054	g035					GTrich	GPDGxP					2	AgSp1_A_linked_2675_705, AgSp-c	2	Ag	private to gene (Cae+Tri)	private to class (Cae+Tri)	shared across species (Cae+Tri)
g054_d01_t014:g035_d01_t009	g054:g035	GTrich + GPDGxP	Caerostris darwini, Trichonephila clavipes	2	g054	g035					GTrich	GPDGxP					2	AgSp1_A_linked_2675_705, AgSp-c	2	Ag	private to gene (Cae+Tri)	private to class (Cae+Tri)	shared across species (Cae+Tri)
g054_d01_t014:g035_d01_t010	g054:g035	GTrich + GPDGxP	Caerostris darwini	2	g054	g035					GTrich	GPDGxP					2	AgSp1_A_linked_2675_705	1	Ag	private to gene (Cae)	private to class (Cae)	private to species (Cae)
g054_d02_t038:g042_d01_t009	g054:g042	GTrich + GPxGxPIxxxPA	Caerostris darwini, Trichonephila clavipes	2	g054	g042					GTrich	GPxGxPIxxxPA					2	AgSp1_A_linked_2675_705, AgSp-c	2	Ag	private to gene (Cae+Tri)	private to class (Cae+Tri)	shared across species (Cae+Tri)
g054_d02_t008:g042_d02_t002	g054:g042	GTrich + GPxGxPIxxxPA	Caerostris darwini, Trichonephila clavipes	2	g054	g042					GTrich	GPxGxPIxxxPA					2	AgSp1_A_linked_2675_705, AgSp-c	2	Ag	private to gene (Cae+Tri)	private to class (Cae+Tri)	shared across species (Cae+Tri)
g054_d02_t030:g042_d01_t001	g054:g042	GTrich + GPxGxPIxxxPA	Caerostris darwini, Trichonephila clavipes	2	g054	g042					GTrich	GPxGxPIxxxPA					2	AgSp1_A_linked_2675_705, AgSp-c	2	Ag	private to gene (Cae+Tri)	private to class (Cae+Tri)	shared across species (Cae+Tri)
g054_d02_t043:g042_d02_t003	g054:g042	GTrich + GPxGxPIxxxPA	Caerostris darwini, Trichonephila clavipes	2	g054	g042					GTrich	GPxGxPIxxxPA					2	AgSp1_A_linked_2675_705, AgSp-c	2	Ag	private to gene (Cae+Tri)	private to class (Cae+Tri)	shared across species (Cae+Tri)
g001_d01_t064:g042_d01_t010	g001:g042	A|G|P|Q|R|S|V|Y_rich + GPxGxPIxxxPA	Caerostris darwini, Trichonephila clavipes	2	g001	g042					A|G|P|Q|R|S|V|Y_rich	GPxGxPIxxxPA					2	AgSp1_A_linked_2675_705, AgSp-c	2	Ag	private to gene (Cae+Tri)	private to class (Cae+Tri)	shared across species (Cae+Tri)
g054_d02_t046:g013_d01_t002	g054:g013	GTrich + Drich	Caerostris darwini, Trichonephila clavipes	2	g054	g013					GTrich	Drich					2	AgSp1_A_linked_2675_705, AgSp-c	2	Ag	private to gene (Cae+Tri)	private to class (Cae+Tri)	shared across species (Cae+Tri)
g054_d01_t003:g013_d02_t003	g054:g013	GTrich + Drich	Caerostris darwini	2	g054	g013					GTrich	Drich					2	AgSp1_A_linked_2675_705	1	Ag	private to gene (Cae)	private to class (Cae)	private to species (Cae)
g028_d01_t002:g035_d01_t002	g028:g035	GAxxTPGxIP + GPDGxP	Caerostris darwini, Trichonephila clavipes	2	g028	g035					GAxxTPGxIP	GPDGxP					2	AgSp1_A_linked_2675_705, AgSp-c	2	Ag	private to gene (Cae+Tri)	private to class (Cae+Tri)	shared across species (Cae+Tri)
g028_d01_t002:g035_d01_t004	g028:g035	GAxxTPGxIP + GPDGxP	Caerostris darwini, Trichonephila clavipes	2	g028	g035					GAxxTPGxIP	GPDGxP					2	AgSp1_A_linked_2675_705, AgSp-c	2	Ag	private to gene (Cae+Tri)	private to class (Cae+Tri)	shared across species (Cae+Tri)
g116_d02_t007:g042_d02_t004	g116:g042	TPx + GPxGxPIxxxPA	Caerostris darwini, Trichonephila clavipes	2	g116	g042					TPx	GPxGxPIxxxPA					2	AgSp1_A_linked_2675_705, AgSp-c	2	Ag	private to gene (Cae+Tri)	private to class (Cae+Tri)	shared across species (Cae+Tri)
g094_d04_t003:g042_d01_t020	g094:g042	PTrich + GPxGxPIxxxPA	Caerostris darwini	2	g094	g042					PTrich	GPxGxPIxxxPA					2	AgSp1_A_linked_2675_705	1	Ag	private to gene (Cae)	private to class (Cae)	private to species (Cae)
g034_d02_t002:g098_d02_t001	g034:g098	GNPQxP + QNYPxxx	Caerostris darwini	2	g034	g098					GNPQxP	QNYPxxx					2	AgSp1_B_final_549.2	1	Ag	private to gene (Cae)	private to class (Cae)	private to species (Cae)
g038_d01_t038:g038_d01_t026	g038:g038	(GPGPQ) tandem	Caerostris darwini	2	g038	g038					GPGPQ	GPGPQ					2	AgSp1_C_final_549.3	1	Ag	private to gene (Cae)	private to class (Cae)	private to species (Cae)
g129_d01_t001:g129_d01_t001:g129_d01_t001:g129_d02_t006	g129:g129:g129:g129	xxSQTxxGPMG + xxSQTxxGPMG	Caerostris darwini	4	g129	g129	g129	g129			xxSQTxxGPMG	xxSQTxxGPMG	xxSQTxxGPMG	xxSQTxxGPMG			2	AgSp1_C_final_549.3	1	Ag	private to gene (Cae)	private to class (Cae)	private to species (Cae)
g054_d02_t057:g089_d04_t009	g054:g089	GTrich + Prich	Caerostris darwini	2	g054	g089					GTrich	Prich					2	AgSp1_C_final_549.3	1	Ag	private to gene (Cae)	private to class (Cae)	private to species (Cae)
g054_d01_t006:g089_d04_t013	g054:g089	GTrich + Prich	Caerostris darwini	2	g054	g089					GTrich	Prich					2	AgSp1_C_final_549.3	1	Ag	private to gene (Cae)	private to class (Cae)	private to species (Cae)
g054_d01_t003:g089_d04_t011	g054:g089	GTrich + Prich	Caerostris darwini	2	g054	g089					GTrich	Prich					2	AgSp1_C_final_549.3	1	Ag	private to gene (Cae)	private to class (Cae)	private to species (Cae)
g094_d02_t006:g123_d28_t002	g094:g123	PTrich + xGG_GGx	Caerostris darwini	2	g094	g123					PTrich	xGG_GGx					2	AgSp1_C_final_549.3	1	Ag	private to gene (Cae)	private to class (Cae)	private to species (Cae)
g054_d02_t029:g085_d04_t002	g054:g085	GTrich + PNG	Caerostris darwini	2	g054	g085					GTrich	PNG					2	AgSp1_C_final_549.3	1	Ag	private to gene (Cae)	private to class (Cae)	private to species (Cae)
g054_d01_t006:g085_d02_t001	g054:g085	GTrich + PNG	Caerostris darwini	2	g054	g085					GTrich	PNG					2	AgSp1_C_final_549.3	1	Ag	private to gene (Cae)	private to class (Cae)	private to species (Cae)
g001_d01_t026:g089_d01_t003	g001:g089	A|G|P|Q|R|S|V|Y_rich + Prich	Caerostris darwini	2	g001	g089					A|G|P|Q|R|S|V|Y_rich	Prich					2	AgSp1_C_final_549.3	1	Ag	private to gene (Cae)	private to class (Cae)	private to species (Cae)
g123_d43_t144:g123_d43_t062	g123:g123	(xGG_GGx) tandem	Caerostris darwini	2	g123	g123					xGG_GGx	xGG_GGx					2	FLAG_A_final_1377	1	FLAG	private to gene (Cae)	private to class (Cae)	private to species (Cae)
g123_d21_t002:g123_d43_t008	g123:g123	(xGG_GGx) tandem	Caerostris darwini	2	g123	g123					xGG_GGx	xGG_GGx					2	FLAG_A_final_1377, FLAG_E_unlinked_NTD_4141.1	2	FLAG	shared across genes (Cae)	private to class (Cae)	private to species (Cae)
g123_d43_t263:g026_d06_t062	g123:g026	xGG_GGx + GA	Caerostris darwini	2	g123	g026					xGG_GGx	GA					2	FLAG_A_final_1377	1	FLAG	private to gene (Cae)	private to class (Cae)	private to species (Cae)
g123_d30_t012:g123_d23_t003	g123:g123	(xGG_GGx) tandem	Caerostris darwini	2	g123	g123					xGG_GGx	xGG_GGx					2	FLAG_B_initial_2654.1	1	FLAG	private to gene (Cae)	private to class (Cae)	private to species (Cae)
g123_d31_t003:g123_d43_t189	g123:g123	(xGG_GGx) tandem	Caerostris darwini	2	g123	g123					xGG_GGx	xGG_GGx					2	FLAG_B_initial_2654.1	1	FLAG	private to gene (Cae)	private to class (Cae)	private to species (Cae)
g123_d04_t012:g123_d43_t096	g123:g123	(xGG_GGx) tandem	Caerostris darwini	2	g123	g123					xGG_GGx	xGG_GGx					2	FLAG_B_initial_2654.1	1	FLAG	private to gene (Cae)	private to class (Cae)	private to species (Cae)
g123_d26_t013:g123_d43_t049	g123:g123	(xGG_GGx) tandem	Caerostris darwini	2	g123	g123					xGG_GGx	xGG_GGx					2	FLAG_B_initial_2654.1	1	FLAG	private to gene (Cae)	private to class (Cae)	private to species (Cae)
g123_d04_t004:g123_d43_t123	g123:g123	(xGG_GGx) tandem	Caerostris darwini	2	g123	g123					xGG_GGx	xGG_GGx					2	FLAG_B_initial_2654.1	1	FLAG	private to gene (Cae)	private to class (Cae)	private to species (Cae)
g123_d43_t137:g112_d01_t005	g123:g112	xGG_GGx + SGMMY	Caerostris darwini	2	g123	g112					xGG_GGx	SGMMY					2	FLAG_B_initial_2654.1	1	FLAG	private to gene (Cae)	private to class (Cae)	private to species (Cae)
g082_d02_t002:g059_d05_t005	g082:g059	PGAPG + GxGGx	Caerostris darwini	2	g082	g059					PGAPG	GxGGx					2	FLAG_B_initial_2654.1	1	FLAG	private to gene (Cae)	private to class (Cae)	private to species (Cae)
g123_d23_t011:g123_d43_t076:g123_d32_t008	g123:g123:g123	(xGG_GGx) tandem	Caerostris darwini	3	g123	g123	g123				xGG_GGx	xGG_GGx	xGG_GGx				2	FLAG_B_initial_2654.1	1	FLAG	private to gene (Cae)	private to class (Cae)	private to species (Cae)
g123_d40_t004:g123_d43_t194:g123_d43_t164	g123:g123:g123	(xGG_GGx) tandem	Caerostris darwini	3	g123	g123	g123				xGG_GGx	xGG_GGx	xGG_GGx				2	FLAG_B_initial_2654.1	1	FLAG	private to gene (Cae)	private to class (Cae)	private to species (Cae)
g123_d43_t083:g123_d40_t010:g109_d01_t002	g123:g123:g109	(xGG_GGx) tandem	Caerostris darwini	3	g123	g123	g109				xGG_GGx	xGG_GGx	RGLGxPGA				2	FLAG_B_initial_2654.1	1	FLAG	private to gene (Cae)	private to class (Cae)	private to species (Cae)
g033_d01_t031:g123_d23_t015:g001_d01_t055	g033:g123:g001	GL + xGG_GGx	Caerostris darwini	3	g033	g123	g001				GL	xGG_GGx	A|G|P|Q|R|S|V|Y_rich				2	FLAG_B_initial_2654.1	1	FLAG	private to gene (Cae)	private to class (Cae)	private to species (Cae)
g123_d30_t019:g123_d43_t189	g123:g123	(xGG_GGx) tandem	Caerostris darwini	2	g123	g123					xGG_GGx	xGG_GGx					2	FLAG_D_final_2357_4664	1	FLAG	private to gene (Cae)	private to class (Cae)	private to species (Cae)
g123_d43_t019:g123_d43_t096	g123:g123	(xGG_GGx) tandem	Caerostris darwini	2	g123	g123					xGG_GGx	xGG_GGx					2	FLAG_D_final_2357_4664	1	FLAG	private to gene (Cae)	private to class (Cae)	private to species (Cae)
g123_d34_t009:g123_d43_t086	g123:g123	(xGG_GGx) tandem	Caerostris darwini	2	g123	g123					xGG_GGx	xGG_GGx					2	FLAG_D_final_2357_4664	1	FLAG	private to gene (Cae)	private to class (Cae)	private to species (Cae)
g123_d30_t012:g123_d43_t173	g123:g123	(xGG_GGx) tandem	Caerostris darwini	2	g123	g123					xGG_GGx	xGG_GGx					2	FLAG_D_final_2357_4664	1	FLAG	private to gene (Cae)	private to class (Cae)	private to species (Cae)
g123_d23_t007:g123_d30_t016	g123:g123	(xGG_GGx) tandem	Caerostris darwini	2	g123	g123					xGG_GGx	xGG_GGx					2	FLAG_D_final_2357_4664	1	FLAG	private to gene (Cae)	private to class (Cae)	private to species (Cae)
g123_d43_t098:g123_d43_t188	g123:g123	(xGG_GGx) tandem	Caerostris darwini	2	g123	g123					xGG_GGx	xGG_GGx					2	FLAG_D_final_2357_4664	1	FLAG	private to gene (Cae)	private to class (Cae)	private to species (Cae)
g123_d43_t171:g123_d43_t168	g123:g123	(xGG_GGx) tandem	Caerostris darwini	2	g123	g123					xGG_GGx	xGG_GGx					2	FLAG_D_final_2357_4664, FLAG_E_unlinked_NTD_4141.1	2	FLAG	shared across genes (Cae)	private to class (Cae)	private to species (Cae)
g037_d02_t007:g033_d01_t029	g037:g033	GPG + GL	Caerostris darwini	2	g037	g033					GPG	GL					2	FLAG_D_final_2357_4664	1	FLAG	private to gene (Cae)	private to class (Cae)	private to species (Cae)
g033_d01_t030:g123_d43_t348	g033:g123	GL + xGG_GGx	Caerostris darwini	2	g033	g123					GL	xGG_GGx					2	FLAG_D_final_2357_4664	1	FLAG	private to gene (Cae)	private to class (Cae)	private to species (Cae)
g112_d01_t009:g123_d35_t025	g112:g123	SGMMY + xGG_GGx	Caerostris darwini	2	g112	g123					SGMMY	xGG_GGx					2	FLAG_D_final_2357_4664	1	FLAG	private to gene (Cae)	private to class (Cae)	private to species (Cae)
g123_d23_t007:g123_d30_t019:g123_d30_t019	g123:g123:g123	(xGG_GGx) tandem	Caerostris darwini	3	g123	g123	g123				xGG_GGx	xGG_GGx	xGG_GGx				2	FLAG_D_final_2357_4664	1	FLAG	private to gene (Cae)	private to class (Cae)	private to species (Cae)
g123_d43_t096:g123_d43_t097:g123_d43_t133	g123:g123:g123	(xGG_GGx) tandem	Caerostris darwini	3	g123	g123	g123				xGG_GGx	xGG_GGx	xGG_GGx				2	FLAG_D_final_2357_4664	1	FLAG	private to gene (Cae)	private to class (Cae)	private to species (Cae)
g026_d05_t005:g123_d43_t205	g026:g123	GA + xGG_GGx	Caerostris darwini	2	g026	g123					GA	xGG_GGx					2	FLAG_D_final_2357_4664	1	FLAG	private to gene (Cae)	private to class (Cae)	private to species (Cae)
g026_d06_t045:g123_d30_t014	g026:g123	GA + xGG_GGx	Caerostris darwini	2	g026	g123					GA	xGG_GGx					2	FLAG_D_final_2357_4664	1	FLAG	private to gene (Cae)	private to class (Cae)	private to species (Cae)
g026_d03_t002:g123_d30_t014	g026:g123	GA + xGG_GGx	Caerostris darwini	2	g026	g123					GA	xGG_GGx					2	FLAG_D_final_2357_4664	1	FLAG	private to gene (Cae)	private to class (Cae)	private to species (Cae)
g112_d01_t009:g048_d01_t038	g112:g048	SGMMY + GSG	Caerostris darwini	2	g112	g048					SGMMY	GSG					2	FLAG_D_final_2357_4664	1	FLAG	private to gene (Cae)	private to class (Cae)	private to species (Cae)
g033_d01_t020:g123_d43_t171:g033_d01_t010	g033:g123:g033	GL + xGG_GGx	Caerostris darwini	3	g033	g123	g033				GL	xGG_GGx	GL				2	FLAG_D_final_2357_4664	1	FLAG	private to gene (Cae)	private to class (Cae)	private to species (Cae)
g026_d06_t037:g123_d53_t003:g048_d01_t024	g026:g123:g048	GA + xGG_GGx	Caerostris darwini	3	g026	g123	g048				GA	xGG_GGx	GSG				2	FLAG_D_final_2357_4664	1	FLAG	private to gene (Cae)	private to class (Cae)	private to species (Cae)
g123_d43_t029:g123_d20_t002	g123:g123	(xGG_GGx) tandem	Caerostris darwini	2	g123	g123					xGG_GGx	xGG_GGx					2	FLAG_E_unlinked_NTD_4141.1	1	FLAG	private to gene (Cae)	private to class (Cae)	private to species (Cae)
g123_d43_t040:g123_d43_t171	g123:g123	(xGG_GGx) tandem	Caerostris darwini	2	g123	g123					xGG_GGx	xGG_GGx					2	FLAG_E_unlinked_NTD_4141.1	1	FLAG	private to gene (Cae)	private to class (Cae)	private to species (Cae)
g123_d43_t326:g123_d04_t019:g037_d02_t002	g123:g123:g037	(xGG_GGx) tandem	Caerostris darwini	3	g123	g123	g037				xGG_GGx	xGG_GGx	GPG				2	FLAG_E_unlinked_NTD_4141.1	1	FLAG	private to gene (Cae)	private to class (Cae)	private to species (Cae)
g123_d43_t020:g123_d43_t298	g123:g123	(xGG_GGx) tandem	Caerostris darwini	2	g123	g123					xGG_GGx	xGG_GGx					2	FLAG_F_final_24	1	FLAG	private to gene (Cae)	private to class (Cae)	private to species (Cae)
g123_d43_t020:g123_d11_t012	g123:g123	(xGG_GGx) tandem	Caerostris darwini	2	g123	g123					xGG_GGx	xGG_GGx					2	FLAG_F_final_24	1	FLAG	private to gene (Cae)	private to class (Cae)	private to species (Cae)
g056_d01_t004:g032_d01_t006	g056:g032	GVIxPS + GFTG	Caerostris darwini	2	g056	g032					GVIxPS	GFTG					2	FLAG_F_final_24	1	FLAG	private to gene (Cae)	private to class (Cae)	private to species (Cae)
g043_d01_t009:g044_d01_t005	g043:g044	GPxxQ + GPYGPxx	Caerostris darwini	2	g043	g044					GPxxQ	GPYGPxx					2	MaSp_809.2_unlinked_CTD	1	Ma	private to gene (Cae)	private to class (Cae)	private to species (Cae)
g086_d02_t043:g123_d35_t021	g086:g123	polyAla + xGG_GGx	Caerostris darwini	2	g086	g123					polyAla	xGG_GGx					2	MaSp_809.2_unlinked_CTD	1	Ma	private to gene (Cae)	private to class (Cae)	private to species (Cae)
g123_d27_t014:g043_d01_t009:g044_d01_t003	g123:g043:g044	xGG_GGx + GPxxQ	Caerostris darwini	3	g123	g043	g044				xGG_GGx	GPxxQ	GPYGPxx				2	MaSp_809.2_unlinked_CTD	1	Ma	private to gene (Cae)	private to class (Cae)	private to species (Cae)
g044_d01_t005:g043_d01_t016	g044:g043	GPYGPxx + GPxxQ	Caerostris darwini	2	g044	g043					GPYGPxx	GPxxQ					2	MaSp_809.2_unlinked_CTD	1	Ma	private to gene (Cae)	private to class (Cae)	private to species (Cae)
g123_d43_t251:g033_d01_t059	g123:g033	xGG_GGx + GL	Caerostris darwini	2	g123	g033					xGG_GGx	GL					2	MaSp1_A_final_2064	1	Ma	private to gene (Cae)	private to class (Cae)	private to species (Cae)
g123_d43_t262:g033_d01_t033	g123:g033	xGG_GGx + GL	Caerostris darwini	2	g123	g033					xGG_GGx	GL					2	MaSp1_A_final_2064	1	Ma	private to gene (Cae)	private to class (Cae)	private to species (Cae)
g123_d30_t025:g033_d01_t033	g123:g033	xGG_GGx + GL	Caerostris darwini	2	g123	g033					xGG_GGx	GL					2	MaSp1_A_final_2064	1	Ma	private to gene (Cae)	private to class (Cae)	private to species (Cae)
g086_d02_t068:g048_d01_t020	g086:g048	polyAla + GSG	Caerostris darwini	2	g086	g048					polyAla	GSG					2	MaSp1_A_final_2064	1	Ma	private to gene (Cae)	private to class (Cae)	private to species (Cae)
g030_d01_t002:g033_d01_t035	g030:g033	GDSG + GL	Caerostris darwini	2	g030	g033					GDSG	GL					2	MaSp1_A_final_2064	1	Ma	private to gene (Cae)	private to class (Cae)	private to species (Cae)
g123_d43_t254:g033_d01_t035:g033_d01_t033:g033_d01_t036	g123:g033:g033:g033	xGG_GGx + GL	Caerostris darwini	4	g123	g033	g033	g033			xGG_GGx	GL	GL	GL			2	MaSp1_A_final_2064	1	Ma	private to gene (Cae)	private to class (Cae)	private to species (Cae)
g123_d43_t198:g086_d02_t040	g123:g086	xGG_GGx + polyAla	Caerostris darwini	2	g123	g086					xGG_GGx	polyAla					2	MaSp1_D_final_3988	1	Ma	private to gene (Cae)	private to class (Cae)	private to species (Cae)
g123_d43_t198:g086_d02_t061	g123:g086	xGG_GGx + polyAla	Caerostris darwini	2	g123	g086					xGG_GGx	polyAla					2	MaSp1_D_final_3988	1	Ma	private to gene (Cae)	private to class (Cae)	private to species (Cae)
g123_d43_t232:g086_d02_t049	g123:g086	xGG_GGx + polyAla	Caerostris darwini	2	g123	g086					xGG_GGx	polyAla					2	MaSp1_D_final_3988	1	Ma	private to gene (Cae)	private to class (Cae)	private to species (Cae)
g123_d43_t234:g086_d02_t100	g123:g086	xGG_GGx + polyAla	Caerostris darwini	2	g123	g086					xGG_GGx	polyAla					2	MaSp1_D_final_3988	1	Ma	private to gene (Cae)	private to class (Cae)	private to species (Cae)
g123_d43_t151:g086_d02_t075:g059_d05_t006	g123:g086:g059	xGG_GGx + polyAla	Caerostris darwini	3	g123	g086	g059				xGG_GGx	polyAla	GxGGx				2	MaSp1_D_final_3988	1	Ma	private to gene (Cae)	private to class (Cae)	private to species (Cae)
g048_d01_t010:g123_d43_t230:g086_d02_t100	g048:g123:g086	GSG + xGG_GGx	Caerostris darwini	3	g048	g123	g086				GSG	xGG_GGx	polyAla				2	MaSp1_D_final_3988	1	Ma	private to gene (Cae)	private to class (Cae)	private to species (Cae)
g048_d01_t018:g123_d43_t234:g086_d02_t100	g048:g123:g086	GSG + xGG_GGx	Caerostris darwini	3	g048	g123	g086				GSG	xGG_GGx	polyAla				2	MaSp1_D_final_3988	1	Ma	private to gene (Cae)	private to class (Cae)	private to species (Cae)
g048_d01_t011:g059_d09_t001	g048:g059	GSG + GxGGx	Caerostris darwini	2	g048	g059					GSG	GxGGx					2	MaSp1_D_final_3988	1	Ma	private to gene (Cae)	private to class (Cae)	private to species (Cae)
g123_d43_t094:g123_d43_t230:g086_d02_t099	g123:g123:g086	(xGG_GGx) tandem	Caerostris darwini	3	g123	g123	g086				xGG_GGx	xGG_GGx	polyAla				2	MaSp1_D_final_3988	1	Ma	private to gene (Cae)	private to class (Cae)	private to species (Cae)
g048_d01_t013:g123_d43_t344	g048:g123	GSG + xGG_GGx	Caerostris darwini	2	g048	g123					GSG	xGG_GGx					2	MaSp1_D_final_3988	1	Ma	private to gene (Cae)	private to class (Cae)	private to species (Cae)
g123_d52_t004:g086_d02_t076	g123:g086	xGG_GGx + polyAla	Caerostris darwini	2	g123	g086					xGG_GGx	polyAla					2	MaSp2_A_final_1262	1	Ma	private to gene (Cae)	private to class (Cae)	private to species (Cae)
g123_d51_t001:g086_d02_t076	g123:g086	xGG_GGx + polyAla	Caerostris darwini	2	g123	g086					xGG_GGx	polyAla					2	MaSp2_A_final_1262	1	Ma	private to gene (Cae)	private to class (Cae)	private to species (Cae)
g123_d52_t001:g086_d02_t086	g123:g086	xGG_GGx + polyAla	Caerostris darwini	2	g123	g086					xGG_GGx	polyAla					2	MaSp2_A_final_1262	1	Ma	private to gene (Cae)	private to class (Cae)	private to species (Cae)
g123_d26_t020:g086_d02_t028	g123:g086	xGG_GGx + polyAla	Caerostris darwini	2	g123	g086					xGG_GGx	polyAla					2	MaSp2_A_final_1262	1	Ma	private to gene (Cae)	private to class (Cae)	private to species (Cae)
g123_d52_t004:g086_d02_t076:g123_d27_t012	g123:g086:g123	xGG_GGx + polyAla	Caerostris darwini	3	g123	g086	g123				xGG_GGx	polyAla	xGG_GGx				2	MaSp2_A_final_1262	1	Ma	private to gene (Cae)	private to class (Cae)	private to species (Cae)
g123_d52_t005:g086_d02_t076:g123_d27_t012	g123:g086:g123	xGG_GGx + polyAla	Caerostris darwini	3	g123	g086	g123				xGG_GGx	polyAla	xGG_GGx				2	MaSp2_A_final_1262	1	Ma	private to gene (Cae)	private to class (Cae)	private to species (Cae)
g059_d07_t006:g123_d51_t001:g086_d02_t076	g059:g123:g086	GxGGx + xGG_GGx	Caerostris darwini	3	g059	g123	g086				GxGGx	xGG_GGx	polyAla				2	MaSp2_A_final_1262	1	Ma	private to gene (Cae)	private to class (Cae)	private to species (Cae)
g123_d43_t215:g123_d51_t001:g086_d02_t076	g123:g123:g086	(xGG_GGx) tandem	Caerostris darwini	3	g123	g123	g086				xGG_GGx	xGG_GGx	polyAla				2	MaSp2_A_final_1262	1	Ma	private to gene (Cae)	private to class (Cae)	private to species (Cae)
g123_d43_t162:g086_d02_t010	g123:g086	xGG_GGx + polyAla	Caerostris darwini	2	g123	g086					xGG_GGx	polyAla					2	MaSp3_A_final_533.1	1	Ma	private to gene (Cae)	private to class (Cae)	private to species (Cae)
g123_d27_t006:g086_d02_t056	g123:g086	xGG_GGx + polyAla	Caerostris darwini	2	g123	g086					xGG_GGx	polyAla					2	MaSp3_A_final_533.1	1	Ma	private to gene (Cae)	private to class (Cae)	private to species (Cae)
g123_d43_t236:g086_d02_t008	g123:g086	xGG_GGx + polyAla	Caerostris darwini	2	g123	g086					xGG_GGx	polyAla					2	MaSp3_A_final_533.1	1	Ma	private to gene (Cae)	private to class (Cae)	private to species (Cae)
g123_d27_t007:g086_d02_t095	g123:g086	xGG_GGx + polyAla	Caerostris darwini	2	g123	g086					xGG_GGx	polyAla					2	MaSp3_A_final_533.1	1	Ma	private to gene (Cae)	private to class (Cae)	private to species (Cae)
g123_d43_t236:g086_d02_t066	g123:g086	xGG_GGx + polyAla	Caerostris darwini	2	g123	g086					xGG_GGx	polyAla					2	MaSp3_A_final_533.1	1	Ma	private to gene (Cae)	private to class (Cae)	private to species (Cae)
g123_d27_t007:g086_d02_t096	g123:g086	xGG_GGx + polyAla	Caerostris darwini	2	g123	g086					xGG_GGx	polyAla					2	MaSp3_A_final_533.1	1	Ma	private to gene (Cae)	private to class (Cae)	private to species (Cae)
g123_d43_t152:g048_d01_t028	g123:g048	xGG_GGx + GSG	Caerostris darwini	2	g123	g048					xGG_GGx	GSG					2	MaSp3_A_final_533.1	1	Ma	private to gene (Cae)	private to class (Cae)	private to species (Cae)
g123_d43_t229:g048_d01_t026	g123:g048	xGG_GGx + GSG	Caerostris darwini	2	g123	g048					xGG_GGx	GSG					2	MaSp3_A_final_533.1	1	Ma	private to gene (Cae)	private to class (Cae)	private to species (Cae)
g123_d27_t006:g086_d02_t056:g123_d43_t026	g123:g086:g123	xGG_GGx + polyAla	Caerostris darwini	3	g123	g086	g123				xGG_GGx	polyAla	xGG_GGx				2	MaSp3_A_final_533.1	1	Ma	private to gene (Cae)	private to class (Cae)	private to species (Cae)
g038_d01_t020:g038_d01_t006	g038:g038	(GPGPQ) tandem	Caerostris darwini	2	g038	g038					GPGPQ	GPGPQ					2	MaSp4_A_final_3210.2, MaSp4_B_final_3210.3	2	Ma	shared across genes (Cae)	private to class (Cae)	private to species (Cae)
g038_d01_t020:g038_d01_t014	g038:g038	(GPGPQ) tandem	Caerostris darwini	2	g038	g038					GPGPQ	GPGPQ					2	MaSp4_A_final_3210.2	1	Ma	private to gene (Cae)	private to class (Cae)	private to species (Cae)
g038_d01_t025:g038_d01_t010	g038:g038	(GPGPQ) tandem	Caerostris darwini	2	g038	g038					GPGPQ	GPGPQ					2	MaSp4_A_final_3210.2, MaSp4_B_final_3210.3	2	Ma	shared across genes (Cae)	private to class (Cae)	private to species (Cae)
g087_d01_t008:g038_d01_t014	g087:g038	polyAla_MaSp4 + GPGPQ	Caerostris darwini	2	g087	g038					polyAla_MaSp4	GPGPQ					2	MaSp4_A_final_3210.2, MaSp4_B_final_3210.3	2	Ma	shared across genes (Cae)	private to class (Cae)	private to species (Cae)
g038_d01_t010:g038_d01_t012	g038:g038	(GPGPQ) tandem	Caerostris darwini	2	g038	g038					GPGPQ	GPGPQ					2	MaSp4_B_final_3210.3	1	Ma	private to gene (Cae)	private to class (Cae)	private to species (Cae)
g038_d01_t012:g038_d01_t050	g038:g038	(GPGPQ) tandem	Caerostris darwini	2	g038	g038					GPGPQ	GPGPQ					2	MaSp4_B_final_3210.3	1	Ma	private to gene (Cae)	private to class (Cae)	private to species (Cae)
g087_d01_t008:g038_d01_t006	g087:g038	polyAla_MaSp4 + GPGPQ	Caerostris darwini	2	g087	g038					polyAla_MaSp4	GPGPQ					2	MaSp4_B_final_3210.3	1	Ma	private to gene (Cae)	private to class (Cae)	private to species (Cae)
g038_d01_t025:g038_d01_t032:g038_d01_t012	g038:g038:g038	(GPGPQ) tandem	Caerostris darwini	3	g038	g038	g038				GPGPQ	GPGPQ	GPGPQ				2	MaSp4_B_final_3210.3	1	Ma	private to gene (Cae)	private to class (Cae)	private to species (Cae)
g038_d01_t020:g038_d01_t025:g038_d01_t014	g038:g038:g038	(GPGPQ) tandem	Caerostris darwini	3	g038	g038	g038				GPGPQ	GPGPQ	GPGPQ				2	MaSp4_B_final_3210.3	1	Ma	private to gene (Cae)	private to class (Cae)	private to species (Cae)
g038_d01_t012:g038_d01_t014:g087_d01_t015	g038:g038:g087	(GPGPQ) tandem	Caerostris darwini	3	g038	g038	g087				GPGPQ	GPGPQ	polyAla_MaSp4				2	MaSp4_B_final_3210.3	1	Ma	private to gene (Cae)	private to class (Cae)	private to species (Cae)
g123_d13_t016:g123_d36_t001	g123:g123	(xGG_GGx) tandem	Caerostris darwini	2	g123	g123					xGG_GGx	xGG_GGx					2	MiSp_264638_incomplete, MiSp_D_unlinked_NTD_3690.1	2	Mi	shared across genes (Cae)	private to class (Cae)	private to species (Cae)
g088_d01_t089:g123_d43_t052	g088:g123	polyAla+GA + xGG_GGx	Caerostris darwini	2	g088	g123					polyAla+GA	xGG_GGx					2	MiSp_3639_incomplete	1	Mi	private to gene (Cae)	private to class (Cae)	private to species (Cae)
g088_d01_t038:g123_d43_t050	g088:g123	polyAla+GA + xGG_GGx	Caerostris darwini	2	g088	g123					polyAla+GA	xGG_GGx					2	MiSp_3639_incomplete	1	Mi	private to gene (Cae)	private to class (Cae)	private to species (Cae)
g088_d01_t058:g123_d16_t015	g088:g123	polyAla+GA + xGG_GGx	Caerostris darwini	2	g088	g123					polyAla+GA	xGG_GGx					2	MiSp_3639_incomplete	1	Mi	private to gene (Cae)	private to class (Cae)	private to species (Cae)
g088_d01_t077:g123_d16_t008	g088:g123	polyAla+GA + xGG_GGx	Caerostris darwini	2	g088	g123					polyAla+GA	xGG_GGx					2	MiSp_3639_incomplete	1	Mi	private to gene (Cae)	private to class (Cae)	private to species (Cae)
g026_d06_t038:g123_d35_t019	g026:g123	GA + xGG_GGx	Caerostris darwini	2	g026	g123					GA	xGG_GGx					2	MiSp_3639_incomplete, MiSp_A_final_589	2	Mi	shared across genes (Cae)	private to class (Cae)	private to species (Cae)
g026_d06_t015:g123_d43_t267	g026:g123	GA + xGG_GGx	Caerostris darwini	2	g026	g123					GA	xGG_GGx					2	MiSp_3639_incomplete, MiSp_A_final_589	2	Mi	shared across genes (Cae)	private to class (Cae)	private to species (Cae)
g060_d01_t021:g060_d01_t019	g060:g060	(GxGxGAGV) tandem	Caerostris darwini	2	g060	g060					GxGxGAGV	GxGxGAGV					2	MiSp_4296_incomplete	1	Mi	private to gene (Cae)	private to class (Cae)	private to species (Cae)
g026_d06_t015:g123_d43_t240	g026:g123	GA + xGG_GGx	Caerostris darwini	2	g026	g123					GA	xGG_GGx					2	MiSp_A_final_589	1	Mi	private to gene (Cae)	private to class (Cae)	private to species (Cae)
g088_d01_t030:g123_d16_t005	g088:g123	polyAla+GA + xGG_GGx	Caerostris darwini	2	g088	g123					polyAla+GA	xGG_GGx					2	MiSp_A_final_589	1	Mi	private to gene (Cae)	private to class (Cae)	private to species (Cae)
g088_d01_t024:g123_d43_t267	g088:g123	polyAla+GA + xGG_GGx	Caerostris darwini	2	g088	g123					polyAla+GA	xGG_GGx					2	MiSp_A_final_589	1	Mi	private to gene (Cae)	private to class (Cae)	private to species (Cae)
g088_d01_t068:g123_d35_t019	g088:g123	polyAla+GA + xGG_GGx	Caerostris darwini	2	g088	g123					polyAla+GA	xGG_GGx					2	MiSp_A_final_589	1	Mi	private to gene (Cae)	private to class (Cae)	private to species (Cae)
g088_d01_t089:g123_d43_t341	g088:g123	polyAla+GA + xGG_GGx	Caerostris darwini	2	g088	g123					polyAla+GA	xGG_GGx					2	MiSp_A_final_589	1	Mi	private to gene (Cae)	private to class (Cae)	private to species (Cae)
g088_d01_t089:g123_d43_t070	g088:g123	polyAla+GA + xGG_GGx	Caerostris darwini, Trichonephila clavipes	2	g088	g123					polyAla+GA	xGG_GGx					2	MiSp_A_final_589, MiSp-d	2	Mi	private to gene (Cae+Tri)	private to class (Cae+Tri)	shared across species (Cae+Tri)
g115_d02_t001:g005_d04_t001:g006_d01_t001:g005_d03_t001	g115:g005:g006:g005	ST + AQSrich	Caerostris darwini	4	g115	g005	g006	g005			ST	AQSrich	ASrich	AQSrich			2	MiSp_A_final_589	1	Mi	private to gene (Cae)	private to class (Cae)	private to species (Cae)
g123_d43_t267:g088_d01_t030	g123:g088	xGG_GGx + polyAla+GA	Caerostris darwini	2	g123	g088					xGG_GGx	polyAla+GA					2	MiSp_B_final_1006	1	Mi	private to gene (Cae)	private to class (Cae)	private to species (Cae)
g123_d35_t018:g088_d01_t091	g123:g088	xGG_GGx + polyAla+GA	Caerostris darwini	2	g123	g088					xGG_GGx	polyAla+GA					2	MiSp_B_final_1006	1	Mi	private to gene (Cae)	private to class (Cae)	private to species (Cae)
g123_d43_t051:g088_d01_t036	g123:g088	xGG_GGx + polyAla+GA	Caerostris darwini	2	g123	g088					xGG_GGx	polyAla+GA					2	MiSp_B_final_1006	1	Mi	private to gene (Cae)	private to class (Cae)	private to species (Cae)
g123_d43_t051:g088_d01_t077	g123:g088	xGG_GGx + polyAla+GA	Caerostris darwini	2	g123	g088					xGG_GGx	polyAla+GA					2	MiSp_B_final_1006	1	Mi	private to gene (Cae)	private to class (Cae)	private to species (Cae)
g123_d35_t019:g088_d01_t091	g123:g088	xGG_GGx + polyAla+GA	Caerostris darwini	2	g123	g088					xGG_GGx	polyAla+GA					2	MiSp_B_final_1006	1	Mi	private to gene (Cae)	private to class (Cae)	private to species (Cae)
g123_d43_t068:g088_d01_t077	g123:g088	xGG_GGx + polyAla+GA	Caerostris darwini	2	g123	g088					xGG_GGx	polyAla+GA					2	MiSp_B_final_1006	1	Mi	private to gene (Cae)	private to class (Cae)	private to species (Cae)
g123_d35_t026:g088_d01_t079	g123:g088	xGG_GGx + polyAla+GA	Caerostris darwini	2	g123	g088					xGG_GGx	polyAla+GA					2	MiSp_B_final_1006	1	Mi	private to gene (Cae)	private to class (Cae)	private to species (Cae)
g123_d35_t019:g026_d06_t010	g123:g026	xGG_GGx + GA	Caerostris darwini	2	g123	g026					xGG_GGx	GA					2	MiSp_B_final_1006	1	Mi	private to gene (Cae)	private to class (Cae)	private to species (Cae)
g086_d02_t024:g026_d01_t010	g086:g026	polyAla + GA	Caerostris darwini	2	g086	g026					polyAla	GA					2	MiSp_C_final_3690.2, MiSp_D_unlinked_NTD_3690.1	2	Mi	shared across genes (Cae)	private to class (Cae)	private to species (Cae)
g123_d43_t274:g123_d43_t273	g123:g123	(xGG_GGx) tandem	Caerostris darwini	2	g123	g123					xGG_GGx	xGG_GGx					2	MiSp_C_final_3690.2, MiSp_D_unlinked_NTD_3690.1	2	Mi	shared across genes (Cae)	private to class (Cae)	private to species (Cae)
g123_d43_t273:g123_d43_t299	g123:g123	(xGG_GGx) tandem	Caerostris darwini	2	g123	g123					xGG_GGx	xGG_GGx					2	MiSp_C_final_3690.2, MiSp_D_unlinked_NTD_3690.1	2	Mi	shared across genes (Cae)	private to class (Cae)	private to species (Cae)
g123_d43_t291:g123_d13_t016	g123:g123	(xGG_GGx) tandem	Caerostris darwini	2	g123	g123					xGG_GGx	xGG_GGx					2	MiSp_C_final_3690.2	1	Mi	private to gene (Cae)	private to class (Cae)	private to species (Cae)
g123_d30_t014:g123_d13_t018	g123:g123	(xGG_GGx) tandem	Caerostris darwini	2	g123	g123					xGG_GGx	xGG_GGx					2	MiSp_C_final_3690.2	1	Mi	private to gene (Cae)	private to class (Cae)	private to species (Cae)
g123_d43_t068:g123_d13_t001	g123:g123	(xGG_GGx) tandem	Caerostris darwini	2	g123	g123					xGG_GGx	xGG_GGx					2	MiSp_C_final_3690.2	1	Mi	private to gene (Cae)	private to class (Cae)	private to species (Cae)
g123_d43_t197:g123_d35_t013	g123:g123	(xGG_GGx) tandem	Caerostris darwini	2	g123	g123					xGG_GGx	xGG_GGx					2	MiSp_C_final_3690.2, MiSp_D_unlinked_NTD_3690.1	2	Mi	shared across genes (Cae)	private to class (Cae)	private to species (Cae)
g123_d13_t027:g086_d02_t036	g123:g086	xGG_GGx + polyAla	Caerostris darwini	2	g123	g086					xGG_GGx	polyAla					2	MiSp_C_final_3690.2	1	Mi	private to gene (Cae)	private to class (Cae)	private to species (Cae)
g123_d35_t013:g086_d01_t003	g123:g086	xGG_GGx + polyAla	Caerostris darwini	2	g123	g086					xGG_GGx	polyAla					2	MiSp_C_final_3690.2, MiSp_D_unlinked_NTD_3690.1	2	Mi	shared across genes (Cae)	private to class (Cae)	private to species (Cae)
g001_d01_t032:g059_d07_t008:g123_d43_t300	g001:g059:g123	A|G|P|Q|R|S|V|Y_rich + GxGGx	Caerostris darwini	3	g001	g059	g123				A|G|P|Q|R|S|V|Y_rich	GxGGx	xGG_GGx				2	MiSp_C_final_3690.2	1	Mi	private to gene (Cae)	private to class (Cae)	private to species (Cae)
g123_d43_t291:g123_d13_t006:g122_d03_t003	g123:g123:g122	(xGG_GGx) tandem	Caerostris darwini	3	g123	g123	g122				xGG_GGx	xGG_GGx	xGAGx				2	MiSp_C_final_3690.2	1	Mi	private to gene (Cae)	private to class (Cae)	private to species (Cae)
g029_d01_t002:g086_d02_t036:g026_d05_t003	g029:g086:g026	GAYGx + polyAla	Caerostris darwini	3	g029	g086	g026				GAYGx	polyAla	GA				2	MiSp_C_final_3690.2	1	Mi	private to gene (Cae)	private to class (Cae)	private to species (Cae)
g123_d13_t026:g123_d35_t008	g123:g123	(xGG_GGx) tandem	Caerostris darwini	2	g123	g123					xGG_GGx	xGG_GGx					2	MiSp_D_unlinked_NTD_3690.1	1	Mi	private to gene (Cae)	private to class (Cae)	private to species (Cae)
g123_d30_t015:g123_d43_t297	g123:g123	(xGG_GGx) tandem	Caerostris darwini	2	g123	g123					xGG_GGx	xGG_GGx					2	MiSp_D_unlinked_NTD_3690.1	1	Mi	private to gene (Cae)	private to class (Cae)	private to species (Cae)
g123_d35_t010:g123_d13_t027	g123:g123	(xGG_GGx) tandem	Caerostris darwini	2	g123	g123					xGG_GGx	xGG_GGx					2	MiSp_D_unlinked_NTD_3690.1	1	Mi	private to gene (Cae)	private to class (Cae)	private to species (Cae)
g123_d43_t197:g123_d43_t288	g123:g123	(xGG_GGx) tandem	Caerostris darwini	2	g123	g123					xGG_GGx	xGG_GGx					2	MiSp_D_unlinked_NTD_3690.1	1	Mi	private to gene (Cae)	private to class (Cae)	private to species (Cae)
g102_d02_t016:g102_d02_t011	g102:g102	(QSVrich) tandem	Caerostris darwini	2	g102	g102					QSVrich	QSVrich					2	PySp1_final_955_7062	1	Py	private to gene (Cae)	private to class (Cae)	private to species (Cae)
g083_d01_t004:g083_d01_t004	g083:g083	(PGGQxxPQQQ) tandem	Caerostris darwini	2	g083	g083					PGGQxxPQQQ	PGGQxxPQQQ					2	SpL_4399.2_final_8175-like	1	SpL	private to gene (Cae)	private to class (Cae)	private to species (Cae)
g114_d04_t030:g052_d01_t011	g114:g052	SS_Srich + GTPxxTSSGGSx	Caerostris darwini	2	g114	g052					SS_Srich	GTPxxTSSGGSx					2	Sp_81.2_final_5803-like	1	SpL	private to gene (Cae)	private to class (Cae)	private to species (Cae)
g114_d04_t015:g052_d01_t016	g114:g052	SS_Srich + GTPxxTSSGGSx	Caerostris darwini	2	g114	g052					SS_Srich	GTPxxTSSGGSx					2	Sp_81.2_final_5803-like	1	SpL	private to gene (Cae)	private to class (Cae)	private to species (Cae)
g052_d02_t001:g052_d01_t012	g052:g052	GTPxxTSSGGSx + GTPxxTSSGGSx	Caerostris darwini	2	g052	g052					GTPxxTSSGGSx	GTPxxTSSGGSx					2	Sp_81.2_final_5803-like	1	SpL	private to gene (Cae)	private to class (Cae)	private to species (Cae)
g125_d01_t009:g125_d01_t008	g125:g125	xPSTSxxxx + xPSTSxxxx	Caerostris darwini	2	g125	g125					xPSTSxxxx	xPSTSxxxx					2	SpL_1872.1_final	1	SpL	private to gene (Cae)	private to class (Cae)	private to species (Cae)
g125_d01_t001:g125_d01_t003	g125:g125	xPSTSxxxx + xPSTSxxxx	Caerostris darwini	2	g125	g125					xPSTSxxxx	xPSTSxxxx					2	SpL_1872.1_final	1	SpL	private to gene (Cae)	private to class (Cae)	private to species (Cae)
g054_d03_t019:g054_d03_t011	g054:g054	(GTrich) tandem	Caerostris darwini	2	g054	g054					GTrich	GTrich					2	SpL_2234.1_initial	1	SpL	private to gene (Cae)	private to class (Cae)	private to species (Cae)
g054_d03_t009:g054_d03_t017	g054:g054	(GTrich) tandem	Caerostris darwini	2	g054	g054					GTrich	GTrich					2	SpL_2234.1_initial	1	SpL	private to gene (Cae)	private to class (Cae)	private to species (Cae)
g054_d03_t019:g054_d03_t009	g054:g054	(GTrich) tandem	Caerostris darwini	2	g054	g054					GTrich	GTrich					2	SpL_2234.1_initial	1	SpL	private to gene (Cae)	private to class (Cae)	private to species (Cae)
g054_d03_t017:g054_d03_t009	g054:g054	(GTrich) tandem	Caerostris darwini	2	g054	g054					GTrich	GTrich					2	SpL_2234.1_initial	1	SpL	private to gene (Cae)	private to class (Cae)	private to species (Cae)
g054_d04_t015:g140_d01_t033:g054_d04_t019	g054:g140:g054	Cassettes with unassigned motif types	Caerostris darwini	3	g054	g140	g054				GTrich	unassigned	GTrich				2	SpL_2234.1_initial	1	SpL	private to gene (Cae)	private to class (Cae)	private to species (Cae)
g123_d43_t104:g123_d43_t104	g123:g123	(xGG_GGx) tandem	Caerostris darwini	2	g123	g123					xGG_GGx	xGG_GGx					2	SpL_2234.3_initial	1	SpL	private to gene (Cae)	private to class (Cae)	private to species (Cae)
g018_d01_t001:g048_d01_t031	g018:g048	EVIGGxxxGS + GSG	Caerostris darwini	2	g018	g048					EVIGGxxxGS	GSG					2	SpL_2234.3_initial	1	SpL	private to gene (Cae)	private to class (Cae)	private to species (Cae)
g107_d01_t001:g078_d01_t024	g107:g078	QYYVxDGKGGY + nonAla_run	Caerostris darwini	2	g107	g078					QYYVxDGKGGY	nonAla_run					2	SpL_2234.3_initial	1	SpL	private to gene (Cae)	private to class (Cae)	private to species (Cae)
g123_d06_t004:g123_d43_t002	g123:g123	(xGG_GGx) tandem	Caerostris darwini	2	g123	g123					xGG_GGx	xGG_GGx					2	TuSp1_final_509_1165	1	Tu	private to gene (Cae)	private to class (Cae)	private to species (Cae)
g086_d02_t021:g005_d06_t003	g086:g005	polyAla + AQSrich	Caerostris darwini	2	g086	g005					polyAla	AQSrich					2	TuSp1_final_509_1165	1	Tu	private to gene (Cae)	private to class (Cae)	private to species (Cae)
g086_d02_t021:g005_d06_t001	g086:g005	polyAla + AQSrich	Caerostris darwini	2	g086	g005					polyAla	AQSrich					2	TuSp1_final_509_1165	1	Tu	private to gene (Cae)	private to class (Cae)	private to species (Cae)
g001_d01_t002:g140_d01_t027:g005_d02_t004:g050_d01_t001	g001:g140:g005:g050	Cassettes with unassigned motif types	Caerostris darwini	4	g001	g140	g005	g050			A|G|P|Q|R|S|V|Y_rich	unassigned	AQSrich	GTLNAGNxGSLASA			2	TuSp1_final_509_1165	1	Tu	private to gene (Cae)	private to class (Cae)	private to species (Cae)
g001_d01_t002:g140_d01_t027:g005_d01_t004:g050_d01_t001	g001:g140:g005:g050	Cassettes with unassigned motif types	Caerostris darwini	4	g001	g140	g005	g050			A|G|P|Q|R|S|V|Y_rich	unassigned	AQSrich	GTLNAGNxGSLASA			2	TuSp1_final_509_1165	1	Tu	private to gene (Cae)	private to class (Cae)	private to species (Cae)
g114_d04_t050:g114_d04_t072:g005_d05_t003	g114:g114:g005	(SS_Srich) tandem	Caerostris darwini	3	g114	g114	g005				SS_Srich	SS_Srich	AQSrich				2	TuSp1_final_509_1165	1	Tu	private to gene (Cae)	private to class (Cae)	private to species (Cae)
g115_d01_t003:g123_d43_t353	g115:g123	ST + xGG_GGx	Trichonephila clavipes	2	g115	g123					ST	xGG_GGx					2	AcSp	1	Ac	private to gene (Tri)	private to class (Tri)	private to species (Tri)
g135_d01_t002:g135_d01_t001	g135:g135	(YGN) tandem	Trichonephila clavipes	2	g135	g135					YGN	YGN					2	AgSp-a	1	Ag	private to gene (Tri)	private to class (Tri)	private to species (Tri)
g014_d01_t006:g014_d01_t017	g014:g014	(DTxSYzTGEY) tandem	Trichonephila clavipes	2	g014	g014					DTxSYzTGEY	DTxSYzTGEY					2	AgSp-c	1	Ag	private to gene (Tri)	private to class (Tri)	private to species (Tri)
g054_d01_t002:g035_d02_t010	g054:g035	GTrich + GPDGxP	Trichonephila clavipes	2	g054	g035					GTrich	GPDGxP					2	AgSp-c	1	Ag	private to gene (Tri)	private to class (Tri)	private to species (Tri)
g054_d01_t003:g035_d01_t020	g054:g035	GTrich + GPDGxP	Trichonephila clavipes	2	g054	g035					GTrich	GPDGxP					2	AgSp-c	1	Ag	private to gene (Tri)	private to class (Tri)	private to species (Tri)
g054_d01_t010:g035_d01_t004	g054:g035	GTrich + GPDGxP	Trichonephila clavipes	2	g054	g035					GTrich	GPDGxP					2	AgSp-c	1	Ag	private to gene (Tri)	private to class (Tri)	private to species (Tri)
g054_d01_t012:g035_d01_t008	g054:g035	GTrich + GPDGxP	Trichonephila clavipes	2	g054	g035					GTrich	GPDGxP					2	AgSp-c	1	Ag	private to gene (Tri)	private to class (Tri)	private to species (Tri)
g054_d02_t046:g035_d02_t006	g054:g035	GTrich + GPDGxP	Trichonephila clavipes	2	g054	g035					GTrich	GPDGxP					2	AgSp-c	1	Ag	private to gene (Tri)	private to class (Tri)	private to species (Tri)
g116_d02_t007:g042_d01_t029	g116:g042	TPx + GPxGxPIxxxPA	Trichonephila clavipes	2	g116	g042					TPx	GPxGxPIxxxPA					2	AgSp-c	1	Ag	private to gene (Tri)	private to class (Tri)	private to species (Tri)
g123_d43_t156:g123_d43_t156	g123:g123	(xGG_GGx) tandem	Trichonephila clavipes	2	g123	g123					xGG_GGx	xGG_GGx					2	FLAG-a	1	FLAG	private to gene (Tri)	private to class (Tri)	private to species (Tri)
g018_d01_t001:g123_d54_t003	g018:g123	EVIGGxxxGS + xGG_GGx	Trichonephila clavipes	2	g018	g123					EVIGGxxxGS	xGG_GGx					2	FLAG-b	1	FLAG	private to gene (Tri)	private to class (Tri)	private to species (Tri)
g123_d32_t007:g123_d34_t001	g123:g123	(xGG_GGx) tandem	Trichonephila clavipes	2	g123	g123					xGG_GGx	xGG_GGx					2	FLAG-b	1	FLAG	private to gene (Tri)	private to class (Tri)	private to species (Tri)
g123_d32_t007:g123_d54_t002	g123:g123	(xGG_GGx) tandem	Trichonephila clavipes	2	g123	g123					xGG_GGx	xGG_GGx					2	FLAG-b	1	FLAG	private to gene (Tri)	private to class (Tri)	private to species (Tri)
g123_d34_t001:g123_d32_t007:g123_d32_t007	g123:g123:g123	(xGG_GGx) tandem	Trichonephila clavipes	3	g123	g123	g123				xGG_GGx	xGG_GGx	xGG_GGx				2	FLAG-b	1	FLAG	private to gene (Tri)	private to class (Tri)	private to species (Tri)
g123_d43_t281:g123_d43_t019	g123:g123	(xGG_GGx) tandem	Trichonephila clavipes	2	g123	g123					xGG_GGx	xGG_GGx					2	FLAG-b	1	FLAG	private to gene (Tri)	private to class (Tri)	private to species (Tri)
g123_d45_t003:g123_d34_t001:g123_d32_t007	g123:g123:g123	(xGG_GGx) tandem	Trichonephila clavipes	3	g123	g123	g123				xGG_GGx	xGG_GGx	xGG_GGx				2	FLAG-b	1	FLAG	private to gene (Tri)	private to class (Tri)	private to species (Tri)
g123_d46_t001:g123_d43_t022	g123:g123	(xGG_GGx) tandem	Trichonephila clavipes	2	g123	g123					xGG_GGx	xGG_GGx					2	FLAG-b	1	FLAG	private to gene (Tri)	private to class (Tri)	private to species (Tri)
g123_d46_t002:g123_d54_t001	g123:g123	(xGG_GGx) tandem	Trichonephila clavipes	2	g123	g123					xGG_GGx	xGG_GGx					2	FLAG-b	1	FLAG	private to gene (Tri)	private to class (Tri)	private to species (Tri)
g123_d54_t002:g123_d32_t007	g123:g123	(xGG_GGx) tandem	Trichonephila clavipes	2	g123	g123					xGG_GGx	xGG_GGx					2	FLAG-b	1	FLAG	private to gene (Tri)	private to class (Tri)	private to species (Tri)
g012_d03_t001:g001_d01_t065:g001_d01_t124	g012:g001:g001	DQGGY + A|G|P|Q|R|S|V|Y_rich	Trichonephila clavipes	3	g012	g001	g001				DQGGY	A|G|P|Q|R|S|V|Y_rich	A|G|P|Q|R|S|V|Y_rich				2	MaSp-a	1	Ma	private to gene (Tri)	private to class (Tri)	private to species (Tri)
g059_d11_t001:g059_d07_t012:g078_d01_t042	g059:g059:g078	(GxGGx) tandem	Trichonephila clavipes	3	g059	g059	g078				GxGGx	GxGGx	nonAla_run				2	MaSp-a	1	Ma	private to gene (Tri)	private to class (Tri)	private to species (Tri)
g123_d55_t001:g001_d01_t061	g123:g001	xGG_GGx + A|G|P|Q|R|S|V|Y_rich	Trichonephila clavipes	2	g123	g001					xGG_GGx	A|G|P|Q|R|S|V|Y_rich					2	MaSp-a	1	Ma	private to gene (Tri)	private to class (Tri)	private to species (Tri)
g086_d02_t098:g123_d16_t016	g086:g123	polyAla + xGG_GGx	Trichonephila clavipes	2	g086	g123					polyAla	xGG_GGx					2	MaSp-b, MaSp-c	2	Ma	shared across genes (Tri)	private to class (Tri)	private to species (Tri)
g086_d02_t098:g123_d30_t011	g086:g123	polyAla + xGG_GGx	Trichonephila clavipes	2	g086	g123					polyAla	xGG_GGx					2	MaSp-b, MaSp-c	2	Ma	shared across genes (Tri)	private to class (Tri)	private to species (Tri)
g114_d04_t048:g114_d04_t064	g114:g114	(SS_Srich) tandem	Trichonephila clavipes	2	g114	g114					SS_Srich	SS_Srich					2	MaSp-b, MaSp-c	2	Ma	shared across genes (Tri)	private to class (Tri)	private to species (Tri)
g086_d01_t003:g059_d07_t002	g086:g059	polyAla + GxGGx	Trichonephila clavipes	2	g086	g059					polyAla	GxGGx					2	MaSp-c	1	Ma	private to gene (Tri)	private to class (Tri)	private to species (Tri)
g123_d38_t002:g086_d02_t044:g123_d43_t150	g123:g086:g123	xGG_GGx + polyAla	Trichonephila clavipes	3	g123	g086	g123				xGG_GGx	polyAla	xGG_GGx				2	MaSp-d	1	Ma	private to gene (Tri)	private to class (Tri)	private to species (Tri)
g072_d01_t001:g072_d01_t001	g072:g072	(LQDYxPVzQ) tandem	Trichonephila clavipes	2	g072	g072					LQDYxPVzQ	LQDYxPVzQ					2	MaSp-f	1	Ma	private to gene (Tri)	private to class (Tri)	private to species (Tri)
g072_d01_t001:g072_d01_t002	g072:g072	(LQDYxPVzQ) tandem	Trichonephila clavipes	2	g072	g072					LQDYxPVzQ	LQDYxPVzQ					2	MaSp-f	1	Ma	private to gene (Tri)	private to class (Tri)	private to species (Tri)
g043_d01_t007:g043_d01_t005	g043:g043	(GPxxQ) tandem	Trichonephila clavipes	2	g043	g043					GPxxQ	GPxxQ					2	MaSp-g, MaSp-h	2	Ma	shared across genes (Tri)	private to class (Tri)	private to species (Tri)
g043_d01_t009:g059_d05_t004	g043:g059	GPxxQ + GxGGx	Trichonephila clavipes	2	g043	g059					GPxxQ	GxGGx					2	MaSp-g	1	Ma	private to gene (Tri)	private to class (Tri)	private to species (Tri)
g078_d01_t013:g059_d05_t003:g123_d43_t205	g078:g059:g123	nonAla_run + GxGGx	Trichonephila clavipes	3	g078	g059	g123				nonAla_run	GxGGx	xGG_GGx				2	MaSp-g	1	Ma	private to gene (Tri)	private to class (Tri)	private to species (Tri)
g086_d01_t001:g059_d05_t004	g086:g059	polyAla + GxGGx	Trichonephila clavipes	2	g086	g059					polyAla	GxGGx					2	MaSp-g	1	Ma	private to gene (Tri)	private to class (Tri)	private to species (Tri)
g086_d02_t020:g059_d05_t004	g086:g059	polyAla + GxGGx	Trichonephila clavipes	2	g086	g059					polyAla	GxGGx					2	MaSp-g	1	Ma	private to gene (Tri)	private to class (Tri)	private to species (Tri)
g086_d02_t030:g059_d07_t002	g086:g059	polyAla + GxGGx	Trichonephila clavipes	2	g086	g059					polyAla	GxGGx					2	MaSp-g	1	Ma	private to gene (Tri)	private to class (Tri)	private to species (Tri)
g086_d02_t045:g123_d35_t022	g086:g123	polyAla + xGG_GGx	Trichonephila clavipes	2	g086	g123					polyAla	xGG_GGx					2	MaSp-g	1	Ma	private to gene (Tri)	private to class (Tri)	private to species (Tri)
g086_d02_t109:g059_d05_t003	g086:g059	polyAla + GxGGx	Trichonephila clavipes	2	g086	g059					polyAla	GxGGx					2	MaSp-g	1	Ma	private to gene (Tri)	private to class (Tri)	private to species (Tri)
g038_d01_t014:g086_d01_t002	g038:g086	GPGPQ + polyAla	Trichonephila clavipes	2	g038	g086					GPGPQ	polyAla					2	MaSp-h	1	Ma	private to gene (Tri)	private to class (Tri)	private to species (Tri)
g038_d01_t014:g086_d01_t007	g038:g086	GPGPQ + polyAla	Trichonephila clavipes	2	g038	g086					GPGPQ	polyAla					2	MaSp-h	1	Ma	private to gene (Tri)	private to class (Tri)	private to species (Tri)
g038_d01_t014:g086_d02_t074	g038:g086	GPGPQ + polyAla	Trichonephila clavipes	2	g038	g086					GPGPQ	polyAla					2	MaSp-h	1	Ma	private to gene (Tri)	private to class (Tri)	private to species (Tri)
g038_d01_t014:g086_d02_t074:g123_d35_t022	g038:g086:g123	GPGPQ + polyAla	Trichonephila clavipes	3	g038	g086	g123				GPGPQ	polyAla	xGG_GGx				2	MaSp-h	1	Ma	private to gene (Tri)	private to class (Tri)	private to species (Tri)
g038_d01_t014:g086_d02_t076	g038:g086	GPGPQ + polyAla	Trichonephila clavipes	2	g038	g086					GPGPQ	polyAla					2	MaSp-h	1	Ma	private to gene (Tri)	private to class (Tri)	private to species (Tri)
g043_d01_t009:g043_d01_t007	g043:g043	(GPxxQ) tandem	Trichonephila clavipes	2	g043	g043					GPxxQ	GPxxQ					2	MaSp-h	1	Ma	private to gene (Tri)	private to class (Tri)	private to species (Tri)
g059_d05_t003:g043_d01_t007	g059:g043	GxGGx + GPxxQ	Trichonephila clavipes	2	g059	g043					GxGGx	GPxxQ					2	MaSp-h	1	Ma	private to gene (Tri)	private to class (Tri)	private to species (Tri)
g059_d05_t003:g043_d01_t009	g059:g043	GxGGx + GPxxQ	Trichonephila clavipes	2	g059	g043					GxGGx	GPxxQ					2	MaSp-h	1	Ma	private to gene (Tri)	private to class (Tri)	private to species (Tri)
g062_d01_t001:g086_d01_t002	g062:g086	GxSGPGS + polyAla	Trichonephila clavipes	2	g062	g086					GxSGPGS	polyAla					2	MaSp-h	1	Ma	private to gene (Tri)	private to class (Tri)	private to species (Tri)
g062_d01_t001:g086_d01_t004	g062:g086	GxSGPGS + polyAla	Trichonephila clavipes	2	g062	g086					GxSGPGS	polyAla					2	MaSp-h	1	Ma	private to gene (Tri)	private to class (Tri)	private to species (Tri)
g062_d01_t001:g086_d01_t006	g062:g086	GxSGPGS + polyAla	Trichonephila clavipes	2	g062	g086					GxSGPGS	polyAla					2	MaSp-h	1	Ma	private to gene (Tri)	private to class (Tri)	private to species (Tri)
g062_d01_t001:g086_d02_t042	g062:g086	GxSGPGS + polyAla	Trichonephila clavipes	2	g062	g086					GxSGPGS	polyAla					2	MaSp-h	1	Ma	private to gene (Tri)	private to class (Tri)	private to species (Tri)
g086_d01_t002:g043_d01_t005	g086:g043	polyAla + GPxxQ	Trichonephila clavipes	2	g086	g043					polyAla	GPxxQ					2	MaSp-h	1	Ma	private to gene (Tri)	private to class (Tri)	private to species (Tri)
g086_d01_t002:g043_d01_t005:g059_d11_t001	g086:g043:g059	polyAla + GPxxQ	Trichonephila clavipes	3	g086	g043	g059				polyAla	GPxxQ	GxGGx				2	MaSp-h	1	Ma	private to gene (Tri)	private to class (Tri)	private to species (Tri)
g086_d01_t002:g044_d02_t001	g086:g044	polyAla + GPYGPxx	Trichonephila clavipes	2	g086	g044					polyAla	GPYGPxx					2	MaSp-h	1	Ma	private to gene (Tri)	private to class (Tri)	private to species (Tri)
g086_d01_t002:g059_d05_t003:g043_d01_t007	g086:g059:g043	polyAla + GxGGx	Trichonephila clavipes	3	g086	g059	g043				polyAla	GxGGx	GPxxQ				2	MaSp-h	1	Ma	private to gene (Tri)	private to class (Tri)	private to species (Tri)
g123_d35_t022:g062_d01_t001:g086_d01_t001	g123:g062:g086	xGG_GGx + GxSGPGS	Trichonephila clavipes	3	g123	g062	g086				xGG_GGx	GxSGPGS	polyAla				2	MaSp-h	1	Ma	private to gene (Tri)	private to class (Tri)	private to species (Tri)
g123_d35_t022:g062_d01_t001:g086_d01_t001:g086_d01_t001	g123:g062:g086:g086	xGG_GGx + GxSGPGS	Trichonephila clavipes	4	g123	g062	g086	g086			xGG_GGx	GxSGPGS	polyAla	polyAla			2	MaSp-h	1	Ma	private to gene (Tri)	private to class (Tri)	private to species (Tri)
g123_d35_t022:g062_d01_t001:g086_d01_t004	g123:g062:g086	xGG_GGx + GxSGPGS	Trichonephila clavipes	3	g123	g062	g086				xGG_GGx	GxSGPGS	polyAla				2	MaSp-h	1	Ma	private to gene (Tri)	private to class (Tri)	private to species (Tri)
g033_d01_t052:g123_d41_t001	g033:g123	GL + xGG_GGx	Trichonephila clavipes	2	g033	g123					GL	xGG_GGx					2	MaSp3_Sp-907	1	Ma	private to gene (Tri)	private to class (Tri)	private to species (Tri)
g086_d01_t002:g123_d43_t013	g086:g123	polyAla + xGG_GGx	Trichonephila clavipes	2	g086	g123					polyAla	xGG_GGx					2	MaSp3_Sp-907, Sp-74867	2	Ma	shared across genes (Tri)	private to class (Tri)	private to species (Tri)
g086_d01_t006:g123_d43_t013	g086:g123	polyAla + xGG_GGx	Trichonephila clavipes	2	g086	g123					polyAla	xGG_GGx					2	MaSp3_Sp-907	1	Ma	private to gene (Tri)	private to class (Tri)	private to species (Tri)
g086_d01_t006:g123_d43_t014	g086:g123	polyAla + xGG_GGx	Trichonephila clavipes	2	g086	g123					polyAla	xGG_GGx					2	MaSp3_Sp-907, Sp-74867	2	Ma	shared across genes (Tri)	private to class (Tri)	private to species (Tri)
g086_d02_t004:g123_d56_t001	g086:g123	polyAla + xGG_GGx	Trichonephila clavipes	2	g086	g123					polyAla	xGG_GGx					2	MaSp3_Sp-907	1	Ma	private to gene (Tri)	private to class (Tri)	private to species (Tri)
g086_d02_t030:g123_d43_t053	g086:g123	polyAla + xGG_GGx	Trichonephila clavipes	2	g086	g123					polyAla	xGG_GGx					2	MaSp3_Sp-907	1	Ma	private to gene (Tri)	private to class (Tri)	private to species (Tri)
g086_d02_t042:g123_d43_t013	g086:g123	polyAla + xGG_GGx	Trichonephila clavipes	2	g086	g123					polyAla	xGG_GGx					2	MaSp3_Sp-907	1	Ma	private to gene (Tri)	private to class (Tri)	private to species (Tri)
g086_d02_t109:g123_d43_t014	g086:g123	polyAla + xGG_GGx	Trichonephila clavipes	2	g086	g123					polyAla	xGG_GGx					2	MaSp3_Sp-907	1	Ma	private to gene (Tri)	private to class (Tri)	private to species (Tri)
g123_d43_t013:g001_d01_t039	g123:g001	xGG_GGx + A|G|P|Q|R|S|V|Y_rich	Trichonephila clavipes	2	g123	g001					xGG_GGx	A|G|P|Q|R|S|V|Y_rich					2	MaSp3_Sp-907	1	Ma	private to gene (Tri)	private to class (Tri)	private to species (Tri)
g123_d43_t041:g123_d56_t001	g123:g123	(xGG_GGx) tandem	Trichonephila clavipes	2	g123	g123					xGG_GGx	xGG_GGx					2	MaSp3_Sp-907	1	Ma	private to gene (Tri)	private to class (Tri)	private to species (Tri)
g001_d01_t011:g026_d06_t048	g001:g026	A|G|P|Q|R|S|V|Y_rich + GA	Trichonephila clavipes	2	g001	g026					A|G|P|Q|R|S|V|Y_rich	GA					2	MiSp-a	1	Mi	private to gene (Tri)	private to class (Tri)	private to species (Tri)
g140_d01_t029:g075_d02_t006:g001_d01_t113:g140_d01_t032	g140:g075:g001:g140	Cassettes with unassigned motif types	Trichonephila clavipes	4	g140	g075	g001	g140			unassigned	MTTS	A|G|P|Q|R|S|V|Y_rich	unassigned			2	MiSp-b, MiSp-c	2	Mi	shared across genes (Tri)	private to class (Tri)	private to species (Tri)
g088_d01_t025:g123_d35_t036	g088:g123	polyAla+GA + xGG_GGx	Trichonephila clavipes	2	g088	g123					polyAla+GA	xGG_GGx					2	MiSp-c	1	Mi	private to gene (Tri)	private to class (Tri)	private to species (Tri)
g140_d01_t029:g075_d02_t006:g001_d01_t113:g140_d01_t032:g027_d01_t001	g140:g075:g001:g140:g027	Cassettes with unassigned motif types	Trichonephila clavipes	5	g140	g075	g001	g140	g027		unassigned	MTTS	A|G|P|Q|R|S|V|Y_rich	unassigned	GAVSGYISTLGSxxSDASAYAx		2	MiSp-c	1	Mi	private to gene (Tri)	private to class (Tri)	private to species (Tri)
g088_d01_t036:g123_d43_t292	g088:g123	polyAla+GA + xGG_GGx	Trichonephila clavipes	2	g088	g123					polyAla+GA	xGG_GGx					2	MiSp-d	1	Mi	private to gene (Tri)	private to class (Tri)	private to species (Tri)
g001_d01_t080:g100_d01_t010:g114_d04_t014:g102_d02_t008	g001:g100:g114:g102	A|G|P|Q|R|S|V|Y_rich + QQ_SS	Trichonephila clavipes	4	g001	g100	g114	g102			A|G|P|Q|R|S|V|Y_rich	QQ_SS	SS_Srich	QSVrich			2	PiSp	1	Py	private to gene (Tri)	private to class (Tri)	private to species (Tri)
g001_d01_t080:g100_d01_t010:g114_d04_t014:g125_d01_t003	g001:g100:g114:g125	A|G|P|Q|R|S|V|Y_rich + QQ_SS	Trichonephila clavipes	4	g001	g100	g114	g125			A|G|P|Q|R|S|V|Y_rich	QQ_SS	SS_Srich	xPSTSxxxx			2	PiSp	1	Py	private to gene (Tri)	private to class (Tri)	private to species (Tri)
g001_d01_t105:g099_d01_t005:g099_d01_t008:g111_d01_t002	g001:g099:g099:g111	A|G|P|Q|R|S|V|Y_rich + QQ	Trichonephila clavipes	4	g001	g099	g099	g111			A|G|P|Q|R|S|V|Y_rich	QQ	QQ	SAGSxASA			2	PiSp	1	Py	private to gene (Tri)	private to class (Tri)	private to species (Tri)
g078_d01_t043:g101_d03_t004:g114_d04_t051	g078:g101:g114	nonAla_run + QSrich	Trichonephila clavipes	3	g078	g101	g114				nonAla_run	QSrich	SS_Srich				2	PiSp	1	Py	private to gene (Tri)	private to class (Tri)	private to species (Tri)
g078_d01_t044:g101_d03_t004:g114_d04_t051	g078:g101:g114	nonAla_run + QSrich	Trichonephila clavipes	3	g078	g101	g114				nonAla_run	QSrich	SS_Srich				2	PiSp	1	Py	private to gene (Tri)	private to class (Tri)	private to species (Tri)
g078_d01_t047:g078_d01_t047	g078:g078	(nonAla_run) tandem	Trichonephila clavipes	2	g078	g078					nonAla_run	nonAla_run					2	PiSp	1	Py	private to gene (Tri)	private to class (Tri)	private to species (Tri)
g101_d03_t002:g101_d03_t002	g101:g101	(QSrich) tandem	Trichonephila clavipes	2	g101	g101					QSrich	QSrich					2	PiSp	1	Py	private to gene (Tri)	private to class (Tri)	private to species (Tri)
g101_d03_t002:g101_d03_t003	g101:g101	(QSrich) tandem	Trichonephila clavipes	2	g101	g101					QSrich	QSrich					2	PiSp	1	Py	private to gene (Tri)	private to class (Tri)	private to species (Tri)
g101_d03_t003:g101_d04_t008	g101:g101	(QSrich) tandem	Trichonephila clavipes	2	g101	g101					QSrich	QSrich					2	PiSp	1	Py	private to gene (Tri)	private to class (Tri)	private to species (Tri)
g101_d04_t001:g101_d04_t001	g101:g101	(QSrich) tandem	Trichonephila clavipes	2	g101	g101					QSrich	QSrich					2	PiSp	1	Py	private to gene (Tri)	private to class (Tri)	private to species (Tri)
g101_d04_t008:g001_d01_t057:g114_d04_t039:g001_d01_t126	g101:g001:g114:g001	QSrich + A|G|P|Q|R|S|V|Y_rich	Trichonephila clavipes	4	g101	g001	g114	g001			QSrich	A|G|P|Q|R|S|V|Y_rich	SS_Srich	A|G|P|Q|R|S|V|Y_rich			2	PiSp	1	Py	private to gene (Tri)	private to class (Tri)	private to species (Tri)
g102_d02_t008:g089_d01_t004	g102:g089	QSVrich + Prich	Trichonephila clavipes	2	g102	g089					QSVrich	Prich					2	PiSp	1	Py	private to gene (Tri)	private to class (Tri)	private to species (Tri)
g114_d04_t075:g099_d01_t010:g101_d03_t005	g114:g099:g101	SS_Srich + QQ	Trichonephila clavipes	3	g114	g099	g101				SS_Srich	QQ	QSrich				2	PiSp	1	Py	private to gene (Tri)	private to class (Tri)	private to species (Tri)
g001_d01_t036:g076_d02_t002	g001:g076	A|G|P|Q|R|S|V|Y_rich + NAG	Trichonephila clavipes	2	g001	g076					A|G|P|Q|R|S|V|Y_rich	NAG					2	Sp-14910-A	1	SpL	private to gene (Tri)	private to class (Tri)	private to species (Tri)
g001_d01_t074:g001_d01_t013	g001:g001	(A|G|P|Q|R|S|V|Y_rich) tandem	Trichonephila clavipes	2	g001	g001					A|G|P|Q|R|S|V|Y_rich	A|G|P|Q|R|S|V|Y_rich					2	Sp-14910-A	1	SpL	private to gene (Tri)	private to class (Tri)	private to species (Tri)
g001_d01_t074:g001_d01_t074	g001:g001	(A|G|P|Q|R|S|V|Y_rich) tandem	Trichonephila clavipes	2	g001	g001					A|G|P|Q|R|S|V|Y_rich	A|G|P|Q|R|S|V|Y_rich					2	Sp-14910-A	1	SpL	private to gene (Tri)	private to class (Tri)	private to species (Tri)
g026_d06_t017:g026_d06_t017	g026:g026	(GA) tandem	Trichonephila clavipes	2	g026	g026					GA	GA					2	Sp-14910-A	1	SpL	private to gene (Tri)	private to class (Tri)	private to species (Tri)
g033_d01_t079:g033_d01_t075	g033:g033	(GL) tandem	Trichonephila clavipes	2	g033	g033					GL	GL					2	Sp-14910-A	1	SpL	private to gene (Tri)	private to class (Tri)	private to species (Tri)
g013_d03_t003:g013_d03_t010:g080_d03_t001	g013:g013:g080	Drich + Drich	Trichonephila clavipes	3	g013	g013	g080				Drich	Drich	Nrich				2	Sp-14910-B	1	SpL	private to gene (Tri)	private to class (Tri)	private to species (Tri)
g013_d03_t010:g080_d03_t001:g001_d01_t097	g013:g080:g001	Drich + Nrich	Trichonephila clavipes	3	g013	g080	g001				Drich	Nrich	A|G|P|Q|R|S|V|Y_rich				2	Sp-14910-B	1	SpL	private to gene (Tri)	private to class (Tri)	private to species (Tri)
g001_d01_t042:g074_d01_t001	g001:g074	A|G|P|Q|R|S|V|Y_rich + MMFMP	Trichonephila clavipes	2	g001	g074					A|G|P|Q|R|S|V|Y_rich	MMFMP					2	Sp-5803	1	SpL	private to gene (Tri)	private to class (Tri)	private to species (Tri)
g017_d02_t002:g017_d02_t002	g017:g017	(Erich) tandem	Trichonephila clavipes	2	g017	g017					Erich	Erich					2	Sp-5803	1	SpL	private to gene (Tri)	private to class (Tri)	private to species (Tri)
g075_d01_t002:g114_d01_t002:g086_d02_t017	g075:g114:g086	MTTS + SS_Srich	Trichonephila clavipes	3	g075	g114	g086				MTTS	SS_Srich	polyAla				2	Sp-5803	1	SpL	private to gene (Tri)	private to class (Tri)	private to species (Tri)
g075_d01_t002:g114_d04_t070:g114_d04_t009	g075:g114:g114	MTTS + SS_Srich	Trichonephila clavipes	3	g075	g114	g114				MTTS	SS_Srich	SS_Srich				2	Sp-5803	1	SpL	private to gene (Tri)	private to class (Tri)	private to species (Tri)
g075_d01_t003:g068_d01_t004	g075:g068	MTTS + Krich	Trichonephila clavipes	2	g075	g068					MTTS	Krich					2	Sp-5803	1	SpL	private to gene (Tri)	private to class (Tri)	private to species (Tri)
g077_d01_t001:g013_d03_t006	g077:g013	NNDDQSP + Drich	Trichonephila clavipes	2	g077	g013					NNDDQSP	Drich					2	Sp-5803	1	SpL	private to gene (Tri)	private to class (Tri)	private to species (Tri)
g086_d02_t022:g114_d04_t001	g086:g114	polyAla + SS_Srich	Trichonephila clavipes	2	g086	g114					polyAla	SS_Srich					2	Sp-5803	1	SpL	private to gene (Tri)	private to class (Tri)	private to species (Tri)
g102_d02_t007:g052_d01_t001	g102:g052	QSVrich + GTPxxTSSGGSx	Trichonephila clavipes	2	g102	g052					QSVrich	GTPxxTSSGGSx					2	Sp-5803	1	SpL	private to gene (Tri)	private to class (Tri)	private to species (Tri)
g114_d04_t001:g075_d01_t002:g114_d04_t041:g075_d01_t002	g114:g075:g114:g075	SS_Srich + MTTS	Trichonephila clavipes	4	g114	g075	g114	g075			SS_Srich	MTTS	SS_Srich	MTTS			2	Sp-5803	1	SpL	private to gene (Tri)	private to class (Tri)	private to species (Tri)
g123_d43_t163:g086_d01_t003:g123_d43_t014	g123:g086:g123	xGG_GGx + polyAla	Trichonephila clavipes	3	g123	g086	g123				xGG_GGx	polyAla	xGG_GGx				2	Sp-74867	1	Ma	private to gene (Tri)	private to class (Tri)	private to species (Tri)
g016_d01_t002:g068_d03_t003	g016:g068	EMxTExVTxSxGxTT + Krich	Trichonephila clavipes	2	g016	g068					EMxTExVTxSxGxTT	Krich					2	Sp-8175	1	SpL	private to gene (Tri)	private to class (Tri)	private to species (Tri)
g114_d06_t003:g023_d01_t002	g114:g023	SS_Srich + FxGxDST	Caerostris darwini	2	g114	g023					SS_Srich	FxGxDST					1	AcSp1_330_3732	1	Ac	private to gene (Cae)	private to class (Cae)	private to species (Cae)
g114_d06_t002:g023_d01_t002	g114:g023	SS_Srich + FxGxDST	Caerostris darwini	2	g114	g023					SS_Srich	FxGxDST					1	AcSp1_330_3732	1	Ac	private to gene (Cae)	private to class (Cae)	private to species (Cae)
g114_d06_t001:g023_d01_t001	g114:g023	SS_Srich + FxGxDST	Caerostris darwini	2	g114	g023					SS_Srich	FxGxDST					1	AcSp1_330_3732	1	Ac	private to gene (Cae)	private to class (Cae)	private to species (Cae)
g102_d02_t018:g069_d01_t005:g073_d01_t001:g097_d01_t001	g102:g069:g073:g097	QSVrich + LFSINSSYRxDFARLVSGPxNLGGSAQ	Caerostris darwini	4	g102	g069	g073	g097			QSVrich	LFSINSSYRxDFARLVSGPxNLGGSAQ	LSrich	PxSDARVxxxVxVSACVxAMLSSG			1	AcSp1_330_3732	1	Ac	private to gene (Cae)	private to class (Cae)	private to species (Cae)
g102_d02_t019:g069_d01_t006:g073_d01_t001:g097_d01_t001	g102:g069:g073:g097	QSVrich + LFSINSSYRxDFARLVSGPxNLGGSAQ	Caerostris darwini	4	g102	g069	g073	g097			QSVrich	LFSINSSYRxDFARLVSGPxNLGGSAQ	LSrich	PxSDARVxxxVxVSACVxAMLSSG			1	AcSp1_330_3732	1	Ac	private to gene (Cae)	private to class (Cae)	private to species (Cae)
g102_d02_t018:g069_d01_t002:g073_d01_t001:g097_d01_t001	g102:g069:g073:g097	QSVrich + LFSINSSYRxDFARLVSGPxNLGGSAQ	Caerostris darwini	4	g102	g069	g073	g097			QSVrich	LFSINSSYRxDFARLVSGPxNLGGSAQ	LSrich	PxSDARVxxxVxVSACVxAMLSSG			1	AcSp1_330_3732	1	Ac	private to gene (Cae)	private to class (Cae)	private to species (Cae)
g102_d02_t018:g069_d01_t003:g073_d01_t001:g097_d01_t001	g102:g069:g073:g097	QSVrich + LFSINSSYRxDFARLVSGPxNLGGSAQ	Caerostris darwini	4	g102	g069	g073	g097			QSVrich	LFSINSSYRxDFARLVSGPxNLGGSAQ	LSrich	PxSDARVxxxVxVSACVxAMLSSG			1	AcSp1_330_3732	1	Ac	private to gene (Cae)	private to class (Cae)	private to species (Cae)
g102_d02_t018:g069_d01_t004:g073_d01_t001:g097_d01_t001	g102:g069:g073:g097	QSVrich + LFSINSSYRxDFARLVSGPxNLGGSAQ	Caerostris darwini	4	g102	g069	g073	g097			QSVrich	LFSINSSYRxDFARLVSGPxNLGGSAQ	LSrich	PxSDARVxxxVxVSACVxAMLSSG			1	AcSp1_330_3732	1	Ac	private to gene (Cae)	private to class (Cae)	private to species (Cae)
g102_d02_t017:g069_d01_t001:g073_d01_t001:g097_d01_t002	g102:g069:g073:g097	QSVrich + LFSINSSYRxDFARLVSGPxNLGGSAQ	Caerostris darwini	4	g102	g069	g073	g097			QSVrich	LFSINSSYRxDFARLVSGPxNLGGSAQ	LSrich	PxSDARVxxxVxVSACVxAMLSSG			1	AcSp1_330_3732	1	Ac	private to gene (Cae)	private to class (Cae)	private to species (Cae)
g011_d01_t003:g079_d01_t006:g114_d03_t003:g117_d01_t005	g011:g079:g114:g117	DAVCGAAxRAGxyIPDSVV + NQSrich	Caerostris darwini	4	g011	g079	g114	g117			DAVCGAAxRAGxyIPDSVV	NQSrich	SS_Srich	Trich			1	AcSp1_330_3732	1	Ac	private to gene (Cae)	private to class (Cae)	private to species (Cae)
g011_d01_t001:g079_d01_t006:g114_d03_t001:g117_d01_t004	g011:g079:g114:g117	DAVCGAAxRAGxyIPDSVV + NQSrich	Caerostris darwini	4	g011	g079	g114	g117			DAVCGAAxRAGxyIPDSVV	NQSrich	SS_Srich	Trich			1	AcSp1_330_3732	1	Ac	private to gene (Cae)	private to class (Cae)	private to species (Cae)
g011_d01_t004:g079_d01_t006:g114_d03_t002:g117_d01_t003	g011:g079:g114:g117	DAVCGAAxRAGxyIPDSVV + NQSrich	Caerostris darwini	4	g011	g079	g114	g117			DAVCGAAxRAGxyIPDSVV	NQSrich	SS_Srich	Trich			1	AcSp1_330_3732	1	Ac	private to gene (Cae)	private to class (Cae)	private to species (Cae)
g123_d35_t034:g123_d43_t312	g123:g123	(xGG_GGx) tandem	Caerostris darwini	2	g123	g123					xGG_GGx	xGG_GGx					1	AcSp1_330_3732	1	Ac	private to gene (Cae)	private to class (Cae)	private to species (Cae)
g123_d35_t034:g123_d43_t311	g123:g123	(xGG_GGx) tandem	Caerostris darwini	2	g123	g123					xGG_GGx	xGG_GGx					1	AcSp1_330_3732	1	Ac	private to gene (Cae)	private to class (Cae)	private to species (Cae)
g051_d01_t002:g123_d33_t005	g051:g123	GTPQGGSxPR + xGG_GGx	Caerostris darwini	2	g051	g123					GTPQGGSxPR	xGG_GGx					1	AgSp_549.1_unlinked_CTD	1	Ag	private to gene (Cae)	private to class (Cae)	private to species (Cae)
g051_d01_t002:g123_d33_t002	g051:g123	GTPQGGSxPR + xGG_GGx	Caerostris darwini	2	g051	g123					GTPQGGSxPR	xGG_GGx					1	AgSp_549.1_unlinked_CTD	1	Ag	private to gene (Cae)	private to class (Cae)	private to species (Cae)
g051_d01_t002:g123_d33_t001	g051:g123	GTPQGGSxPR + xGG_GGx	Caerostris darwini	2	g051	g123					GTPQGGSxPR	xGG_GGx					1	AgSp_549.1_unlinked_CTD	1	Ag	private to gene (Cae)	private to class (Cae)	private to species (Cae)
g051_d01_t002:g123_d33_t003	g051:g123	GTPQGGSxPR + xGG_GGx	Caerostris darwini	2	g051	g123					GTPQGGSxPR	xGG_GGx					1	AgSp_549.1_unlinked_CTD	1	Ag	private to gene (Cae)	private to class (Cae)	private to species (Cae)
g051_d01_t002:g123_d33_t007	g051:g123	GTPQGGSxPR + xGG_GGx	Caerostris darwini	2	g051	g123					GTPQGGSxPR	xGG_GGx					1	AgSp_549.1_unlinked_CTD	1	Ag	private to gene (Cae)	private to class (Cae)	private to species (Cae)
g051_d01_t001:g123_d33_t005	g051:g123	GTPQGGSxPR + xGG_GGx	Caerostris darwini	2	g051	g123					GTPQGGSxPR	xGG_GGx					1	AgSp_549.1_unlinked_CTD	1	Ag	private to gene (Cae)	private to class (Cae)	private to species (Cae)
g051_d01_t002:g123_d33_t006	g051:g123	GTPQGGSxPR + xGG_GGx	Caerostris darwini	2	g051	g123					GTPQGGSxPR	xGG_GGx					1	AgSp_549.1_unlinked_CTD	1	Ag	private to gene (Cae)	private to class (Cae)	private to species (Cae)
g051_d01_t002:g123_d33_t004	g051:g123	GTPQGGSxPR + xGG_GGx	Caerostris darwini	2	g051	g123					GTPQGGSxPR	xGG_GGx					1	AgSp_549.1_unlinked_CTD	1	Ag	private to gene (Cae)	private to class (Cae)	private to species (Cae)
g054_d02_t033:g085_d01_t001	g054:g085	GTrich + PNG	Caerostris darwini	2	g054	g085					GTrich	PNG					1	AgSp_549.1_unlinked_CTD	1	Ag	private to gene (Cae)	private to class (Cae)	private to species (Cae)
g054_d01_t018:g085_d01_t003	g054:g085	GTrich + PNG	Caerostris darwini	2	g054	g085					GTrich	PNG					1	AgSp_549.1_unlinked_CTD	1	Ag	private to gene (Cae)	private to class (Cae)	private to species (Cae)
g096_d01_t002:g116_d01_t003	g096:g116	PxGxIILIIREx + TPx	Caerostris darwini	2	g096	g116					PxGxIILIIREx	TPx					1	AgSp_549.1_unlinked_CTD	1	Ag	private to gene (Cae)	private to class (Cae)	private to species (Cae)
g096_d02_t001:g116_d01_t005	g096:g116	PxGxIILIIREx + TPx	Caerostris darwini	2	g096	g116					PxGxIILIIREx	TPx					1	AgSp_549.1_unlinked_CTD	1	Ag	private to gene (Cae)	private to class (Cae)	private to species (Cae)
g096_d01_t001:g116_d01_t002	g096:g116	PxGxIILIIREx + TPx	Caerostris darwini	2	g096	g116					PxGxIILIIREx	TPx					1	AgSp_549.1_unlinked_CTD	1	Ag	private to gene (Cae)	private to class (Cae)	private to species (Cae)
g096_d02_t003:g116_d01_t004	g096:g116	PxGxIILIIREx + TPx	Caerostris darwini	2	g096	g116					PxGxIILIIREx	TPx					1	AgSp_549.1_unlinked_CTD	1	Ag	private to gene (Cae)	private to class (Cae)	private to species (Cae)
g092_d01_t001:g001_d01_t092	g092:g001	PSSQTGxSAQ + A|G|P|Q|R|S|V|Y_rich	Caerostris darwini	2	g092	g001					PSSQTGxSAQ	A|G|P|Q|R|S|V|Y_rich					1	AgSp_549.1_unlinked_CTD	1	Ag	private to gene (Cae)	private to class (Cae)	private to species (Cae)
g092_d01_t002:g001_d01_t092	g092:g001	PSSQTGxSAQ + A|G|P|Q|R|S|V|Y_rich	Caerostris darwini	2	g092	g001					PSSQTGxSAQ	A|G|P|Q|R|S|V|Y_rich					1	AgSp_549.1_unlinked_CTD	1	Ag	private to gene (Cae)	private to class (Cae)	private to species (Cae)
g080_d06_t001:g110_d01_t005:g080_d05_t006	g080:g110:g080	Nrich + RTxQxSN	Caerostris darwini	3	g080	g110	g080				Nrich	RTxQxSN	Nrich				1	AgSp_549.1_unlinked_CTD	1	Ag	private to gene (Cae)	private to class (Cae)	private to species (Cae)
g080_d05_t001:g110_d01_t003:g080_d05_t002	g080:g110:g080	Nrich + RTxQxSN	Caerostris darwini	3	g080	g110	g080				Nrich	RTxQxSN	Nrich				1	AgSp_549.1_unlinked_CTD	1	Ag	private to gene (Cae)	private to class (Cae)	private to species (Cae)
g080_d05_t007:g110_d01_t002:g080_d06_t003	g080:g110:g080	Nrich + RTxQxSN	Caerostris darwini	3	g080	g110	g080				Nrich	RTxQxSN	Nrich				1	AgSp_549.1_unlinked_CTD	1	Ag	private to gene (Cae)	private to class (Cae)	private to species (Cae)
g080_d05_t001:g110_d01_t004:g080_d05_t002	g080:g110:g080	Nrich + RTxQxSN	Caerostris darwini	3	g080	g110	g080				Nrich	RTxQxSN	Nrich				1	AgSp_549.1_unlinked_CTD	1	Ag	private to gene (Cae)	private to class (Cae)	private to species (Cae)
g080_d05_t001:g110_d01_t004:g080_d05_t003	g080:g110:g080	Nrich + RTxQxSN	Caerostris darwini	3	g080	g110	g080				Nrich	RTxQxSN	Nrich				1	AgSp_549.1_unlinked_CTD	1	Ag	private to gene (Cae)	private to class (Cae)	private to species (Cae)
g110_d01_t007:g080_d05_t002	g110:g080	RTxQxSN + Nrich	Caerostris darwini	2	g110	g080					RTxQxSN	Nrich					1	AgSp_549.1_unlinked_CTD	1	Ag	private to gene (Cae)	private to class (Cae)	private to species (Cae)
g110_d01_t006:g080_d05_t004	g110:g080	RTxQxSN + Nrich	Caerostris darwini	2	g110	g080					RTxQxSN	Nrich					1	AgSp_549.1_unlinked_CTD	1	Ag	private to gene (Cae)	private to class (Cae)	private to species (Cae)
g014_d01_t005:g014_d02_t003	g014:g014	(DTxSYzTGEY) tandem	Caerostris darwini	2	g014	g014					DTxSYzTGEY	DTxSYzTGEY					1	AgSp1_A_linked_2675_705	1	Ag	private to gene (Cae)	private to class (Cae)	private to species (Cae)
g014_d02_t003:g014_d02_t002	g014:g014	(DTxSYzTGEY) tandem	Caerostris darwini	2	g014	g014					DTxSYzTGEY	DTxSYzTGEY					1	AgSp1_A_linked_2675_705	1	Ag	private to gene (Cae)	private to class (Cae)	private to species (Cae)
g014_d02_t001:g014_d01_t007	g014:g014	(DTxSYzTGEY) tandem	Caerostris darwini	2	g014	g014					DTxSYzTGEY	DTxSYzTGEY					1	AgSp1_A_linked_2675_705	1	Ag	private to gene (Cae)	private to class (Cae)	private to species (Cae)
g014_d01_t008:g014_d01_t011	g014:g014	(DTxSYzTGEY) tandem	Caerostris darwini	2	g014	g014					DTxSYzTGEY	DTxSYzTGEY					1	AgSp1_A_linked_2675_705	1	Ag	private to gene (Cae)	private to class (Cae)	private to species (Cae)
g014_d02_t009:g014_d01_t013	g014:g014	(DTxSYzTGEY) tandem	Caerostris darwini	2	g014	g014					DTxSYzTGEY	DTxSYzTGEY					1	AgSp1_A_linked_2675_705	1	Ag	private to gene (Cae)	private to class (Cae)	private to species (Cae)
g014_d02_t011:g014_d02_t010	g014:g014	(DTxSYzTGEY) tandem	Caerostris darwini	2	g014	g014					DTxSYzTGEY	DTxSYzTGEY					1	AgSp1_A_linked_2675_705	1	Ag	private to gene (Cae)	private to class (Cae)	private to species (Cae)
g014_d02_t011:g014_d01_t010	g014:g014	(DTxSYzTGEY) tandem	Caerostris darwini	2	g014	g014					DTxSYzTGEY	DTxSYzTGEY					1	AgSp1_A_linked_2675_705	1	Ag	private to gene (Cae)	private to class (Cae)	private to species (Cae)
g014_d02_t009:g014_d02_t008	g014:g014	(DTxSYzTGEY) tandem	Caerostris darwini	2	g014	g014					DTxSYzTGEY	DTxSYzTGEY					1	AgSp1_A_linked_2675_705	1	Ag	private to gene (Cae)	private to class (Cae)	private to species (Cae)
g014_d01_t013:g014_d02_t011	g014:g014	(DTxSYzTGEY) tandem	Caerostris darwini	2	g014	g014					DTxSYzTGEY	DTxSYzTGEY					1	AgSp1_A_linked_2675_705	1	Ag	private to gene (Cae)	private to class (Cae)	private to species (Cae)
g014_d02_t005:g014_d01_t017	g014:g014	(DTxSYzTGEY) tandem	Caerostris darwini	2	g014	g014					DTxSYzTGEY	DTxSYzTGEY					1	AgSp1_A_linked_2675_705	1	Ag	private to gene (Cae)	private to class (Cae)	private to species (Cae)
g014_d02_t004:g014_d02_t011	g014:g014	(DTxSYzTGEY) tandem	Caerostris darwini	2	g014	g014					DTxSYzTGEY	DTxSYzTGEY					1	AgSp1_A_linked_2675_705	1	Ag	private to gene (Cae)	private to class (Cae)	private to species (Cae)
g014_d01_t001:g014_d01_t002	g014:g014	(DTxSYzTGEY) tandem	Caerostris darwini	2	g014	g014					DTxSYzTGEY	DTxSYzTGEY					1	AgSp1_A_linked_2675_705	1	Ag	private to gene (Cae)	private to class (Cae)	private to species (Cae)
g054_d02_t002:g140_d01_t031	g054:g140	Cassettes with unassigned motif types	Caerostris darwini	2	g054	g140					GTrich	unassigned					1	AgSp1_A_linked_2675_705	1	Ag	private to gene (Cae)	private to class (Cae)	private to species (Cae)
g054_d01_t012:g140_d01_t038	g054:g140	Cassettes with unassigned motif types	Caerostris darwini	2	g054	g140					GTrich	unassigned					1	AgSp1_A_linked_2675_705	1	Ag	private to gene (Cae)	private to class (Cae)	private to species (Cae)
g054_d01_t005:g035_d02_t018	g054:g035	GTrich + GPDGxP	Caerostris darwini	2	g054	g035					GTrich	GPDGxP					1	AgSp1_A_linked_2675_705	1	Ag	private to gene (Cae)	private to class (Cae)	private to species (Cae)
g054_d02_t007:g035_d01_t013	g054:g035	GTrich + GPDGxP	Caerostris darwini	2	g054	g035					GTrich	GPDGxP					1	AgSp1_A_linked_2675_705	1	Ag	private to gene (Cae)	private to class (Cae)	private to species (Cae)
g054_d02_t057:g035_d02_t010	g054:g035	GTrich + GPDGxP	Caerostris darwini	2	g054	g035					GTrich	GPDGxP					1	AgSp1_A_linked_2675_705	1	Ag	private to gene (Cae)	private to class (Cae)	private to species (Cae)
g054_d02_t029:g035_d01_t015	g054:g035	GTrich + GPDGxP	Caerostris darwini	2	g054	g035					GTrich	GPDGxP					1	AgSp1_A_linked_2675_705	1	Ag	private to gene (Cae)	private to class (Cae)	private to species (Cae)
g054_d02_t040:g035_d02_t009	g054:g035	GTrich + GPDGxP	Caerostris darwini	2	g054	g035					GTrich	GPDGxP					1	AgSp1_A_linked_2675_705	1	Ag	private to gene (Cae)	private to class (Cae)	private to species (Cae)
g054_d02_t021:g035_d02_t004	g054:g035	GTrich + GPDGxP	Caerostris darwini	2	g054	g035					GTrich	GPDGxP					1	AgSp1_A_linked_2675_705	1	Ag	private to gene (Cae)	private to class (Cae)	private to species (Cae)
g054_d02_t044:g035_d02_t003	g054:g035	GTrich + GPDGxP	Caerostris darwini	2	g054	g035					GTrich	GPDGxP					1	AgSp1_A_linked_2675_705	1	Ag	private to gene (Cae)	private to class (Cae)	private to species (Cae)
g054_d02_t027:g035_d01_t024	g054:g035	GTrich + GPDGxP	Caerostris darwini	2	g054	g035					GTrich	GPDGxP					1	AgSp1_A_linked_2675_705	1	Ag	private to gene (Cae)	private to class (Cae)	private to species (Cae)
g054_d02_t058:g035_d01_t020	g054:g035	GTrich + GPDGxP	Caerostris darwini	2	g054	g035					GTrich	GPDGxP					1	AgSp1_A_linked_2675_705	1	Ag	private to gene (Cae)	private to class (Cae)	private to species (Cae)
g054_d02_t028:g035_d01_t019	g054:g035	GTrich + GPDGxP	Caerostris darwini	2	g054	g035					GTrich	GPDGxP					1	AgSp1_A_linked_2675_705	1	Ag	private to gene (Cae)	private to class (Cae)	private to species (Cae)
g054_d02_t058:g035_d02_t016	g054:g035	GTrich + GPDGxP	Caerostris darwini	2	g054	g035					GTrich	GPDGxP					1	AgSp1_A_linked_2675_705	1	Ag	private to gene (Cae)	private to class (Cae)	private to species (Cae)
g054_d01_t015:g035_d02_t019	g054:g035	GTrich + GPDGxP	Caerostris darwini	2	g054	g035					GTrich	GPDGxP					1	AgSp1_A_linked_2675_705	1	Ag	private to gene (Cae)	private to class (Cae)	private to species (Cae)
g054_d01_t001:g035_d02_t006	g054:g035	GTrich + GPDGxP	Caerostris darwini	2	g054	g035					GTrich	GPDGxP					1	AgSp1_A_linked_2675_705	1	Ag	private to gene (Cae)	private to class (Cae)	private to species (Cae)
g054_d01_t009:g035_d01_t006	g054:g035	GTrich + GPDGxP	Caerostris darwini	2	g054	g035					GTrich	GPDGxP					1	AgSp1_A_linked_2675_705	1	Ag	private to gene (Cae)	private to class (Cae)	private to species (Cae)
g054_d01_t014:g035_d01_t021	g054:g035	GTrich + GPDGxP	Caerostris darwini	2	g054	g035					GTrich	GPDGxP					1	AgSp1_A_linked_2675_705	1	Ag	private to gene (Cae)	private to class (Cae)	private to species (Cae)
g054_d01_t002:g035_d02_t006	g054:g035	GTrich + GPDGxP	Caerostris darwini	2	g054	g035					GTrich	GPDGxP					1	AgSp1_A_linked_2675_705	1	Ag	private to gene (Cae)	private to class (Cae)	private to species (Cae)
g054_d01_t014:g035_d01_t007	g054:g035	GTrich + GPDGxP	Caerostris darwini	2	g054	g035					GTrich	GPDGxP					1	AgSp1_A_linked_2675_705	1	Ag	private to gene (Cae)	private to class (Cae)	private to species (Cae)
g054_d01_t016:g035_d02_t012	g054:g035	GTrich + GPDGxP	Caerostris darwini	2	g054	g035					GTrich	GPDGxP					1	AgSp1_A_linked_2675_705	1	Ag	private to gene (Cae)	private to class (Cae)	private to species (Cae)
g054_d01_t002:g035_d02_t011	g054:g035	GTrich + GPDGxP	Caerostris darwini	2	g054	g035					GTrich	GPDGxP					1	AgSp1_A_linked_2675_705	1	Ag	private to gene (Cae)	private to class (Cae)	private to species (Cae)
g054_d01_t012:g035_d01_t009	g054:g035	GTrich + GPDGxP	Caerostris darwini	2	g054	g035					GTrich	GPDGxP					1	AgSp1_A_linked_2675_705	1	Ag	private to gene (Cae)	private to class (Cae)	private to species (Cae)
g054_d01_t014:g035_d01_t016	g054:g035	GTrich + GPDGxP	Caerostris darwini	2	g054	g035					GTrich	GPDGxP					1	AgSp1_A_linked_2675_705	1	Ag	private to gene (Cae)	private to class (Cae)	private to species (Cae)
g054_d01_t007:g035_d02_t006	g054:g035	GTrich + GPDGxP	Caerostris darwini	2	g054	g035					GTrich	GPDGxP					1	AgSp1_A_linked_2675_705	1	Ag	private to gene (Cae)	private to class (Cae)	private to species (Cae)
g054_d02_t051:g035_d01_t027	g054:g035	GTrich + GPDGxP	Caerostris darwini	2	g054	g035					GTrich	GPDGxP					1	AgSp1_A_linked_2675_705	1	Ag	private to gene (Cae)	private to class (Cae)	private to species (Cae)
g054_d01_t004:g035_d02_t002	g054:g035	GTrich + GPDGxP	Caerostris darwini	2	g054	g035					GTrich	GPDGxP					1	AgSp1_A_linked_2675_705	1	Ag	private to gene (Cae)	private to class (Cae)	private to species (Cae)
g054_d01_t008:g035_d01_t017	g054:g035	GTrich + GPDGxP	Caerostris darwini	2	g054	g035					GTrich	GPDGxP					1	AgSp1_A_linked_2675_705	1	Ag	private to gene (Cae)	private to class (Cae)	private to species (Cae)
g054_d01_t017:g035_d01_t011	g054:g035	GTrich + GPDGxP	Caerostris darwini	2	g054	g035					GTrich	GPDGxP					1	AgSp1_A_linked_2675_705	1	Ag	private to gene (Cae)	private to class (Cae)	private to species (Cae)
g054_d01_t014:g035_d01_t012	g054:g035	GTrich + GPDGxP	Caerostris darwini	2	g054	g035					GTrich	GPDGxP					1	AgSp1_A_linked_2675_705	1	Ag	private to gene (Cae)	private to class (Cae)	private to species (Cae)
g054_d01_t006:g035_d02_t008	g054:g035	GTrich + GPDGxP	Caerostris darwini	2	g054	g035					GTrich	GPDGxP					1	AgSp1_A_linked_2675_705	1	Ag	private to gene (Cae)	private to class (Cae)	private to species (Cae)
g054_d01_t014:g035_d01_t022	g054:g035	GTrich + GPDGxP	Caerostris darwini	2	g054	g035					GTrich	GPDGxP					1	AgSp1_A_linked_2675_705	1	Ag	private to gene (Cae)	private to class (Cae)	private to species (Cae)
g054_d01_t014:g035_d01_t023	g054:g035	GTrich + GPDGxP	Caerostris darwini	2	g054	g035					GTrich	GPDGxP					1	AgSp1_A_linked_2675_705	1	Ag	private to gene (Cae)	private to class (Cae)	private to species (Cae)
g054_d02_t023:g035_d02_t010	g054:g035	GTrich + GPDGxP	Caerostris darwini	2	g054	g035					GTrich	GPDGxP					1	AgSp1_A_linked_2675_705	1	Ag	private to gene (Cae)	private to class (Cae)	private to species (Cae)
g054_d02_t039:g042_d01_t017	g054:g042	GTrich + GPxGxPIxxxPA	Caerostris darwini	2	g054	g042					GTrich	GPxGxPIxxxPA					1	AgSp1_A_linked_2675_705	1	Ag	private to gene (Cae)	private to class (Cae)	private to species (Cae)
g054_d02_t042:g042_d01_t004	g054:g042	GTrich + GPxGxPIxxxPA	Caerostris darwini	2	g054	g042					GTrich	GPxGxPIxxxPA					1	AgSp1_A_linked_2675_705	1	Ag	private to gene (Cae)	private to class (Cae)	private to species (Cae)
g054_d02_t006:g042_d01_t025	g054:g042	GTrich + GPxGxPIxxxPA	Caerostris darwini	2	g054	g042					GTrich	GPxGxPIxxxPA					1	AgSp1_A_linked_2675_705	1	Ag	private to gene (Cae)	private to class (Cae)	private to species (Cae)
g054_d02_t031:g042_d01_t018	g054:g042	GTrich + GPxGxPIxxxPA	Caerostris darwini	2	g054	g042					GTrich	GPxGxPIxxxPA					1	AgSp1_A_linked_2675_705	1	Ag	private to gene (Cae)	private to class (Cae)	private to species (Cae)
g054_d02_t055:g042_d01_t014	g054:g042	GTrich + GPxGxPIxxxPA	Caerostris darwini	2	g054	g042					GTrich	GPxGxPIxxxPA					1	AgSp1_A_linked_2675_705	1	Ag	private to gene (Cae)	private to class (Cae)	private to species (Cae)
g054_d02_t059:g042_d01_t027	g054:g042	GTrich + GPxGxPIxxxPA	Caerostris darwini	2	g054	g042					GTrich	GPxGxPIxxxPA					1	AgSp1_A_linked_2675_705	1	Ag	private to gene (Cae)	private to class (Cae)	private to species (Cae)
g054_d02_t054:g042_d01_t012	g054:g042	GTrich + GPxGxPIxxxPA	Caerostris darwini	2	g054	g042					GTrich	GPxGxPIxxxPA					1	AgSp1_A_linked_2675_705	1	Ag	private to gene (Cae)	private to class (Cae)	private to species (Cae)
g054_d02_t047:g068_d01_t003	g054:g068	GTrich + Krich	Caerostris darwini	2	g054	g068					GTrich	Krich					1	AgSp1_A_linked_2675_705	1	Ag	private to gene (Cae)	private to class (Cae)	private to species (Cae)
g054_d02_t010:g068_d01_t001	g054:g068	GTrich + Krich	Caerostris darwini	2	g054	g068					GTrich	Krich					1	AgSp1_A_linked_2675_705	1	Ag	private to gene (Cae)	private to class (Cae)	private to species (Cae)
g001_d01_t063:g042_d01_t021	g001:g042	A|G|P|Q|R|S|V|Y_rich + GPxGxPIxxxPA	Caerostris darwini	2	g001	g042					A|G|P|Q|R|S|V|Y_rich	GPxGxPIxxxPA					1	AgSp1_A_linked_2675_705	1	Ag	private to gene (Cae)	private to class (Cae)	private to species (Cae)
g001_d01_t071:g042_d01_t026	g001:g042	A|G|P|Q|R|S|V|Y_rich + GPxGxPIxxxPA	Caerostris darwini	2	g001	g042					A|G|P|Q|R|S|V|Y_rich	GPxGxPIxxxPA					1	AgSp1_A_linked_2675_705	1	Ag	private to gene (Cae)	private to class (Cae)	private to species (Cae)
g001_d01_t066:g042_d01_t031	g001:g042	A|G|P|Q|R|S|V|Y_rich + GPxGxPIxxxPA	Caerostris darwini	2	g001	g042					A|G|P|Q|R|S|V|Y_rich	GPxGxPIxxxPA					1	AgSp1_A_linked_2675_705	1	Ag	private to gene (Cae)	private to class (Cae)	private to species (Cae)
g054_d01_t006:g013_d01_t004	g054:g013	GTrich + Drich	Caerostris darwini	2	g054	g013					GTrich	Drich					1	AgSp1_A_linked_2675_705	1	Ag	private to gene (Cae)	private to class (Cae)	private to species (Cae)
g054_d02_t025:g013_d01_t003	g054:g013	GTrich + Drich	Caerostris darwini	2	g054	g013					GTrich	Drich					1	AgSp1_A_linked_2675_705	1	Ag	private to gene (Cae)	private to class (Cae)	private to species (Cae)
g054_d01_t018:g013_d01_t001	g054:g013	GTrich + Drich	Caerostris darwini	2	g054	g013					GTrich	Drich					1	AgSp1_A_linked_2675_705	1	Ag	private to gene (Cae)	private to class (Cae)	private to species (Cae)
g054_d02_t024:g013_d01_t006	g054:g013	GTrich + Drich	Caerostris darwini	2	g054	g013					GTrich	Drich					1	AgSp1_A_linked_2675_705	1	Ag	private to gene (Cae)	private to class (Cae)	private to species (Cae)
g054_d01_t013:g013_d02_t004	g054:g013	GTrich + Drich	Caerostris darwini	2	g054	g013					GTrich	Drich					1	AgSp1_A_linked_2675_705	1	Ag	private to gene (Cae)	private to class (Cae)	private to species (Cae)
g054_d01_t004:g013_d02_t002	g054:g013	GTrich + Drich	Caerostris darwini	2	g054	g013					GTrich	Drich					1	AgSp1_A_linked_2675_705	1	Ag	private to gene (Cae)	private to class (Cae)	private to species (Cae)
g054_d01_t002:g013_d02_t001	g054:g013	GTrich + Drich	Caerostris darwini	2	g054	g013					GTrich	Drich					1	AgSp1_A_linked_2675_705	1	Ag	private to gene (Cae)	private to class (Cae)	private to species (Cae)
g054_d01_t013:g013_d01_t005	g054:g013	GTrich + Drich	Caerostris darwini	2	g054	g013					GTrich	Drich					1	AgSp1_A_linked_2675_705	1	Ag	private to gene (Cae)	private to class (Cae)	private to species (Cae)
g028_d01_t001:g035_d01_t014	g028:g035	GAxxTPGxIP + GPDGxP	Caerostris darwini	2	g028	g035					GAxxTPGxIP	GPDGxP					1	AgSp1_A_linked_2675_705	1	Ag	private to gene (Cae)	private to class (Cae)	private to species (Cae)
g028_d01_t005:g035_d01_t005	g028:g035	GAxxTPGxIP + GPDGxP	Caerostris darwini	2	g028	g035					GAxxTPGxIP	GPDGxP					1	AgSp1_A_linked_2675_705	1	Ag	private to gene (Cae)	private to class (Cae)	private to species (Cae)
g028_d01_t006:g035_d01_t004	g028:g035	GAxxTPGxIP + GPDGxP	Caerostris darwini	2	g028	g035					GAxxTPGxIP	GPDGxP					1	AgSp1_A_linked_2675_705	1	Ag	private to gene (Cae)	private to class (Cae)	private to species (Cae)
g028_d01_t005:g035_d01_t002	g028:g035	GAxxTPGxIP + GPDGxP	Caerostris darwini	2	g028	g035					GAxxTPGxIP	GPDGxP					1	AgSp1_A_linked_2675_705	1	Ag	private to gene (Cae)	private to class (Cae)	private to species (Cae)
g028_d01_t004:g035_d01_t004	g028:g035	GAxxTPGxIP + GPDGxP	Caerostris darwini	2	g028	g035					GAxxTPGxIP	GPDGxP					1	AgSp1_A_linked_2675_705	1	Ag	private to gene (Cae)	private to class (Cae)	private to species (Cae)
g028_d01_t003:g035_d02_t001	g028:g035	GAxxTPGxIP + GPDGxP	Caerostris darwini	2	g028	g035					GAxxTPGxIP	GPDGxP					1	AgSp1_A_linked_2675_705	1	Ag	private to gene (Cae)	private to class (Cae)	private to species (Cae)
g116_d04_t009:g042_d01_t007	g116:g042	TPx + GPxGxPIxxxPA	Caerostris darwini	2	g116	g042					TPx	GPxGxPIxxxPA					1	AgSp1_A_linked_2675_705	1	Ag	private to gene (Cae)	private to class (Cae)	private to species (Cae)
g116_d04_t008:g042_d01_t008	g116:g042	TPx + GPxGxPIxxxPA	Caerostris darwini	2	g116	g042					TPx	GPxGxPIxxxPA					1	AgSp1_A_linked_2675_705	1	Ag	private to gene (Cae)	private to class (Cae)	private to species (Cae)
g116_d04_t005:g042_d01_t003	g116:g042	TPx + GPxGxPIxxxPA	Caerostris darwini	2	g116	g042					TPx	GPxGxPIxxxPA					1	AgSp1_A_linked_2675_705	1	Ag	private to gene (Cae)	private to class (Cae)	private to species (Cae)
g116_d04_t004:g042_d01_t022	g116:g042	TPx + GPxGxPIxxxPA	Caerostris darwini	2	g116	g042					TPx	GPxGxPIxxxPA					1	AgSp1_A_linked_2675_705	1	Ag	private to gene (Cae)	private to class (Cae)	private to species (Cae)
g094_d04_t001:g042_d01_t019	g094:g042	PTrich + GPxGxPIxxxPA	Caerostris darwini	2	g094	g042					PTrich	GPxGxPIxxxPA					1	AgSp1_A_linked_2675_705	1	Ag	private to gene (Cae)	private to class (Cae)	private to species (Cae)
g094_d04_t002:g042_d01_t011	g094:g042	PTrich + GPxGxPIxxxPA	Caerostris darwini	2	g094	g042					PTrich	GPxGxPIxxxPA					1	AgSp1_A_linked_2675_705	1	Ag	private to gene (Cae)	private to class (Cae)	private to species (Cae)
g028_d02_t001:g042_d01_t006	g028:g042	GAxxTPGxIP + GPxGxPIxxxPA	Caerostris darwini	2	g028	g042					GAxxTPGxIP	GPxGxPIxxxPA					1	AgSp1_A_linked_2675_705	1	Ag	private to gene (Cae)	private to class (Cae)	private to species (Cae)
g028_d01_t005:g042_d01_t024	g028:g042	GAxxTPGxIP + GPxGxPIxxxPA	Caerostris darwini	2	g028	g042					GAxxTPGxIP	GPxGxPIxxxPA					1	AgSp1_A_linked_2675_705	1	Ag	private to gene (Cae)	private to class (Cae)	private to species (Cae)
g028_d01_t005:g042_d01_t023	g028:g042	GAxxTPGxIP + GPxGxPIxxxPA	Caerostris darwini	2	g028	g042					GAxxTPGxIP	GPxGxPIxxxPA					1	AgSp1_A_linked_2675_705	1	Ag	private to gene (Cae)	private to class (Cae)	private to species (Cae)
g028_d01_t005:g042_d01_t015	g028:g042	GAxxTPGxIP + GPxGxPIxxxPA	Caerostris darwini	2	g028	g042					GAxxTPGxIP	GPxGxPIxxxPA					1	AgSp1_A_linked_2675_705	1	Ag	private to gene (Cae)	private to class (Cae)	private to species (Cae)
g116_d02_t004:g123_d30_t027	g116:g123	TPx + xGG_GGx	Caerostris darwini	2	g116	g123					TPx	xGG_GGx					1	AgSp1_A_linked_2675_705	1	Ag	private to gene (Cae)	private to class (Cae)	private to species (Cae)
g116_d02_t005:g123_d20_t003	g116:g123	TPx + xGG_GGx	Caerostris darwini	2	g116	g123					TPx	xGG_GGx					1	AgSp1_A_linked_2675_705	1	Ag	private to gene (Cae)	private to class (Cae)	private to species (Cae)
g116_d02_t003:g001_d01_t066	g116:g001	TPx + A|G|P|Q|R|S|V|Y_rich	Caerostris darwini	2	g116	g001					TPx	A|G|P|Q|R|S|V|Y_rich					1	AgSp1_A_linked_2675_705	1	Ag	private to gene (Cae)	private to class (Cae)	private to species (Cae)
g116_d03_t001:g001_d01_t062	g116:g001	TPx + A|G|P|Q|R|S|V|Y_rich	Caerostris darwini	2	g116	g001					TPx	A|G|P|Q|R|S|V|Y_rich					1	AgSp1_A_linked_2675_705	1	Ag	private to gene (Cae)	private to class (Cae)	private to species (Cae)
g116_d04_t003:g001_d01_t127	g116:g001	TPx + A|G|P|Q|R|S|V|Y_rich	Caerostris darwini	2	g116	g001					TPx	A|G|P|Q|R|S|V|Y_rich					1	AgSp1_A_linked_2675_705	1	Ag	private to gene (Cae)	private to class (Cae)	private to species (Cae)
g116_d02_t010:g022_d01_t002	g116:g022	TPx + FQF	Caerostris darwini	2	g116	g022					TPx	FQF					1	AgSp1_A_linked_2675_705	1	Ag	private to gene (Cae)	private to class (Cae)	private to species (Cae)
g116_d02_t002:g022_d01_t001	g116:g022	TPx + FQF	Caerostris darwini	2	g116	g022					TPx	FQF					1	AgSp1_A_linked_2675_705	1	Ag	private to gene (Cae)	private to class (Cae)	private to species (Cae)
g123_d12_t004:g001_d01_t026	g123:g001	xGG_GGx + A|G|P|Q|R|S|V|Y_rich	Caerostris darwini	2	g123	g001					xGG_GGx	A|G|P|Q|R|S|V|Y_rich					1	AgSp1_A_linked_2675_705	1	Ag	private to gene (Cae)	private to class (Cae)	private to species (Cae)
g123_d43_t196:g001_d01_t071	g123:g001	xGG_GGx + A|G|P|Q|R|S|V|Y_rich	Caerostris darwini	2	g123	g001					xGG_GGx	A|G|P|Q|R|S|V|Y_rich					1	AgSp1_A_linked_2675_705	1	Ag	private to gene (Cae)	private to class (Cae)	private to species (Cae)
g037_d01_t011:g123_d12_t006	g037:g123	GPG + xGG_GGx	Caerostris darwini	2	g037	g123					GPG	xGG_GGx					1	AgSp1_A_linked_2675_705	1	Ag	private to gene (Cae)	private to class (Cae)	private to species (Cae)
g037_d01_t013:g123_d52_t001	g037:g123	GPG + xGG_GGx	Caerostris darwini	2	g037	g123					GPG	xGG_GGx					1	AgSp1_A_linked_2675_705	1	Ag	private to gene (Cae)	private to class (Cae)	private to species (Cae)
g123_d11_t011:g001_d01_t068	g123:g001	xGG_GGx + A|G|P|Q|R|S|V|Y_rich	Caerostris darwini	2	g123	g001					xGG_GGx	A|G|P|Q|R|S|V|Y_rich					1	AgSp1_B_final_549.2	1	Ag	private to gene (Cae)	private to class (Cae)	private to species (Cae)
g123_d30_t027:g001_d01_t121	g123:g001	xGG_GGx + A|G|P|Q|R|S|V|Y_rich	Caerostris darwini	2	g123	g001					xGG_GGx	A|G|P|Q|R|S|V|Y_rich					1	AgSp1_B_final_549.2	1	Ag	private to gene (Cae)	private to class (Cae)	private to species (Cae)
g034_d02_t002:g105_d01_t003	g034:g105	GNPQxP + QYPxG	Caerostris darwini	2	g034	g105					GNPQxP	QYPxG					1	AgSp1_B_final_549.2	1	Ag	private to gene (Cae)	private to class (Cae)	private to species (Cae)
g034_d02_t005:g105_d01_t001	g034:g105	GNPQxP + QYPxG	Caerostris darwini	2	g034	g105					GNPQxP	QYPxG					1	AgSp1_B_final_549.2	1	Ag	private to gene (Cae)	private to class (Cae)	private to species (Cae)
g034_d02_t003:g105_d01_t001	g034:g105	GNPQxP + QYPxG	Caerostris darwini	2	g034	g105					GNPQxP	QYPxG					1	AgSp1_B_final_549.2	1	Ag	private to gene (Cae)	private to class (Cae)	private to species (Cae)
g034_d01_t002:g034_d01_t002	g034:g034	(GNPQxP) tandem	Caerostris darwini	2	g034	g034					GNPQxP	GNPQxP					1	AgSp1_B_final_549.2	1	Ag	private to gene (Cae)	private to class (Cae)	private to species (Cae)
g034_d01_t002:g034_d01_t003	g034:g034	(GNPQxP) tandem	Caerostris darwini	2	g034	g034					GNPQxP	GNPQxP					1	AgSp1_B_final_549.2	1	Ag	private to gene (Cae)	private to class (Cae)	private to species (Cae)
g054_d04_t008:g123_d43_t011	g054:g123	GTrich + xGG_GGx	Caerostris darwini	2	g054	g123					GTrich	xGG_GGx					1	AgSp1_C_final_549.3	1	Ag	private to gene (Cae)	private to class (Cae)	private to species (Cae)
g054_d02_t053:g123_d27_t015	g054:g123	GTrich + xGG_GGx	Caerostris darwini	2	g054	g123					GTrich	xGG_GGx					1	AgSp1_C_final_549.3	1	Ag	private to gene (Cae)	private to class (Cae)	private to species (Cae)
g001_d01_t116:g001_d01_t049	g001:g001	(A|G|P|Q|R|S|V|Y_rich) tandem	Caerostris darwini	2	g001	g001					A|G|P|Q|R|S|V|Y_rich	A|G|P|Q|R|S|V|Y_rich					1	AgSp1_C_final_549.3	1	Ag	private to gene (Cae)	private to class (Cae)	private to species (Cae)
g001_d01_t112:g001_d01_t079	g001:g001	(A|G|P|Q|R|S|V|Y_rich) tandem	Caerostris darwini	2	g001	g001					A|G|P|Q|R|S|V|Y_rich	A|G|P|Q|R|S|V|Y_rich					1	AgSp1_C_final_549.3	1	Ag	private to gene (Cae)	private to class (Cae)	private to species (Cae)
g123_d35_t030:g123_d12_t001	g123:g123	(xGG_GGx) tandem	Caerostris darwini	2	g123	g123					xGG_GGx	xGG_GGx					1	AgSp1_C_final_549.3	1	Ag	private to gene (Cae)	private to class (Cae)	private to species (Cae)
g123_d12_t006:g123_d12_t004	g123:g123	(xGG_GGx) tandem	Caerostris darwini	2	g123	g123					xGG_GGx	xGG_GGx					1	AgSp1_C_final_549.3	1	Ag	private to gene (Cae)	private to class (Cae)	private to species (Cae)
g123_d12_t004:g123_d12_t005	g123:g123	(xGG_GGx) tandem	Caerostris darwini	2	g123	g123					xGG_GGx	xGG_GGx					1	AgSp1_C_final_549.3	1	Ag	private to gene (Cae)	private to class (Cae)	private to species (Cae)
g123_d12_t005:g123_d12_t003	g123:g123	(xGG_GGx) tandem	Caerostris darwini	2	g123	g123					xGG_GGx	xGG_GGx					1	AgSp1_C_final_549.3	1	Ag	private to gene (Cae)	private to class (Cae)	private to species (Cae)
g129_d02_t009:g129_d02_t008:g129_d02_t007:g129_d02_t008	g129:g129:g129:g129	xxSQTxxGPMG + xxSQTxxGPMG	Caerostris darwini	4	g129	g129	g129	g129			xxSQTxxGPMG	xxSQTxxGPMG	xxSQTxxGPMG	xxSQTxxGPMG			1	AgSp1_C_final_549.3	1	Ag	private to gene (Cae)	private to class (Cae)	private to species (Cae)
g129_d02_t004:g129_d01_t010:g129_d01_t007:g129_d01_t007	g129:g129:g129:g129	xxSQTxxGPMG + xxSQTxxGPMG	Caerostris darwini	4	g129	g129	g129	g129			xxSQTxxGPMG	xxSQTxxGPMG	xxSQTxxGPMG	xxSQTxxGPMG			1	AgSp1_C_final_549.3	1	Ag	private to gene (Cae)	private to class (Cae)	private to species (Cae)
g129_d01_t007:g129_d01_t007:g129_d01_t003:g129_d01_t003	g129:g129:g129:g129	xxSQTxxGPMG + xxSQTxxGPMG	Caerostris darwini	4	g129	g129	g129	g129			xxSQTxxGPMG	xxSQTxxGPMG	xxSQTxxGPMG	xxSQTxxGPMG			1	AgSp1_C_final_549.3	1	Ag	private to gene (Cae)	private to class (Cae)	private to species (Cae)
g129_d01_t008:g129_d02_t006:g129_d02_t006:g129_d02_t003	g129:g129:g129:g129	xxSQTxxGPMG + xxSQTxxGPMG	Caerostris darwini	4	g129	g129	g129	g129			xxSQTxxGPMG	xxSQTxxGPMG	xxSQTxxGPMG	xxSQTxxGPMG			1	AgSp1_C_final_549.3	1	Ag	private to gene (Cae)	private to class (Cae)	private to species (Cae)
g129_d02_t008:g129_d02_t007:g129_d02_t006:g129_d02_t006	g129:g129:g129:g129	xxSQTxxGPMG + xxSQTxxGPMG	Caerostris darwini	4	g129	g129	g129	g129			xxSQTxxGPMG	xxSQTxxGPMG	xxSQTxxGPMG	xxSQTxxGPMG			1	AgSp1_C_final_549.3	1	Ag	private to gene (Cae)	private to class (Cae)	private to species (Cae)
g129_d02_t006:g129_d02_t006:g129_d02_t006:g129_d01_t007	g129:g129:g129:g129	xxSQTxxGPMG + xxSQTxxGPMG	Caerostris darwini	4	g129	g129	g129	g129			xxSQTxxGPMG	xxSQTxxGPMG	xxSQTxxGPMG	xxSQTxxGPMG			1	AgSp1_C_final_549.3	1	Ag	private to gene (Cae)	private to class (Cae)	private to species (Cae)
g129_d01_t001:g129_d01_t012:g129_d01_t001:g129_d01_t001	g129:g129:g129:g129	xxSQTxxGPMG + xxSQTxxGPMG	Caerostris darwini	4	g129	g129	g129	g129			xxSQTxxGPMG	xxSQTxxGPMG	xxSQTxxGPMG	xxSQTxxGPMG			1	AgSp1_C_final_549.3	1	Ag	private to gene (Cae)	private to class (Cae)	private to species (Cae)
g129_d01_t001:g129_d01_t001:g129_d01_t010:g129_d01_t001	g129:g129:g129:g129	xxSQTxxGPMG + xxSQTxxGPMG	Caerostris darwini	4	g129	g129	g129	g129			xxSQTxxGPMG	xxSQTxxGPMG	xxSQTxxGPMG	xxSQTxxGPMG			1	AgSp1_C_final_549.3	1	Ag	private to gene (Cae)	private to class (Cae)	private to species (Cae)
g129_d01_t001:g129_d01_t001:g129_d01_t009:g129_d01_t002	g129:g129:g129:g129	xxSQTxxGPMG + xxSQTxxGPMG	Caerostris darwini	4	g129	g129	g129	g129			xxSQTxxGPMG	xxSQTxxGPMG	xxSQTxxGPMG	xxSQTxxGPMG			1	AgSp1_C_final_549.3	1	Ag	private to gene (Cae)	private to class (Cae)	private to species (Cae)
g129_d01_t001:g129_d01_t007:g129_d01_t001:g129_d01_t006	g129:g129:g129:g129	xxSQTxxGPMG + xxSQTxxGPMG	Caerostris darwini	4	g129	g129	g129	g129			xxSQTxxGPMG	xxSQTxxGPMG	xxSQTxxGPMG	xxSQTxxGPMG			1	AgSp1_C_final_549.3	1	Ag	private to gene (Cae)	private to class (Cae)	private to species (Cae)
g129_d02_t008:g129_d02_t003	g129:g129	xxSQTxxGPMG + xxSQTxxGPMG	Caerostris darwini	2	g129	g129					xxSQTxxGPMG	xxSQTxxGPMG					1	AgSp1_C_final_549.3	1	Ag	private to gene (Cae)	private to class (Cae)	private to species (Cae)
g129_d02_t009:g129_d01_t001	g129:g129	xxSQTxxGPMG + xxSQTxxGPMG	Caerostris darwini	2	g129	g129					xxSQTxxGPMG	xxSQTxxGPMG					1	AgSp1_C_final_549.3	1	Ag	private to gene (Cae)	private to class (Cae)	private to species (Cae)
g129_d01_t001:g129_d01_t001	g129:g129	xxSQTxxGPMG + xxSQTxxGPMG	Caerostris darwini	2	g129	g129					xxSQTxxGPMG	xxSQTxxGPMG					1	AgSp1_C_final_549.3	1	Ag	private to gene (Cae)	private to class (Cae)	private to species (Cae)
g129_d01_t001:g129_d01_t011	g129:g129	xxSQTxxGPMG + xxSQTxxGPMG	Caerostris darwini	2	g129	g129					xxSQTxxGPMG	xxSQTxxGPMG					1	AgSp1_C_final_549.3	1	Ag	private to gene (Cae)	private to class (Cae)	private to species (Cae)
g129_d01_t004:g129_d02_t002	g129:g129	xxSQTxxGPMG + xxSQTxxGPMG	Caerostris darwini	2	g129	g129					xxSQTxxGPMG	xxSQTxxGPMG					1	AgSp1_C_final_549.3	1	Ag	private to gene (Cae)	private to class (Cae)	private to species (Cae)
g054_d02_t038:g089_d04_t014	g054:g089	GTrich + Prich	Caerostris darwini	2	g054	g089					GTrich	Prich					1	AgSp1_C_final_549.3	1	Ag	private to gene (Cae)	private to class (Cae)	private to species (Cae)
g054_d02_t037:g089_d05_t002	g054:g089	GTrich + Prich	Caerostris darwini	2	g054	g089					GTrich	Prich					1	AgSp1_C_final_549.3	1	Ag	private to gene (Cae)	private to class (Cae)	private to species (Cae)
g054_d01_t018:g089_d04_t001	g054:g089	GTrich + Prich	Caerostris darwini	2	g054	g089					GTrich	Prich					1	AgSp1_C_final_549.3	1	Ag	private to gene (Cae)	private to class (Cae)	private to species (Cae)
g054_d02_t057:g089_d04_t004	g054:g089	GTrich + Prich	Caerostris darwini	2	g054	g089					GTrich	Prich					1	AgSp1_C_final_549.3	1	Ag	private to gene (Cae)	private to class (Cae)	private to species (Cae)
g054_d01_t008:g089_d04_t003	g054:g089	GTrich + Prich	Caerostris darwini	2	g054	g089					GTrich	Prich					1	AgSp1_C_final_549.3	1	Ag	private to gene (Cae)	private to class (Cae)	private to species (Cae)
g054_d02_t057:g089_d04_t007	g054:g089	GTrich + Prich	Caerostris darwini	2	g054	g089					GTrich	Prich					1	AgSp1_C_final_549.3	1	Ag	private to gene (Cae)	private to class (Cae)	private to species (Cae)
g054_d01_t005:g089_d04_t009	g054:g089	GTrich + Prich	Caerostris darwini	2	g054	g089					GTrich	Prich					1	AgSp1_C_final_549.3	1	Ag	private to gene (Cae)	private to class (Cae)	private to species (Cae)
g028_d01_t003:g085_d04_t005	g028:g085	GAxxTPGxIP + PNG	Caerostris darwini	2	g028	g085					GAxxTPGxIP	PNG					1	AgSp1_C_final_549.3	1	Ag	private to gene (Cae)	private to class (Cae)	private to species (Cae)
g028_d01_t003:g085_d03_t004	g028:g085	GAxxTPGxIP + PNG	Caerostris darwini	2	g028	g085					GAxxTPGxIP	PNG					1	AgSp1_C_final_549.3	1	Ag	private to gene (Cae)	private to class (Cae)	private to species (Cae)
g028_d01_t006:g085_d03_t002	g028:g085	GAxxTPGxIP + PNG	Caerostris darwini	2	g028	g085					GAxxTPGxIP	PNG					1	AgSp1_C_final_549.3	1	Ag	private to gene (Cae)	private to class (Cae)	private to species (Cae)
g001_d01_t026:g113_d01_t001	g001:g113	A|G|P|Q|R|S|V|Y_rich + SPNGMP	Caerostris darwini	2	g001	g113					A|G|P|Q|R|S|V|Y_rich	SPNGMP					1	AgSp1_C_final_549.3	1	Ag	private to gene (Cae)	private to class (Cae)	private to species (Cae)
g001_d01_t026:g113_d01_t002	g001:g113	A|G|P|Q|R|S|V|Y_rich + SPNGMP	Caerostris darwini	2	g001	g113					A|G|P|Q|R|S|V|Y_rich	SPNGMP					1	AgSp1_C_final_549.3	1	Ag	private to gene (Cae)	private to class (Cae)	private to species (Cae)
g094_d02_t005:g123_d28_t003	g094:g123	PTrich + xGG_GGx	Caerostris darwini	2	g094	g123					PTrich	xGG_GGx					1	AgSp1_C_final_549.3	1	Ag	private to gene (Cae)	private to class (Cae)	private to species (Cae)
g094_d02_t004:g123_d28_t002	g094:g123	PTrich + xGG_GGx	Caerostris darwini	2	g094	g123					PTrich	xGG_GGx					1	AgSp1_C_final_549.3	1	Ag	private to gene (Cae)	private to class (Cae)	private to species (Cae)
g094_d02_t007:g123_d28_t002	g094:g123	PTrich + xGG_GGx	Caerostris darwini	2	g094	g123					PTrich	xGG_GGx					1	AgSp1_C_final_549.3	1	Ag	private to gene (Cae)	private to class (Cae)	private to species (Cae)
g094_d02_t005:g123_d28_t002	g094:g123	PTrich + xGG_GGx	Caerostris darwini	2	g094	g123					PTrich	xGG_GGx					1	AgSp1_C_final_549.3	1	Ag	private to gene (Cae)	private to class (Cae)	private to species (Cae)
g094_d02_t001:g123_d28_t002	g094:g123	PTrich + xGG_GGx	Caerostris darwini	2	g094	g123					PTrich	xGG_GGx					1	AgSp1_C_final_549.3	1	Ag	private to gene (Cae)	private to class (Cae)	private to species (Cae)
g094_d02_t003:g123_d28_t002	g094:g123	PTrich + xGG_GGx	Caerostris darwini	2	g094	g123					PTrich	xGG_GGx					1	AgSp1_C_final_549.3	1	Ag	private to gene (Cae)	private to class (Cae)	private to species (Cae)
g094_d01_t004:g123_d12_t002	g094:g123	PTrich + xGG_GGx	Caerostris darwini	2	g094	g123					PTrich	xGG_GGx					1	AgSp1_C_final_549.3	1	Ag	private to gene (Cae)	private to class (Cae)	private to species (Cae)
g054_d02_t029:g085_d04_t004	g054:g085	GTrich + PNG	Caerostris darwini	2	g054	g085					GTrich	PNG					1	AgSp1_C_final_549.3	1	Ag	private to gene (Cae)	private to class (Cae)	private to species (Cae)
g054_d01_t012:g085_d04_t003	g054:g085	GTrich + PNG	Caerostris darwini	2	g054	g085					GTrich	PNG					1	AgSp1_C_final_549.3	1	Ag	private to gene (Cae)	private to class (Cae)	private to species (Cae)
g054_d01_t013:g085_d04_t002	g054:g085	GTrich + PNG	Caerostris darwini	2	g054	g085					GTrich	PNG					1	AgSp1_C_final_549.3	1	Ag	private to gene (Cae)	private to class (Cae)	private to species (Cae)
g054_d01_t012:g085_d04_t001	g054:g085	GTrich + PNG	Caerostris darwini	2	g054	g085					GTrich	PNG					1	AgSp1_C_final_549.3	1	Ag	private to gene (Cae)	private to class (Cae)	private to species (Cae)
g094_d01_t003:g055_d01_t003:g113_d01_t001:g046_d01_t003	g094:g055:g113:g046	PTrich + GTxxSxQ	Caerostris darwini	4	g094	g055	g113	g046			PTrich	GTxxSxQ	SPNGMP	GQPS			1	AgSp1_C_final_549.3	1	Ag	private to gene (Cae)	private to class (Cae)	private to species (Cae)
g094_d01_t003:g055_d01_t003:g113_d01_t001:g046_d01_t002	g094:g055:g113:g046	PTrich + GTxxSxQ	Caerostris darwini	4	g094	g055	g113	g046			PTrich	GTxxSxQ	SPNGMP	GQPS			1	AgSp1_C_final_549.3	1	Ag	private to gene (Cae)	private to class (Cae)	private to species (Cae)
g001_d01_t109:g089_d03_t003	g001:g089	A|G|P|Q|R|S|V|Y_rich + Prich	Caerostris darwini	2	g001	g089					A|G|P|Q|R|S|V|Y_rich	Prich					1	AgSp1_C_final_549.3	1	Ag	private to gene (Cae)	private to class (Cae)	private to species (Cae)
g123_d43_t185:g123_d43_t310	g123:g123	(xGG_GGx) tandem	Caerostris darwini	2	g123	g123					xGG_GGx	xGG_GGx					1	FLAG_1038_unlinked_CTD	1	FLAG	private to gene (Cae)	private to class (Cae)	private to species (Cae)
g123_d04_t004:g123_d30_t016	g123:g123	(xGG_GGx) tandem	Caerostris darwini	2	g123	g123					xGG_GGx	xGG_GGx					1	FLAG_1038_unlinked_CTD	1	FLAG	private to gene (Cae)	private to class (Cae)	private to species (Cae)
g123_d30_t014:g123_d23_t020	g123:g123	(xGG_GGx) tandem	Caerostris darwini	2	g123	g123					xGG_GGx	xGG_GGx					1	FLAG_1038_unlinked_CTD	1	FLAG	private to gene (Cae)	private to class (Cae)	private to species (Cae)
g123_d43_t029:g123_d43_t108	g123:g123	(xGG_GGx) tandem	Caerostris darwini	2	g123	g123					xGG_GGx	xGG_GGx					1	FLAG_1038_unlinked_CTD	1	FLAG	private to gene (Cae)	private to class (Cae)	private to species (Cae)
g123_d43_t265:g123_d43_t171	g123:g123	(xGG_GGx) tandem	Caerostris darwini	2	g123	g123					xGG_GGx	xGG_GGx					1	FLAG_1038_unlinked_CTD	1	FLAG	private to gene (Cae)	private to class (Cae)	private to species (Cae)
g123_d43_t078:g119_d01_t015	g123:g119	xGG_GGx + TxxDNxSVxV	Caerostris darwini	2	g123	g119					xGG_GGx	TxxDNxSVxV					1	FLAG_1038_unlinked_CTD	1	FLAG	private to gene (Cae)	private to class (Cae)	private to species (Cae)
g123_d30_t004:g119_d01_t006	g123:g119	xGG_GGx + TxxDNxSVxV	Caerostris darwini	2	g123	g119					xGG_GGx	TxxDNxSVxV					1	FLAG_1038_unlinked_CTD	1	FLAG	private to gene (Cae)	private to class (Cae)	private to species (Cae)
g123_d43_t015:g123_d43_t259	g123:g123	(xGG_GGx) tandem	Caerostris darwini	2	g123	g123					xGG_GGx	xGG_GGx					1	FLAG_1872.2_unlinked_CTD	1	FLAG	private to gene (Cae)	private to class (Cae)	private to species (Cae)
g123_d43_t031:g123_d43_t252	g123:g123	(xGG_GGx) tandem	Caerostris darwini	2	g123	g123					xGG_GGx	xGG_GGx					1	FLAG_1872.2_unlinked_CTD	1	FLAG	private to gene (Cae)	private to class (Cae)	private to species (Cae)
g123_d43_t171:g123_d43_t179	g123:g123	(xGG_GGx) tandem	Caerostris darwini	2	g123	g123					xGG_GGx	xGG_GGx					1	FLAG_1872.2_unlinked_CTD	1	FLAG	private to gene (Cae)	private to class (Cae)	private to species (Cae)
g123_d43_t148:g123_d43_t062	g123:g123	(xGG_GGx) tandem	Caerostris darwini	2	g123	g123					xGG_GGx	xGG_GGx					1	FLAG_1872.2_unlinked_CTD	1	FLAG	private to gene (Cae)	private to class (Cae)	private to species (Cae)
g123_d30_t019:g123_d43_t235	g123:g123	(xGG_GGx) tandem	Caerostris darwini	2	g123	g123					xGG_GGx	xGG_GGx					1	FLAG_1872.2_unlinked_CTD	1	FLAG	private to gene (Cae)	private to class (Cae)	private to species (Cae)
g123_d43_t319:g123_d43_t171	g123:g123	(xGG_GGx) tandem	Caerostris darwini	2	g123	g123					xGG_GGx	xGG_GGx					1	FLAG_1872.2_unlinked_CTD	1	FLAG	private to gene (Cae)	private to class (Cae)	private to species (Cae)
g123_d43_t173:g123_d30_t014	g123:g123	(xGG_GGx) tandem	Caerostris darwini	2	g123	g123					xGG_GGx	xGG_GGx					1	FLAG_1872.2_unlinked_CTD	1	FLAG	private to gene (Cae)	private to class (Cae)	private to species (Cae)
g123_d43_t251:g123_d43_t328	g123:g123	(xGG_GGx) tandem	Caerostris darwini	2	g123	g123					xGG_GGx	xGG_GGx					1	FLAG_1872.2_unlinked_CTD	1	FLAG	private to gene (Cae)	private to class (Cae)	private to species (Cae)
g119_d01_t009:g123_d43_t263	g119:g123	TxxDNxSVxV + xGG_GGx	Caerostris darwini	2	g119	g123					TxxDNxSVxV	xGG_GGx					1	FLAG_1872.2_unlinked_CTD	1	FLAG	private to gene (Cae)	private to class (Cae)	private to species (Cae)
g119_d01_t005:g123_d27_t014	g119:g123	TxxDNxSVxV + xGG_GGx	Caerostris darwini	2	g119	g123					TxxDNxSVxV	xGG_GGx					1	FLAG_1872.2_unlinked_CTD	1	FLAG	private to gene (Cae)	private to class (Cae)	private to species (Cae)
g123_d43_t288:g123_d43_t211	g123:g123	(xGG_GGx) tandem	Caerostris darwini	2	g123	g123					xGG_GGx	xGG_GGx					1	FLAG_A_final_1377	1	FLAG	private to gene (Cae)	private to class (Cae)	private to species (Cae)
g123_d43_t261:g123_d43_t109	g123:g123	(xGG_GGx) tandem	Caerostris darwini	2	g123	g123					xGG_GGx	xGG_GGx					1	FLAG_A_final_1377	1	FLAG	private to gene (Cae)	private to class (Cae)	private to species (Cae)
g123_d43_t205:g123_d43_t168	g123:g123	(xGG_GGx) tandem	Caerostris darwini	2	g123	g123					xGG_GGx	xGG_GGx					1	FLAG_A_final_1377	1	FLAG	private to gene (Cae)	private to class (Cae)	private to species (Cae)
g123_d43_t283:g123_d43_t008	g123:g123	(xGG_GGx) tandem	Caerostris darwini	2	g123	g123					xGG_GGx	xGG_GGx					1	FLAG_A_final_1377	1	FLAG	private to gene (Cae)	private to class (Cae)	private to species (Cae)
g123_d43_t179:g123_d43_t144	g123:g123	(xGG_GGx) tandem	Caerostris darwini	2	g123	g123					xGG_GGx	xGG_GGx					1	FLAG_A_final_1377	1	FLAG	private to gene (Cae)	private to class (Cae)	private to species (Cae)
g123_d43_t315:g123_d43_t017	g123:g123	(xGG_GGx) tandem	Caerostris darwini	2	g123	g123					xGG_GGx	xGG_GGx					1	FLAG_A_final_1377	1	FLAG	private to gene (Cae)	private to class (Cae)	private to species (Cae)
g123_d43_t173:g123_d53_t002	g123:g123	(xGG_GGx) tandem	Caerostris darwini	2	g123	g123					xGG_GGx	xGG_GGx					1	FLAG_A_final_1377	1	FLAG	private to gene (Cae)	private to class (Cae)	private to species (Cae)
g123_d43_t017:g123_d43_t166	g123:g123	(xGG_GGx) tandem	Caerostris darwini	2	g123	g123					xGG_GGx	xGG_GGx					1	FLAG_A_final_1377	1	FLAG	private to gene (Cae)	private to class (Cae)	private to species (Cae)
g123_d53_t003:g123_d43_t140	g123:g123	(xGG_GGx) tandem	Caerostris darwini	2	g123	g123					xGG_GGx	xGG_GGx					1	FLAG_A_final_1377	1	FLAG	private to gene (Cae)	private to class (Cae)	private to species (Cae)
g123_d04_t004:g123_d43_t354	g123:g123	(xGG_GGx) tandem	Caerostris darwini	2	g123	g123					xGG_GGx	xGG_GGx					1	FLAG_A_final_1377	1	FLAG	private to gene (Cae)	private to class (Cae)	private to species (Cae)
g123_d43_t168:g123_d43_t219	g123:g123	(xGG_GGx) tandem	Caerostris darwini	2	g123	g123					xGG_GGx	xGG_GGx					1	FLAG_A_final_1377	1	FLAG	private to gene (Cae)	private to class (Cae)	private to species (Cae)
g123_d43_t231:g123_d43_t167	g123:g123	(xGG_GGx) tandem	Caerostris darwini	2	g123	g123					xGG_GGx	xGG_GGx					1	FLAG_A_final_1377	1	FLAG	private to gene (Cae)	private to class (Cae)	private to species (Cae)
g123_d43_t155:g123_d26_t031	g123:g123	(xGG_GGx) tandem	Caerostris darwini	2	g123	g123					xGG_GGx	xGG_GGx					1	FLAG_A_final_1377	1	FLAG	private to gene (Cae)	private to class (Cae)	private to species (Cae)
g123_d43_t045:g123_d04_t012	g123:g123	(xGG_GGx) tandem	Caerostris darwini	2	g123	g123					xGG_GGx	xGG_GGx					1	FLAG_A_final_1377	1	FLAG	private to gene (Cae)	private to class (Cae)	private to species (Cae)
g123_d30_t012:g123_d43_t350	g123:g123	(xGG_GGx) tandem	Caerostris darwini	2	g123	g123					xGG_GGx	xGG_GGx					1	FLAG_A_final_1377	1	FLAG	private to gene (Cae)	private to class (Cae)	private to species (Cae)
g123_d43_t345:g123_d43_t194	g123:g123	(xGG_GGx) tandem	Caerostris darwini	2	g123	g123					xGG_GGx	xGG_GGx					1	FLAG_A_final_1377	1	FLAG	private to gene (Cae)	private to class (Cae)	private to species (Cae)
g123_d43_t315:g123_d43_t252	g123:g123	(xGG_GGx) tandem	Caerostris darwini	2	g123	g123					xGG_GGx	xGG_GGx					1	FLAG_A_final_1377	1	FLAG	private to gene (Cae)	private to class (Cae)	private to species (Cae)
g123_d34_t008:g123_d43_t088	g123:g123	(xGG_GGx) tandem	Caerostris darwini	2	g123	g123					xGG_GGx	xGG_GGx					1	FLAG_A_final_1377	1	FLAG	private to gene (Cae)	private to class (Cae)	private to species (Cae)
g123_d43_t168:g123_d21_t002	g123:g123	(xGG_GGx) tandem	Caerostris darwini	2	g123	g123					xGG_GGx	xGG_GGx					1	FLAG_A_final_1377	1	FLAG	private to gene (Cae)	private to class (Cae)	private to species (Cae)
g123_d40_t007:g123_d43_t039	g123:g123	(xGG_GGx) tandem	Caerostris darwini	2	g123	g123					xGG_GGx	xGG_GGx					1	FLAG_A_final_1377	1	FLAG	private to gene (Cae)	private to class (Cae)	private to species (Cae)
g123_d43_t266:g123_d43_t282	g123:g123	(xGG_GGx) tandem	Caerostris darwini	2	g123	g123					xGG_GGx	xGG_GGx					1	FLAG_A_final_1377	1	FLAG	private to gene (Cae)	private to class (Cae)	private to species (Cae)
g123_d30_t012:g123_d43_t171	g123:g123	(xGG_GGx) tandem	Caerostris darwini	2	g123	g123					xGG_GGx	xGG_GGx					1	FLAG_A_final_1377	1	FLAG	private to gene (Cae)	private to class (Cae)	private to species (Cae)
g123_d53_t003:g123_d43_t141	g123:g123	(xGG_GGx) tandem	Caerostris darwini	2	g123	g123					xGG_GGx	xGG_GGx					1	FLAG_A_final_1377	1	FLAG	private to gene (Cae)	private to class (Cae)	private to species (Cae)
g123_d43_t083:g123_d43_t019	g123:g123	(xGG_GGx) tandem	Caerostris darwini	2	g123	g123					xGG_GGx	xGG_GGx					1	FLAG_A_final_1377	1	FLAG	private to gene (Cae)	private to class (Cae)	private to species (Cae)
g123_d43_t320:g123_d43_t171	g123:g123	(xGG_GGx) tandem	Caerostris darwini	2	g123	g123					xGG_GGx	xGG_GGx					1	FLAG_A_final_1377	1	FLAG	private to gene (Cae)	private to class (Cae)	private to species (Cae)
g123_d43_t019:g123_d43_t116	g123:g123	(xGG_GGx) tandem	Caerostris darwini	2	g123	g123					xGG_GGx	xGG_GGx					1	FLAG_A_final_1377	1	FLAG	private to gene (Cae)	private to class (Cae)	private to species (Cae)
g123_d43_t048:g123_d43_t173	g123:g123	(xGG_GGx) tandem	Caerostris darwini	2	g123	g123					xGG_GGx	xGG_GGx					1	FLAG_A_final_1377	1	FLAG	private to gene (Cae)	private to class (Cae)	private to species (Cae)
g123_d23_t002:g123_d30_t031	g123:g123	(xGG_GGx) tandem	Caerostris darwini	2	g123	g123					xGG_GGx	xGG_GGx					1	FLAG_A_final_1377	1	FLAG	private to gene (Cae)	private to class (Cae)	private to species (Cae)
g123_d30_t019:g123_d43_t098	g123:g123	(xGG_GGx) tandem	Caerostris darwini	2	g123	g123					xGG_GGx	xGG_GGx					1	FLAG_A_final_1377	1	FLAG	private to gene (Cae)	private to class (Cae)	private to species (Cae)
g123_d43_t173:g123_d43_t230	g123:g123	(xGG_GGx) tandem	Caerostris darwini	2	g123	g123					xGG_GGx	xGG_GGx					1	FLAG_A_final_1377	1	FLAG	private to gene (Cae)	private to class (Cae)	private to species (Cae)
g084_d01_t001:g026_d06_t049	g084:g026	PITxSxxLNV + GA	Caerostris darwini	2	g084	g026					PITxSxxLNV	GA					1	FLAG_A_final_1377	1	FLAG	private to gene (Cae)	private to class (Cae)	private to species (Cae)
g084_d01_t004:g026_d06_t050	g084:g026	PITxSxxLNV + GA	Caerostris darwini	2	g084	g026					PITxSxxLNV	GA					1	FLAG_A_final_1377	1	FLAG	private to gene (Cae)	private to class (Cae)	private to species (Cae)
g084_d01_t004:g026_d06_t049	g084:g026	PITxSxxLNV + GA	Caerostris darwini	2	g084	g026					PITxSxxLNV	GA					1	FLAG_A_final_1377	1	FLAG	private to gene (Cae)	private to class (Cae)	private to species (Cae)
g123_d43_t087:g119_d01_t009	g123:g119	xGG_GGx + TxxDNxSVxV	Caerostris darwini	2	g123	g119					xGG_GGx	TxxDNxSVxV					1	FLAG_A_final_1377	1	FLAG	private to gene (Cae)	private to class (Cae)	private to species (Cae)
g123_d43_t065:g119_d02_t003	g123:g119	xGG_GGx + TxxDNxSVxV	Caerostris darwini	2	g123	g119					xGG_GGx	TxxDNxSVxV					1	FLAG_A_final_1377	1	FLAG	private to gene (Cae)	private to class (Cae)	private to species (Cae)
g123_d43_t349:g119_d02_t006	g123:g119	xGG_GGx + TxxDNxSVxV	Caerostris darwini	2	g123	g119					xGG_GGx	TxxDNxSVxV					1	FLAG_A_final_1377	1	FLAG	private to gene (Cae)	private to class (Cae)	private to species (Cae)
g123_d34_t015:g119_d02_t006	g123:g119	xGG_GGx + TxxDNxSVxV	Caerostris darwini	2	g123	g119					xGG_GGx	TxxDNxSVxV					1	FLAG_A_final_1377	1	FLAG	private to gene (Cae)	private to class (Cae)	private to species (Cae)
g123_d43_t116:g026_d06_t062	g123:g026	xGG_GGx + GA	Caerostris darwini	2	g123	g026					xGG_GGx	GA					1	FLAG_A_final_1377	1	FLAG	private to gene (Cae)	private to class (Cae)	private to species (Cae)
g123_d43_t166:g026_d05_t003	g123:g026	xGG_GGx + GA	Caerostris darwini	2	g123	g026					xGG_GGx	GA					1	FLAG_A_final_1377	1	FLAG	private to gene (Cae)	private to class (Cae)	private to species (Cae)
g119_d02_t006:g026_d06_t049	g119:g026	TxxDNxSVxV + GA	Caerostris darwini	2	g119	g026					TxxDNxSVxV	GA					1	FLAG_A_final_1377	1	FLAG	private to gene (Cae)	private to class (Cae)	private to species (Cae)
g119_d02_t004:g026_d06_t049	g119:g026	TxxDNxSVxV + GA	Caerostris darwini	2	g119	g026					TxxDNxSVxV	GA					1	FLAG_A_final_1377	1	FLAG	private to gene (Cae)	private to class (Cae)	private to species (Cae)
g119_d02_t003:g026_d06_t049	g119:g026	TxxDNxSVxV + GA	Caerostris darwini	2	g119	g026					TxxDNxSVxV	GA					1	FLAG_A_final_1377	1	FLAG	private to gene (Cae)	private to class (Cae)	private to species (Cae)
g123_d43_t171:g033_d01_t030	g123:g033	xGG_GGx + GL	Caerostris darwini	2	g123	g033					xGG_GGx	GL					1	FLAG_A_final_1377	1	FLAG	private to gene (Cae)	private to class (Cae)	private to species (Cae)
g123_d43_t166:g033_d01_t030	g123:g033	xGG_GGx + GL	Caerostris darwini	2	g123	g033					xGG_GGx	GL					1	FLAG_A_final_1377	1	FLAG	private to gene (Cae)	private to class (Cae)	private to species (Cae)
g123_d43_t035:g123_d43_t176	g123:g123	(xGG_GGx) tandem	Caerostris darwini	2	g123	g123					xGG_GGx	xGG_GGx					1	FLAG_B_initial_2654.1	1	FLAG	private to gene (Cae)	private to class (Cae)	private to species (Cae)
g123_d43_t180:g123_d43_t148	g123:g123	(xGG_GGx) tandem	Caerostris darwini	2	g123	g123					xGG_GGx	xGG_GGx					1	FLAG_B_initial_2654.1	1	FLAG	private to gene (Cae)	private to class (Cae)	private to species (Cae)
g123_d43_t266:g123_d43_t276	g123:g123	(xGG_GGx) tandem	Caerostris darwini	2	g123	g123					xGG_GGx	xGG_GGx					1	FLAG_B_initial_2654.1	1	FLAG	private to gene (Cae)	private to class (Cae)	private to species (Cae)
g123_d34_t010:g123_d11_t016	g123:g123	(xGG_GGx) tandem	Caerostris darwini	2	g123	g123					xGG_GGx	xGG_GGx					1	FLAG_B_initial_2654.1	1	FLAG	private to gene (Cae)	private to class (Cae)	private to species (Cae)
g123_d43_t194:g123_d43_t122	g123:g123	(xGG_GGx) tandem	Caerostris darwini	2	g123	g123					xGG_GGx	xGG_GGx					1	FLAG_B_initial_2654.1	1	FLAG	private to gene (Cae)	private to class (Cae)	private to species (Cae)
g123_d43_t024:g123_d43_t159	g123:g123	(xGG_GGx) tandem	Caerostris darwini	2	g123	g123					xGG_GGx	xGG_GGx					1	FLAG_B_initial_2654.1	1	FLAG	private to gene (Cae)	private to class (Cae)	private to species (Cae)
g123_d43_t139:g123_d43_t205	g123:g123	(xGG_GGx) tandem	Caerostris darwini	2	g123	g123					xGG_GGx	xGG_GGx					1	FLAG_B_initial_2654.1	1	FLAG	private to gene (Cae)	private to class (Cae)	private to species (Cae)
g123_d31_t003:g123_d43_t190	g123:g123	(xGG_GGx) tandem	Caerostris darwini	2	g123	g123					xGG_GGx	xGG_GGx					1	FLAG_B_initial_2654.1	1	FLAG	private to gene (Cae)	private to class (Cae)	private to species (Cae)
g123_d43_t019:g123_d43_t258	g123:g123	(xGG_GGx) tandem	Caerostris darwini	2	g123	g123					xGG_GGx	xGG_GGx					1	FLAG_B_initial_2654.1	1	FLAG	private to gene (Cae)	private to class (Cae)	private to species (Cae)
g123_d11_t020:g123_d06_t001	g123:g123	(xGG_GGx) tandem	Caerostris darwini	2	g123	g123					xGG_GGx	xGG_GGx					1	FLAG_B_initial_2654.1	1	FLAG	private to gene (Cae)	private to class (Cae)	private to species (Cae)
g123_d43_t328:g123_d43_t203	g123:g123	(xGG_GGx) tandem	Caerostris darwini	2	g123	g123					xGG_GGx	xGG_GGx					1	FLAG_B_initial_2654.1	1	FLAG	private to gene (Cae)	private to class (Cae)	private to species (Cae)
g123_d43_t144:g123_d35_t027	g123:g123	(xGG_GGx) tandem	Caerostris darwini	2	g123	g123					xGG_GGx	xGG_GGx					1	FLAG_B_initial_2654.1	1	FLAG	private to gene (Cae)	private to class (Cae)	private to species (Cae)
g123_d43_t100:g123_d40_t003	g123:g123	(xGG_GGx) tandem	Caerostris darwini	2	g123	g123					xGG_GGx	xGG_GGx					1	FLAG_B_initial_2654.1	1	FLAG	private to gene (Cae)	private to class (Cae)	private to species (Cae)
g123_d31_t003:g123_d43_t191	g123:g123	(xGG_GGx) tandem	Caerostris darwini	2	g123	g123					xGG_GGx	xGG_GGx					1	FLAG_B_initial_2654.1	1	FLAG	private to gene (Cae)	private to class (Cae)	private to species (Cae)
g123_d43_t103:g123_d11_t016	g123:g123	(xGG_GGx) tandem	Caerostris darwini	2	g123	g123					xGG_GGx	xGG_GGx					1	FLAG_B_initial_2654.1	1	FLAG	private to gene (Cae)	private to class (Cae)	private to species (Cae)
g123_d43_t169:g123_d43_t122	g123:g123	(xGG_GGx) tandem	Caerostris darwini	2	g123	g123					xGG_GGx	xGG_GGx					1	FLAG_B_initial_2654.1	1	FLAG	private to gene (Cae)	private to class (Cae)	private to species (Cae)
g123_d43_t036:g123_d43_t278	g123:g123	(xGG_GGx) tandem	Caerostris darwini	2	g123	g123					xGG_GGx	xGG_GGx					1	FLAG_B_initial_2654.1	1	FLAG	private to gene (Cae)	private to class (Cae)	private to species (Cae)
g123_d43_t144:g123_d26_t011	g123:g123	(xGG_GGx) tandem	Caerostris darwini	2	g123	g123					xGG_GGx	xGG_GGx					1	FLAG_B_initial_2654.1	1	FLAG	private to gene (Cae)	private to class (Cae)	private to species (Cae)
g123_d43_t269:g123_d43_t174	g123:g123	(xGG_GGx) tandem	Caerostris darwini	2	g123	g123					xGG_GGx	xGG_GGx					1	FLAG_B_initial_2654.1	1	FLAG	private to gene (Cae)	private to class (Cae)	private to species (Cae)
g123_d43_t010:g123_d43_t269	g123:g123	(xGG_GGx) tandem	Caerostris darwini	2	g123	g123					xGG_GGx	xGG_GGx					1	FLAG_B_initial_2654.1	1	FLAG	private to gene (Cae)	private to class (Cae)	private to species (Cae)
g123_d26_t006:g123_d44_t001	g123:g123	(xGG_GGx) tandem	Caerostris darwini	2	g123	g123					xGG_GGx	xGG_GGx					1	FLAG_B_initial_2654.1	1	FLAG	private to gene (Cae)	private to class (Cae)	private to species (Cae)
g123_d43_t291:g123_d40_t004	g123:g123	(xGG_GGx) tandem	Caerostris darwini	2	g123	g123					xGG_GGx	xGG_GGx					1	FLAG_B_initial_2654.1	1	FLAG	private to gene (Cae)	private to class (Cae)	private to species (Cae)
g123_d43_t194:g123_d43_t164	g123:g123	(xGG_GGx) tandem	Caerostris darwini	2	g123	g123					xGG_GGx	xGG_GGx					1	FLAG_B_initial_2654.1	1	FLAG	private to gene (Cae)	private to class (Cae)	private to species (Cae)
g123_d40_t006:g123_d43_t123	g123:g123	(xGG_GGx) tandem	Caerostris darwini	2	g123	g123					xGG_GGx	xGG_GGx					1	FLAG_B_initial_2654.1	1	FLAG	private to gene (Cae)	private to class (Cae)	private to species (Cae)
g123_d43_t166:g123_d11_t017	g123:g123	(xGG_GGx) tandem	Caerostris darwini	2	g123	g123					xGG_GGx	xGG_GGx					1	FLAG_B_initial_2654.1	1	FLAG	private to gene (Cae)	private to class (Cae)	private to species (Cae)
g123_d08_t004:g123_d43_t325	g123:g123	(xGG_GGx) tandem	Caerostris darwini	2	g123	g123					xGG_GGx	xGG_GGx					1	FLAG_B_initial_2654.1	1	FLAG	private to gene (Cae)	private to class (Cae)	private to species (Cae)
g123_d43_t269:g123_d43_t169	g123:g123	(xGG_GGx) tandem	Caerostris darwini	2	g123	g123					xGG_GGx	xGG_GGx					1	FLAG_B_initial_2654.1	1	FLAG	private to gene (Cae)	private to class (Cae)	private to species (Cae)
g123_d11_t018:g123_d04_t012	g123:g123	(xGG_GGx) tandem	Caerostris darwini	2	g123	g123					xGG_GGx	xGG_GGx					1	FLAG_B_initial_2654.1	1	FLAG	private to gene (Cae)	private to class (Cae)	private to species (Cae)
g123_d43_t096:g123_d43_t173	g123:g123	(xGG_GGx) tandem	Caerostris darwini	2	g123	g123					xGG_GGx	xGG_GGx					1	FLAG_B_initial_2654.1	1	FLAG	private to gene (Cae)	private to class (Cae)	private to species (Cae)
g123_d31_t001:g123_d11_t015	g123:g123	(xGG_GGx) tandem	Caerostris darwini	2	g123	g123					xGG_GGx	xGG_GGx					1	FLAG_B_initial_2654.1	1	FLAG	private to gene (Cae)	private to class (Cae)	private to species (Cae)
g123_d43_t096:g123_d43_t155	g123:g123	(xGG_GGx) tandem	Caerostris darwini	2	g123	g123					xGG_GGx	xGG_GGx					1	FLAG_B_initial_2654.1	1	FLAG	private to gene (Cae)	private to class (Cae)	private to species (Cae)
g123_d43_t176:g123_d43_t173	g123:g123	(xGG_GGx) tandem	Caerostris darwini	2	g123	g123					xGG_GGx	xGG_GGx					1	FLAG_B_initial_2654.1	1	FLAG	private to gene (Cae)	private to class (Cae)	private to species (Cae)
g123_d34_t003:g123_d43_t038	g123:g123	(xGG_GGx) tandem	Caerostris darwini	2	g123	g123					xGG_GGx	xGG_GGx					1	FLAG_B_initial_2654.1	1	FLAG	private to gene (Cae)	private to class (Cae)	private to species (Cae)
g123_d43_t269:g123_d30_t012	g123:g123	(xGG_GGx) tandem	Caerostris darwini	2	g123	g123					xGG_GGx	xGG_GGx					1	FLAG_B_initial_2654.1	1	FLAG	private to gene (Cae)	private to class (Cae)	private to species (Cae)
g123_d43_t266:g123_d43_t129	g123:g123	(xGG_GGx) tandem	Caerostris darwini	2	g123	g123					xGG_GGx	xGG_GGx					1	FLAG_B_initial_2654.1	1	FLAG	private to gene (Cae)	private to class (Cae)	private to species (Cae)
g123_d27_t002:g123_d40_t005	g123:g123	(xGG_GGx) tandem	Caerostris darwini	2	g123	g123					xGG_GGx	xGG_GGx					1	FLAG_B_initial_2654.1	1	FLAG	private to gene (Cae)	private to class (Cae)	private to species (Cae)
g123_d43_t195:g123_d43_t164	g123:g123	(xGG_GGx) tandem	Caerostris darwini	2	g123	g123					xGG_GGx	xGG_GGx					1	FLAG_B_initial_2654.1	1	FLAG	private to gene (Cae)	private to class (Cae)	private to species (Cae)
g123_d43_t171:g123_d43_t159	g123:g123	(xGG_GGx) tandem	Caerostris darwini	2	g123	g123					xGG_GGx	xGG_GGx					1	FLAG_B_initial_2654.1	1	FLAG	private to gene (Cae)	private to class (Cae)	private to species (Cae)
g123_d44_t002:g123_d04_t012	g123:g123	(xGG_GGx) tandem	Caerostris darwini	2	g123	g123					xGG_GGx	xGG_GGx					1	FLAG_B_initial_2654.1	1	FLAG	private to gene (Cae)	private to class (Cae)	private to species (Cae)
g123_d43_t205:g123_d43_t173	g123:g123	(xGG_GGx) tandem	Caerostris darwini	2	g123	g123					xGG_GGx	xGG_GGx					1	FLAG_B_initial_2654.1	1	FLAG	private to gene (Cae)	private to class (Cae)	private to species (Cae)
g123_d43_t083:g123_d40_t010	g123:g123	(xGG_GGx) tandem	Caerostris darwini	2	g123	g123					xGG_GGx	xGG_GGx					1	FLAG_B_initial_2654.1	1	FLAG	private to gene (Cae)	private to class (Cae)	private to species (Cae)
g123_d43_t113:g123_d32_t008	g123:g123	(xGG_GGx) tandem	Caerostris darwini	2	g123	g123					xGG_GGx	xGG_GGx					1	FLAG_B_initial_2654.1	1	FLAG	private to gene (Cae)	private to class (Cae)	private to species (Cae)
g123_d43_t017:g123_d24_t001	g123:g123	(xGG_GGx) tandem	Caerostris darwini	2	g123	g123					xGG_GGx	xGG_GGx					1	FLAG_B_initial_2654.1	1	FLAG	private to gene (Cae)	private to class (Cae)	private to species (Cae)
g123_d43_t027:g123_d43_t166	g123:g123	(xGG_GGx) tandem	Caerostris darwini	2	g123	g123					xGG_GGx	xGG_GGx					1	FLAG_B_initial_2654.1	1	FLAG	private to gene (Cae)	private to class (Cae)	private to species (Cae)
g123_d40_t004:g123_d43_t171	g123:g123	(xGG_GGx) tandem	Caerostris darwini	2	g123	g123					xGG_GGx	xGG_GGx					1	FLAG_B_initial_2654.1	1	FLAG	private to gene (Cae)	private to class (Cae)	private to species (Cae)
g123_d43_t168:g123_d11_t004	g123:g123	(xGG_GGx) tandem	Caerostris darwini	2	g123	g123					xGG_GGx	xGG_GGx					1	FLAG_B_initial_2654.1	1	FLAG	private to gene (Cae)	private to class (Cae)	private to species (Cae)
g123_d43_t091:g123_d43_t269	g123:g123	(xGG_GGx) tandem	Caerostris darwini	2	g123	g123					xGG_GGx	xGG_GGx					1	FLAG_B_initial_2654.1	1	FLAG	private to gene (Cae)	private to class (Cae)	private to species (Cae)
g123_d43_t168:g123_d43_t134	g123:g123	(xGG_GGx) tandem	Caerostris darwini	2	g123	g123					xGG_GGx	xGG_GGx					1	FLAG_B_initial_2654.1	1	FLAG	private to gene (Cae)	private to class (Cae)	private to species (Cae)
g123_d04_t012:g123_d43_t205	g123:g123	(xGG_GGx) tandem	Caerostris darwini	2	g123	g123					xGG_GGx	xGG_GGx					1	FLAG_B_initial_2654.1	1	FLAG	private to gene (Cae)	private to class (Cae)	private to species (Cae)
g123_d31_t003:g123_d43_t318	g123:g123	(xGG_GGx) tandem	Caerostris darwini	2	g123	g123					xGG_GGx	xGG_GGx					1	FLAG_B_initial_2654.1	1	FLAG	private to gene (Cae)	private to class (Cae)	private to species (Cae)
g123_d43_t031:g123_d43_t269	g123:g123	(xGG_GGx) tandem	Caerostris darwini	2	g123	g123					xGG_GGx	xGG_GGx					1	FLAG_B_initial_2654.1	1	FLAG	private to gene (Cae)	private to class (Cae)	private to species (Cae)
g123_d26_t008:g123_d43_t122	g123:g123	(xGG_GGx) tandem	Caerostris darwini	2	g123	g123					xGG_GGx	xGG_GGx					1	FLAG_B_initial_2654.1	1	FLAG	private to gene (Cae)	private to class (Cae)	private to species (Cae)
g123_d43_t266:g123_d40_t004	g123:g123	(xGG_GGx) tandem	Caerostris darwini	2	g123	g123					xGG_GGx	xGG_GGx					1	FLAG_B_initial_2654.1	1	FLAG	private to gene (Cae)	private to class (Cae)	private to species (Cae)
g123_d43_t173:g123_d27_t009	g123:g123	(xGG_GGx) tandem	Caerostris darwini	2	g123	g123					xGG_GGx	xGG_GGx					1	FLAG_B_initial_2654.1	1	FLAG	private to gene (Cae)	private to class (Cae)	private to species (Cae)
g123_d31_t003:g123_d43_t196	g123:g123	(xGG_GGx) tandem	Caerostris darwini	2	g123	g123					xGG_GGx	xGG_GGx					1	FLAG_B_initial_2654.1	1	FLAG	private to gene (Cae)	private to class (Cae)	private to species (Cae)
g123_d43_t325:g123_d43_t269	g123:g123	(xGG_GGx) tandem	Caerostris darwini	2	g123	g123					xGG_GGx	xGG_GGx					1	FLAG_B_initial_2654.1	1	FLAG	private to gene (Cae)	private to class (Cae)	private to species (Cae)
g123_d43_t176:g123_d43_t100	g123:g123	(xGG_GGx) tandem	Caerostris darwini	2	g123	g123					xGG_GGx	xGG_GGx					1	FLAG_B_initial_2654.1	1	FLAG	private to gene (Cae)	private to class (Cae)	private to species (Cae)
g123_d43_t241:g123_d40_t011	g123:g123	(xGG_GGx) tandem	Caerostris darwini	2	g123	g123					xGG_GGx	xGG_GGx					1	FLAG_B_initial_2654.1	1	FLAG	private to gene (Cae)	private to class (Cae)	private to species (Cae)
g123_d43_t220:g123_d43_t164	g123:g123	(xGG_GGx) tandem	Caerostris darwini	2	g123	g123					xGG_GGx	xGG_GGx					1	FLAG_B_initial_2654.1	1	FLAG	private to gene (Cae)	private to class (Cae)	private to species (Cae)
g123_d43_t027:g123_d43_t171	g123:g123	(xGG_GGx) tandem	Caerostris darwini	2	g123	g123					xGG_GGx	xGG_GGx					1	FLAG_B_initial_2654.1	1	FLAG	private to gene (Cae)	private to class (Cae)	private to species (Cae)
g123_d40_t001:g123_d34_t011	g123:g123	(xGG_GGx) tandem	Caerostris darwini	2	g123	g123					xGG_GGx	xGG_GGx					1	FLAG_B_initial_2654.1	1	FLAG	private to gene (Cae)	private to class (Cae)	private to species (Cae)
g123_d43_t220:g123_d43_t184	g123:g123	(xGG_GGx) tandem	Caerostris darwini	2	g123	g123					xGG_GGx	xGG_GGx					1	FLAG_B_initial_2654.1	1	FLAG	private to gene (Cae)	private to class (Cae)	private to species (Cae)
g123_d43_t017:g123_d23_t015	g123:g123	(xGG_GGx) tandem	Caerostris darwini	2	g123	g123					xGG_GGx	xGG_GGx					1	FLAG_B_initial_2654.1	1	FLAG	private to gene (Cae)	private to class (Cae)	private to species (Cae)
g123_d43_t137:g123_d43_t134	g123:g123	(xGG_GGx) tandem	Caerostris darwini	2	g123	g123					xGG_GGx	xGG_GGx					1	FLAG_B_initial_2654.1	1	FLAG	private to gene (Cae)	private to class (Cae)	private to species (Cae)
g123_d40_t004:g123_d43_t176	g123:g123	(xGG_GGx) tandem	Caerostris darwini	2	g123	g123					xGG_GGx	xGG_GGx					1	FLAG_B_initial_2654.1	1	FLAG	private to gene (Cae)	private to class (Cae)	private to species (Cae)
g123_d31_t004:g123_d43_t189	g123:g123	(xGG_GGx) tandem	Caerostris darwini	2	g123	g123					xGG_GGx	xGG_GGx					1	FLAG_B_initial_2654.1	1	FLAG	private to gene (Cae)	private to class (Cae)	private to species (Cae)
g123_d40_t004:g123_d43_t172	g123:g123	(xGG_GGx) tandem	Caerostris darwini	2	g123	g123					xGG_GGx	xGG_GGx					1	FLAG_B_initial_2654.1	1	FLAG	private to gene (Cae)	private to class (Cae)	private to species (Cae)
g123_d40_t004:g123_d43_t173	g123:g123	(xGG_GGx) tandem	Caerostris darwini	2	g123	g123					xGG_GGx	xGG_GGx					1	FLAG_B_initial_2654.1	1	FLAG	private to gene (Cae)	private to class (Cae)	private to species (Cae)
g123_d43_t082:g123_d43_t269	g123:g123	(xGG_GGx) tandem	Caerostris darwini	2	g123	g123					xGG_GGx	xGG_GGx					1	FLAG_B_initial_2654.1	1	FLAG	private to gene (Cae)	private to class (Cae)	private to species (Cae)
g123_d43_t188:g123_d43_t097	g123:g123	(xGG_GGx) tandem	Caerostris darwini	2	g123	g123					xGG_GGx	xGG_GGx					1	FLAG_B_initial_2654.1	1	FLAG	private to gene (Cae)	private to class (Cae)	private to species (Cae)
g123_d43_t166:g123_d43_t117	g123:g123	(xGG_GGx) tandem	Caerostris darwini	2	g123	g123					xGG_GGx	xGG_GGx					1	FLAG_B_initial_2654.1	1	FLAG	private to gene (Cae)	private to class (Cae)	private to species (Cae)
g123_d43_t160:g123_d24_t001	g123:g123	(xGG_GGx) tandem	Caerostris darwini	2	g123	g123					xGG_GGx	xGG_GGx					1	FLAG_B_initial_2654.1	1	FLAG	private to gene (Cae)	private to class (Cae)	private to species (Cae)
g123_d40_t002:g123_d43_t277	g123:g123	(xGG_GGx) tandem	Caerostris darwini	2	g123	g123					xGG_GGx	xGG_GGx					1	FLAG_B_initial_2654.1	1	FLAG	private to gene (Cae)	private to class (Cae)	private to species (Cae)
g123_d43_t176:g037_d02_t002	g123:g037	xGG_GGx + GPG	Caerostris darwini	2	g123	g037					xGG_GGx	GPG					1	FLAG_B_initial_2654.1	1	FLAG	private to gene (Cae)	private to class (Cae)	private to species (Cae)
g123_d23_t017:g037_d02_t003	g123:g037	xGG_GGx + GPG	Caerostris darwini	2	g123	g037					xGG_GGx	GPG					1	FLAG_B_initial_2654.1	1	FLAG	private to gene (Cae)	private to class (Cae)	private to species (Cae)
g123_d43_t008:g119_d01_t013	g123:g119	xGG_GGx + TxxDNxSVxV	Caerostris darwini	2	g123	g119					xGG_GGx	TxxDNxSVxV					1	FLAG_B_initial_2654.1	1	FLAG	private to gene (Cae)	private to class (Cae)	private to species (Cae)
g123_d43_t107:g048_d01_t024	g123:g048	xGG_GGx + GSG	Caerostris darwini	2	g123	g048					xGG_GGx	GSG					1	FLAG_B_initial_2654.1	1	FLAG	private to gene (Cae)	private to class (Cae)	private to species (Cae)
g123_d11_t019:g048_d01_t003	g123:g048	xGG_GGx + GSG	Caerostris darwini	2	g123	g048					xGG_GGx	GSG					1	FLAG_B_initial_2654.1	1	FLAG	private to gene (Cae)	private to class (Cae)	private to species (Cae)
g123_d43_t194:g033_d01_t004	g123:g033	xGG_GGx + GL	Caerostris darwini	2	g123	g033					xGG_GGx	GL					1	FLAG_B_initial_2654.1	1	FLAG	private to gene (Cae)	private to class (Cae)	private to species (Cae)
g123_d43_t343:g033_d01_t006	g123:g033	xGG_GGx + GL	Caerostris darwini	2	g123	g033					xGG_GGx	GL					1	FLAG_B_initial_2654.1	1	FLAG	private to gene (Cae)	private to class (Cae)	private to species (Cae)
g123_d31_t002:g033_d01_t030	g123:g033	xGG_GGx + GL	Caerostris darwini	2	g123	g033					xGG_GGx	GL					1	FLAG_B_initial_2654.1	1	FLAG	private to gene (Cae)	private to class (Cae)	private to species (Cae)
g123_d26_t026:g033_d01_t029	g123:g033	xGG_GGx + GL	Caerostris darwini	2	g123	g033					xGG_GGx	GL					1	FLAG_B_initial_2654.1	1	FLAG	private to gene (Cae)	private to class (Cae)	private to species (Cae)
g123_d43_t144:g033_d01_t029	g123:g033	xGG_GGx + GL	Caerostris darwini	2	g123	g033					xGG_GGx	GL					1	FLAG_B_initial_2654.1	1	FLAG	private to gene (Cae)	private to class (Cae)	private to species (Cae)
g037_d02_t001:g123_d43_t086	g037:g123	GPG + xGG_GGx	Caerostris darwini	2	g037	g123					GPG	xGG_GGx					1	FLAG_B_initial_2654.1	1	FLAG	private to gene (Cae)	private to class (Cae)	private to species (Cae)
g037_d01_t022:g123_d43_t129	g037:g123	GPG + xGG_GGx	Caerostris darwini	2	g037	g123					GPG	xGG_GGx					1	FLAG_B_initial_2654.1	1	FLAG	private to gene (Cae)	private to class (Cae)	private to species (Cae)
g037_d02_t006:g123_d26_t011	g037:g123	GPG + xGG_GGx	Caerostris darwini	2	g037	g123					GPG	xGG_GGx					1	FLAG_B_initial_2654.1	1	FLAG	private to gene (Cae)	private to class (Cae)	private to species (Cae)
g037_d02_t002:g123_d43_t185	g037:g123	GPG + xGG_GGx	Caerostris darwini	2	g037	g123					GPG	xGG_GGx					1	FLAG_B_initial_2654.1	1	FLAG	private to gene (Cae)	private to class (Cae)	private to species (Cae)
g037_d02_t004:g123_d26_t011	g037:g123	GPG + xGG_GGx	Caerostris darwini	2	g037	g123					GPG	xGG_GGx					1	FLAG_B_initial_2654.1	1	FLAG	private to gene (Cae)	private to class (Cae)	private to species (Cae)
g037_d02_t005:g123_d26_t011	g037:g123	GPG + xGG_GGx	Caerostris darwini	2	g037	g123					GPG	xGG_GGx					1	FLAG_B_initial_2654.1	1	FLAG	private to gene (Cae)	private to class (Cae)	private to species (Cae)
g037_d02_t002:g123_d53_t007	g037:g123	GPG + xGG_GGx	Caerostris darwini	2	g037	g123					GPG	xGG_GGx					1	FLAG_B_initial_2654.1	1	FLAG	private to gene (Cae)	private to class (Cae)	private to species (Cae)
g037_d02_t008:g123_d26_t011	g037:g123	GPG + xGG_GGx	Caerostris darwini	2	g037	g123					GPG	xGG_GGx					1	FLAG_B_initial_2654.1	1	FLAG	private to gene (Cae)	private to class (Cae)	private to species (Cae)
g123_d43_t129:g112_d01_t004	g123:g112	xGG_GGx + SGMMY	Caerostris darwini	2	g123	g112					xGG_GGx	SGMMY					1	FLAG_B_initial_2654.1	1	FLAG	private to gene (Cae)	private to class (Cae)	private to species (Cae)
g123_d43_t221:g112_d01_t008	g123:g112	xGG_GGx + SGMMY	Caerostris darwini	2	g123	g112					xGG_GGx	SGMMY					1	FLAG_B_initial_2654.1	1	FLAG	private to gene (Cae)	private to class (Cae)	private to species (Cae)
g123_d43_t142:g112_d01_t008	g123:g112	xGG_GGx + SGMMY	Caerostris darwini	2	g123	g112					xGG_GGx	SGMMY					1	FLAG_B_initial_2654.1	1	FLAG	private to gene (Cae)	private to class (Cae)	private to species (Cae)
g123_d43_t131:g112_d01_t008	g123:g112	xGG_GGx + SGMMY	Caerostris darwini	2	g123	g112					xGG_GGx	SGMMY					1	FLAG_B_initial_2654.1	1	FLAG	private to gene (Cae)	private to class (Cae)	private to species (Cae)
g082_d01_t003:g123_d43_t326	g082:g123	PGAPG + xGG_GGx	Caerostris darwini	2	g082	g123					PGAPG	xGG_GGx					1	FLAG_B_initial_2654.1	1	FLAG	private to gene (Cae)	private to class (Cae)	private to species (Cae)
g082_d02_t003:g123_d30_t014	g082:g123	PGAPG + xGG_GGx	Caerostris darwini	2	g082	g123					PGAPG	xGG_GGx					1	FLAG_B_initial_2654.1	1	FLAG	private to gene (Cae)	private to class (Cae)	private to species (Cae)
g082_d01_t002:g123_d31_t001	g082:g123	PGAPG + xGG_GGx	Caerostris darwini	2	g082	g123					PGAPG	xGG_GGx					1	FLAG_B_initial_2654.1	1	FLAG	private to gene (Cae)	private to class (Cae)	private to species (Cae)
g033_d01_t062:g033_d01_t029	g033:g033	(GL) tandem	Caerostris darwini	2	g033	g033					GL	GL					1	FLAG_B_initial_2654.1	1	FLAG	private to gene (Cae)	private to class (Cae)	private to species (Cae)
g033_d01_t029:g033_d01_t029	g033:g033	(GL) tandem	Caerostris darwini	2	g033	g033					GL	GL					1	FLAG_B_initial_2654.1	1	FLAG	private to gene (Cae)	private to class (Cae)	private to species (Cae)
g033_d01_t019:g033_d01_t003	g033:g033	(GL) tandem	Caerostris darwini	2	g033	g033					GL	GL					1	FLAG_B_initial_2654.1	1	FLAG	private to gene (Cae)	private to class (Cae)	private to species (Cae)
g033_d01_t003:g123_d43_t138	g033:g123	GL + xGG_GGx	Caerostris darwini	2	g033	g123					GL	xGG_GGx					1	FLAG_B_initial_2654.1	1	FLAG	private to gene (Cae)	private to class (Cae)	private to species (Cae)
g033_d01_t003:g123_d43_t136	g033:g123	GL + xGG_GGx	Caerostris darwini	2	g033	g123					GL	xGG_GGx					1	FLAG_B_initial_2654.1	1	FLAG	private to gene (Cae)	private to class (Cae)	private to species (Cae)
g033_d01_t030:g123_d43_t144	g033:g123	GL + xGG_GGx	Caerostris darwini	2	g033	g123					GL	xGG_GGx					1	FLAG_B_initial_2654.1	1	FLAG	private to gene (Cae)	private to class (Cae)	private to species (Cae)
g033_d01_t029:g123_d26_t027	g033:g123	GL + xGG_GGx	Caerostris darwini	2	g033	g123					GL	xGG_GGx					1	FLAG_B_initial_2654.1	1	FLAG	private to gene (Cae)	private to class (Cae)	private to species (Cae)
g033_d01_t001:g123_d43_t135	g033:g123	GL + xGG_GGx	Caerostris darwini	2	g033	g123					GL	xGG_GGx					1	FLAG_B_initial_2654.1	1	FLAG	private to gene (Cae)	private to class (Cae)	private to species (Cae)
g033_d01_t031:g123_d23_t018	g033:g123	GL + xGG_GGx	Caerostris darwini	2	g033	g123					GL	xGG_GGx					1	FLAG_B_initial_2654.1	1	FLAG	private to gene (Cae)	private to class (Cae)	private to species (Cae)
g033_d01_t022:g123_d43_t247	g033:g123	GL + xGG_GGx	Caerostris darwini	2	g033	g123					GL	xGG_GGx					1	FLAG_B_initial_2654.1	1	FLAG	private to gene (Cae)	private to class (Cae)	private to species (Cae)
g033_d01_t032:g123_d24_t002	g033:g123	GL + xGG_GGx	Caerostris darwini	2	g033	g123					GL	xGG_GGx					1	FLAG_B_initial_2654.1	1	FLAG	private to gene (Cae)	private to class (Cae)	private to species (Cae)
g033_d01_t003:g123_d34_t014	g033:g123	GL + xGG_GGx	Caerostris darwini	2	g033	g123					GL	xGG_GGx					1	FLAG_B_initial_2654.1	1	FLAG	private to gene (Cae)	private to class (Cae)	private to species (Cae)
g033_d01_t031:g123_d23_t016	g033:g123	GL + xGG_GGx	Caerostris darwini	2	g033	g123					GL	xGG_GGx					1	FLAG_B_initial_2654.1	1	FLAG	private to gene (Cae)	private to class (Cae)	private to species (Cae)
g033_d01_t003:g123_d34_t002	g033:g123	GL + xGG_GGx	Caerostris darwini	2	g033	g123					GL	xGG_GGx					1	FLAG_B_initial_2654.1	1	FLAG	private to gene (Cae)	private to class (Cae)	private to species (Cae)
g033_d01_t022:g123_d43_t137	g033:g123	GL + xGG_GGx	Caerostris darwini	2	g033	g123					GL	xGG_GGx					1	FLAG_B_initial_2654.1	1	FLAG	private to gene (Cae)	private to class (Cae)	private to species (Cae)
g033_d01_t001:g123_d43_t137	g033:g123	GL + xGG_GGx	Caerostris darwini	2	g033	g123					GL	xGG_GGx					1	FLAG_B_initial_2654.1	1	FLAG	private to gene (Cae)	private to class (Cae)	private to species (Cae)
g033_d01_t062:g123_d23_t003	g033:g123	GL + xGG_GGx	Caerostris darwini	2	g033	g123					GL	xGG_GGx					1	FLAG_B_initial_2654.1	1	FLAG	private to gene (Cae)	private to class (Cae)	private to species (Cae)
g033_d01_t008:g123_d26_t027	g033:g123	GL + xGG_GGx	Caerostris darwini	2	g033	g123					GL	xGG_GGx					1	FLAG_B_initial_2654.1	1	FLAG	private to gene (Cae)	private to class (Cae)	private to species (Cae)
g033_d01_t003:g123_d23_t008	g033:g123	GL + xGG_GGx	Caerostris darwini	2	g033	g123					GL	xGG_GGx					1	FLAG_B_initial_2654.1	1	FLAG	private to gene (Cae)	private to class (Cae)	private to species (Cae)
g119_d02_t002:g078_d01_t016	g119:g078	TxxDNxSVxV + nonAla_run	Caerostris darwini	2	g119	g078					TxxDNxSVxV	nonAla_run					1	FLAG_B_initial_2654.1	1	FLAG	private to gene (Cae)	private to class (Cae)	private to species (Cae)
g119_d01_t002:g078_d01_t017	g119:g078	TxxDNxSVxV + nonAla_run	Caerostris darwini	2	g119	g078					TxxDNxSVxV	nonAla_run					1	FLAG_B_initial_2654.1	1	FLAG	private to gene (Cae)	private to class (Cae)	private to species (Cae)
g119_d01_t014:g078_d01_t019	g119:g078	TxxDNxSVxV + nonAla_run	Caerostris darwini	2	g119	g078					TxxDNxSVxV	nonAla_run					1	FLAG_B_initial_2654.1	1	FLAG	private to gene (Cae)	private to class (Cae)	private to species (Cae)
g119_d01_t011:g123_d05_t003	g119:g123	TxxDNxSVxV + xGG_GGx	Caerostris darwini	2	g119	g123					TxxDNxSVxV	xGG_GGx					1	FLAG_B_initial_2654.1	1	FLAG	private to gene (Cae)	private to class (Cae)	private to species (Cae)
g119_d01_t014:g123_d34_t005	g119:g123	TxxDNxSVxV + xGG_GGx	Caerostris darwini	2	g119	g123					TxxDNxSVxV	xGG_GGx					1	FLAG_B_initial_2654.1	1	FLAG	private to gene (Cae)	private to class (Cae)	private to species (Cae)
g119_d01_t012:g123_d30_t009	g119:g123	TxxDNxSVxV + xGG_GGx	Caerostris darwini	2	g119	g123					TxxDNxSVxV	xGG_GGx					1	FLAG_B_initial_2654.1	1	FLAG	private to gene (Cae)	private to class (Cae)	private to species (Cae)
g119_d01_t014:g123_d30_t009	g119:g123	TxxDNxSVxV + xGG_GGx	Caerostris darwini	2	g119	g123					TxxDNxSVxV	xGG_GGx					1	FLAG_B_initial_2654.1	1	FLAG	private to gene (Cae)	private to class (Cae)	private to species (Cae)
g123_d43_t211:g123_d27_t020	g123:g123	(xGG_GGx) tandem	Caerostris darwini	2	g123	g123					xGG_GGx	xGG_GGx					1	FLAG_C_unlinked_NTD_2654.2	1	FLAG	private to gene (Cae)	private to class (Cae)	private to species (Cae)
g123_d21_t001:g123_d43_t078	g123:g123	(xGG_GGx) tandem	Caerostris darwini	2	g123	g123					xGG_GGx	xGG_GGx					1	FLAG_C_unlinked_NTD_2654.2	1	FLAG	private to gene (Cae)	private to class (Cae)	private to species (Cae)
g123_d43_t251:g123_d43_t166	g123:g123	(xGG_GGx) tandem	Caerostris darwini	2	g123	g123					xGG_GGx	xGG_GGx					1	FLAG_C_unlinked_NTD_2654.2	1	FLAG	private to gene (Cae)	private to class (Cae)	private to species (Cae)
g123_d43_t171:g123_d23_t002	g123:g123	(xGG_GGx) tandem	Caerostris darwini	2	g123	g123					xGG_GGx	xGG_GGx					1	FLAG_C_unlinked_NTD_2654.2	1	FLAG	private to gene (Cae)	private to class (Cae)	private to species (Cae)
g123_d43_t081:g123_d43_t154	g123:g123	(xGG_GGx) tandem	Caerostris darwini	2	g123	g123					xGG_GGx	xGG_GGx					1	FLAG_C_unlinked_NTD_2654.2	1	FLAG	private to gene (Cae)	private to class (Cae)	private to species (Cae)
g123_d43_t252:g123_d43_t171	g123:g123	(xGG_GGx) tandem	Caerostris darwini	2	g123	g123					xGG_GGx	xGG_GGx					1	FLAG_C_unlinked_NTD_2654.2	1	FLAG	private to gene (Cae)	private to class (Cae)	private to species (Cae)
g123_d43_t017:g123_d43_t172	g123:g123	(xGG_GGx) tandem	Caerostris darwini	2	g123	g123					xGG_GGx	xGG_GGx					1	FLAG_C_unlinked_NTD_2654.2	1	FLAG	private to gene (Cae)	private to class (Cae)	private to species (Cae)
g123_d43_t326:g123_d43_t045	g123:g123	(xGG_GGx) tandem	Caerostris darwini	2	g123	g123					xGG_GGx	xGG_GGx					1	FLAG_C_unlinked_NTD_2654.2	1	FLAG	private to gene (Cae)	private to class (Cae)	private to species (Cae)
g037_d01_t007:g037_d01_t007	g037:g037	(GPG) tandem	Caerostris darwini	2	g037	g037					GPG	GPG					1	FLAG_C_unlinked_NTD_2654.2	1	FLAG	private to gene (Cae)	private to class (Cae)	private to species (Cae)
g123_d26_t015:g123_d43_t283	g123:g123	(xGG_GGx) tandem	Caerostris darwini	2	g123	g123					xGG_GGx	xGG_GGx					1	FLAG_D_final_2357_4664	1	FLAG	private to gene (Cae)	private to class (Cae)	private to species (Cae)
g123_d24_t001:g123_d43_t065	g123:g123	(xGG_GGx) tandem	Caerostris darwini	2	g123	g123					xGG_GGx	xGG_GGx					1	FLAG_D_final_2357_4664	1	FLAG	private to gene (Cae)	private to class (Cae)	private to species (Cae)
g123_d43_t031:g123_d11_t014	g123:g123	(xGG_GGx) tandem	Caerostris darwini	2	g123	g123					xGG_GGx	xGG_GGx					1	FLAG_D_final_2357_4664	1	FLAG	private to gene (Cae)	private to class (Cae)	private to species (Cae)
g123_d43_t205:g123_d43_t179	g123:g123	(xGG_GGx) tandem	Caerostris darwini	2	g123	g123					xGG_GGx	xGG_GGx					1	FLAG_D_final_2357_4664	1	FLAG	private to gene (Cae)	private to class (Cae)	private to species (Cae)
g123_d43_t137:g123_d43_t334	g123:g123	(xGG_GGx) tandem	Caerostris darwini	2	g123	g123					xGG_GGx	xGG_GGx					1	FLAG_D_final_2357_4664	1	FLAG	private to gene (Cae)	private to class (Cae)	private to species (Cae)
g123_d43_t265:g123_d43_t276	g123:g123	(xGG_GGx) tandem	Caerostris darwini	2	g123	g123					xGG_GGx	xGG_GGx					1	FLAG_D_final_2357_4664	1	FLAG	private to gene (Cae)	private to class (Cae)	private to species (Cae)
g123_d26_t003:g123_d43_t020	g123:g123	(xGG_GGx) tandem	Caerostris darwini	2	g123	g123					xGG_GGx	xGG_GGx					1	FLAG_D_final_2357_4664	1	FLAG	private to gene (Cae)	private to class (Cae)	private to species (Cae)
g123_d43_t132:g123_d14_t002	g123:g123	(xGG_GGx) tandem	Caerostris darwini	2	g123	g123					xGG_GGx	xGG_GGx					1	FLAG_D_final_2357_4664	1	FLAG	private to gene (Cae)	private to class (Cae)	private to species (Cae)
g123_d43_t038:g123_d43_t325	g123:g123	(xGG_GGx) tandem	Caerostris darwini	2	g123	g123					xGG_GGx	xGG_GGx					1	FLAG_D_final_2357_4664	1	FLAG	private to gene (Cae)	private to class (Cae)	private to species (Cae)
g123_d23_t007:g123_d43_t252	g123:g123	(xGG_GGx) tandem	Caerostris darwini	2	g123	g123					xGG_GGx	xGG_GGx					1	FLAG_D_final_2357_4664	1	FLAG	private to gene (Cae)	private to class (Cae)	private to species (Cae)
g123_d43_t037:g123_d43_t031	g123:g123	(xGG_GGx) tandem	Caerostris darwini	2	g123	g123					xGG_GGx	xGG_GGx					1	FLAG_D_final_2357_4664	1	FLAG	private to gene (Cae)	private to class (Cae)	private to species (Cae)
g123_d43_t171:g123_d43_t186	g123:g123	(xGG_GGx) tandem	Caerostris darwini	2	g123	g123					xGG_GGx	xGG_GGx					1	FLAG_D_final_2357_4664	1	FLAG	private to gene (Cae)	private to class (Cae)	private to species (Cae)
g123_d30_t019:g123_d43_t351	g123:g123	(xGG_GGx) tandem	Caerostris darwini	2	g123	g123					xGG_GGx	xGG_GGx					1	FLAG_D_final_2357_4664	1	FLAG	private to gene (Cae)	private to class (Cae)	private to species (Cae)
g123_d43_t253:g123_d11_t002	g123:g123	(xGG_GGx) tandem	Caerostris darwini	2	g123	g123					xGG_GGx	xGG_GGx					1	FLAG_D_final_2357_4664	1	FLAG	private to gene (Cae)	private to class (Cae)	private to species (Cae)
g123_d43_t133:g123_d43_t229	g123:g123	(xGG_GGx) tandem	Caerostris darwini	2	g123	g123					xGG_GGx	xGG_GGx					1	FLAG_D_final_2357_4664	1	FLAG	private to gene (Cae)	private to class (Cae)	private to species (Cae)
g123_d43_t155:g123_d43_t173	g123:g123	(xGG_GGx) tandem	Caerostris darwini	2	g123	g123					xGG_GGx	xGG_GGx					1	FLAG_D_final_2357_4664	1	FLAG	private to gene (Cae)	private to class (Cae)	private to species (Cae)
g123_d23_t007:g123_d30_t031	g123:g123	(xGG_GGx) tandem	Caerostris darwini	2	g123	g123					xGG_GGx	xGG_GGx					1	FLAG_D_final_2357_4664	1	FLAG	private to gene (Cae)	private to class (Cae)	private to species (Cae)
g123_d43_t133:g123_d11_t021	g123:g123	(xGG_GGx) tandem	Caerostris darwini	2	g123	g123					xGG_GGx	xGG_GGx					1	FLAG_D_final_2357_4664	1	FLAG	private to gene (Cae)	private to class (Cae)	private to species (Cae)
g123_d40_t008:g123_d43_t171	g123:g123	(xGG_GGx) tandem	Caerostris darwini	2	g123	g123					xGG_GGx	xGG_GGx					1	FLAG_D_final_2357_4664	1	FLAG	private to gene (Cae)	private to class (Cae)	private to species (Cae)
g123_d30_t019:g123_d43_t352	g123:g123	(xGG_GGx) tandem	Caerostris darwini	2	g123	g123					xGG_GGx	xGG_GGx					1	FLAG_D_final_2357_4664	1	FLAG	private to gene (Cae)	private to class (Cae)	private to species (Cae)
g123_d43_t171:g123_d23_t007	g123:g123	(xGG_GGx) tandem	Caerostris darwini	2	g123	g123					xGG_GGx	xGG_GGx					1	FLAG_D_final_2357_4664	1	FLAG	private to gene (Cae)	private to class (Cae)	private to species (Cae)
g123_d11_t002:g123_d43_t171	g123:g123	(xGG_GGx) tandem	Caerostris darwini	2	g123	g123					xGG_GGx	xGG_GGx					1	FLAG_D_final_2357_4664	1	FLAG	private to gene (Cae)	private to class (Cae)	private to species (Cae)
g123_d43_t168:g123_d43_t130	g123:g123	(xGG_GGx) tandem	Caerostris darwini	2	g123	g123					xGG_GGx	xGG_GGx					1	FLAG_D_final_2357_4664	1	FLAG	private to gene (Cae)	private to class (Cae)	private to species (Cae)
g123_d43_t173:g123_d43_t288	g123:g123	(xGG_GGx) tandem	Caerostris darwini	2	g123	g123					xGG_GGx	xGG_GGx					1	FLAG_D_final_2357_4664	1	FLAG	private to gene (Cae)	private to class (Cae)	private to species (Cae)
g123_d43_t129:g123_d11_t022	g123:g123	(xGG_GGx) tandem	Caerostris darwini	2	g123	g123					xGG_GGx	xGG_GGx					1	FLAG_D_final_2357_4664	1	FLAG	private to gene (Cae)	private to class (Cae)	private to species (Cae)
g123_d23_t019:g123_d30_t019	g123:g123	(xGG_GGx) tandem	Caerostris darwini	2	g123	g123					xGG_GGx	xGG_GGx					1	FLAG_D_final_2357_4664	1	FLAG	private to gene (Cae)	private to class (Cae)	private to species (Cae)
g123_d43_t097:g123_d43_t133	g123:g123	(xGG_GGx) tandem	Caerostris darwini	2	g123	g123					xGG_GGx	xGG_GGx					1	FLAG_D_final_2357_4664	1	FLAG	private to gene (Cae)	private to class (Cae)	private to species (Cae)
g123_d43_t017:g123_d43_t023	g123:g123	(xGG_GGx) tandem	Caerostris darwini	2	g123	g123					xGG_GGx	xGG_GGx					1	FLAG_D_final_2357_4664	1	FLAG	private to gene (Cae)	private to class (Cae)	private to species (Cae)
g123_d43_t098:g123_d43_t171	g123:g123	(xGG_GGx) tandem	Caerostris darwini	2	g123	g123					xGG_GGx	xGG_GGx					1	FLAG_D_final_2357_4664	1	FLAG	private to gene (Cae)	private to class (Cae)	private to species (Cae)
g123_d43_t263:g123_d43_t173	g123:g123	(xGG_GGx) tandem	Caerostris darwini	2	g123	g123					xGG_GGx	xGG_GGx					1	FLAG_D_final_2357_4664	1	FLAG	private to gene (Cae)	private to class (Cae)	private to species (Cae)
g123_d23_t016:g123_d30_t032	g123:g123	(xGG_GGx) tandem	Caerostris darwini	2	g123	g123					xGG_GGx	xGG_GGx					1	FLAG_D_final_2357_4664	1	FLAG	private to gene (Cae)	private to class (Cae)	private to species (Cae)
g123_d43_t040:g123_d43_t098	g123:g123	(xGG_GGx) tandem	Caerostris darwini	2	g123	g123					xGG_GGx	xGG_GGx					1	FLAG_D_final_2357_4664	1	FLAG	private to gene (Cae)	private to class (Cae)	private to species (Cae)
g123_d40_t001:g123_d23_t009	g123:g123	(xGG_GGx) tandem	Caerostris darwini	2	g123	g123					xGG_GGx	xGG_GGx					1	FLAG_D_final_2357_4664	1	FLAG	private to gene (Cae)	private to class (Cae)	private to species (Cae)
g123_d43_t137:g123_d43_t130	g123:g123	(xGG_GGx) tandem	Caerostris darwini	2	g123	g123					xGG_GGx	xGG_GGx					1	FLAG_D_final_2357_4664	1	FLAG	private to gene (Cae)	private to class (Cae)	private to species (Cae)
g123_d23_t007:g123_d43_t189	g123:g123	(xGG_GGx) tandem	Caerostris darwini	2	g123	g123					xGG_GGx	xGG_GGx					1	FLAG_D_final_2357_4664	1	FLAG	private to gene (Cae)	private to class (Cae)	private to species (Cae)
g123_d43_t205:g123_d26_t015	g123:g123	(xGG_GGx) tandem	Caerostris darwini	2	g123	g123					xGG_GGx	xGG_GGx					1	FLAG_D_final_2357_4664	1	FLAG	private to gene (Cae)	private to class (Cae)	private to species (Cae)
g123_d43_t177:g123_d43_t182	g123:g123	(xGG_GGx) tandem	Caerostris darwini	2	g123	g123					xGG_GGx	xGG_GGx					1	FLAG_D_final_2357_4664	1	FLAG	private to gene (Cae)	private to class (Cae)	private to species (Cae)
g123_d43_t321:g123_d04_t014	g123:g123	(xGG_GGx) tandem	Caerostris darwini	2	g123	g123					xGG_GGx	xGG_GGx					1	FLAG_D_final_2357_4664	1	FLAG	private to gene (Cae)	private to class (Cae)	private to species (Cae)
g123_d43_t155:g123_d43_t154	g123:g123	(xGG_GGx) tandem	Caerostris darwini	2	g123	g123					xGG_GGx	xGG_GGx					1	FLAG_D_final_2357_4664	1	FLAG	private to gene (Cae)	private to class (Cae)	private to species (Cae)
g123_d43_t231:g123_d43_t168	g123:g123	(xGG_GGx) tandem	Caerostris darwini	2	g123	g123					xGG_GGx	xGG_GGx					1	FLAG_D_final_2357_4664	1	FLAG	private to gene (Cae)	private to class (Cae)	private to species (Cae)
g123_d40_t001:g123_d43_t137	g123:g123	(xGG_GGx) tandem	Caerostris darwini	2	g123	g123					xGG_GGx	xGG_GGx					1	FLAG_D_final_2357_4664	1	FLAG	private to gene (Cae)	private to class (Cae)	private to species (Cae)
g123_d43_t273:g123_d35_t025	g123:g123	(xGG_GGx) tandem	Caerostris darwini	2	g123	g123					xGG_GGx	xGG_GGx					1	FLAG_D_final_2357_4664	1	FLAG	private to gene (Cae)	private to class (Cae)	private to species (Cae)
g123_d43_t279:g123_d43_t182	g123:g123	(xGG_GGx) tandem	Caerostris darwini	2	g123	g123					xGG_GGx	xGG_GGx					1	FLAG_D_final_2357_4664	1	FLAG	private to gene (Cae)	private to class (Cae)	private to species (Cae)
g123_d30_t014:g123_d43_t160	g123:g123	(xGG_GGx) tandem	Caerostris darwini	2	g123	g123					xGG_GGx	xGG_GGx					1	FLAG_D_final_2357_4664	1	FLAG	private to gene (Cae)	private to class (Cae)	private to species (Cae)
g123_d30_t031:g123_d43_t020	g123:g123	(xGG_GGx) tandem	Caerostris darwini	2	g123	g123					xGG_GGx	xGG_GGx					1	FLAG_D_final_2357_4664	1	FLAG	private to gene (Cae)	private to class (Cae)	private to species (Cae)
g123_d43_t119:g123_d43_t129	g123:g123	(xGG_GGx) tandem	Caerostris darwini	2	g123	g123					xGG_GGx	xGG_GGx					1	FLAG_D_final_2357_4664	1	FLAG	private to gene (Cae)	private to class (Cae)	private to species (Cae)
g123_d26_t012:g040_d01_t005	g123:g040	xGG_GGx + GPSGxxSQ	Caerostris darwini	2	g123	g040					xGG_GGx	GPSGxxSQ					1	FLAG_D_final_2357_4664	1	FLAG	private to gene (Cae)	private to class (Cae)	private to species (Cae)
g123_d43_t232:g040_d01_t005	g123:g040	xGG_GGx + GPSGxxSQ	Caerostris darwini	2	g123	g040					xGG_GGx	GPSGxxSQ					1	FLAG_D_final_2357_4664	1	FLAG	private to gene (Cae)	private to class (Cae)	private to species (Cae)
g123_d43_t232:g040_d01_t003	g123:g040	xGG_GGx + GPSGxxSQ	Caerostris darwini	2	g123	g040					xGG_GGx	GPSGxxSQ					1	FLAG_D_final_2357_4664	1	FLAG	private to gene (Cae)	private to class (Cae)	private to species (Cae)
g123_d43_t085:g119_d01_t010	g123:g119	xGG_GGx + TxxDNxSVxV	Caerostris darwini	2	g123	g119					xGG_GGx	TxxDNxSVxV					1	FLAG_D_final_2357_4664	1	FLAG	private to gene (Cae)	private to class (Cae)	private to species (Cae)
g123_d34_t010:g119_d01_t014	g123:g119	xGG_GGx + TxxDNxSVxV	Caerostris darwini	2	g123	g119					xGG_GGx	TxxDNxSVxV					1	FLAG_D_final_2357_4664	1	FLAG	private to gene (Cae)	private to class (Cae)	private to species (Cae)
g123_d43_t189:g119_d01_t004	g123:g119	xGG_GGx + TxxDNxSVxV	Caerostris darwini	2	g123	g119					xGG_GGx	TxxDNxSVxV					1	FLAG_D_final_2357_4664	1	FLAG	private to gene (Cae)	private to class (Cae)	private to species (Cae)
g123_d43_t351:g119_d01_t014	g123:g119	xGG_GGx + TxxDNxSVxV	Caerostris darwini	2	g123	g119					xGG_GGx	TxxDNxSVxV					1	FLAG_D_final_2357_4664	1	FLAG	private to gene (Cae)	private to class (Cae)	private to species (Cae)
g123_d43_t330:g119_d01_t014	g123:g119	xGG_GGx + TxxDNxSVxV	Caerostris darwini	2	g123	g119					xGG_GGx	TxxDNxSVxV					1	FLAG_D_final_2357_4664	1	FLAG	private to gene (Cae)	private to class (Cae)	private to species (Cae)
g123_d34_t010:g119_d01_t003	g123:g119	xGG_GGx + TxxDNxSVxV	Caerostris darwini	2	g123	g119					xGG_GGx	TxxDNxSVxV					1	FLAG_D_final_2357_4664	1	FLAG	private to gene (Cae)	private to class (Cae)	private to species (Cae)
g123_d30_t032:g119_d01_t008	g123:g119	xGG_GGx + TxxDNxSVxV	Caerostris darwini	2	g123	g119					xGG_GGx	TxxDNxSVxV					1	FLAG_D_final_2357_4664	1	FLAG	private to gene (Cae)	private to class (Cae)	private to species (Cae)
g123_d30_t002:g119_d01_t006	g123:g119	xGG_GGx + TxxDNxSVxV	Caerostris darwini	2	g123	g119					xGG_GGx	TxxDNxSVxV					1	FLAG_D_final_2357_4664	1	FLAG	private to gene (Cae)	private to class (Cae)	private to species (Cae)
g037_d02_t007:g033_d01_t030	g037:g033	GPG + GL	Caerostris darwini	2	g037	g033					GPG	GL					1	FLAG_D_final_2357_4664	1	FLAG	private to gene (Cae)	private to class (Cae)	private to species (Cae)
g033_d01_t021:g123_d43_t171	g033:g123	GL + xGG_GGx	Caerostris darwini	2	g033	g123					GL	xGG_GGx					1	FLAG_D_final_2357_4664	1	FLAG	private to gene (Cae)	private to class (Cae)	private to species (Cae)
g033_d01_t029:g123_d23_t001	g033:g123	GL + xGG_GGx	Caerostris darwini	2	g033	g123					GL	xGG_GGx					1	FLAG_D_final_2357_4664	1	FLAG	private to gene (Cae)	private to class (Cae)	private to species (Cae)
g033_d01_t030:g123_d43_t124	g033:g123	GL + xGG_GGx	Caerostris darwini	2	g033	g123					GL	xGG_GGx					1	FLAG_D_final_2357_4664	1	FLAG	private to gene (Cae)	private to class (Cae)	private to species (Cae)
g033_d01_t029:g123_d43_t263	g033:g123	GL + xGG_GGx	Caerostris darwini	2	g033	g123					GL	xGG_GGx					1	FLAG_D_final_2357_4664	1	FLAG	private to gene (Cae)	private to class (Cae)	private to species (Cae)
g112_d01_t008:g123_d11_t003	g112:g123	SGMMY + xGG_GGx	Caerostris darwini	2	g112	g123					SGMMY	xGG_GGx					1	FLAG_D_final_2357_4664	1	FLAG	private to gene (Cae)	private to class (Cae)	private to species (Cae)
g112_d01_t015:g123_d43_t005	g112:g123	SGMMY + xGG_GGx	Caerostris darwini	2	g112	g123					SGMMY	xGG_GGx					1	FLAG_D_final_2357_4664	1	FLAG	private to gene (Cae)	private to class (Cae)	private to species (Cae)
g112_d01_t015:g123_d43_t003	g112:g123	SGMMY + xGG_GGx	Caerostris darwini	2	g112	g123					SGMMY	xGG_GGx					1	FLAG_D_final_2357_4664	1	FLAG	private to gene (Cae)	private to class (Cae)	private to species (Cae)
g123_d43_t290:g026_d06_t062	g123:g026	xGG_GGx + GA	Caerostris darwini	2	g123	g026					xGG_GGx	GA					1	FLAG_D_final_2357_4664	1	FLAG	private to gene (Cae)	private to class (Cae)	private to species (Cae)
g123_d43_t038:g026_d06_t060	g123:g026	xGG_GGx + GA	Caerostris darwini	2	g123	g026					xGG_GGx	GA					1	FLAG_D_final_2357_4664	1	FLAG	private to gene (Cae)	private to class (Cae)	private to species (Cae)
g123_d30_t012:g026_d06_t062	g123:g026	xGG_GGx + GA	Caerostris darwini	2	g123	g026					xGG_GGx	GA					1	FLAG_D_final_2357_4664	1	FLAG	private to gene (Cae)	private to class (Cae)	private to species (Cae)
g123_d23_t007:g048_d01_t035	g123:g048	xGG_GGx + GSG	Caerostris darwini	2	g123	g048					xGG_GGx	GSG					1	FLAG_D_final_2357_4664	1	FLAG	private to gene (Cae)	private to class (Cae)	private to species (Cae)
g123_d11_t001:g048_d01_t034	g123:g048	xGG_GGx + GSG	Caerostris darwini	2	g123	g048					xGG_GGx	GSG					1	FLAG_D_final_2357_4664	1	FLAG	private to gene (Cae)	private to class (Cae)	private to species (Cae)
g026_d06_t038:g033_d01_t044	g026:g033	GA + GL	Caerostris darwini	2	g026	g033					GA	GL					1	FLAG_D_final_2357_4664	1	FLAG	private to gene (Cae)	private to class (Cae)	private to species (Cae)
g026_d06_t055:g123_d11_t002	g026:g123	GA + xGG_GGx	Caerostris darwini	2	g026	g123					GA	xGG_GGx					1	FLAG_D_final_2357_4664	1	FLAG	private to gene (Cae)	private to class (Cae)	private to species (Cae)
g026_d03_t002:g123_d30_t018	g026:g123	GA + xGG_GGx	Caerostris darwini	2	g026	g123					GA	xGG_GGx					1	FLAG_D_final_2357_4664	1	FLAG	private to gene (Cae)	private to class (Cae)	private to species (Cae)
g026_d06_t056:g123_d43_t269	g026:g123	GA + xGG_GGx	Caerostris darwini	2	g026	g123					GA	xGG_GGx					1	FLAG_D_final_2357_4664	1	FLAG	private to gene (Cae)	private to class (Cae)	private to species (Cae)
g026_d06_t054:g026_d06_t062	g026:g026	(GA) tandem	Caerostris darwini	2	g026	g026					GA	GA					1	FLAG_D_final_2357_4664	1	FLAG	private to gene (Cae)	private to class (Cae)	private to species (Cae)
g119_d01_t014:g026_d06_t056	g119:g026	TxxDNxSVxV + GA	Caerostris darwini	2	g119	g026					TxxDNxSVxV	GA					1	FLAG_D_final_2357_4664	1	FLAG	private to gene (Cae)	private to class (Cae)	private to species (Cae)
g119_d01_t015:g026_d06_t056	g119:g026	TxxDNxSVxV + GA	Caerostris darwini	2	g119	g026					TxxDNxSVxV	GA					1	FLAG_D_final_2357_4664	1	FLAG	private to gene (Cae)	private to class (Cae)	private to species (Cae)
g059_d07_t008:g123_d43_t259	g059:g123	GxGGx + xGG_GGx	Caerostris darwini	2	g059	g123					GxGGx	xGG_GGx					1	FLAG_D_final_2357_4664	1	FLAG	private to gene (Cae)	private to class (Cae)	private to species (Cae)
g059_d07_t004:g123_d43_t259	g059:g123	GxGGx + xGG_GGx	Caerostris darwini	2	g059	g123					GxGGx	xGG_GGx					1	FLAG_D_final_2357_4664	1	FLAG	private to gene (Cae)	private to class (Cae)	private to species (Cae)
g033_d01_t020:g037_d01_t007	g033:g037	GL + GPG	Caerostris darwini	2	g033	g037					GL	GPG					1	FLAG_D_final_2357_4664	1	FLAG	private to gene (Cae)	private to class (Cae)	private to species (Cae)
g123_d43_t297:g123_d43_t271	g123:g123	(xGG_GGx) tandem	Caerostris darwini	2	g123	g123					xGG_GGx	xGG_GGx					1	FLAG_E_unlinked_NTD_4141.1	1	FLAG	private to gene (Cae)	private to class (Cae)	private to species (Cae)
g123_d32_t005:g123_d43_t096	g123:g123	(xGG_GGx) tandem	Caerostris darwini	2	g123	g123					xGG_GGx	xGG_GGx					1	FLAG_E_unlinked_NTD_4141.1	1	FLAG	private to gene (Cae)	private to class (Cae)	private to species (Cae)
g123_d21_t002:g123_d43_t324	g123:g123	(xGG_GGx) tandem	Caerostris darwini	2	g123	g123					xGG_GGx	xGG_GGx					1	FLAG_E_unlinked_NTD_4141.1	1	FLAG	private to gene (Cae)	private to class (Cae)	private to species (Cae)
g123_d43_t180:g123_d43_t144	g123:g123	(xGG_GGx) tandem	Caerostris darwini	2	g123	g123					xGG_GGx	xGG_GGx					1	FLAG_E_unlinked_NTD_4141.1	1	FLAG	private to gene (Cae)	private to class (Cae)	private to species (Cae)
g123_d43_t186:g123_d43_t035	g123:g123	(xGG_GGx) tandem	Caerostris darwini	2	g123	g123					xGG_GGx	xGG_GGx					1	FLAG_E_unlinked_NTD_4141.1	1	FLAG	private to gene (Cae)	private to class (Cae)	private to species (Cae)
g123_d43_t193:g123_d16_t014	g123:g123	(xGG_GGx) tandem	Caerostris darwini	2	g123	g123					xGG_GGx	xGG_GGx					1	FLAG_E_unlinked_NTD_4141.1	1	FLAG	private to gene (Cae)	private to class (Cae)	private to species (Cae)
g123_d20_t002:g123_d43_t040	g123:g123	(xGG_GGx) tandem	Caerostris darwini	2	g123	g123					xGG_GGx	xGG_GGx					1	FLAG_E_unlinked_NTD_4141.1	1	FLAG	private to gene (Cae)	private to class (Cae)	private to species (Cae)
g123_d43_t166:g123_d43_t171	g123:g123	(xGG_GGx) tandem	Caerostris darwini	2	g123	g123					xGG_GGx	xGG_GGx					1	FLAG_E_unlinked_NTD_4141.1	1	FLAG	private to gene (Cae)	private to class (Cae)	private to species (Cae)
g123_d43_t184:g123_d43_t126	g123:g123	(xGG_GGx) tandem	Caerostris darwini	2	g123	g123					xGG_GGx	xGG_GGx					1	FLAG_E_unlinked_NTD_4141.1	1	FLAG	private to gene (Cae)	private to class (Cae)	private to species (Cae)
g123_d43_t220:g123_d43_t204	g123:g123	(xGG_GGx) tandem	Caerostris darwini	2	g123	g123					xGG_GGx	xGG_GGx					1	FLAG_E_unlinked_NTD_4141.1	1	FLAG	private to gene (Cae)	private to class (Cae)	private to species (Cae)
g123_d26_t008:g123_d23_t020	g123:g123	(xGG_GGx) tandem	Caerostris darwini	2	g123	g123					xGG_GGx	xGG_GGx					1	FLAG_E_unlinked_NTD_4141.1	1	FLAG	private to gene (Cae)	private to class (Cae)	private to species (Cae)
g123_d43_t175:g123_d43_t128	g123:g123	(xGG_GGx) tandem	Caerostris darwini	2	g123	g123					xGG_GGx	xGG_GGx					1	FLAG_E_unlinked_NTD_4141.1	1	FLAG	private to gene (Cae)	private to class (Cae)	private to species (Cae)
g123_d43_t035:g123_d43_t171	g123:g123	(xGG_GGx) tandem	Caerostris darwini	2	g123	g123					xGG_GGx	xGG_GGx					1	FLAG_E_unlinked_NTD_4141.1	1	FLAG	private to gene (Cae)	private to class (Cae)	private to species (Cae)
g123_d43_t062:g084_d01_t006	g123:g084	xGG_GGx + PITxSxxLNV	Caerostris darwini	2	g123	g084					xGG_GGx	PITxSxxLNV					1	FLAG_E_unlinked_NTD_4141.1	1	FLAG	private to gene (Cae)	private to class (Cae)	private to species (Cae)
g123_d43_t127:g084_d01_t008	g123:g084	xGG_GGx + PITxSxxLNV	Caerostris darwini	2	g123	g084					xGG_GGx	PITxSxxLNV					1	FLAG_E_unlinked_NTD_4141.1	1	FLAG	private to gene (Cae)	private to class (Cae)	private to species (Cae)
g123_d43_t171:g026_d06_t045	g123:g026	xGG_GGx + GA	Caerostris darwini	2	g123	g026					xGG_GGx	GA					1	FLAG_E_unlinked_NTD_4141.1	1	FLAG	private to gene (Cae)	private to class (Cae)	private to species (Cae)
g123_d30_t019:g026_d06_t062	g123:g026	xGG_GGx + GA	Caerostris darwini	2	g123	g026					xGG_GGx	GA					1	FLAG_E_unlinked_NTD_4141.1	1	FLAG	private to gene (Cae)	private to class (Cae)	private to species (Cae)
g123_d43_t003:g048_d01_t003	g123:g048	xGG_GGx + GSG	Caerostris darwini	2	g123	g048					xGG_GGx	GSG					1	FLAG_E_unlinked_NTD_4141.1	1	FLAG	private to gene (Cae)	private to class (Cae)	private to species (Cae)
g123_d43_t172:g048_d01_t028	g123:g048	xGG_GGx + GSG	Caerostris darwini	2	g123	g048					xGG_GGx	GSG					1	FLAG_E_unlinked_NTD_4141.1	1	FLAG	private to gene (Cae)	private to class (Cae)	private to species (Cae)
g123_d27_t010:g123_d27_t020	g123:g123	(xGG_GGx) tandem	Caerostris darwini	2	g123	g123					xGG_GGx	xGG_GGx					1	FLAG_F_final_24	1	FLAG	private to gene (Cae)	private to class (Cae)	private to species (Cae)
g123_d30_t003:g123_d43_t175	g123:g123	(xGG_GGx) tandem	Caerostris darwini	2	g123	g123					xGG_GGx	xGG_GGx					1	FLAG_F_final_24	1	FLAG	private to gene (Cae)	private to class (Cae)	private to species (Cae)
g123_d43_t020:g123_d30_t034	g123:g123	(xGG_GGx) tandem	Caerostris darwini	2	g123	g123					xGG_GGx	xGG_GGx					1	FLAG_F_final_24	1	FLAG	private to gene (Cae)	private to class (Cae)	private to species (Cae)
g123_d11_t012:g123_d43_t173	g123:g123	(xGG_GGx) tandem	Caerostris darwini	2	g123	g123					xGG_GGx	xGG_GGx					1	FLAG_F_final_24	1	FLAG	private to gene (Cae)	private to class (Cae)	private to species (Cae)
g123_d20_t007:g123_d30_t033	g123:g123	(xGG_GGx) tandem	Caerostris darwini	2	g123	g123					xGG_GGx	xGG_GGx					1	FLAG_F_final_24	1	FLAG	private to gene (Cae)	private to class (Cae)	private to species (Cae)
g123_d43_t251:g123_d43_t259	g123:g123	(xGG_GGx) tandem	Caerostris darwini	2	g123	g123					xGG_GGx	xGG_GGx					1	FLAG_F_final_24	1	FLAG	private to gene (Cae)	private to class (Cae)	private to species (Cae)
g123_d43_t023:g123_d11_t012	g123:g123	(xGG_GGx) tandem	Caerostris darwini	2	g123	g123					xGG_GGx	xGG_GGx					1	FLAG_F_final_24	1	FLAG	private to gene (Cae)	private to class (Cae)	private to species (Cae)
g123_d37_t002:g123_d52_t001	g123:g123	(xGG_GGx) tandem	Caerostris darwini	2	g123	g123					xGG_GGx	xGG_GGx					1	FLAG_F_final_24	1	FLAG	private to gene (Cae)	private to class (Cae)	private to species (Cae)
g123_d39_t001:g123_d11_t010	g123:g123	(xGG_GGx) tandem	Caerostris darwini	2	g123	g123					xGG_GGx	xGG_GGx					1	FLAG_F_final_24	1	FLAG	private to gene (Cae)	private to class (Cae)	private to species (Cae)
g123_d43_t163:g123_d52_t001	g123:g123	(xGG_GGx) tandem	Caerostris darwini	2	g123	g123					xGG_GGx	xGG_GGx					1	FLAG_F_final_24	1	FLAG	private to gene (Cae)	private to class (Cae)	private to species (Cae)
g123_d34_t010:g123_d43_t264	g123:g123	(xGG_GGx) tandem	Caerostris darwini	2	g123	g123					xGG_GGx	xGG_GGx					1	FLAG_F_final_24	1	FLAG	private to gene (Cae)	private to class (Cae)	private to species (Cae)
g123_d48_t002:g048_d01_t031	g123:g048	xGG_GGx + GSG	Caerostris darwini	2	g123	g048					xGG_GGx	GSG					1	FLAG_F_final_24	1	FLAG	private to gene (Cae)	private to class (Cae)	private to species (Cae)
g123_d43_t265:g048_d02_t001	g123:g048	xGG_GGx + GSG	Caerostris darwini	2	g123	g048					xGG_GGx	GSG					1	FLAG_F_final_24	1	FLAG	private to gene (Cae)	private to class (Cae)	private to species (Cae)
g123_d30_t030:g048_d01_t007	g123:g048	xGG_GGx + GSG	Caerostris darwini	2	g123	g048					xGG_GGx	GSG					1	FLAG_F_final_24	1	FLAG	private to gene (Cae)	private to class (Cae)	private to species (Cae)
g123_d30_t034:g048_d01_t006	g123:g048	xGG_GGx + GSG	Caerostris darwini	2	g123	g048					xGG_GGx	GSG					1	FLAG_F_final_24	1	FLAG	private to gene (Cae)	private to class (Cae)	private to species (Cae)
g123_d43_t343:g037_d01_t010	g123:g037	xGG_GGx + GPG	Caerostris darwini	2	g123	g037					xGG_GGx	GPG					1	FLAG_F_final_24	1	FLAG	private to gene (Cae)	private to class (Cae)	private to species (Cae)
g123_d30_t039:g037_d03_t002	g123:g037	xGG_GGx + GPG	Caerostris darwini	2	g123	g037					xGG_GGx	GPG					1	FLAG_F_final_24	1	FLAG	private to gene (Cae)	private to class (Cae)	private to species (Cae)
g123_d11_t007:g037_d03_t008	g123:g037	xGG_GGx + GPG	Caerostris darwini	2	g123	g037					xGG_GGx	GPG					1	FLAG_F_final_24	1	FLAG	private to gene (Cae)	private to class (Cae)	private to species (Cae)
g123_d43_t264:g037_d03_t005	g123:g037	xGG_GGx + GPG	Caerostris darwini	2	g123	g037					xGG_GGx	GPG					1	FLAG_F_final_24	1	FLAG	private to gene (Cae)	private to class (Cae)	private to species (Cae)
g123_d30_t005:g037_d03_t001	g123:g037	xGG_GGx + GPG	Caerostris darwini	2	g123	g037					xGG_GGx	GPG					1	FLAG_F_final_24	1	FLAG	private to gene (Cae)	private to class (Cae)	private to species (Cae)
g123_d11_t007:g037_d03_t004	g123:g037	xGG_GGx + GPG	Caerostris darwini	2	g123	g037					xGG_GGx	GPG					1	FLAG_F_final_24	1	FLAG	private to gene (Cae)	private to class (Cae)	private to species (Cae)
g123_d11_t007:g037_d03_t003	g123:g037	xGG_GGx + GPG	Caerostris darwini	2	g123	g037					xGG_GGx	GPG					1	FLAG_F_final_24	1	FLAG	private to gene (Cae)	private to class (Cae)	private to species (Cae)
g123_d11_t007:g037_d01_t003	g123:g037	xGG_GGx + GPG	Caerostris darwini	2	g123	g037					xGG_GGx	GPG					1	FLAG_F_final_24	1	FLAG	private to gene (Cae)	private to class (Cae)	private to species (Cae)
g123_d43_t263:g037_d03_t005	g123:g037	xGG_GGx + GPG	Caerostris darwini	2	g123	g037					xGG_GGx	GPG					1	FLAG_F_final_24	1	FLAG	private to gene (Cae)	private to class (Cae)	private to species (Cae)
g123_d43_t263:g037_d03_t007	g123:g037	xGG_GGx + GPG	Caerostris darwini	2	g123	g037					xGG_GGx	GPG					1	FLAG_F_final_24	1	FLAG	private to gene (Cae)	private to class (Cae)	private to species (Cae)
g123_d30_t041:g037_d01_t011	g123:g037	xGG_GGx + GPG	Caerostris darwini	2	g123	g037					xGG_GGx	GPG					1	FLAG_F_final_24	1	FLAG	private to gene (Cae)	private to class (Cae)	private to species (Cae)
g123_d20_t001:g037_d01_t004	g123:g037	xGG_GGx + GPG	Caerostris darwini	2	g123	g037					xGG_GGx	GPG					1	FLAG_F_final_24	1	FLAG	private to gene (Cae)	private to class (Cae)	private to species (Cae)
g127_d01_t003:g048_d01_t022	g127:g048	xVTVxTxN + GSG	Caerostris darwini	2	g127	g048					xVTVxTxN	GSG					1	FLAG_F_final_24	1	FLAG	private to gene (Cae)	private to class (Cae)	private to species (Cae)
g127_d01_t002:g048_d01_t037	g127:g048	xVTVxTxN + GSG	Caerostris darwini	2	g127	g048					xVTVxTxN	GSG					1	FLAG_F_final_24	1	FLAG	private to gene (Cae)	private to class (Cae)	private to species (Cae)
g031_d01_t003:g123_d20_t007	g031:g123	GFS + xGG_GGx	Caerostris darwini	2	g031	g123					GFS	xGG_GGx					1	FLAG_F_final_24	1	FLAG	private to gene (Cae)	private to class (Cae)	private to species (Cae)
g031_d01_t001:g123_d30_t033	g031:g123	GFS + xGG_GGx	Caerostris darwini	2	g031	g123					GFS	xGG_GGx					1	FLAG_F_final_24	1	FLAG	private to gene (Cae)	private to class (Cae)	private to species (Cae)
g037_d01_t016:g024_d01_t001	g037:g024	GPG + FxPGS	Caerostris darwini	2	g037	g024					GPG	FxPGS					1	FLAG_F_final_24	1	FLAG	private to gene (Cae)	private to class (Cae)	private to species (Cae)
g037_d01_t015:g024_d01_t003	g037:g024	GPG + FxPGS	Caerostris darwini	2	g037	g024					GPG	FxPGS					1	FLAG_F_final_24	1	FLAG	private to gene (Cae)	private to class (Cae)	private to species (Cae)
g037_d01_t015:g024_d01_t001	g037:g024	GPG + FxPGS	Caerostris darwini	2	g037	g024					GPG	FxPGS					1	FLAG_F_final_24	1	FLAG	private to gene (Cae)	private to class (Cae)	private to species (Cae)
g037_d01_t008:g024_d01_t001	g037:g024	GPG + FxPGS	Caerostris darwini	2	g037	g024					GPG	FxPGS					1	FLAG_F_final_24	1	FLAG	private to gene (Cae)	private to class (Cae)	private to species (Cae)
g056_d01_t001:g032_d01_t007	g056:g032	GVIxPS + GFTG	Caerostris darwini	2	g056	g032					GVIxPS	GFTG					1	FLAG_F_final_24	1	FLAG	private to gene (Cae)	private to class (Cae)	private to species (Cae)
g056_d01_t003:g032_d01_t007	g056:g032	GVIxPS + GFTG	Caerostris darwini	2	g056	g032					GVIxPS	GFTG					1	FLAG_F_final_24	1	FLAG	private to gene (Cae)	private to class (Cae)	private to species (Cae)
g056_d01_t005:g032_d01_t004	g056:g032	GVIxPS + GFTG	Caerostris darwini	2	g056	g032					GVIxPS	GFTG					1	FLAG_F_final_24	1	FLAG	private to gene (Cae)	private to class (Cae)	private to species (Cae)
g056_d01_t004:g032_d01_t007	g056:g032	GVIxPS + GFTG	Caerostris darwini	2	g056	g032					GVIxPS	GFTG					1	FLAG_F_final_24	1	FLAG	private to gene (Cae)	private to class (Cae)	private to species (Cae)
g056_d01_t004:g032_d01_t008	g056:g032	GVIxPS + GFTG	Caerostris darwini	2	g056	g032					GVIxPS	GFTG					1	FLAG_F_final_24	1	FLAG	private to gene (Cae)	private to class (Cae)	private to species (Cae)
g056_d01_t005:g032_d01_t003	g056:g032	GVIxPS + GFTG	Caerostris darwini	2	g056	g032					GVIxPS	GFTG					1	FLAG_F_final_24	1	FLAG	private to gene (Cae)	private to class (Cae)	private to species (Cae)
g031_d01_t002:g036_d03_t001	g031:g036	GFS + GPE	Caerostris darwini	2	g031	g036					GFS	GPE					1	FLAG_F_final_24	1	FLAG	private to gene (Cae)	private to class (Cae)	private to species (Cae)
g031_d01_t003:g036_d03_t002	g031:g036	GFS + GPE	Caerostris darwini	2	g031	g036					GFS	GPE					1	FLAG_F_final_24	1	FLAG	private to gene (Cae)	private to class (Cae)	private to species (Cae)
g056_d01_t004:g108_d01_t002	g056:g108	GVIxPS + RFTGxG	Caerostris darwini	2	g056	g108					GVIxPS	RFTGxG					1	FLAG_F_final_24	1	FLAG	private to gene (Cae)	private to class (Cae)	private to species (Cae)
g056_d01_t002:g108_d01_t001	g056:g108	GVIxPS + RFTGxG	Caerostris darwini	2	g056	g108					GVIxPS	RFTGxG					1	FLAG_F_final_24	1	FLAG	private to gene (Cae)	private to class (Cae)	private to species (Cae)
g032_d01_t003:g036_d03_t003	g032:g036	GFTG + GPE	Caerostris darwini	2	g032	g036					GFTG	GPE					1	FLAG_F_final_24	1	FLAG	private to gene (Cae)	private to class (Cae)	private to species (Cae)
g032_d01_t006:g036_d02_t002	g032:g036	GFTG + GPE	Caerostris darwini	2	g032	g036					GFTG	GPE					1	FLAG_F_final_24	1	FLAG	private to gene (Cae)	private to class (Cae)	private to species (Cae)
g032_d01_t009:g032_d01_t008	g032:g032	(GFTG) tandem	Caerostris darwini	2	g032	g032					GFTG	GFTG					1	FLAG_F_final_24	1	FLAG	private to gene (Cae)	private to class (Cae)	private to species (Cae)
g032_d01_t006:g032_d01_t005	g032:g032	(GFTG) tandem	Caerostris darwini	2	g032	g032					GFTG	GFTG					1	FLAG_F_final_24	1	FLAG	private to gene (Cae)	private to class (Cae)	private to species (Cae)
g032_d01_t006:g032_d01_t002	g032:g032	(GFTG) tandem	Caerostris darwini	2	g032	g032					GFTG	GFTG					1	FLAG_F_final_24	1	FLAG	private to gene (Cae)	private to class (Cae)	private to species (Cae)
g037_d01_t001:g123_d02_t002	g037:g123	GPG + xGG_GGx	Caerostris darwini	2	g037	g123					GPG	xGG_GGx					1	FLAG_F_final_24	1	FLAG	private to gene (Cae)	private to class (Cae)	private to species (Cae)
g037_d01_t020:g123_d02_t003	g037:g123	GPG + xGG_GGx	Caerostris darwini	2	g037	g123					GPG	xGG_GGx					1	FLAG_F_final_24	1	FLAG	private to gene (Cae)	private to class (Cae)	private to species (Cae)
g037_d01_t001:g123_d02_t003	g037:g123	GPG + xGG_GGx	Caerostris darwini	2	g037	g123					GPG	xGG_GGx					1	FLAG_F_final_24	1	FLAG	private to gene (Cae)	private to class (Cae)	private to species (Cae)
g037_d01_t003:g123_d26_t028	g037:g123	GPG + xGG_GGx	Caerostris darwini	2	g037	g123					GPG	xGG_GGx					1	FLAG_F_final_24	1	FLAG	private to gene (Cae)	private to class (Cae)	private to species (Cae)
g037_d03_t005:g037_d01_t018	g037:g037	(GPG) tandem	Caerostris darwini	2	g037	g037					GPG	GPG					1	FLAG_F_final_24	1	FLAG	private to gene (Cae)	private to class (Cae)	private to species (Cae)
g037_d01_t018:g037_d03_t005	g037:g037	(GPG) tandem	Caerostris darwini	2	g037	g037					GPG	GPG					1	FLAG_F_final_24	1	FLAG	private to gene (Cae)	private to class (Cae)	private to species (Cae)
g061_d01_t002:g048_d01_t022	g061:g048	GxKVSF + GSG	Caerostris darwini	2	g061	g048					GxKVSF	GSG					1	FLAG_F_final_24	1	FLAG	private to gene (Cae)	private to class (Cae)	private to species (Cae)
g061_d01_t001:g048_d01_t022	g061:g048	GxKVSF + GSG	Caerostris darwini	2	g061	g048					GxKVSF	GSG					1	FLAG_F_final_24	1	FLAG	private to gene (Cae)	private to class (Cae)	private to species (Cae)
g024_d01_t001:g123_d37_t002	g024:g123	FxPGS + xGG_GGx	Caerostris darwini	2	g024	g123					FxPGS	xGG_GGx					1	FLAG_F_final_24	1	FLAG	private to gene (Cae)	private to class (Cae)	private to species (Cae)
g024_d01_t003:g123_d35_t028	g024:g123	FxPGS + xGG_GGx	Caerostris darwini	2	g024	g123					FxPGS	xGG_GGx					1	FLAG_F_final_24	1	FLAG	private to gene (Cae)	private to class (Cae)	private to species (Cae)
g123_d18_t002:g086_d02_t026	g123:g086	xGG_GGx + polyAla	Caerostris darwini	2	g123	g086					xGG_GGx	polyAla					1	MaSp_7234_unlinked_CTD	1	Ma	private to gene (Cae)	private to class (Cae)	private to species (Cae)
g123_d35_t026:g086_d02_t089	g123:g086	xGG_GGx + polyAla	Caerostris darwini	2	g123	g086					xGG_GGx	polyAla					1	MaSp_7234_unlinked_CTD	1	Ma	private to gene (Cae)	private to class (Cae)	private to species (Cae)
g123_d27_t018:g086_d02_t043	g123:g086	xGG_GGx + polyAla	Caerostris darwini	2	g123	g086					xGG_GGx	polyAla					1	MaSp_7234_unlinked_CTD	1	Ma	private to gene (Cae)	private to class (Cae)	private to species (Cae)
g123_d16_t013:g086_d02_t015	g123:g086	xGG_GGx + polyAla	Caerostris darwini	2	g123	g086					xGG_GGx	polyAla					1	MaSp_7234_unlinked_CTD	1	Ma	private to gene (Cae)	private to class (Cae)	private to species (Cae)
g123_d43_t296:g123_d43_t030	g123:g123	(xGG_GGx) tandem	Caerostris darwini	2	g123	g123					xGG_GGx	xGG_GGx					1	MaSp_7234_unlinked_CTD	1	Ma	private to gene (Cae)	private to class (Cae)	private to species (Cae)
g123_d43_t051:g123_d43_t200	g123:g123	(xGG_GGx) tandem	Caerostris darwini	2	g123	g123					xGG_GGx	xGG_GGx					1	MaSp_7234_unlinked_CTD	1	Ma	private to gene (Cae)	private to class (Cae)	private to species (Cae)
g123_d18_t002:g123_d35_t011	g123:g123	(xGG_GGx) tandem	Caerostris darwini	2	g123	g123					xGG_GGx	xGG_GGx					1	MaSp_7234_unlinked_CTD	1	Ma	private to gene (Cae)	private to class (Cae)	private to species (Cae)
g123_d43_t052:g001_d01_t032	g123:g001	xGG_GGx + A|G|P|Q|R|S|V|Y_rich	Caerostris darwini	2	g123	g001					xGG_GGx	A|G|P|Q|R|S|V|Y_rich					1	MaSp_7234_unlinked_CTD	1	Ma	private to gene (Cae)	private to class (Cae)	private to species (Cae)
g123_d43_t167:g001_d01_t031	g123:g001	xGG_GGx + A|G|P|Q|R|S|V|Y_rich	Caerostris darwini	2	g123	g001					xGG_GGx	A|G|P|Q|R|S|V|Y_rich					1	MaSp_7234_unlinked_CTD	1	Ma	private to gene (Cae)	private to class (Cae)	private to species (Cae)
g040_d01_t003:g086_d01_t003:g043_d02_t008	g040:g086:g043	GPSGxxSQ + polyAla	Caerostris darwini	3	g040	g086	g043				GPSGxxSQ	polyAla	GPxxQ				1	MaSp_809.2_unlinked_CTD	1	Ma	private to gene (Cae)	private to class (Cae)	private to species (Cae)
g043_d01_t003:g044_d01_t005	g043:g044	GPxxQ + GPYGPxx	Caerostris darwini	2	g043	g044					GPxxQ	GPYGPxx					1	MaSp_809.2_unlinked_CTD	1	Ma	private to gene (Cae)	private to class (Cae)	private to species (Cae)
g043_d01_t009:g044_d01_t007	g043:g044	GPxxQ + GPYGPxx	Caerostris darwini	2	g043	g044					GPxxQ	GPYGPxx					1	MaSp_809.2_unlinked_CTD	1	Ma	private to gene (Cae)	private to class (Cae)	private to species (Cae)
g086_d02_t048:g123_d43_t180	g086:g123	polyAla + xGG_GGx	Caerostris darwini	2	g086	g123					polyAla	xGG_GGx					1	MaSp_809.2_unlinked_CTD	1	Ma	private to gene (Cae)	private to class (Cae)	private to species (Cae)
g086_d02_t043:g123_d30_t018	g086:g123	polyAla + xGG_GGx	Caerostris darwini	2	g086	g123					polyAla	xGG_GGx					1	MaSp_809.2_unlinked_CTD	1	Ma	private to gene (Cae)	private to class (Cae)	private to species (Cae)
g086_d02_t015:g123_d43_t309	g086:g123	polyAla + xGG_GGx	Caerostris darwini	2	g086	g123					polyAla	xGG_GGx					1	MaSp_809.2_unlinked_CTD	1	Ma	private to gene (Cae)	private to class (Cae)	private to species (Cae)
g086_d02_t002:g123_d43_t180	g086:g123	polyAla + xGG_GGx	Caerostris darwini	2	g086	g123					polyAla	xGG_GGx					1	MaSp_809.2_unlinked_CTD	1	Ma	private to gene (Cae)	private to class (Cae)	private to species (Cae)
g086_d02_t043:g123_d43_t287	g086:g123	polyAla + xGG_GGx	Caerostris darwini	2	g086	g123					polyAla	xGG_GGx					1	MaSp_809.2_unlinked_CTD	1	Ma	private to gene (Cae)	private to class (Cae)	private to species (Cae)
g086_d02_t117:g123_d43_t309	g086:g123	polyAla + xGG_GGx	Caerostris darwini	2	g086	g123					polyAla	xGG_GGx					1	MaSp_809.2_unlinked_CTD	1	Ma	private to gene (Cae)	private to class (Cae)	private to species (Cae)
g086_d02_t089:g123_d43_t308	g086:g123	polyAla + xGG_GGx	Caerostris darwini	2	g086	g123					polyAla	xGG_GGx					1	MaSp_809.2_unlinked_CTD	1	Ma	private to gene (Cae)	private to class (Cae)	private to species (Cae)
g086_d02_t043:g123_d35_t020	g086:g123	polyAla + xGG_GGx	Caerostris darwini	2	g086	g123					polyAla	xGG_GGx					1	MaSp_809.2_unlinked_CTD	1	Ma	private to gene (Cae)	private to class (Cae)	private to species (Cae)
g086_d02_t043:g123_d43_t310	g086:g123	polyAla + xGG_GGx	Caerostris darwini	2	g086	g123					polyAla	xGG_GGx					1	MaSp_809.2_unlinked_CTD	1	Ma	private to gene (Cae)	private to class (Cae)	private to species (Cae)
g086_d02_t043:g123_d35_t032	g086:g123	polyAla + xGG_GGx	Caerostris darwini	2	g086	g123					polyAla	xGG_GGx					1	MaSp_809.2_unlinked_CTD	1	Ma	private to gene (Cae)	private to class (Cae)	private to species (Cae)
g086_d02_t040:g123_d35_t020	g086:g123	polyAla + xGG_GGx	Caerostris darwini	2	g086	g123					polyAla	xGG_GGx					1	MaSp_809.2_unlinked_CTD	1	Ma	private to gene (Cae)	private to class (Cae)	private to species (Cae)
g086_d02_t099:g123_d35_t023	g086:g123	polyAla + xGG_GGx	Caerostris darwini	2	g086	g123					polyAla	xGG_GGx					1	MaSp_809.2_unlinked_CTD	1	Ma	private to gene (Cae)	private to class (Cae)	private to species (Cae)
g043_d01_t009:g001_d01_t025	g043:g001	GPxxQ + A|G|P|Q|R|S|V|Y_rich	Caerostris darwini	2	g043	g001					GPxxQ	A|G|P|Q|R|S|V|Y_rich					1	MaSp_809.2_unlinked_CTD	1	Ma	private to gene (Cae)	private to class (Cae)	private to species (Cae)
g043_d01_t009:g001_d01_t044	g043:g001	GPxxQ + A|G|P|Q|R|S|V|Y_rich	Caerostris darwini	2	g043	g001					GPxxQ	A|G|P|Q|R|S|V|Y_rich					1	MaSp_809.2_unlinked_CTD	1	Ma	private to gene (Cae)	private to class (Cae)	private to species (Cae)
g123_d27_t016:g105_d01_t002	g123:g105	xGG_GGx + QYPxG	Caerostris darwini	2	g123	g105					xGG_GGx	QYPxG					1	MaSp_809.2_unlinked_CTD	1	Ma	private to gene (Cae)	private to class (Cae)	private to species (Cae)
g044_d02_t001:g123_d43_t179	g044:g123	GPYGPxx + xGG_GGx	Caerostris darwini	2	g044	g123					GPYGPxx	xGG_GGx					1	MaSp_809.2_unlinked_CTD	1	Ma	private to gene (Cae)	private to class (Cae)	private to species (Cae)
g044_d01_t003:g123_d43_t030	g044:g123	GPYGPxx + xGG_GGx	Caerostris darwini	2	g044	g123					GPYGPxx	xGG_GGx					1	MaSp_809.2_unlinked_CTD	1	Ma	private to gene (Cae)	private to class (Cae)	private to species (Cae)
g038_d01_t021:g044_d01_t003	g038:g044	GPGPQ + GPYGPxx	Caerostris darwini	2	g038	g044					GPGPQ	GPYGPxx					1	MaSp_809.2_unlinked_CTD	1	Ma	private to gene (Cae)	private to class (Cae)	private to species (Cae)
g038_d01_t015:g044_d01_t003	g038:g044	GPGPQ + GPYGPxx	Caerostris darwini	2	g038	g044					GPGPQ	GPYGPxx					1	MaSp_809.2_unlinked_CTD	1	Ma	private to gene (Cae)	private to class (Cae)	private to species (Cae)
g038_d01_t009:g044_d01_t003	g038:g044	GPGPQ + GPYGPxx	Caerostris darwini	2	g038	g044					GPGPQ	GPYGPxx					1	MaSp_809.2_unlinked_CTD	1	Ma	private to gene (Cae)	private to class (Cae)	private to species (Cae)
g123_d23_t008:g114_d05_t001	g123:g114	xGG_GGx + SS_Srich	Caerostris darwini	2	g123	g114					xGG_GGx	SS_Srich					1	MaSp1_A_final_2064	1	Ma	private to gene (Cae)	private to class (Cae)	private to species (Cae)
g123_d43_t261:g114_d04_t021	g123:g114	xGG_GGx + SS_Srich	Caerostris darwini	2	g123	g114					xGG_GGx	SS_Srich					1	MaSp1_A_final_2064	1	Ma	private to gene (Cae)	private to class (Cae)	private to species (Cae)
g123_d43_t028:g114_d04_t019	g123:g114	xGG_GGx + SS_Srich	Caerostris darwini	2	g123	g114					xGG_GGx	SS_Srich					1	MaSp1_A_final_2064	1	Ma	private to gene (Cae)	private to class (Cae)	private to species (Cae)
g123_d29_t001:g114_d04_t018	g123:g114	xGG_GGx + SS_Srich	Caerostris darwini	2	g123	g114					xGG_GGx	SS_Srich					1	MaSp1_A_final_2064	1	Ma	private to gene (Cae)	private to class (Cae)	private to species (Cae)
g123_d43_t262:g114_d04_t021	g123:g114	xGG_GGx + SS_Srich	Caerostris darwini	2	g123	g114					xGG_GGx	SS_Srich					1	MaSp1_A_final_2064	1	Ma	private to gene (Cae)	private to class (Cae)	private to species (Cae)
g033_d01_t014:g033_d01_t087	g033:g033	(GL) tandem	Caerostris darwini	2	g033	g033					GL	GL					1	MaSp1_A_final_2064	1	Ma	private to gene (Cae)	private to class (Cae)	private to species (Cae)
g033_d01_t034:g033_d01_t033	g033:g033	(GL) tandem	Caerostris darwini	2	g033	g033					GL	GL					1	MaSp1_A_final_2064	1	Ma	private to gene (Cae)	private to class (Cae)	private to species (Cae)
g033_d01_t033:g033_d01_t084	g033:g033	(GL) tandem	Caerostris darwini	2	g033	g033					GL	GL					1	MaSp1_A_final_2064	1	Ma	private to gene (Cae)	private to class (Cae)	private to species (Cae)
g033_d01_t033:g033_d01_t035	g033:g033	(GL) tandem	Caerostris darwini	2	g033	g033					GL	GL					1	MaSp1_A_final_2064	1	Ma	private to gene (Cae)	private to class (Cae)	private to species (Cae)
g033_d01_t086:g033_d01_t033	g033:g033	(GL) tandem	Caerostris darwini	2	g033	g033					GL	GL					1	MaSp1_A_final_2064	1	Ma	private to gene (Cae)	private to class (Cae)	private to species (Cae)
g033_d01_t035:g033_d01_t088	g033:g033	(GL) tandem	Caerostris darwini	2	g033	g033					GL	GL					1	MaSp1_A_final_2064	1	Ma	private to gene (Cae)	private to class (Cae)	private to species (Cae)
g033_d01_t033:g033_d01_t058	g033:g033	(GL) tandem	Caerostris darwini	2	g033	g033					GL	GL					1	MaSp1_A_final_2064	1	Ma	private to gene (Cae)	private to class (Cae)	private to species (Cae)
g033_d01_t033:g033_d01_t037	g033:g033	(GL) tandem	Caerostris darwini	2	g033	g033					GL	GL					1	MaSp1_A_final_2064	1	Ma	private to gene (Cae)	private to class (Cae)	private to species (Cae)
g033_d01_t028:g033_d01_t033	g033:g033	(GL) tandem	Caerostris darwini	2	g033	g033					GL	GL					1	MaSp1_A_final_2064	1	Ma	private to gene (Cae)	private to class (Cae)	private to species (Cae)
g033_d01_t033:g033_d01_t034	g033:g033	(GL) tandem	Caerostris darwini	2	g033	g033					GL	GL					1	MaSp1_A_final_2064	1	Ma	private to gene (Cae)	private to class (Cae)	private to species (Cae)
g114_d04_t053:g123_d18_t001	g114:g123	SS_Srich + xGG_GGx	Caerostris darwini	2	g114	g123					SS_Srich	xGG_GGx					1	MaSp1_A_final_2064	1	Ma	private to gene (Cae)	private to class (Cae)	private to species (Cae)
g114_d04_t018:g123_d43_t255	g114:g123	SS_Srich + xGG_GGx	Caerostris darwini	2	g114	g123					SS_Srich	xGG_GGx					1	MaSp1_A_final_2064	1	Ma	private to gene (Cae)	private to class (Cae)	private to species (Cae)
g123_d16_t009:g033_d01_t059	g123:g033	xGG_GGx + GL	Caerostris darwini	2	g123	g033					xGG_GGx	GL					1	MaSp1_A_final_2064	1	Ma	private to gene (Cae)	private to class (Cae)	private to species (Cae)
g123_d43_t040:g033_d01_t059	g123:g033	xGG_GGx + GL	Caerostris darwini	2	g123	g033					xGG_GGx	GL					1	MaSp1_A_final_2064	1	Ma	private to gene (Cae)	private to class (Cae)	private to species (Cae)
g123_d11_t006:g033_d01_t059	g123:g033	xGG_GGx + GL	Caerostris darwini	2	g123	g033					xGG_GGx	GL					1	MaSp1_A_final_2064	1	Ma	private to gene (Cae)	private to class (Cae)	private to species (Cae)
g123_d43_t209:g033_d01_t037	g123:g033	xGG_GGx + GL	Caerostris darwini	2	g123	g033					xGG_GGx	GL					1	MaSp1_A_final_2064	1	Ma	private to gene (Cae)	private to class (Cae)	private to species (Cae)
g123_d43_t250:g033_d01_t033	g123:g033	xGG_GGx + GL	Caerostris darwini	2	g123	g033					xGG_GGx	GL					1	MaSp1_A_final_2064	1	Ma	private to gene (Cae)	private to class (Cae)	private to species (Cae)
g123_d43_t256:g033_d01_t017	g123:g033	xGG_GGx + GL	Caerostris darwini	2	g123	g033					xGG_GGx	GL					1	MaSp1_A_final_2064	1	Ma	private to gene (Cae)	private to class (Cae)	private to species (Cae)
g123_d20_t005:g033_d01_t088	g123:g033	xGG_GGx + GL	Caerostris darwini	2	g123	g033					xGG_GGx	GL					1	MaSp1_A_final_2064	1	Ma	private to gene (Cae)	private to class (Cae)	private to species (Cae)
g123_d43_t255:g033_d01_t033	g123:g033	xGG_GGx + GL	Caerostris darwini	2	g123	g033					xGG_GGx	GL					1	MaSp1_A_final_2064	1	Ma	private to gene (Cae)	private to class (Cae)	private to species (Cae)
g086_d02_t068:g048_d01_t006	g086:g048	polyAla + GSG	Caerostris darwini	2	g086	g048					polyAla	GSG					1	MaSp1_A_final_2064	1	Ma	private to gene (Cae)	private to class (Cae)	private to species (Cae)
g086_d02_t067:g114_d04_t057	g086:g114	polyAla + SS_Srich	Caerostris darwini	2	g086	g114					polyAla	SS_Srich					1	MaSp1_A_final_2064	1	Ma	private to gene (Cae)	private to class (Cae)	private to species (Cae)
g086_d02_t071:g114_d04_t058	g086:g114	polyAla + SS_Srich	Caerostris darwini	2	g086	g114					polyAla	SS_Srich					1	MaSp1_A_final_2064	1	Ma	private to gene (Cae)	private to class (Cae)	private to species (Cae)
g086_d02_t106:g114_d04_t046	g086:g114	polyAla + SS_Srich	Caerostris darwini	2	g086	g114					polyAla	SS_Srich					1	MaSp1_A_final_2064	1	Ma	private to gene (Cae)	private to class (Cae)	private to species (Cae)
g123_d43_t187:g123_d43_t260	g123:g123	(xGG_GGx) tandem	Caerostris darwini	2	g123	g123					xGG_GGx	xGG_GGx					1	MaSp1_A_final_2064	1	Ma	private to gene (Cae)	private to class (Cae)	private to species (Cae)
g123_d43_t209:g123_d43_t165	g123:g123	(xGG_GGx) tandem	Caerostris darwini	2	g123	g123					xGG_GGx	xGG_GGx					1	MaSp1_A_final_2064	1	Ma	private to gene (Cae)	private to class (Cae)	private to species (Cae)
g123_d30_t018:g123_d43_t301	g123:g123	(xGG_GGx) tandem	Caerostris darwini	2	g123	g123					xGG_GGx	xGG_GGx					1	MaSp1_A_final_2064	1	Ma	private to gene (Cae)	private to class (Cae)	private to species (Cae)
g123_d43_t268:g123_d43_t301	g123:g123	(xGG_GGx) tandem	Caerostris darwini	2	g123	g123					xGG_GGx	xGG_GGx					1	MaSp1_A_final_2064	1	Ma	private to gene (Cae)	private to class (Cae)	private to species (Cae)
g078_d01_t002:g059_d07_t010	g078:g059	nonAla_run + GxGGx	Caerostris darwini	2	g078	g059					nonAla_run	GxGGx					1	MaSp1_D_final_3988	1	Ma	private to gene (Cae)	private to class (Cae)	private to species (Cae)
g078_d01_t009:g059_d11_t001	g078:g059	nonAla_run + GxGGx	Caerostris darwini	2	g078	g059					nonAla_run	GxGGx					1	MaSp1_D_final_3988	1	Ma	private to gene (Cae)	private to class (Cae)	private to species (Cae)
g123_d26_t008:g086_d02_t071	g123:g086	xGG_GGx + polyAla	Caerostris darwini	2	g123	g086					xGG_GGx	polyAla					1	MaSp1_D_final_3988	1	Ma	private to gene (Cae)	private to class (Cae)	private to species (Cae)
g123_d43_t304:g086_d02_t112	g123:g086	xGG_GGx + polyAla	Caerostris darwini	2	g123	g086					xGG_GGx	polyAla					1	MaSp1_D_final_3988	1	Ma	private to gene (Cae)	private to class (Cae)	private to species (Cae)
g123_d43_t122:g086_d02_t042	g123:g086	xGG_GGx + polyAla	Caerostris darwini	2	g123	g086					xGG_GGx	polyAla					1	MaSp1_D_final_3988	1	Ma	private to gene (Cae)	private to class (Cae)	private to species (Cae)
g123_d43_t151:g086_d02_t099	g123:g086	xGG_GGx + polyAla	Caerostris darwini	2	g123	g086					xGG_GGx	polyAla					1	MaSp1_D_final_3988	1	Ma	private to gene (Cae)	private to class (Cae)	private to species (Cae)
g123_d43_t114:g086_d02_t088	g123:g086	xGG_GGx + polyAla	Caerostris darwini	2	g123	g086					xGG_GGx	polyAla					1	MaSp1_D_final_3988	1	Ma	private to gene (Cae)	private to class (Cae)	private to species (Cae)
g123_d39_t001:g086_d02_t059	g123:g086	xGG_GGx + polyAla	Caerostris darwini	2	g123	g086					xGG_GGx	polyAla					1	MaSp1_D_final_3988	1	Ma	private to gene (Cae)	private to class (Cae)	private to species (Cae)
g123_d39_t004:g086_d02_t073	g123:g086	xGG_GGx + polyAla	Caerostris darwini	2	g123	g086					xGG_GGx	polyAla					1	MaSp1_D_final_3988	1	Ma	private to gene (Cae)	private to class (Cae)	private to species (Cae)
g123_d39_t001:g086_d02_t042	g123:g086	xGG_GGx + polyAla	Caerostris darwini	2	g123	g086					xGG_GGx	polyAla					1	MaSp1_D_final_3988	1	Ma	private to gene (Cae)	private to class (Cae)	private to species (Cae)
g123_d43_t230:g086_d02_t105	g123:g086	xGG_GGx + polyAla	Caerostris darwini	2	g123	g086					xGG_GGx	polyAla					1	MaSp1_D_final_3988	1	Ma	private to gene (Cae)	private to class (Cae)	private to species (Cae)
g123_d43_t230:g086_d02_t074	g123:g086	xGG_GGx + polyAla	Caerostris darwini	2	g123	g086					xGG_GGx	polyAla					1	MaSp1_D_final_3988	1	Ma	private to gene (Cae)	private to class (Cae)	private to species (Cae)
g123_d43_t230:g086_d02_t102	g123:g086	xGG_GGx + polyAla	Caerostris darwini	2	g123	g086					xGG_GGx	polyAla					1	MaSp1_D_final_3988	1	Ma	private to gene (Cae)	private to class (Cae)	private to species (Cae)
g123_d43_t224:g086_d02_t074	g123:g086	xGG_GGx + polyAla	Caerostris darwini	2	g123	g086					xGG_GGx	polyAla					1	MaSp1_D_final_3988	1	Ma	private to gene (Cae)	private to class (Cae)	private to species (Cae)
g123_d43_t234:g086_d02_t098	g123:g086	xGG_GGx + polyAla	Caerostris darwini	2	g123	g086					xGG_GGx	polyAla					1	MaSp1_D_final_3988	1	Ma	private to gene (Cae)	private to class (Cae)	private to species (Cae)
g123_d43_t232:g086_d02_t099	g123:g086	xGG_GGx + polyAla	Caerostris darwini	2	g123	g086					xGG_GGx	polyAla					1	MaSp1_D_final_3988	1	Ma	private to gene (Cae)	private to class (Cae)	private to species (Cae)
g123_d43_t235:g086_d01_t003	g123:g086	xGG_GGx + polyAla	Caerostris darwini	2	g123	g086					xGG_GGx	polyAla					1	MaSp1_D_final_3988	1	Ma	private to gene (Cae)	private to class (Cae)	private to species (Cae)
g123_d43_t232:g086_d02_t050	g123:g086	xGG_GGx + polyAla	Caerostris darwini	2	g123	g086					xGG_GGx	polyAla					1	MaSp1_D_final_3988	1	Ma	private to gene (Cae)	private to class (Cae)	private to species (Cae)
g123_d43_t234:g086_d02_t063	g123:g086	xGG_GGx + polyAla	Caerostris darwini	2	g123	g086					xGG_GGx	polyAla					1	MaSp1_D_final_3988	1	Ma	private to gene (Cae)	private to class (Cae)	private to species (Cae)
g123_d43_t223:g086_d02_t040	g123:g086	xGG_GGx + polyAla	Caerostris darwini	2	g123	g086					xGG_GGx	polyAla					1	MaSp1_D_final_3988	1	Ma	private to gene (Cae)	private to class (Cae)	private to species (Cae)
g123_d43_t234:g086_d02_t103	g123:g086	xGG_GGx + polyAla	Caerostris darwini	2	g123	g086					xGG_GGx	polyAla					1	MaSp1_D_final_3988	1	Ma	private to gene (Cae)	private to class (Cae)	private to species (Cae)
g123_d43_t230:g086_d02_t108	g123:g086	xGG_GGx + polyAla	Caerostris darwini	2	g123	g086					xGG_GGx	polyAla					1	MaSp1_D_final_3988	1	Ma	private to gene (Cae)	private to class (Cae)	private to species (Cae)
g123_d43_t228:g086_d02_t100	g123:g086	xGG_GGx + polyAla	Caerostris darwini	2	g123	g086					xGG_GGx	polyAla					1	MaSp1_D_final_3988	1	Ma	private to gene (Cae)	private to class (Cae)	private to species (Cae)
g123_d43_t230:g086_d02_t041	g123:g086	xGG_GGx + polyAla	Caerostris darwini	2	g123	g086					xGG_GGx	polyAla					1	MaSp1_D_final_3988	1	Ma	private to gene (Cae)	private to class (Cae)	private to species (Cae)
g123_d43_t231:g086_d02_t024	g123:g086	xGG_GGx + polyAla	Caerostris darwini	2	g123	g086					xGG_GGx	polyAla					1	MaSp1_D_final_3988	1	Ma	private to gene (Cae)	private to class (Cae)	private to species (Cae)
g123_d43_t230:g086_d02_t106	g123:g086	xGG_GGx + polyAla	Caerostris darwini	2	g123	g086					xGG_GGx	polyAla					1	MaSp1_D_final_3988	1	Ma	private to gene (Cae)	private to class (Cae)	private to species (Cae)
g114_d04_t012:g114_d01_t004	g114:g114	(SS_Srich) tandem	Caerostris darwini	2	g114	g114					SS_Srich	SS_Srich					1	MaSp1_D_final_3988	1	Ma	private to gene (Cae)	private to class (Cae)	private to species (Cae)
g114_d04_t064:g114_d04_t064	g114:g114	(SS_Srich) tandem	Caerostris darwini	2	g114	g114					SS_Srich	SS_Srich					1	MaSp1_D_final_3988	1	Ma	private to gene (Cae)	private to class (Cae)	private to species (Cae)
g026_d01_t002:g059_d05_t006	g026:g059	GA + GxGGx	Caerostris darwini	2	g026	g059					GA	GxGGx					1	MaSp1_D_final_3988	1	Ma	private to gene (Cae)	private to class (Cae)	private to species (Cae)
g026_d01_t002:g059_d05_t004	g026:g059	GA + GxGGx	Caerostris darwini	2	g026	g059					GA	GxGGx					1	MaSp1_D_final_3988	1	Ma	private to gene (Cae)	private to class (Cae)	private to species (Cae)
g026_d01_t002:g059_d07_t002	g026:g059	GA + GxGGx	Caerostris darwini	2	g026	g059					GA	GxGGx					1	MaSp1_D_final_3988	1	Ma	private to gene (Cae)	private to class (Cae)	private to species (Cae)
g123_d43_t280:g059_d05_t004	g123:g059	xGG_GGx + GxGGx	Caerostris darwini	2	g123	g059					xGG_GGx	GxGGx					1	MaSp1_D_final_3988	1	Ma	private to gene (Cae)	private to class (Cae)	private to species (Cae)
g123_d11_t008:g059_d05_t003	g123:g059	xGG_GGx + GxGGx	Caerostris darwini	2	g123	g059					xGG_GGx	GxGGx					1	MaSp1_D_final_3988	1	Ma	private to gene (Cae)	private to class (Cae)	private to species (Cae)
g123_d43_t016:g059_d05_t003	g123:g059	xGG_GGx + GxGGx	Caerostris darwini	2	g123	g059					xGG_GGx	GxGGx					1	MaSp1_D_final_3988	1	Ma	private to gene (Cae)	private to class (Cae)	private to species (Cae)
g123_d10_t001:g059_d10_t001	g123:g059	xGG_GGx + GxGGx	Caerostris darwini	2	g123	g059					xGG_GGx	GxGGx					1	MaSp1_D_final_3988	1	Ma	private to gene (Cae)	private to class (Cae)	private to species (Cae)
g048_d01_t004:g059_d09_t001	g048:g059	GSG + GxGGx	Caerostris darwini	2	g048	g059					GSG	GxGGx					1	MaSp1_D_final_3988	1	Ma	private to gene (Cae)	private to class (Cae)	private to species (Cae)
g048_d01_t011:g059_d11_t001	g048:g059	GSG + GxGGx	Caerostris darwini	2	g048	g059					GSG	GxGGx					1	MaSp1_D_final_3988	1	Ma	private to gene (Cae)	private to class (Cae)	private to species (Cae)
g048_d01_t013:g123_d56_t001	g048:g123	GSG + xGG_GGx	Caerostris darwini	2	g048	g123					GSG	xGG_GGx					1	MaSp1_D_final_3988	1	Ma	private to gene (Cae)	private to class (Cae)	private to species (Cae)
g048_d01_t011:g123_d43_t299	g048:g123	GSG + xGG_GGx	Caerostris darwini	2	g048	g123					GSG	xGG_GGx					1	MaSp1_D_final_3988	1	Ma	private to gene (Cae)	private to class (Cae)	private to species (Cae)
g123_d43_t216:g086_d02_t074	g123:g086	xGG_GGx + polyAla	Caerostris darwini	2	g123	g086					xGG_GGx	polyAla					1	MaSp2_A_final_1262	1	Ma	private to gene (Cae)	private to class (Cae)	private to species (Cae)
g123_d26_t020:g086_d02_t029	g123:g086	xGG_GGx + polyAla	Caerostris darwini	2	g123	g086					xGG_GGx	polyAla					1	MaSp2_A_final_1262	1	Ma	private to gene (Cae)	private to class (Cae)	private to species (Cae)
g123_d52_t005:g086_d02_t076	g123:g086	xGG_GGx + polyAla	Caerostris darwini	2	g123	g086					xGG_GGx	polyAla					1	MaSp2_A_final_1262	1	Ma	private to gene (Cae)	private to class (Cae)	private to species (Cae)
g123_d30_t035:g086_d02_t074	g123:g086	xGG_GGx + polyAla	Caerostris darwini	2	g123	g086					xGG_GGx	polyAla					1	MaSp2_A_final_1262	1	Ma	private to gene (Cae)	private to class (Cae)	private to species (Cae)
g123_d52_t001:g086_d02_t085	g123:g086	xGG_GGx + polyAla	Caerostris darwini	2	g123	g086					xGG_GGx	polyAla					1	MaSp2_A_final_1262	1	Ma	private to gene (Cae)	private to class (Cae)	private to species (Cae)
g123_d26_t021:g086_d02_t029	g123:g086	xGG_GGx + polyAla	Caerostris darwini	2	g123	g086					xGG_GGx	polyAla					1	MaSp2_A_final_1262	1	Ma	private to gene (Cae)	private to class (Cae)	private to species (Cae)
g123_d51_t001:g086_d02_t042	g123:g086	xGG_GGx + polyAla	Caerostris darwini	2	g123	g086					xGG_GGx	polyAla					1	MaSp2_A_final_1262	1	Ma	private to gene (Cae)	private to class (Cae)	private to species (Cae)
g123_d26_t020:g086_d02_t116	g123:g086	xGG_GGx + polyAla	Caerostris darwini	2	g123	g086					xGG_GGx	polyAla					1	MaSp2_A_final_1262	1	Ma	private to gene (Cae)	private to class (Cae)	private to species (Cae)
g123_d52_t001:g086_d02_t081	g123:g086	xGG_GGx + polyAla	Caerostris darwini	2	g123	g086					xGG_GGx	polyAla					1	MaSp2_A_final_1262	1	Ma	private to gene (Cae)	private to class (Cae)	private to species (Cae)
g123_d52_t001:g086_d02_t043	g123:g086	xGG_GGx + polyAla	Caerostris darwini	2	g123	g086					xGG_GGx	polyAla					1	MaSp2_A_final_1262	1	Ma	private to gene (Cae)	private to class (Cae)	private to species (Cae)
g123_d52_t001:g086_d02_t107	g123:g086	xGG_GGx + polyAla	Caerostris darwini	2	g123	g086					xGG_GGx	polyAla					1	MaSp2_A_final_1262	1	Ma	private to gene (Cae)	private to class (Cae)	private to species (Cae)
g123_d52_t004:g086_d02_t077	g123:g086	xGG_GGx + polyAla	Caerostris darwini	2	g123	g086					xGG_GGx	polyAla					1	MaSp2_A_final_1262	1	Ma	private to gene (Cae)	private to class (Cae)	private to species (Cae)
g123_d52_t004:g086_d02_t079	g123:g086	xGG_GGx + polyAla	Caerostris darwini	2	g123	g086					xGG_GGx	polyAla					1	MaSp2_A_final_1262	1	Ma	private to gene (Cae)	private to class (Cae)	private to species (Cae)
g123_d52_t001:g086_d02_t109	g123:g086	xGG_GGx + polyAla	Caerostris darwini	2	g123	g086					xGG_GGx	polyAla					1	MaSp2_A_final_1262	1	Ma	private to gene (Cae)	private to class (Cae)	private to species (Cae)
g123_d52_t001:g086_d02_t083	g123:g086	xGG_GGx + polyAla	Caerostris darwini	2	g123	g086					xGG_GGx	polyAla					1	MaSp2_A_final_1262	1	Ma	private to gene (Cae)	private to class (Cae)	private to species (Cae)
g123_d51_t002:g086_d02_t073	g123:g086	xGG_GGx + polyAla	Caerostris darwini	2	g123	g086					xGG_GGx	polyAla					1	MaSp2_A_final_1262	1	Ma	private to gene (Cae)	private to class (Cae)	private to species (Cae)
g100_d02_t002:g059_d08_t001:g003_d01_t001	g100:g059:g003	QQ_SS + GxGGx	Caerostris darwini	3	g100	g059	g003				QQ_SS	GxGGx	AGPxQxGY				1	MaSp2_A_final_1262	1	Ma	private to gene (Cae)	private to class (Cae)	private to species (Cae)
g100_d02_t002:g059_d08_t002:g003_d01_t001	g100:g059:g003	QQ_SS + GxGGx	Caerostris darwini	3	g100	g059	g003				QQ_SS	GxGGx	AGPxQxGY				1	MaSp2_A_final_1262	1	Ma	private to gene (Cae)	private to class (Cae)	private to species (Cae)
g100_d02_t002:g059_d08_t001:g003_d01_t002	g100:g059:g003	QQ_SS + GxGGx	Caerostris darwini	3	g100	g059	g003				QQ_SS	GxGGx	AGPxQxGY				1	MaSp2_A_final_1262	1	Ma	private to gene (Cae)	private to class (Cae)	private to species (Cae)
g086_d02_t051:g123_d43_t208	g086:g123	polyAla + xGG_GGx	Caerostris darwini	2	g086	g123					polyAla	xGG_GGx					1	MaSp2_A_final_1262	1	Ma	private to gene (Cae)	private to class (Cae)	private to species (Cae)
g086_d02_t072:g123_d43_t207	g086:g123	polyAla + xGG_GGx	Caerostris darwini	2	g086	g123					polyAla	xGG_GGx					1	MaSp2_A_final_1262	1	Ma	private to gene (Cae)	private to class (Cae)	private to species (Cae)
g086_d02_t005:g123_d26_t004	g086:g123	polyAla + xGG_GGx	Caerostris darwini	2	g086	g123					polyAla	xGG_GGx					1	MaSp2_A_final_1262	1	Ma	private to gene (Cae)	private to class (Cae)	private to species (Cae)
g086_d02_t024:g123_d26_t016	g086:g123	polyAla + xGG_GGx	Caerostris darwini	2	g086	g123					polyAla	xGG_GGx					1	MaSp2_A_final_1262	1	Ma	private to gene (Cae)	private to class (Cae)	private to species (Cae)
g086_d02_t003:g123_d43_t206	g086:g123	polyAla + xGG_GGx	Caerostris darwini	2	g086	g123					polyAla	xGG_GGx					1	MaSp2_A_final_1262	1	Ma	private to gene (Cae)	private to class (Cae)	private to species (Cae)
g086_d02_t006:g123_d43_t210	g086:g123	polyAla + xGG_GGx	Caerostris darwini	2	g086	g123					polyAla	xGG_GGx					1	MaSp2_A_final_1262	1	Ma	private to gene (Cae)	private to class (Cae)	private to species (Cae)
g059_d03_t001:g037_d01_t014	g059:g037	GxGGx + GPG	Caerostris darwini	2	g059	g037					GxGGx	GPG					1	MaSp2_A_final_1262	1	Ma	private to gene (Cae)	private to class (Cae)	private to species (Cae)
g123_d43_t271:g123_d26_t033	g123:g123	(xGG_GGx) tandem	Caerostris darwini	2	g123	g123					xGG_GGx	xGG_GGx					1	MaSp3_A_final_533.1	1	Ma	private to gene (Cae)	private to class (Cae)	private to species (Cae)
g123_d43_t280:g123_d43_t111	g123:g123	(xGG_GGx) tandem	Caerostris darwini	2	g123	g123					xGG_GGx	xGG_GGx					1	MaSp3_A_final_533.1	1	Ma	private to gene (Cae)	private to class (Cae)	private to species (Cae)
g123_d43_t026:g123_d43_t236	g123:g123	(xGG_GGx) tandem	Caerostris darwini	2	g123	g123					xGG_GGx	xGG_GGx					1	MaSp3_A_final_533.1	1	Ma	private to gene (Cae)	private to class (Cae)	private to species (Cae)
g114_d04_t061:g123_d43_t329	g114:g123	SS_Srich + xGG_GGx	Caerostris darwini	2	g114	g123					SS_Srich	xGG_GGx					1	MaSp3_A_final_533.1	1	Ma	private to gene (Cae)	private to class (Cae)	private to species (Cae)
g123_d26_t019:g086_d02_t056	g123:g086	xGG_GGx + polyAla	Caerostris darwini	2	g123	g086					xGG_GGx	polyAla					1	MaSp3_A_final_533.1	1	Ma	private to gene (Cae)	private to class (Cae)	private to species (Cae)
g123_d43_t199:g086_d02_t056	g123:g086	xGG_GGx + polyAla	Caerostris darwini	2	g123	g086					xGG_GGx	polyAla					1	MaSp3_A_final_533.1	1	Ma	private to gene (Cae)	private to class (Cae)	private to species (Cae)
g123_d27_t006:g086_d02_t065	g123:g086	xGG_GGx + polyAla	Caerostris darwini	2	g123	g086					xGG_GGx	polyAla					1	MaSp3_A_final_533.1	1	Ma	private to gene (Cae)	private to class (Cae)	private to species (Cae)
g123_d27_t006:g086_d02_t052	g123:g086	xGG_GGx + polyAla	Caerostris darwini	2	g123	g086					xGG_GGx	polyAla					1	MaSp3_A_final_533.1	1	Ma	private to gene (Cae)	private to class (Cae)	private to species (Cae)
g123_d27_t007:g086_d02_t097	g123:g086	xGG_GGx + polyAla	Caerostris darwini	2	g123	g086					xGG_GGx	polyAla					1	MaSp3_A_final_533.1	1	Ma	private to gene (Cae)	private to class (Cae)	private to species (Cae)
g123_d27_t006:g086_d02_t046	g123:g086	xGG_GGx + polyAla	Caerostris darwini	2	g123	g086					xGG_GGx	polyAla					1	MaSp3_A_final_533.1	1	Ma	private to gene (Cae)	private to class (Cae)	private to species (Cae)
g123_d43_t237:g086_d02_t064	g123:g086	xGG_GGx + polyAla	Caerostris darwini	2	g123	g086					xGG_GGx	polyAla					1	MaSp3_A_final_533.1	1	Ma	private to gene (Cae)	private to class (Cae)	private to species (Cae)
g123_d43_t235:g086_d02_t087	g123:g086	xGG_GGx + polyAla	Caerostris darwini	2	g123	g086					xGG_GGx	polyAla					1	MaSp3_A_final_533.1	1	Ma	private to gene (Cae)	private to class (Cae)	private to species (Cae)
g123_d43_t199:g086_d02_t041	g123:g086	xGG_GGx + polyAla	Caerostris darwini	2	g123	g086					xGG_GGx	polyAla					1	MaSp3_A_final_533.1	1	Ma	private to gene (Cae)	private to class (Cae)	private to species (Cae)
g123_d43_t121:g086_d02_t008	g123:g086	xGG_GGx + polyAla	Caerostris darwini	2	g123	g086					xGG_GGx	polyAla					1	MaSp3_A_final_533.1	1	Ma	private to gene (Cae)	private to class (Cae)	private to species (Cae)
g123_d43_t198:g086_d02_t058	g123:g086	xGG_GGx + polyAla	Caerostris darwini	2	g123	g086					xGG_GGx	polyAla					1	MaSp3_A_final_533.1	1	Ma	private to gene (Cae)	private to class (Cae)	private to species (Cae)
g123_d43_t236:g086_d02_t070	g123:g086	xGG_GGx + polyAla	Caerostris darwini	2	g123	g086					xGG_GGx	polyAla					1	MaSp3_A_final_533.1	1	Ma	private to gene (Cae)	private to class (Cae)	private to species (Cae)
g123_d27_t007:g086_d02_t008	g123:g086	xGG_GGx + polyAla	Caerostris darwini	2	g123	g086					xGG_GGx	polyAla					1	MaSp3_A_final_533.1	1	Ma	private to gene (Cae)	private to class (Cae)	private to species (Cae)
g123_d27_t007:g086_d02_t054	g123:g086	xGG_GGx + polyAla	Caerostris darwini	2	g123	g086					xGG_GGx	polyAla					1	MaSp3_A_final_533.1	1	Ma	private to gene (Cae)	private to class (Cae)	private to species (Cae)
g123_d43_t225:g086_d02_t096	g123:g086	xGG_GGx + polyAla	Caerostris darwini	2	g123	g086					xGG_GGx	polyAla					1	MaSp3_A_final_533.1	1	Ma	private to gene (Cae)	private to class (Cae)	private to species (Cae)
g123_d43_t199:g086_d02_t055	g123:g086	xGG_GGx + polyAla	Caerostris darwini	2	g123	g086					xGG_GGx	polyAla					1	MaSp3_A_final_533.1	1	Ma	private to gene (Cae)	private to class (Cae)	private to species (Cae)
g123_d16_t010:g086_d02_t094	g123:g086	xGG_GGx + polyAla	Caerostris darwini	2	g123	g086					xGG_GGx	polyAla					1	MaSp3_A_final_533.1	1	Ma	private to gene (Cae)	private to class (Cae)	private to species (Cae)
g048_d01_t011:g048_d01_t014	g048:g048	(GSG) tandem	Caerostris darwini	2	g048	g048					GSG	GSG					1	MaSp3_A_final_533.1	1	Ma	private to gene (Cae)	private to class (Cae)	private to species (Cae)
g048_d01_t028:g048_d01_t027	g048:g048	(GSG) tandem	Caerostris darwini	2	g048	g048					GSG	GSG					1	MaSp3_A_final_533.1	1	Ma	private to gene (Cae)	private to class (Cae)	private to species (Cae)
g123_d43_t233:g048_d01_t028	g123:g048	xGG_GGx + GSG	Caerostris darwini	2	g123	g048					xGG_GGx	GSG					1	MaSp3_A_final_533.1	1	Ma	private to gene (Cae)	private to class (Cae)	private to species (Cae)
g123_d15_t001:g048_d01_t028	g123:g048	xGG_GGx + GSG	Caerostris darwini	2	g123	g048					xGG_GGx	GSG					1	MaSp3_A_final_533.1	1	Ma	private to gene (Cae)	private to class (Cae)	private to species (Cae)
g048_d01_t014:g123_d43_t267	g048:g123	GSG + xGG_GGx	Caerostris darwini	2	g048	g123					GSG	xGG_GGx					1	MaSp3_A_final_533.1	1	Ma	private to gene (Cae)	private to class (Cae)	private to species (Cae)
g048_d01_t011:g123_d43_t322	g048:g123	GSG + xGG_GGx	Caerostris darwini	2	g048	g123					GSG	xGG_GGx					1	MaSp3_A_final_533.1	1	Ma	private to gene (Cae)	private to class (Cae)	private to species (Cae)
g048_d01_t029:g123_d43_t226	g048:g123	GSG + xGG_GGx	Caerostris darwini	2	g048	g123					GSG	xGG_GGx					1	MaSp3_A_final_533.1	1	Ma	private to gene (Cae)	private to class (Cae)	private to species (Cae)
g002_d01_t004:g033_d01_t052:g067_d01_t005	g002:g033:g067	AAxxGxGxxA + GL	Caerostris darwini	3	g002	g033	g067				AAxxGxGxxA	GL	IxNSxVxxxGxGxxLQ				1	MaSp3_B_final_533.2	1	Ma	private to gene (Cae)	private to class (Cae)	private to species (Cae)
g002_d01_t002:g033_d01_t052:g067_d01_t001	g002:g033:g067	AAxxGxGxxA + GL	Caerostris darwini	3	g002	g033	g067				AAxxGxGxxA	GL	IxNSxVxxxGxGxxLQ				1	MaSp3_B_final_533.2	1	Ma	private to gene (Cae)	private to class (Cae)	private to species (Cae)
g002_d01_t003:g033_d01_t052:g067_d01_t002	g002:g033:g067	AAxxGxGxxA + GL	Caerostris darwini	3	g002	g033	g067				AAxxGxGxxA	GL	IxNSxVxxxGxGxxLQ				1	MaSp3_B_final_533.2	1	Ma	private to gene (Cae)	private to class (Cae)	private to species (Cae)
g002_d01_t001:g033_d01_t048:g067_d01_t003	g002:g033:g067	AAxxGxGxxA + GL	Caerostris darwini	3	g002	g033	g067				AAxxGxGxxA	GL	IxNSxVxxxGxGxxLQ				1	MaSp3_B_final_533.2	1	Ma	private to gene (Cae)	private to class (Cae)	private to species (Cae)
g002_d01_t005:g033_d01_t053:g067_d01_t004	g002:g033:g067	AAxxGxGxxA + GL	Caerostris darwini	3	g002	g033	g067				AAxxGxGxxA	GL	IxNSxVxxxGxGxxLQ				1	MaSp3_B_final_533.2	1	Ma	private to gene (Cae)	private to class (Cae)	private to species (Cae)
g114_d05_t002:g114_d04_t035	g114:g114	(SS_Srich) tandem	Caerostris darwini	2	g114	g114					SS_Srich	SS_Srich					1	MaSp3_B_final_533.2	1	Ma	private to gene (Cae)	private to class (Cae)	private to species (Cae)
g114_d05_t001:g114_d04_t077	g114:g114	(SS_Srich) tandem	Caerostris darwini	2	g114	g114					SS_Srich	SS_Srich					1	MaSp3_B_final_533.2	1	Ma	private to gene (Cae)	private to class (Cae)	private to species (Cae)
g114_d04_t028:g114_d03_t002	g114:g114	(SS_Srich) tandem	Caerostris darwini	2	g114	g114					SS_Srich	SS_Srich					1	MaSp3_B_final_533.2	1	Ma	private to gene (Cae)	private to class (Cae)	private to species (Cae)
g114_d04_t035:g114_d04_t012	g114:g114	(SS_Srich) tandem	Caerostris darwini	2	g114	g114					SS_Srich	SS_Srich					1	MaSp3_B_final_533.2	1	Ma	private to gene (Cae)	private to class (Cae)	private to species (Cae)
g121_d01_t001:g008_d01_t001	g121:g008	xAPIxDAGSSxVQYxYGD + ATxxGTxxALxYA	Caerostris darwini	2	g121	g008					xAPIxDAGSSxVQYxYGD	ATxxGTxxALxYA					1	MaSp3_B_final_533.2	1	Ma	private to gene (Cae)	private to class (Cae)	private to species (Cae)
g121_d01_t002:g008_d01_t002	g121:g008	xAPIxDAGSSxVQYxYGD + ATxxGTxxALxYA	Caerostris darwini	2	g121	g008					xAPIxDAGSSxVQYxYGD	ATxxGTxxALxYA					1	MaSp3_B_final_533.2	1	Ma	private to gene (Cae)	private to class (Cae)	private to species (Cae)
g114_d05_t004:g066_d01_t002	g114:g066	SS_Srich + IPxxGxNYVSxY	Caerostris darwini	2	g114	g066					SS_Srich	IPxxGxNYVSxY					1	MaSp3_B_final_533.2	1	Ma	private to gene (Cae)	private to class (Cae)	private to species (Cae)
g114_d05_t003:g066_d01_t003	g114:g066	SS_Srich + IPxxGxNYVSxY	Caerostris darwini	2	g114	g066					SS_Srich	IPxxGxNYVSxY					1	MaSp3_B_final_533.2	1	Ma	private to gene (Cae)	private to class (Cae)	private to species (Cae)
g114_d05_t005:g066_d01_t001	g114:g066	SS_Srich + IPxxGxNYVSxY	Caerostris darwini	2	g114	g066					SS_Srich	IPxxGxNYVSxY					1	MaSp3_B_final_533.2	1	Ma	private to gene (Cae)	private to class (Cae)	private to species (Cae)
g114_d04_t010:g123_d35_t001	g114:g123	SS_Srich + xGG_GGx	Caerostris darwini	2	g114	g123					SS_Srich	xGG_GGx					1	MaSp3_B_final_533.2	1	Ma	private to gene (Cae)	private to class (Cae)	private to species (Cae)
g114_d04_t011:g123_d08_t002	g114:g123	SS_Srich + xGG_GGx	Caerostris darwini	2	g114	g123					SS_Srich	xGG_GGx					1	MaSp3_B_final_533.2	1	Ma	private to gene (Cae)	private to class (Cae)	private to species (Cae)
g114_d05_t004:g123_d43_t267	g114:g123	SS_Srich + xGG_GGx	Caerostris darwini	2	g114	g123					SS_Srich	xGG_GGx					1	MaSp3_B_final_533.2	1	Ma	private to gene (Cae)	private to class (Cae)	private to species (Cae)
g126_d01_t002:g070_d01_t001:g010_d01_t002:g124_d01_t001	g126:g070:g010:g124	xSxEEAxNAxISITExYAMYSGFSEAI + LNxLIDxVIQYISExxLDILLA	Caerostris darwini	4	g126	g070	g010	g124			xSxEEAxNAxISITExYAMYSGFSEAI	LNxLIDxVIQYISExxLDILLA	DAETYADILAxALxNGLxN	xGxIxxDSxPAELxxVxNxFxQ			1	MaSp3_B_final_533.2	1	Ma	private to gene (Cae)	private to class (Cae)	private to species (Cae)
g126_d01_t001:g070_d01_t002:g010_d01_t001:g124_d01_t002	g126:g070:g010:g124	xSxEEAxNAxISITExYAMYSGFSEAI + LNxLIDxVIQYISExxLDILLA	Caerostris darwini	4	g126	g070	g010	g124			xSxEEAxNAxISITExYAMYSGFSEAI	LNxLIDxVIQYISExxLDILLA	DAETYADILAxALxNGLxN	xGxIxxDSxPAELxxVxNxFxQ			1	MaSp3_B_final_533.2	1	Ma	private to gene (Cae)	private to class (Cae)	private to species (Cae)
g086_d02_t099:g140_d01_t005	g086:g140	Cassettes with unassigned motif types	Caerostris darwini	2	g086	g140					polyAla	unassigned					1	MaSp3_B_final_533.2	1	Ma	private to gene (Cae)	private to class (Cae)	private to species (Cae)
g086_d02_t045:g140_d01_t036	g086:g140	Cassettes with unassigned motif types	Caerostris darwini	2	g086	g140					polyAla	unassigned					1	MaSp3_B_final_533.2	1	Ma	private to gene (Cae)	private to class (Cae)	private to species (Cae)
g044_d01_t003:g087_d01_t005	g044:g087	GPYGPxx + polyAla_MaSp4	Caerostris darwini	2	g044	g087					GPYGPxx	polyAla_MaSp4					1	MaSp4_A_final_3210.2	1	Ma	private to gene (Cae)	private to class (Cae)	private to species (Cae)
g044_d01_t005:g087_d01_t019	g044:g087	GPYGPxx + polyAla_MaSp4	Caerostris darwini	2	g044	g087					GPYGPxx	polyAla_MaSp4					1	MaSp4_A_final_3210.2	1	Ma	private to gene (Cae)	private to class (Cae)	private to species (Cae)
g038_d01_t025:g038_d01_t008	g038:g038	(GPGPQ) tandem	Caerostris darwini	2	g038	g038					GPGPQ	GPGPQ					1	MaSp4_A_final_3210.2	1	Ma	private to gene (Cae)	private to class (Cae)	private to species (Cae)
g038_d01_t020:g038_d01_t008	g038:g038	(GPGPQ) tandem	Caerostris darwini	2	g038	g038					GPGPQ	GPGPQ					1	MaSp4_A_final_3210.2	1	Ma	private to gene (Cae)	private to class (Cae)	private to species (Cae)
g038_d01_t025:g038_d01_t032	g038:g038	(GPGPQ) tandem	Caerostris darwini	2	g038	g038					GPGPQ	GPGPQ					1	MaSp4_A_final_3210.2	1	Ma	private to gene (Cae)	private to class (Cae)	private to species (Cae)
g038_d01_t010:g038_d01_t006	g038:g038	(GPGPQ) tandem	Caerostris darwini	2	g038	g038					GPGPQ	GPGPQ					1	MaSp4_A_final_3210.2	1	Ma	private to gene (Cae)	private to class (Cae)	private to species (Cae)
g038_d01_t020:g038_d01_t027	g038:g038	(GPGPQ) tandem	Caerostris darwini	2	g038	g038					GPGPQ	GPGPQ					1	MaSp4_A_final_3210.2	1	Ma	private to gene (Cae)	private to class (Cae)	private to species (Cae)
g038_d01_t038:g038_d01_t020	g038:g038	(GPGPQ) tandem	Caerostris darwini	2	g038	g038					GPGPQ	GPGPQ					1	MaSp4_A_final_3210.2	1	Ma	private to gene (Cae)	private to class (Cae)	private to species (Cae)
g038_d01_t010:g038_d01_t010	g038:g038	(GPGPQ) tandem	Caerostris darwini	2	g038	g038					GPGPQ	GPGPQ					1	MaSp4_A_final_3210.2	1	Ma	private to gene (Cae)	private to class (Cae)	private to species (Cae)
g038_d01_t034:g038_d01_t025	g038:g038	(GPGPQ) tandem	Caerostris darwini	2	g038	g038					GPGPQ	GPGPQ					1	MaSp4_A_final_3210.2	1	Ma	private to gene (Cae)	private to class (Cae)	private to species (Cae)
g038_d01_t025:g038_d01_t011	g038:g038	(GPGPQ) tandem	Caerostris darwini	2	g038	g038					GPGPQ	GPGPQ					1	MaSp4_A_final_3210.2	1	Ma	private to gene (Cae)	private to class (Cae)	private to species (Cae)
g087_d01_t019:g038_d01_t014	g087:g038	polyAla_MaSp4 + GPGPQ	Caerostris darwini	2	g087	g038					polyAla_MaSp4	GPGPQ					1	MaSp4_A_final_3210.2	1	Ma	private to gene (Cae)	private to class (Cae)	private to species (Cae)
g087_d01_t009:g038_d01_t014	g087:g038	polyAla_MaSp4 + GPGPQ	Caerostris darwini	2	g087	g038					polyAla_MaSp4	GPGPQ					1	MaSp4_A_final_3210.2	1	Ma	private to gene (Cae)	private to class (Cae)	private to species (Cae)
g087_d01_t013:g038_d01_t012	g087:g038	polyAla_MaSp4 + GPGPQ	Caerostris darwini	2	g087	g038					polyAla_MaSp4	GPGPQ					1	MaSp4_A_final_3210.2	1	Ma	private to gene (Cae)	private to class (Cae)	private to species (Cae)
g087_d01_t001:g038_d01_t014	g087:g038	polyAla_MaSp4 + GPGPQ	Caerostris darwini	2	g087	g038					polyAla_MaSp4	GPGPQ					1	MaSp4_A_final_3210.2	1	Ma	private to gene (Cae)	private to class (Cae)	private to species (Cae)
g038_d01_t014:g044_d01_t003	g038:g044	GPGPQ + GPYGPxx	Caerostris darwini	2	g038	g044					GPGPQ	GPYGPxx					1	MaSp4_A_final_3210.2	1	Ma	private to gene (Cae)	private to class (Cae)	private to species (Cae)
g038_d01_t014:g044_d01_t008	g038:g044	GPGPQ + GPYGPxx	Caerostris darwini	2	g038	g044					GPGPQ	GPYGPxx					1	MaSp4_A_final_3210.2	1	Ma	private to gene (Cae)	private to class (Cae)	private to species (Cae)
g038_d01_t020:g038_d01_t010	g038:g038	(GPGPQ) tandem	Caerostris darwini	2	g038	g038					GPGPQ	GPGPQ					1	MaSp4_B_final_3210.3	1	Ma	private to gene (Cae)	private to class (Cae)	private to species (Cae)
g038_d01_t001:g038_d01_t016	g038:g038	(GPGPQ) tandem	Caerostris darwini	2	g038	g038					GPGPQ	GPGPQ					1	MaSp4_B_final_3210.3	1	Ma	private to gene (Cae)	private to class (Cae)	private to species (Cae)
g038_d01_t012:g038_d01_t004	g038:g038	(GPGPQ) tandem	Caerostris darwini	2	g038	g038					GPGPQ	GPGPQ					1	MaSp4_B_final_3210.3	1	Ma	private to gene (Cae)	private to class (Cae)	private to species (Cae)
g038_d01_t047:g038_d01_t031	g038:g038	(GPGPQ) tandem	Caerostris darwini	2	g038	g038					GPGPQ	GPGPQ					1	MaSp4_B_final_3210.3	1	Ma	private to gene (Cae)	private to class (Cae)	private to species (Cae)
g038_d01_t016:g038_d01_t014	g038:g038	(GPGPQ) tandem	Caerostris darwini	2	g038	g038					GPGPQ	GPGPQ					1	MaSp4_B_final_3210.3	1	Ma	private to gene (Cae)	private to class (Cae)	private to species (Cae)
g038_d01_t021:g038_d02_t008	g038:g038	(GPGPQ) tandem	Caerostris darwini	2	g038	g038					GPGPQ	GPGPQ					1	MaSp4_B_final_3210.3	1	Ma	private to gene (Cae)	private to class (Cae)	private to species (Cae)
g038_d01_t002:g038_d01_t040	g038:g038	(GPGPQ) tandem	Caerostris darwini	2	g038	g038					GPGPQ	GPGPQ					1	MaSp4_B_final_3210.3	1	Ma	private to gene (Cae)	private to class (Cae)	private to species (Cae)
g038_d01_t045:g038_d02_t005	g038:g038	(GPGPQ) tandem	Caerostris darwini	2	g038	g038					GPGPQ	GPGPQ					1	MaSp4_B_final_3210.3	1	Ma	private to gene (Cae)	private to class (Cae)	private to species (Cae)
g038_d01_t032:g038_d01_t008	g038:g038	(GPGPQ) tandem	Caerostris darwini	2	g038	g038					GPGPQ	GPGPQ					1	MaSp4_B_final_3210.3	1	Ma	private to gene (Cae)	private to class (Cae)	private to species (Cae)
g038_d01_t037:g038_d01_t044	g038:g038	(GPGPQ) tandem	Caerostris darwini	2	g038	g038					GPGPQ	GPGPQ					1	MaSp4_B_final_3210.3	1	Ma	private to gene (Cae)	private to class (Cae)	private to species (Cae)
g038_d01_t004:g038_d01_t025	g038:g038	(GPGPQ) tandem	Caerostris darwini	2	g038	g038					GPGPQ	GPGPQ					1	MaSp4_B_final_3210.3	1	Ma	private to gene (Cae)	private to class (Cae)	private to species (Cae)
g038_d01_t033:g038_d02_t004	g038:g038	(GPGPQ) tandem	Caerostris darwini	2	g038	g038					GPGPQ	GPGPQ					1	MaSp4_B_final_3210.3	1	Ma	private to gene (Cae)	private to class (Cae)	private to species (Cae)
g038_d01_t012:g038_d01_t016	g038:g038	(GPGPQ) tandem	Caerostris darwini	2	g038	g038					GPGPQ	GPGPQ					1	MaSp4_B_final_3210.3	1	Ma	private to gene (Cae)	private to class (Cae)	private to species (Cae)
g038_d01_t012:g038_d01_t010	g038:g038	(GPGPQ) tandem	Caerostris darwini	2	g038	g038					GPGPQ	GPGPQ					1	MaSp4_B_final_3210.3	1	Ma	private to gene (Cae)	private to class (Cae)	private to species (Cae)
g038_d01_t045:g038_d01_t012	g038:g038	(GPGPQ) tandem	Caerostris darwini	2	g038	g038					GPGPQ	GPGPQ					1	MaSp4_B_final_3210.3	1	Ma	private to gene (Cae)	private to class (Cae)	private to species (Cae)
g038_d01_t010:g038_d01_t013	g038:g038	(GPGPQ) tandem	Caerostris darwini	2	g038	g038					GPGPQ	GPGPQ					1	MaSp4_B_final_3210.3	1	Ma	private to gene (Cae)	private to class (Cae)	private to species (Cae)
g038_d01_t016:g038_d01_t010	g038:g038	(GPGPQ) tandem	Caerostris darwini	2	g038	g038					GPGPQ	GPGPQ					1	MaSp4_B_final_3210.3	1	Ma	private to gene (Cae)	private to class (Cae)	private to species (Cae)
g038_d01_t025:g038_d01_t014	g038:g038	(GPGPQ) tandem	Caerostris darwini	2	g038	g038					GPGPQ	GPGPQ					1	MaSp4_B_final_3210.3	1	Ma	private to gene (Cae)	private to class (Cae)	private to species (Cae)
g038_d01_t049:g038_d01_t008	g038:g038	(GPGPQ) tandem	Caerostris darwini	2	g038	g038					GPGPQ	GPGPQ					1	MaSp4_B_final_3210.3	1	Ma	private to gene (Cae)	private to class (Cae)	private to species (Cae)
g038_d01_t025:g038_d01_t044	g038:g038	(GPGPQ) tandem	Caerostris darwini	2	g038	g038					GPGPQ	GPGPQ					1	MaSp4_B_final_3210.3	1	Ma	private to gene (Cae)	private to class (Cae)	private to species (Cae)
g038_d01_t014:g038_d01_t049	g038:g038	(GPGPQ) tandem	Caerostris darwini	2	g038	g038					GPGPQ	GPGPQ					1	MaSp4_B_final_3210.3	1	Ma	private to gene (Cae)	private to class (Cae)	private to species (Cae)
g038_d01_t006:g038_d02_t001	g038:g038	(GPGPQ) tandem	Caerostris darwini	2	g038	g038					GPGPQ	GPGPQ					1	MaSp4_B_final_3210.3	1	Ma	private to gene (Cae)	private to class (Cae)	private to species (Cae)
g038_d01_t008:g038_d01_t025	g038:g038	(GPGPQ) tandem	Caerostris darwini	2	g038	g038					GPGPQ	GPGPQ					1	MaSp4_B_final_3210.3	1	Ma	private to gene (Cae)	private to class (Cae)	private to species (Cae)
g038_d01_t044:g038_d02_t005	g038:g038	(GPGPQ) tandem	Caerostris darwini	2	g038	g038					GPGPQ	GPGPQ					1	MaSp4_B_final_3210.3	1	Ma	private to gene (Cae)	private to class (Cae)	private to species (Cae)
g038_d01_t014:g038_d01_t032	g038:g038	(GPGPQ) tandem	Caerostris darwini	2	g038	g038					GPGPQ	GPGPQ					1	MaSp4_B_final_3210.3	1	Ma	private to gene (Cae)	private to class (Cae)	private to species (Cae)
g038_d01_t018:g038_d01_t025	g038:g038	(GPGPQ) tandem	Caerostris darwini	2	g038	g038					GPGPQ	GPGPQ					1	MaSp4_B_final_3210.3	1	Ma	private to gene (Cae)	private to class (Cae)	private to species (Cae)
g038_d01_t040:g038_d02_t003	g038:g038	(GPGPQ) tandem	Caerostris darwini	2	g038	g038					GPGPQ	GPGPQ					1	MaSp4_B_final_3210.3	1	Ma	private to gene (Cae)	private to class (Cae)	private to species (Cae)
g087_d01_t018:g038_d01_t014	g087:g038	polyAla_MaSp4 + GPGPQ	Caerostris darwini	2	g087	g038					polyAla_MaSp4	GPGPQ					1	MaSp4_B_final_3210.3	1	Ma	private to gene (Cae)	private to class (Cae)	private to species (Cae)
g087_d01_t010:g038_d01_t025	g087:g038	polyAla_MaSp4 + GPGPQ	Caerostris darwini	2	g087	g038					polyAla_MaSp4	GPGPQ					1	MaSp4_B_final_3210.3	1	Ma	private to gene (Cae)	private to class (Cae)	private to species (Cae)
g087_d01_t008:g038_d01_t005	g087:g038	polyAla_MaSp4 + GPGPQ	Caerostris darwini	2	g087	g038					polyAla_MaSp4	GPGPQ					1	MaSp4_B_final_3210.3	1	Ma	private to gene (Cae)	private to class (Cae)	private to species (Cae)
g087_d01_t012:g038_d01_t014	g087:g038	polyAla_MaSp4 + GPGPQ	Caerostris darwini	2	g087	g038					polyAla_MaSp4	GPGPQ					1	MaSp4_B_final_3210.3	1	Ma	private to gene (Cae)	private to class (Cae)	private to species (Cae)
g087_d01_t017:g038_d01_t014	g087:g038	polyAla_MaSp4 + GPGPQ	Caerostris darwini	2	g087	g038					polyAla_MaSp4	GPGPQ					1	MaSp4_B_final_3210.3	1	Ma	private to gene (Cae)	private to class (Cae)	private to species (Cae)
g087_d01_t011:g038_d01_t014	g087:g038	polyAla_MaSp4 + GPGPQ	Caerostris darwini	2	g087	g038					polyAla_MaSp4	GPGPQ					1	MaSp4_B_final_3210.3	1	Ma	private to gene (Cae)	private to class (Cae)	private to species (Cae)
g087_d01_t006:g038_d01_t014	g087:g038	polyAla_MaSp4 + GPGPQ	Caerostris darwini	2	g087	g038					polyAla_MaSp4	GPGPQ					1	MaSp4_B_final_3210.3	1	Ma	private to gene (Cae)	private to class (Cae)	private to species (Cae)
g038_d01_t014:g087_d01_t016	g038:g087	GPGPQ + polyAla_MaSp4	Caerostris darwini	2	g038	g087					GPGPQ	polyAla_MaSp4					1	MaSp4_B_final_3210.3	1	Ma	private to gene (Cae)	private to class (Cae)	private to species (Cae)
g038_d01_t014:g087_d01_t020	g038:g087	GPGPQ + polyAla_MaSp4	Caerostris darwini	2	g038	g087					GPGPQ	polyAla_MaSp4					1	MaSp4_B_final_3210.3	1	Ma	private to gene (Cae)	private to class (Cae)	private to species (Cae)
g038_d01_t014:g087_d01_t007	g038:g087	GPGPQ + polyAla_MaSp4	Caerostris darwini	2	g038	g087					GPGPQ	polyAla_MaSp4					1	MaSp4_B_final_3210.3	1	Ma	private to gene (Cae)	private to class (Cae)	private to species (Cae)
g038_d01_t014:g087_d01_t008	g038:g087	GPGPQ + polyAla_MaSp4	Caerostris darwini	2	g038	g087					GPGPQ	polyAla_MaSp4					1	MaSp4_B_final_3210.3	1	Ma	private to gene (Cae)	private to class (Cae)	private to species (Cae)
g038_d02_t005:g087_d01_t012	g038:g087	GPGPQ + polyAla_MaSp4	Caerostris darwini	2	g038	g087					GPGPQ	polyAla_MaSp4					1	MaSp4_B_final_3210.3	1	Ma	private to gene (Cae)	private to class (Cae)	private to species (Cae)
g038_d02_t006:g087_d01_t008	g038:g087	GPGPQ + polyAla_MaSp4	Caerostris darwini	2	g038	g087					GPGPQ	polyAla_MaSp4					1	MaSp4_B_final_3210.3	1	Ma	private to gene (Cae)	private to class (Cae)	private to species (Cae)
g038_d01_t014:g001_d01_t044	g038:g001	GPGPQ + A|G|P|Q|R|S|V|Y_rich	Caerostris darwini	2	g038	g001					GPGPQ	A|G|P|Q|R|S|V|Y_rich					1	MaSp4_B_final_3210.3	1	Ma	private to gene (Cae)	private to class (Cae)	private to species (Cae)
g038_d01_t032:g001_d01_t101	g038:g001	GPGPQ + A|G|P|Q|R|S|V|Y_rich	Caerostris darwini	2	g038	g001					GPGPQ	A|G|P|Q|R|S|V|Y_rich					1	MaSp4_B_final_3210.3	1	Ma	private to gene (Cae)	private to class (Cae)	private to species (Cae)
g040_d02_t002:g001_d01_t072	g040:g001	GPSGxxSQ + A|G|P|Q|R|S|V|Y_rich	Caerostris darwini	2	g040	g001					GPSGxxSQ	A|G|P|Q|R|S|V|Y_rich					1	MaSp4_B_final_3210.3	1	Ma	private to gene (Cae)	private to class (Cae)	private to species (Cae)
g044_d01_t003:g087_d01_t020	g044:g087	GPYGPxx + polyAla_MaSp4	Caerostris darwini	2	g044	g087					GPYGPxx	polyAla_MaSp4					1	MaSp4_B_final_3210.3	1	Ma	private to gene (Cae)	private to class (Cae)	private to species (Cae)
g044_d01_t001:g087_d01_t020	g044:g087	GPYGPxx + polyAla_MaSp4	Caerostris darwini	2	g044	g087					GPYGPxx	polyAla_MaSp4					1	MaSp4_B_final_3210.3	1	Ma	private to gene (Cae)	private to class (Cae)	private to species (Cae)
g038_d01_t044:g044_d02_t001	g038:g044	GPGPQ + GPYGPxx	Caerostris darwini	2	g038	g044					GPGPQ	GPYGPxx					1	MaSp4_B_final_3210.3	1	Ma	private to gene (Cae)	private to class (Cae)	private to species (Cae)
g038_d01_t046:g044_d01_t004	g038:g044	GPGPQ + GPYGPxx	Caerostris darwini	2	g038	g044					GPGPQ	GPYGPxx					1	MaSp4_B_final_3210.3	1	Ma	private to gene (Cae)	private to class (Cae)	private to species (Cae)
g026_d01_t010:g123_d35_t018:g026_d01_t010	g026:g123:g026	GA + xGG_GGx	Caerostris darwini	3	g026	g123	g026				GA	xGG_GGx	GA				1	MiSp_264638_incomplete	1	Mi	private to gene (Cae)	private to class (Cae)	private to species (Cae)
g123_d07_t003:g123_d35_t004	g123:g123	(xGG_GGx) tandem	Caerostris darwini	2	g123	g123					xGG_GGx	xGG_GGx					1	MiSp_264638_incomplete	1	Mi	private to gene (Cae)	private to class (Cae)	private to species (Cae)
g123_d35_t012:g123_d43_t313	g123:g123	(xGG_GGx) tandem	Caerostris darwini	2	g123	g123					xGG_GGx	xGG_GGx					1	MiSp_264638_incomplete	1	Mi	private to gene (Cae)	private to class (Cae)	private to species (Cae)
g123_d43_t292:g123_d13_t026	g123:g123	(xGG_GGx) tandem	Caerostris darwini	2	g123	g123					xGG_GGx	xGG_GGx					1	MiSp_264638_incomplete	1	Mi	private to gene (Cae)	private to class (Cae)	private to species (Cae)
g123_d13_t032:g123_d13_t012	g123:g123	(xGG_GGx) tandem	Caerostris darwini	2	g123	g123					xGG_GGx	xGG_GGx					1	MiSp_264638_incomplete	1	Mi	private to gene (Cae)	private to class (Cae)	private to species (Cae)
g123_d43_t104:g123_d16_t015	g123:g123	(xGG_GGx) tandem	Caerostris darwini	2	g123	g123					xGG_GGx	xGG_GGx					1	MiSp_3639_incomplete	1	Mi	private to gene (Cae)	private to class (Cae)	private to species (Cae)
g123_d18_t001:g123_d11_t008	g123:g123	(xGG_GGx) tandem	Caerostris darwini	2	g123	g123					xGG_GGx	xGG_GGx					1	MiSp_3639_incomplete	1	Mi	private to gene (Cae)	private to class (Cae)	private to species (Cae)
g123_d30_t016:g123_d18_t003	g123:g123	(xGG_GGx) tandem	Caerostris darwini	2	g123	g123					xGG_GGx	xGG_GGx					1	MiSp_3639_incomplete	1	Mi	private to gene (Cae)	private to class (Cae)	private to species (Cae)
g123_d23_t001:g123_d18_t003	g123:g123	(xGG_GGx) tandem	Caerostris darwini	2	g123	g123					xGG_GGx	xGG_GGx					1	MiSp_3639_incomplete	1	Mi	private to gene (Cae)	private to class (Cae)	private to species (Cae)
g088_d01_t001:g123_d11_t005	g088:g123	polyAla+GA + xGG_GGx	Caerostris darwini	2	g088	g123					polyAla+GA	xGG_GGx					1	MiSp_3639_incomplete	1	Mi	private to gene (Cae)	private to class (Cae)	private to species (Cae)
g088_d01_t036:g123_d43_t243	g088:g123	polyAla+GA + xGG_GGx	Caerostris darwini	2	g088	g123					polyAla+GA	xGG_GGx					1	MiSp_3639_incomplete	1	Mi	private to gene (Cae)	private to class (Cae)	private to species (Cae)
g088_d01_t070:g123_d16_t002	g088:g123	polyAla+GA + xGG_GGx	Caerostris darwini	2	g088	g123					polyAla+GA	xGG_GGx					1	MiSp_3639_incomplete	1	Mi	private to gene (Cae)	private to class (Cae)	private to species (Cae)
g088_d01_t017:g123_d13_t033	g088:g123	polyAla+GA + xGG_GGx	Caerostris darwini	2	g088	g123					polyAla+GA	xGG_GGx					1	MiSp_3639_incomplete	1	Mi	private to gene (Cae)	private to class (Cae)	private to species (Cae)
g088_d01_t055:g123_d16_t002	g088:g123	polyAla+GA + xGG_GGx	Caerostris darwini	2	g088	g123					polyAla+GA	xGG_GGx					1	MiSp_3639_incomplete	1	Mi	private to gene (Cae)	private to class (Cae)	private to species (Cae)
g088_d01_t072:g123_d18_t001	g088:g123	polyAla+GA + xGG_GGx	Caerostris darwini	2	g088	g123					polyAla+GA	xGG_GGx					1	MiSp_3639_incomplete	1	Mi	private to gene (Cae)	private to class (Cae)	private to species (Cae)
g088_d01_t037:g123_d16_t015	g088:g123	polyAla+GA + xGG_GGx	Caerostris darwini	2	g088	g123					polyAla+GA	xGG_GGx					1	MiSp_3639_incomplete	1	Mi	private to gene (Cae)	private to class (Cae)	private to species (Cae)
g088_d01_t021:g123_d18_t003	g088:g123	polyAla+GA + xGG_GGx	Caerostris darwini	2	g088	g123					polyAla+GA	xGG_GGx					1	MiSp_3639_incomplete	1	Mi	private to gene (Cae)	private to class (Cae)	private to species (Cae)
g088_d01_t036:g123_d16_t015	g088:g123	polyAla+GA + xGG_GGx	Caerostris darwini	2	g088	g123					polyAla+GA	xGG_GGx					1	MiSp_3639_incomplete	1	Mi	private to gene (Cae)	private to class (Cae)	private to species (Cae)
g088_d01_t077:g123_d18_t003	g088:g123	polyAla+GA + xGG_GGx	Caerostris darwini	2	g088	g123					polyAla+GA	xGG_GGx					1	MiSp_3639_incomplete	1	Mi	private to gene (Cae)	private to class (Cae)	private to species (Cae)
g088_d01_t077:g123_d18_t002	g088:g123	polyAla+GA + xGG_GGx	Caerostris darwini	2	g088	g123					polyAla+GA	xGG_GGx					1	MiSp_3639_incomplete	1	Mi	private to gene (Cae)	private to class (Cae)	private to species (Cae)
g088_d01_t004:g123_d16_t015	g088:g123	polyAla+GA + xGG_GGx	Caerostris darwini	2	g088	g123					polyAla+GA	xGG_GGx					1	MiSp_3639_incomplete	1	Mi	private to gene (Cae)	private to class (Cae)	private to species (Cae)
g088_d01_t022:g123_d18_t001	g088:g123	polyAla+GA + xGG_GGx	Caerostris darwini	2	g088	g123					polyAla+GA	xGG_GGx					1	MiSp_3639_incomplete	1	Mi	private to gene (Cae)	private to class (Cae)	private to species (Cae)
g088_d01_t049:g123_d16_t002	g088:g123	polyAla+GA + xGG_GGx	Caerostris darwini	2	g088	g123					polyAla+GA	xGG_GGx					1	MiSp_3639_incomplete	1	Mi	private to gene (Cae)	private to class (Cae)	private to species (Cae)
g088_d01_t016:g123_d18_t001	g088:g123	polyAla+GA + xGG_GGx	Caerostris darwini	2	g088	g123					polyAla+GA	xGG_GGx					1	MiSp_3639_incomplete	1	Mi	private to gene (Cae)	private to class (Cae)	private to species (Cae)
g088_d01_t025:g123_d16_t002	g088:g123	polyAla+GA + xGG_GGx	Caerostris darwini	2	g088	g123					polyAla+GA	xGG_GGx					1	MiSp_3639_incomplete	1	Mi	private to gene (Cae)	private to class (Cae)	private to species (Cae)
g088_d01_t002:g123_d16_t008	g088:g123	polyAla+GA + xGG_GGx	Caerostris darwini	2	g088	g123					polyAla+GA	xGG_GGx					1	MiSp_3639_incomplete	1	Mi	private to gene (Cae)	private to class (Cae)	private to species (Cae)
g088_d01_t089:g123_d43_t051	g088:g123	polyAla+GA + xGG_GGx	Caerostris darwini	2	g088	g123					polyAla+GA	xGG_GGx					1	MiSp_3639_incomplete	1	Mi	private to gene (Cae)	private to class (Cae)	private to species (Cae)
g088_d01_t007:g123_d16_t008	g088:g123	polyAla+GA + xGG_GGx	Caerostris darwini	2	g088	g123					polyAla+GA	xGG_GGx					1	MiSp_3639_incomplete	1	Mi	private to gene (Cae)	private to class (Cae)	private to species (Cae)
g088_d01_t078:g123_d43_t238	g088:g123	polyAla+GA + xGG_GGx	Caerostris darwini	2	g088	g123					polyAla+GA	xGG_GGx					1	MiSp_3639_incomplete	1	Mi	private to gene (Cae)	private to class (Cae)	private to species (Cae)
g088_d01_t002:g123_d18_t003	g088:g123	polyAla+GA + xGG_GGx	Caerostris darwini	2	g088	g123					polyAla+GA	xGG_GGx					1	MiSp_3639_incomplete	1	Mi	private to gene (Cae)	private to class (Cae)	private to species (Cae)
g088_d01_t038:g123_d16_t002	g088:g123	polyAla+GA + xGG_GGx	Caerostris darwini	2	g088	g123					polyAla+GA	xGG_GGx					1	MiSp_3639_incomplete	1	Mi	private to gene (Cae)	private to class (Cae)	private to species (Cae)
g088_d01_t089:g123_d43_t267	g088:g123	polyAla+GA + xGG_GGx	Caerostris darwini	2	g088	g123					polyAla+GA	xGG_GGx					1	MiSp_3639_incomplete	1	Mi	private to gene (Cae)	private to class (Cae)	private to species (Cae)
g088_d01_t007:g123_d18_t001	g088:g123	polyAla+GA + xGG_GGx	Caerostris darwini	2	g088	g123					polyAla+GA	xGG_GGx					1	MiSp_3639_incomplete	1	Mi	private to gene (Cae)	private to class (Cae)	private to species (Cae)
g088_d01_t036:g123_d43_t068	g088:g123	polyAla+GA + xGG_GGx	Caerostris darwini	2	g088	g123					polyAla+GA	xGG_GGx					1	MiSp_3639_incomplete	1	Mi	private to gene (Cae)	private to class (Cae)	private to species (Cae)
g088_d01_t078:g123_d16_t002	g088:g123	polyAla+GA + xGG_GGx	Caerostris darwini	2	g088	g123					polyAla+GA	xGG_GGx					1	MiSp_3639_incomplete	1	Mi	private to gene (Cae)	private to class (Cae)	private to species (Cae)
g088_d01_t073:g123_d35_t017	g088:g123	polyAla+GA + xGG_GGx	Caerostris darwini	2	g088	g123					polyAla+GA	xGG_GGx					1	MiSp_3639_incomplete	1	Mi	private to gene (Cae)	private to class (Cae)	private to species (Cae)
g026_d06_t023:g123_d16_t009	g026:g123	GA + xGG_GGx	Caerostris darwini	2	g026	g123					GA	xGG_GGx					1	MiSp_3639_incomplete	1	Mi	private to gene (Cae)	private to class (Cae)	private to species (Cae)
g026_d05_t003:g123_d19_t001	g026:g123	GA + xGG_GGx	Caerostris darwini	2	g026	g123					GA	xGG_GGx					1	MiSp_3639_incomplete	1	Mi	private to gene (Cae)	private to class (Cae)	private to species (Cae)
g026_d06_t010:g123_d35_t002	g026:g123	GA + xGG_GGx	Caerostris darwini	2	g026	g123					GA	xGG_GGx					1	MiSp_3639_incomplete	1	Mi	private to gene (Cae)	private to class (Cae)	private to species (Cae)
g026_d06_t019:g123_d43_t051	g026:g123	GA + xGG_GGx	Caerostris darwini	2	g026	g123					GA	xGG_GGx					1	MiSp_3639_incomplete	1	Mi	private to gene (Cae)	private to class (Cae)	private to species (Cae)
g026_d06_t010:g123_d43_t238	g026:g123	GA + xGG_GGx	Caerostris darwini	2	g026	g123					GA	xGG_GGx					1	MiSp_3639_incomplete	1	Mi	private to gene (Cae)	private to class (Cae)	private to species (Cae)
g026_d06_t017:g123_d35_t019	g026:g123	GA + xGG_GGx	Caerostris darwini	2	g026	g123					GA	xGG_GGx					1	MiSp_3639_incomplete	1	Mi	private to gene (Cae)	private to class (Cae)	private to species (Cae)
g026_d06_t009:g123_d16_t014	g026:g123	GA + xGG_GGx	Caerostris darwini	2	g026	g123					GA	xGG_GGx					1	MiSp_3639_incomplete	1	Mi	private to gene (Cae)	private to class (Cae)	private to species (Cae)
g026_d06_t010:g123_d43_t058	g026:g123	GA + xGG_GGx	Caerostris darwini	2	g026	g123					GA	xGG_GGx					1	MiSp_3639_incomplete	1	Mi	private to gene (Cae)	private to class (Cae)	private to species (Cae)
g026_d06_t011:g123_d30_t016	g026:g123	GA + xGG_GGx	Caerostris darwini	2	g026	g123					GA	xGG_GGx					1	MiSp_3639_incomplete	1	Mi	private to gene (Cae)	private to class (Cae)	private to species (Cae)
g026_d06_t061:g123_d16_t013	g026:g123	GA + xGG_GGx	Caerostris darwini	2	g026	g123					GA	xGG_GGx					1	MiSp_3639_incomplete	1	Mi	private to gene (Cae)	private to class (Cae)	private to species (Cae)
g026_d06_t004:g123_d43_t057	g026:g123	GA + xGG_GGx	Caerostris darwini	2	g026	g123					GA	xGG_GGx					1	MiSp_3639_incomplete	1	Mi	private to gene (Cae)	private to class (Cae)	private to species (Cae)
g026_d06_t024:g123_d43_t068	g026:g123	GA + xGG_GGx	Caerostris darwini	2	g026	g123					GA	xGG_GGx					1	MiSp_3639_incomplete	1	Mi	private to gene (Cae)	private to class (Cae)	private to species (Cae)
g026_d06_t002:g123_d43_t068	g026:g123	GA + xGG_GGx	Caerostris darwini	2	g026	g123					GA	xGG_GGx					1	MiSp_3639_incomplete	1	Mi	private to gene (Cae)	private to class (Cae)	private to species (Cae)
g026_d06_t022:g123_d43_t068	g026:g123	GA + xGG_GGx	Caerostris darwini	2	g026	g123					GA	xGG_GGx					1	MiSp_3639_incomplete	1	Mi	private to gene (Cae)	private to class (Cae)	private to species (Cae)
g026_d06_t011:g123_d16_t002	g026:g123	GA + xGG_GGx	Caerostris darwini	2	g026	g123					GA	xGG_GGx					1	MiSp_3639_incomplete	1	Mi	private to gene (Cae)	private to class (Cae)	private to species (Cae)
g026_d06_t017:g059_d09_t001	g026:g059	GA + GxGGx	Caerostris darwini	2	g026	g059					GA	GxGGx					1	MiSp_3639_incomplete	1	Mi	private to gene (Cae)	private to class (Cae)	private to species (Cae)
g026_d06_t002:g059_d09_t001	g026:g059	GA + GxGGx	Caerostris darwini	2	g026	g059					GA	GxGGx					1	MiSp_3639_incomplete	1	Mi	private to gene (Cae)	private to class (Cae)	private to species (Cae)
g026_d01_t002:g059_d09_t001	g026:g059	GA + GxGGx	Caerostris darwini	2	g026	g059					GA	GxGGx					1	MiSp_3639_incomplete	1	Mi	private to gene (Cae)	private to class (Cae)	private to species (Cae)
g026_d06_t020:g059_d09_t001	g026:g059	GA + GxGGx	Caerostris darwini	2	g026	g059					GA	GxGGx					1	MiSp_3639_incomplete	1	Mi	private to gene (Cae)	private to class (Cae)	private to species (Cae)
g026_d06_t015:g059_d10_t001	g026:g059	GA + GxGGx	Caerostris darwini	2	g026	g059					GA	GxGGx					1	MiSp_3639_incomplete	1	Mi	private to gene (Cae)	private to class (Cae)	private to species (Cae)
g088_d01_t077:g059_d07_t010	g088:g059	polyAla+GA + GxGGx	Caerostris darwini	2	g088	g059					polyAla+GA	GxGGx					1	MiSp_3639_incomplete	1	Mi	private to gene (Cae)	private to class (Cae)	private to species (Cae)
g088_d01_t036:g059_d09_t001	g088:g059	polyAla+GA + GxGGx	Caerostris darwini	2	g088	g059					polyAla+GA	GxGGx					1	MiSp_3639_incomplete	1	Mi	private to gene (Cae)	private to class (Cae)	private to species (Cae)
g088_d01_t058:g059_d09_t001	g088:g059	polyAla+GA + GxGGx	Caerostris darwini	2	g088	g059					polyAla+GA	GxGGx					1	MiSp_3639_incomplete	1	Mi	private to gene (Cae)	private to class (Cae)	private to species (Cae)
g123_d35_t031:g026_d06_t008	g123:g026	xGG_GGx + GA	Caerostris darwini	2	g123	g026					xGG_GGx	GA					1	MiSp_4296_incomplete	1	Mi	private to gene (Cae)	private to class (Cae)	private to species (Cae)
g123_d04_t013:g026_d06_t014	g123:g026	xGG_GGx + GA	Caerostris darwini	2	g123	g026					xGG_GGx	GA					1	MiSp_4296_incomplete	1	Mi	private to gene (Cae)	private to class (Cae)	private to species (Cae)
g060_d01_t004:g060_d01_t019	g060:g060	(GxGxGAGV) tandem	Caerostris darwini	2	g060	g060					GxGxGAGV	GxGxGAGV					1	MiSp_4296_incomplete	1	Mi	private to gene (Cae)	private to class (Cae)	private to species (Cae)
g060_d02_t003:g060_d01_t022	g060:g060	(GxGxGAGV) tandem	Caerostris darwini	2	g060	g060					GxGxGAGV	GxGxGAGV					1	MiSp_4296_incomplete	1	Mi	private to gene (Cae)	private to class (Cae)	private to species (Cae)
g060_d01_t005:g060_d01_t023	g060:g060	(GxGxGAGV) tandem	Caerostris darwini	2	g060	g060					GxGxGAGV	GxGxGAGV					1	MiSp_4296_incomplete	1	Mi	private to gene (Cae)	private to class (Cae)	private to species (Cae)
g060_d01_t020:g060_d01_t023	g060:g060	(GxGxGAGV) tandem	Caerostris darwini	2	g060	g060					GxGxGAGV	GxGxGAGV					1	MiSp_4296_incomplete	1	Mi	private to gene (Cae)	private to class (Cae)	private to species (Cae)
g060_d02_t001:g060_d01_t021	g060:g060	(GxGxGAGV) tandem	Caerostris darwini	2	g060	g060					GxGxGAGV	GxGxGAGV					1	MiSp_4296_incomplete	1	Mi	private to gene (Cae)	private to class (Cae)	private to species (Cae)
g060_d01_t019:g060_d01_t003	g060:g060	(GxGxGAGV) tandem	Caerostris darwini	2	g060	g060					GxGxGAGV	GxGxGAGV					1	MiSp_4296_incomplete	1	Mi	private to gene (Cae)	private to class (Cae)	private to species (Cae)
g060_d01_t005:g060_d01_t015	g060:g060	(GxGxGAGV) tandem	Caerostris darwini	2	g060	g060					GxGxGAGV	GxGxGAGV					1	MiSp_4296_incomplete	1	Mi	private to gene (Cae)	private to class (Cae)	private to species (Cae)
g060_d01_t022:g060_d01_t005	g060:g060	(GxGxGAGV) tandem	Caerostris darwini	2	g060	g060					GxGxGAGV	GxGxGAGV					1	MiSp_4296_incomplete	1	Mi	private to gene (Cae)	private to class (Cae)	private to species (Cae)
g060_d01_t023:g060_d01_t003	g060:g060	(GxGxGAGV) tandem	Caerostris darwini	2	g060	g060					GxGxGAGV	GxGxGAGV					1	MiSp_4296_incomplete	1	Mi	private to gene (Cae)	private to class (Cae)	private to species (Cae)
g060_d01_t008:g060_d01_t002	g060:g060	(GxGxGAGV) tandem	Caerostris darwini	2	g060	g060					GxGxGAGV	GxGxGAGV					1	MiSp_4296_incomplete	1	Mi	private to gene (Cae)	private to class (Cae)	private to species (Cae)
g060_d01_t007:g060_d01_t001	g060:g060	(GxGxGAGV) tandem	Caerostris darwini	2	g060	g060					GxGxGAGV	GxGxGAGV					1	MiSp_4296_incomplete	1	Mi	private to gene (Cae)	private to class (Cae)	private to species (Cae)
g060_d01_t004:g060_d01_t016	g060:g060	(GxGxGAGV) tandem	Caerostris darwini	2	g060	g060					GxGxGAGV	GxGxGAGV					1	MiSp_4296_incomplete	1	Mi	private to gene (Cae)	private to class (Cae)	private to species (Cae)
g060_d01_t014:g060_d01_t004	g060:g060	(GxGxGAGV) tandem	Caerostris darwini	2	g060	g060					GxGxGAGV	GxGxGAGV					1	MiSp_4296_incomplete	1	Mi	private to gene (Cae)	private to class (Cae)	private to species (Cae)
g060_d01_t024:g060_d01_t024	g060:g060	(GxGxGAGV) tandem	Caerostris darwini	2	g060	g060					GxGxGAGV	GxGxGAGV					1	MiSp_4296_incomplete	1	Mi	private to gene (Cae)	private to class (Cae)	private to species (Cae)
g060_d01_t024:g123_d11_t008	g060:g123	GxGxGAGV + xGG_GGx	Caerostris darwini	2	g060	g123					GxGxGAGV	xGG_GGx					1	MiSp_4296_incomplete	1	Mi	private to gene (Cae)	private to class (Cae)	private to species (Cae)
g060_d01_t004:g123_d04_t006	g060:g123	GxGxGAGV + xGG_GGx	Caerostris darwini	2	g060	g123					GxGxGAGV	xGG_GGx					1	MiSp_4296_incomplete	1	Mi	private to gene (Cae)	private to class (Cae)	private to species (Cae)
g060_d02_t007:g026_d06_t014	g060:g026	GxGxGAGV + GA	Caerostris darwini	2	g060	g026					GxGxGAGV	GA					1	MiSp_4296_incomplete	1	Mi	private to gene (Cae)	private to class (Cae)	private to species (Cae)
g060_d01_t002:g026_d06_t042	g060:g026	GxGxGAGV + GA	Caerostris darwini	2	g060	g026					GxGxGAGV	GA					1	MiSp_4296_incomplete	1	Mi	private to gene (Cae)	private to class (Cae)	private to species (Cae)
g086_d02_t068:g026_d05_t002	g086:g026	polyAla + GA	Caerostris darwini	2	g086	g026					polyAla	GA					1	MiSp_A_final_589	1	Mi	private to gene (Cae)	private to class (Cae)	private to species (Cae)
g086_d02_t009:g026_d06_t038	g086:g026	polyAla + GA	Caerostris darwini	2	g086	g026					polyAla	GA					1	MiSp_A_final_589	1	Mi	private to gene (Cae)	private to class (Cae)	private to species (Cae)
g123_d43_t104:g123_d16_t003	g123:g123	(xGG_GGx) tandem	Caerostris darwini	2	g123	g123					xGG_GGx	xGG_GGx					1	MiSp_A_final_589	1	Mi	private to gene (Cae)	private to class (Cae)	private to species (Cae)
g026_d06_t010:g123_d16_t001	g026:g123	GA + xGG_GGx	Caerostris darwini	2	g026	g123					GA	xGG_GGx					1	MiSp_A_final_589	1	Mi	private to gene (Cae)	private to class (Cae)	private to species (Cae)
g026_d06_t009:g123_d43_t245	g026:g123	GA + xGG_GGx	Caerostris darwini	2	g026	g123					GA	xGG_GGx					1	MiSp_A_final_589	1	Mi	private to gene (Cae)	private to class (Cae)	private to species (Cae)
g026_d06_t038:g123_d16_t015	g026:g123	GA + xGG_GGx	Caerostris darwini	2	g026	g123					GA	xGG_GGx					1	MiSp_A_final_589	1	Mi	private to gene (Cae)	private to class (Cae)	private to species (Cae)
g026_d06_t021:g123_d43_t242	g026:g123	GA + xGG_GGx	Caerostris darwini	2	g026	g123					GA	xGG_GGx					1	MiSp_A_final_589	1	Mi	private to gene (Cae)	private to class (Cae)	private to species (Cae)
g026_d06_t009:g123_d35_t012	g026:g123	GA + xGG_GGx	Caerostris darwini	2	g026	g123					GA	xGG_GGx					1	MiSp_A_final_589	1	Mi	private to gene (Cae)	private to class (Cae)	private to species (Cae)
g026_d06_t020:g123_d35_t019	g026:g123	GA + xGG_GGx	Caerostris darwini	2	g026	g123					GA	xGG_GGx					1	MiSp_A_final_589	1	Mi	private to gene (Cae)	private to class (Cae)	private to species (Cae)
g026_d06_t009:g123_d43_t051	g026:g123	GA + xGG_GGx	Caerostris darwini	2	g026	g123					GA	xGG_GGx					1	MiSp_A_final_589	1	Mi	private to gene (Cae)	private to class (Cae)	private to species (Cae)
g026_d06_t010:g123_d04_t018	g026:g123	GA + xGG_GGx	Caerostris darwini	2	g026	g123					GA	xGG_GGx					1	MiSp_A_final_589	1	Mi	private to gene (Cae)	private to class (Cae)	private to species (Cae)
g026_d06_t027:g123_d43_t071	g026:g123	GA + xGG_GGx	Caerostris darwini	2	g026	g123					GA	xGG_GGx					1	MiSp_A_final_589	1	Mi	private to gene (Cae)	private to class (Cae)	private to species (Cae)
g026_d06_t020:g123_d43_t240	g026:g123	GA + xGG_GGx	Caerostris darwini	2	g026	g123					GA	xGG_GGx					1	MiSp_A_final_589	1	Mi	private to gene (Cae)	private to class (Cae)	private to species (Cae)
g026_d06_t001:g123_d43_t060	g026:g123	GA + xGG_GGx	Caerostris darwini	2	g026	g123					GA	xGG_GGx					1	MiSp_A_final_589	1	Mi	private to gene (Cae)	private to class (Cae)	private to species (Cae)
g026_d06_t015:g123_d43_t068	g026:g123	GA + xGG_GGx	Caerostris darwini	2	g026	g123					GA	xGG_GGx					1	MiSp_A_final_589	1	Mi	private to gene (Cae)	private to class (Cae)	private to species (Cae)
g026_d06_t061:g123_d16_t005	g026:g123	GA + xGG_GGx	Caerostris darwini	2	g026	g123					GA	xGG_GGx					1	MiSp_A_final_589	1	Mi	private to gene (Cae)	private to class (Cae)	private to species (Cae)
g088_d01_t030:g123_d16_t002	g088:g123	polyAla+GA + xGG_GGx	Caerostris darwini	2	g088	g123					polyAla+GA	xGG_GGx					1	MiSp_A_final_589	1	Mi	private to gene (Cae)	private to class (Cae)	private to species (Cae)
g088_d01_t064:g123_d43_t242	g088:g123	polyAla+GA + xGG_GGx	Caerostris darwini	2	g088	g123					polyAla+GA	xGG_GGx					1	MiSp_A_final_589	1	Mi	private to gene (Cae)	private to class (Cae)	private to species (Cae)
g088_d01_t068:g123_d16_t015	g088:g123	polyAla+GA + xGG_GGx	Caerostris darwini	2	g088	g123					polyAla+GA	xGG_GGx					1	MiSp_A_final_589	1	Mi	private to gene (Cae)	private to class (Cae)	private to species (Cae)
g088_d01_t011:g123_d16_t002	g088:g123	polyAla+GA + xGG_GGx	Caerostris darwini	2	g088	g123					polyAla+GA	xGG_GGx					1	MiSp_A_final_589	1	Mi	private to gene (Cae)	private to class (Cae)	private to species (Cae)
g088_d01_t089:g123_d43_t076	g088:g123	polyAla+GA + xGG_GGx	Caerostris darwini	2	g088	g123					polyAla+GA	xGG_GGx					1	MiSp_A_final_589	1	Mi	private to gene (Cae)	private to class (Cae)	private to species (Cae)
g088_d01_t015:g123_d16_t002	g088:g123	polyAla+GA + xGG_GGx	Caerostris darwini	2	g088	g123					polyAla+GA	xGG_GGx					1	MiSp_A_final_589	1	Mi	private to gene (Cae)	private to class (Cae)	private to species (Cae)
g088_d01_t024:g123_d43_t004	g088:g123	polyAla+GA + xGG_GGx	Caerostris darwini	2	g088	g123					polyAla+GA	xGG_GGx					1	MiSp_A_final_589	1	Mi	private to gene (Cae)	private to class (Cae)	private to species (Cae)
g088_d01_t001:g123_d43_t267	g088:g123	polyAla+GA + xGG_GGx	Caerostris darwini	2	g088	g123					polyAla+GA	xGG_GGx					1	MiSp_A_final_589	1	Mi	private to gene (Cae)	private to class (Cae)	private to species (Cae)
g088_d01_t083:g123_d43_t055	g088:g123	polyAla+GA + xGG_GGx	Caerostris darwini	2	g088	g123					polyAla+GA	xGG_GGx					1	MiSp_A_final_589	1	Mi	private to gene (Cae)	private to class (Cae)	private to species (Cae)
g088_d01_t001:g123_d35_t019	g088:g123	polyAla+GA + xGG_GGx	Caerostris darwini	2	g088	g123					polyAla+GA	xGG_GGx					1	MiSp_A_final_589	1	Mi	private to gene (Cae)	private to class (Cae)	private to species (Cae)
g088_d01_t066:g123_d43_t055	g088:g123	polyAla+GA + xGG_GGx	Caerostris darwini	2	g088	g123					polyAla+GA	xGG_GGx					1	MiSp_A_final_589	1	Mi	private to gene (Cae)	private to class (Cae)	private to species (Cae)
g088_d01_t091:g123_d43_t260	g088:g123	polyAla+GA + xGG_GGx	Caerostris darwini	2	g088	g123					polyAla+GA	xGG_GGx					1	MiSp_A_final_589	1	Mi	private to gene (Cae)	private to class (Cae)	private to species (Cae)
g088_d01_t002:g123_d43_t070	g088:g123	polyAla+GA + xGG_GGx	Caerostris darwini	2	g088	g123					polyAla+GA	xGG_GGx					1	MiSp_A_final_589	1	Mi	private to gene (Cae)	private to class (Cae)	private to species (Cae)
g088_d01_t068:g123_d16_t011	g088:g123	polyAla+GA + xGG_GGx	Caerostris darwini	2	g088	g123					polyAla+GA	xGG_GGx					1	MiSp_A_final_589	1	Mi	private to gene (Cae)	private to class (Cae)	private to species (Cae)
g088_d01_t001:g123_d16_t015	g088:g123	polyAla+GA + xGG_GGx	Caerostris darwini	2	g088	g123					polyAla+GA	xGG_GGx					1	MiSp_A_final_589	1	Mi	private to gene (Cae)	private to class (Cae)	private to species (Cae)
g088_d01_t089:g123_d16_t013	g088:g123	polyAla+GA + xGG_GGx	Caerostris darwini	2	g088	g123					polyAla+GA	xGG_GGx					1	MiSp_A_final_589	1	Mi	private to gene (Cae)	private to class (Cae)	private to species (Cae)
g088_d01_t079:g123_d35_t041	g088:g123	polyAla+GA + xGG_GGx	Caerostris darwini	2	g088	g123					polyAla+GA	xGG_GGx					1	MiSp_A_final_589	1	Mi	private to gene (Cae)	private to class (Cae)	private to species (Cae)
g088_d01_t067:g123_d43_t240	g088:g123	polyAla+GA + xGG_GGx	Caerostris darwini	2	g088	g123					polyAla+GA	xGG_GGx					1	MiSp_A_final_589	1	Mi	private to gene (Cae)	private to class (Cae)	private to species (Cae)
g088_d01_t091:g123_d16_t007	g088:g123	polyAla+GA + xGG_GGx	Caerostris darwini	2	g088	g123					polyAla+GA	xGG_GGx					1	MiSp_A_final_589	1	Mi	private to gene (Cae)	private to class (Cae)	private to species (Cae)
g088_d01_t068:g123_d43_t201	g088:g123	polyAla+GA + xGG_GGx	Caerostris darwini	2	g088	g123					polyAla+GA	xGG_GGx					1	MiSp_A_final_589	1	Mi	private to gene (Cae)	private to class (Cae)	private to species (Cae)
g088_d01_t068:g123_d16_t005	g088:g123	polyAla+GA + xGG_GGx	Caerostris darwini	2	g088	g123					polyAla+GA	xGG_GGx					1	MiSp_A_final_589	1	Mi	private to gene (Cae)	private to class (Cae)	private to species (Cae)
g088_d01_t091:g123_d43_t292	g088:g123	polyAla+GA + xGG_GGx	Caerostris darwini	2	g088	g123					polyAla+GA	xGG_GGx					1	MiSp_A_final_589	1	Mi	private to gene (Cae)	private to class (Cae)	private to species (Cae)
g088_d01_t002:g123_d43_t336	g088:g123	polyAla+GA + xGG_GGx	Caerostris darwini	2	g088	g123					polyAla+GA	xGG_GGx					1	MiSp_A_final_589	1	Mi	private to gene (Cae)	private to class (Cae)	private to species (Cae)
g088_d01_t091:g123_d43_t051	g088:g123	polyAla+GA + xGG_GGx	Caerostris darwini	2	g088	g123					polyAla+GA	xGG_GGx					1	MiSp_A_final_589	1	Mi	private to gene (Cae)	private to class (Cae)	private to species (Cae)
g088_d01_t068:g123_d43_t267	g088:g123	polyAla+GA + xGG_GGx	Caerostris darwini	2	g088	g123					polyAla+GA	xGG_GGx					1	MiSp_A_final_589	1	Mi	private to gene (Cae)	private to class (Cae)	private to species (Cae)
g088_d01_t001:g123_d43_t240	g088:g123	polyAla+GA + xGG_GGx	Caerostris darwini	2	g088	g123					polyAla+GA	xGG_GGx					1	MiSp_A_final_589	1	Mi	private to gene (Cae)	private to class (Cae)	private to species (Cae)
g088_d01_t079:g123_d43_t055	g088:g123	polyAla+GA + xGG_GGx	Caerostris darwini	2	g088	g123					polyAla+GA	xGG_GGx					1	MiSp_A_final_589	1	Mi	private to gene (Cae)	private to class (Cae)	private to species (Cae)
g088_d01_t078:g123_d35_t019	g088:g123	polyAla+GA + xGG_GGx	Caerostris darwini	2	g088	g123					polyAla+GA	xGG_GGx					1	MiSp_A_final_589	1	Mi	private to gene (Cae)	private to class (Cae)	private to species (Cae)
g088_d01_t087:g123_d43_t068	g088:g123	polyAla+GA + xGG_GGx	Caerostris darwini	2	g088	g123					polyAla+GA	xGG_GGx					1	MiSp_A_final_589	1	Mi	private to gene (Cae)	private to class (Cae)	private to species (Cae)
g088_d01_t015:g123_d35_t019	g088:g123	polyAla+GA + xGG_GGx	Caerostris darwini	2	g088	g123					polyAla+GA	xGG_GGx					1	MiSp_A_final_589	1	Mi	private to gene (Cae)	private to class (Cae)	private to species (Cae)
g088_d01_t076:g123_d16_t015	g088:g123	polyAla+GA + xGG_GGx	Caerostris darwini	2	g088	g123					polyAla+GA	xGG_GGx					1	MiSp_A_final_589	1	Mi	private to gene (Cae)	private to class (Cae)	private to species (Cae)
g026_d06_t014:g026_d06_t007	g026:g026	(GA) tandem	Caerostris darwini	2	g026	g026					GA	GA					1	MiSp_A_final_589	1	Mi	private to gene (Cae)	private to class (Cae)	private to species (Cae)
g026_d06_t006:g026_d06_t025	g026:g026	(GA) tandem	Caerostris darwini	2	g026	g026					GA	GA					1	MiSp_A_final_589	1	Mi	private to gene (Cae)	private to class (Cae)	private to species (Cae)
g115_d02_t002:g005_d04_t001:g006_d01_t001:g005_d03_t001	g115:g005:g006:g005	ST + AQSrich	Caerostris darwini	4	g115	g005	g006	g005			ST	AQSrich	ASrich	AQSrich			1	MiSp_A_final_589	1	Mi	private to gene (Cae)	private to class (Cae)	private to species (Cae)
g026_d06_t038:g026_d06_t009	g026:g026	(GA) tandem	Caerostris darwini	2	g026	g026					GA	GA					1	MiSp_B_final_1006	1	Mi	private to gene (Cae)	private to class (Cae)	private to species (Cae)
g026_d06_t038:g026_d06_t012	g026:g026	(GA) tandem	Caerostris darwini	2	g026	g026					GA	GA					1	MiSp_B_final_1006	1	Mi	private to gene (Cae)	private to class (Cae)	private to species (Cae)
g026_d06_t011:g026_d06_t041	g026:g026	(GA) tandem	Caerostris darwini	2	g026	g026					GA	GA					1	MiSp_B_final_1006	1	Mi	private to gene (Cae)	private to class (Cae)	private to species (Cae)
g026_d06_t041:g026_d06_t010	g026:g026	(GA) tandem	Caerostris darwini	2	g026	g026					GA	GA					1	MiSp_B_final_1006	1	Mi	private to gene (Cae)	private to class (Cae)	private to species (Cae)
g026_d06_t007:g026_d06_t029	g026:g026	(GA) tandem	Caerostris darwini	2	g026	g026					GA	GA					1	MiSp_B_final_1006	1	Mi	private to gene (Cae)	private to class (Cae)	private to species (Cae)
g026_d06_t002:g026_d06_t017	g026:g026	(GA) tandem	Caerostris darwini	2	g026	g026					GA	GA					1	MiSp_B_final_1006	1	Mi	private to gene (Cae)	private to class (Cae)	private to species (Cae)
g123_d43_t292:g088_d01_t002	g123:g088	xGG_GGx + polyAla+GA	Caerostris darwini	2	g123	g088					xGG_GGx	polyAla+GA					1	MiSp_B_final_1006	1	Mi	private to gene (Cae)	private to class (Cae)	private to species (Cae)
g123_d43_t344:g088_d01_t001	g123:g088	xGG_GGx + polyAla+GA	Caerostris darwini	2	g123	g088					xGG_GGx	polyAla+GA					1	MiSp_B_final_1006	1	Mi	private to gene (Cae)	private to class (Cae)	private to species (Cae)
g123_d43_t126:g088_d01_t034	g123:g088	xGG_GGx + polyAla+GA	Caerostris darwini	2	g123	g088					xGG_GGx	polyAla+GA					1	MiSp_B_final_1006	1	Mi	private to gene (Cae)	private to class (Cae)	private to species (Cae)
g123_d43_t126:g088_d01_t030	g123:g088	xGG_GGx + polyAla+GA	Caerostris darwini	2	g123	g088					xGG_GGx	polyAla+GA					1	MiSp_B_final_1006	1	Mi	private to gene (Cae)	private to class (Cae)	private to species (Cae)
g123_d43_t345:g088_d01_t068	g123:g088	xGG_GGx + polyAla+GA	Caerostris darwini	2	g123	g088					xGG_GGx	polyAla+GA					1	MiSp_B_final_1006	1	Mi	private to gene (Cae)	private to class (Cae)	private to species (Cae)
g123_d43_t267:g088_d01_t078	g123:g088	xGG_GGx + polyAla+GA	Caerostris darwini	2	g123	g088					xGG_GGx	polyAla+GA					1	MiSp_B_final_1006	1	Mi	private to gene (Cae)	private to class (Cae)	private to species (Cae)
g123_d43_t051:g088_d01_t078	g123:g088	xGG_GGx + polyAla+GA	Caerostris darwini	2	g123	g088					xGG_GGx	polyAla+GA					1	MiSp_B_final_1006	1	Mi	private to gene (Cae)	private to class (Cae)	private to species (Cae)
g123_d16_t010:g088_d01_t036	g123:g088	xGG_GGx + polyAla+GA	Caerostris darwini	2	g123	g088					xGG_GGx	polyAla+GA					1	MiSp_B_final_1006	1	Mi	private to gene (Cae)	private to class (Cae)	private to species (Cae)
g123_d43_t052:g088_d01_t047	g123:g088	xGG_GGx + polyAla+GA	Caerostris darwini	2	g123	g088					xGG_GGx	polyAla+GA					1	MiSp_B_final_1006	1	Mi	private to gene (Cae)	private to class (Cae)	private to species (Cae)
g123_d43_t051:g088_d01_t089	g123:g088	xGG_GGx + polyAla+GA	Caerostris darwini	2	g123	g088					xGG_GGx	polyAla+GA					1	MiSp_B_final_1006	1	Mi	private to gene (Cae)	private to class (Cae)	private to species (Cae)
g123_d43_t052:g088_d01_t074	g123:g088	xGG_GGx + polyAla+GA	Caerostris darwini	2	g123	g088					xGG_GGx	polyAla+GA					1	MiSp_B_final_1006	1	Mi	private to gene (Cae)	private to class (Cae)	private to species (Cae)
g123_d43_t106:g088_d01_t036	g123:g088	xGG_GGx + polyAla+GA	Caerostris darwini	2	g123	g088					xGG_GGx	polyAla+GA					1	MiSp_B_final_1006	1	Mi	private to gene (Cae)	private to class (Cae)	private to species (Cae)
g123_d35_t002:g088_d01_t041	g123:g088	xGG_GGx + polyAla+GA	Caerostris darwini	2	g123	g088					xGG_GGx	polyAla+GA					1	MiSp_B_final_1006	1	Mi	private to gene (Cae)	private to class (Cae)	private to species (Cae)
g123_d43_t050:g088_d01_t086	g123:g088	xGG_GGx + polyAla+GA	Caerostris darwini	2	g123	g088					xGG_GGx	polyAla+GA					1	MiSp_B_final_1006	1	Mi	private to gene (Cae)	private to class (Cae)	private to species (Cae)
g123_d16_t003:g088_d01_t028	g123:g088	xGG_GGx + polyAla+GA	Caerostris darwini	2	g123	g088					xGG_GGx	polyAla+GA					1	MiSp_B_final_1006	1	Mi	private to gene (Cae)	private to class (Cae)	private to species (Cae)
g123_d43_t242:g088_d01_t036	g123:g088	xGG_GGx + polyAla+GA	Caerostris darwini	2	g123	g088					xGG_GGx	polyAla+GA					1	MiSp_B_final_1006	1	Mi	private to gene (Cae)	private to class (Cae)	private to species (Cae)
g123_d35_t019:g088_d01_t058	g123:g088	xGG_GGx + polyAla+GA	Caerostris darwini	2	g123	g088					xGG_GGx	polyAla+GA					1	MiSp_B_final_1006	1	Mi	private to gene (Cae)	private to class (Cae)	private to species (Cae)
g123_d35_t019:g088_d01_t063	g123:g088	xGG_GGx + polyAla+GA	Caerostris darwini	2	g123	g088					xGG_GGx	polyAla+GA					1	MiSp_B_final_1006	1	Mi	private to gene (Cae)	private to class (Cae)	private to species (Cae)
g123_d43_t070:g088_d01_t091	g123:g088	xGG_GGx + polyAla+GA	Caerostris darwini	2	g123	g088					xGG_GGx	polyAla+GA					1	MiSp_B_final_1006	1	Mi	private to gene (Cae)	private to class (Cae)	private to species (Cae)
g123_d43_t055:g088_d01_t091	g123:g088	xGG_GGx + polyAla+GA	Caerostris darwini	2	g123	g088					xGG_GGx	polyAla+GA					1	MiSp_B_final_1006	1	Mi	private to gene (Cae)	private to class (Cae)	private to species (Cae)
g123_d16_t015:g088_d01_t055	g123:g088	xGG_GGx + polyAla+GA	Caerostris darwini	2	g123	g088					xGG_GGx	polyAla+GA					1	MiSp_B_final_1006	1	Mi	private to gene (Cae)	private to class (Cae)	private to species (Cae)
g123_d35_t018:g088_d01_t077	g123:g088	xGG_GGx + polyAla+GA	Caerostris darwini	2	g123	g088					xGG_GGx	polyAla+GA					1	MiSp_B_final_1006	1	Mi	private to gene (Cae)	private to class (Cae)	private to species (Cae)
g123_d43_t049:g088_d01_t057	g123:g088	xGG_GGx + polyAla+GA	Caerostris darwini	2	g123	g088					xGG_GGx	polyAla+GA					1	MiSp_B_final_1006	1	Mi	private to gene (Cae)	private to class (Cae)	private to species (Cae)
g123_d16_t015:g088_d01_t057	g123:g088	xGG_GGx + polyAla+GA	Caerostris darwini	2	g123	g088					xGG_GGx	polyAla+GA					1	MiSp_B_final_1006	1	Mi	private to gene (Cae)	private to class (Cae)	private to species (Cae)
g123_d35_t019:g088_d01_t036	g123:g088	xGG_GGx + polyAla+GA	Caerostris darwini	2	g123	g088					xGG_GGx	polyAla+GA					1	MiSp_B_final_1006	1	Mi	private to gene (Cae)	private to class (Cae)	private to species (Cae)
g123_d35_t019:g088_d01_t089	g123:g088	xGG_GGx + polyAla+GA	Caerostris darwini	2	g123	g088					xGG_GGx	polyAla+GA					1	MiSp_B_final_1006	1	Mi	private to gene (Cae)	private to class (Cae)	private to species (Cae)
g123_d43_t051:g088_d01_t068	g123:g088	xGG_GGx + polyAla+GA	Caerostris darwini	2	g123	g088					xGG_GGx	polyAla+GA					1	MiSp_B_final_1006	1	Mi	private to gene (Cae)	private to class (Cae)	private to species (Cae)
g123_d16_t015:g088_d01_t037	g123:g088	xGG_GGx + polyAla+GA	Caerostris darwini	2	g123	g088					xGG_GGx	polyAla+GA					1	MiSp_B_final_1006	1	Mi	private to gene (Cae)	private to class (Cae)	private to species (Cae)
g123_d43_t126:g026_d06_t010	g123:g026	xGG_GGx + GA	Caerostris darwini	2	g123	g026					xGG_GGx	GA					1	MiSp_B_final_1006	1	Mi	private to gene (Cae)	private to class (Cae)	private to species (Cae)
g123_d43_t126:g026_d06_t005	g123:g026	xGG_GGx + GA	Caerostris darwini	2	g123	g026					xGG_GGx	GA					1	MiSp_B_final_1006	1	Mi	private to gene (Cae)	private to class (Cae)	private to species (Cae)
g123_d43_t341:g026_d06_t003	g123:g026	xGG_GGx + GA	Caerostris darwini	2	g123	g026					xGG_GGx	GA					1	MiSp_B_final_1006	1	Mi	private to gene (Cae)	private to class (Cae)	private to species (Cae)
g123_d43_t028:g026_d01_t002	g123:g026	xGG_GGx + GA	Caerostris darwini	2	g123	g026					xGG_GGx	GA					1	MiSp_B_final_1006	1	Mi	private to gene (Cae)	private to class (Cae)	private to species (Cae)
g123_d43_t079:g026_d06_t009	g123:g026	xGG_GGx + GA	Caerostris darwini	2	g123	g026					xGG_GGx	GA					1	MiSp_B_final_1006	1	Mi	private to gene (Cae)	private to class (Cae)	private to species (Cae)
g123_d43_t260:g026_d06_t025	g123:g026	xGG_GGx + GA	Caerostris darwini	2	g123	g026					xGG_GGx	GA					1	MiSp_B_final_1006	1	Mi	private to gene (Cae)	private to class (Cae)	private to species (Cae)
g123_d43_t051:g026_d06_t025	g123:g026	xGG_GGx + GA	Caerostris darwini	2	g123	g026					xGG_GGx	GA					1	MiSp_B_final_1006	1	Mi	private to gene (Cae)	private to class (Cae)	private to species (Cae)
g123_d16_t002:g026_d06_t006	g123:g026	xGG_GGx + GA	Caerostris darwini	2	g123	g026					xGG_GGx	GA					1	MiSp_B_final_1006	1	Mi	private to gene (Cae)	private to class (Cae)	private to species (Cae)
g123_d43_t071:g026_d06_t020	g123:g026	xGG_GGx + GA	Caerostris darwini	2	g123	g026					xGG_GGx	GA					1	MiSp_B_final_1006	1	Mi	private to gene (Cae)	private to class (Cae)	private to species (Cae)
g123_d43_t051:g026_d06_t049	g123:g026	xGG_GGx + GA	Caerostris darwini	2	g123	g026					xGG_GGx	GA					1	MiSp_B_final_1006	1	Mi	private to gene (Cae)	private to class (Cae)	private to species (Cae)
g123_d35_t026:g026_d06_t061	g123:g026	xGG_GGx + GA	Caerostris darwini	2	g123	g026					xGG_GGx	GA					1	MiSp_B_final_1006	1	Mi	private to gene (Cae)	private to class (Cae)	private to species (Cae)
g123_d43_t051:g026_d06_t010	g123:g026	xGG_GGx + GA	Caerostris darwini	2	g123	g026					xGG_GGx	GA					1	MiSp_B_final_1006	1	Mi	private to gene (Cae)	private to class (Cae)	private to species (Cae)
g059_d09_t001:g088_d01_t077	g059:g088	GxGGx + polyAla+GA	Caerostris darwini	2	g059	g088					GxGGx	polyAla+GA					1	MiSp_B_final_1006	1	Mi	private to gene (Cae)	private to class (Cae)	private to species (Cae)
g059_d09_t001:g088_d01_t089	g059:g088	GxGGx + polyAla+GA	Caerostris darwini	2	g059	g088					GxGGx	polyAla+GA					1	MiSp_B_final_1006	1	Mi	private to gene (Cae)	private to class (Cae)	private to species (Cae)
g059_d09_t001:g088_d01_t090	g059:g088	GxGGx + polyAla+GA	Caerostris darwini	2	g059	g088					GxGGx	polyAla+GA					1	MiSp_B_final_1006	1	Mi	private to gene (Cae)	private to class (Cae)	private to species (Cae)
g123_d43_t238:g086_d02_t042	g123:g086	xGG_GGx + polyAla	Caerostris darwini	2	g123	g086					xGG_GGx	polyAla					1	MiSp_B_final_1006	1	Mi	private to gene (Cae)	private to class (Cae)	private to species (Cae)
g123_d43_t057:g086_d01_t003	g123:g086	xGG_GGx + polyAla	Caerostris darwini	2	g123	g086					xGG_GGx	polyAla					1	MiSp_B_final_1006	1	Mi	private to gene (Cae)	private to class (Cae)	private to species (Cae)
g123_d35_t018:g026_d01_t010	g123:g026	xGG_GGx + GA	Caerostris darwini	2	g123	g026					xGG_GGx	GA					1	MiSp_C_final_3690.2	1	Mi	private to gene (Cae)	private to class (Cae)	private to species (Cae)
g123_d13_t021:g026_d06_t025	g123:g026	xGG_GGx + GA	Caerostris darwini	2	g123	g026					xGG_GGx	GA					1	MiSp_C_final_3690.2	1	Mi	private to gene (Cae)	private to class (Cae)	private to species (Cae)
g123_d43_t197:g026_d05_t007	g123:g026	xGG_GGx + GA	Caerostris darwini	2	g123	g026					xGG_GGx	GA					1	MiSp_C_final_3690.2	1	Mi	private to gene (Cae)	private to class (Cae)	private to species (Cae)
g123_d43_t313:g123_d53_t009	g123:g123	(xGG_GGx) tandem	Caerostris darwini	2	g123	g123					xGG_GGx	xGG_GGx					1	MiSp_C_final_3690.2	1	Mi	private to gene (Cae)	private to class (Cae)	private to species (Cae)
g123_d43_t292:g123_d13_t027	g123:g123	(xGG_GGx) tandem	Caerostris darwini	2	g123	g123					xGG_GGx	xGG_GGx					1	MiSp_C_final_3690.2	1	Mi	private to gene (Cae)	private to class (Cae)	private to species (Cae)
g123_d03_t002:g123_d35_t013	g123:g123	(xGG_GGx) tandem	Caerostris darwini	2	g123	g123					xGG_GGx	xGG_GGx					1	MiSp_C_final_3690.2	1	Mi	private to gene (Cae)	private to class (Cae)	private to species (Cae)
g123_d43_t105:g123_d13_t001	g123:g123	(xGG_GGx) tandem	Caerostris darwini	2	g123	g123					xGG_GGx	xGG_GGx					1	MiSp_C_final_3690.2	1	Mi	private to gene (Cae)	private to class (Cae)	private to species (Cae)
g123_d35_t026:g123_d43_t068	g123:g123	(xGG_GGx) tandem	Caerostris darwini	2	g123	g123					xGG_GGx	xGG_GGx					1	MiSp_C_final_3690.2	1	Mi	private to gene (Cae)	private to class (Cae)	private to species (Cae)
g123_d43_t291:g123_d43_t201	g123:g123	(xGG_GGx) tandem	Caerostris darwini	2	g123	g123					xGG_GGx	xGG_GGx					1	MiSp_C_final_3690.2	1	Mi	private to gene (Cae)	private to class (Cae)	private to species (Cae)
g123_d13_t026:g123_d35_t013	g123:g123	(xGG_GGx) tandem	Caerostris darwini	2	g123	g123					xGG_GGx	xGG_GGx					1	MiSp_C_final_3690.2	1	Mi	private to gene (Cae)	private to class (Cae)	private to species (Cae)
g123_d43_t292:g123_d35_t013	g123:g123	(xGG_GGx) tandem	Caerostris darwini	2	g123	g123					xGG_GGx	xGG_GGx					1	MiSp_C_final_3690.2	1	Mi	private to gene (Cae)	private to class (Cae)	private to species (Cae)
g123_d04_t001:g123_d43_t197	g123:g123	(xGG_GGx) tandem	Caerostris darwini	2	g123	g123					xGG_GGx	xGG_GGx					1	MiSp_C_final_3690.2	1	Mi	private to gene (Cae)	private to class (Cae)	private to species (Cae)
g123_d43_t291:g123_d43_t202	g123:g123	(xGG_GGx) tandem	Caerostris darwini	2	g123	g123					xGG_GGx	xGG_GGx					1	MiSp_C_final_3690.2	1	Mi	private to gene (Cae)	private to class (Cae)	private to species (Cae)
g123_d16_t015:g123_d35_t013	g123:g123	(xGG_GGx) tandem	Caerostris darwini	2	g123	g123					xGG_GGx	xGG_GGx					1	MiSp_C_final_3690.2	1	Mi	private to gene (Cae)	private to class (Cae)	private to species (Cae)
g123_d13_t003:g123_d35_t010	g123:g123	(xGG_GGx) tandem	Caerostris darwini	2	g123	g123					xGG_GGx	xGG_GGx					1	MiSp_C_final_3690.2	1	Mi	private to gene (Cae)	private to class (Cae)	private to species (Cae)
g123_d13_t004:g123_d35_t013	g123:g123	(xGG_GGx) tandem	Caerostris darwini	2	g123	g123					xGG_GGx	xGG_GGx					1	MiSp_C_final_3690.2	1	Mi	private to gene (Cae)	private to class (Cae)	private to species (Cae)
g123_d43_t291:g123_d13_t006	g123:g123	(xGG_GGx) tandem	Caerostris darwini	2	g123	g123					xGG_GGx	xGG_GGx					1	MiSp_C_final_3690.2	1	Mi	private to gene (Cae)	private to class (Cae)	private to species (Cae)
g123_d35_t010:g123_d13_t026	g123:g123	(xGG_GGx) tandem	Caerostris darwini	2	g123	g123					xGG_GGx	xGG_GGx					1	MiSp_C_final_3690.2	1	Mi	private to gene (Cae)	private to class (Cae)	private to species (Cae)
g123_d13_t015:g123_d35_t013	g123:g123	(xGG_GGx) tandem	Caerostris darwini	2	g123	g123					xGG_GGx	xGG_GGx					1	MiSp_C_final_3690.2	1	Mi	private to gene (Cae)	private to class (Cae)	private to species (Cae)
g123_d18_t002:g123_d30_t015	g123:g123	(xGG_GGx) tandem	Caerostris darwini	2	g123	g123					xGG_GGx	xGG_GGx					1	MiSp_C_final_3690.2	1	Mi	private to gene (Cae)	private to class (Cae)	private to species (Cae)
g123_d43_t291:g123_d13_t031	g123:g123	(xGG_GGx) tandem	Caerostris darwini	2	g123	g123					xGG_GGx	xGG_GGx					1	MiSp_C_final_3690.2	1	Mi	private to gene (Cae)	private to class (Cae)	private to species (Cae)
g123_d43_t292:g123_d43_t291	g123:g123	(xGG_GGx) tandem	Caerostris darwini	2	g123	g123					xGG_GGx	xGG_GGx					1	MiSp_C_final_3690.2	1	Mi	private to gene (Cae)	private to class (Cae)	private to species (Cae)
g123_d43_t292:g123_d14_t002	g123:g123	(xGG_GGx) tandem	Caerostris darwini	2	g123	g123					xGG_GGx	xGG_GGx					1	MiSp_C_final_3690.2	1	Mi	private to gene (Cae)	private to class (Cae)	private to species (Cae)
g123_d43_t028:g123_d43_t288	g123:g123	(xGG_GGx) tandem	Caerostris darwini	2	g123	g123					xGG_GGx	xGG_GGx					1	MiSp_C_final_3690.2	1	Mi	private to gene (Cae)	private to class (Cae)	private to species (Cae)
g123_d35_t008:g123_d13_t014	g123:g123	(xGG_GGx) tandem	Caerostris darwini	2	g123	g123					xGG_GGx	xGG_GGx					1	MiSp_C_final_3690.2	1	Mi	private to gene (Cae)	private to class (Cae)	private to species (Cae)
g123_d43_t294:g123_d53_t006	g123:g123	(xGG_GGx) tandem	Caerostris darwini	2	g123	g123					xGG_GGx	xGG_GGx					1	MiSp_C_final_3690.2	1	Mi	private to gene (Cae)	private to class (Cae)	private to species (Cae)
g123_d43_t291:g123_d13_t008	g123:g123	(xGG_GGx) tandem	Caerostris darwini	2	g123	g123					xGG_GGx	xGG_GGx					1	MiSp_C_final_3690.2	1	Mi	private to gene (Cae)	private to class (Cae)	private to species (Cae)
g123_d35_t008:g123_d43_t341	g123:g123	(xGG_GGx) tandem	Caerostris darwini	2	g123	g123					xGG_GGx	xGG_GGx					1	MiSp_C_final_3690.2	1	Mi	private to gene (Cae)	private to class (Cae)	private to species (Cae)
g123_d43_t291:g123_d43_t006	g123:g123	(xGG_GGx) tandem	Caerostris darwini	2	g123	g123					xGG_GGx	xGG_GGx					1	MiSp_C_final_3690.2	1	Mi	private to gene (Cae)	private to class (Cae)	private to species (Cae)
g123_d32_t005:g123_d35_t008	g123:g123	(xGG_GGx) tandem	Caerostris darwini	2	g123	g123					xGG_GGx	xGG_GGx					1	MiSp_C_final_3690.2	1	Mi	private to gene (Cae)	private to class (Cae)	private to species (Cae)
g123_d43_t201:g123_d35_t015	g123:g123	(xGG_GGx) tandem	Caerostris darwini	2	g123	g123					xGG_GGx	xGG_GGx					1	MiSp_C_final_3690.2	1	Mi	private to gene (Cae)	private to class (Cae)	private to species (Cae)
g123_d27_t019:g123_d35_t018	g123:g123	(xGG_GGx) tandem	Caerostris darwini	2	g123	g123					xGG_GGx	xGG_GGx					1	MiSp_C_final_3690.2	1	Mi	private to gene (Cae)	private to class (Cae)	private to species (Cae)
g123_d35_t018:g123_d13_t021	g123:g123	(xGG_GGx) tandem	Caerostris darwini	2	g123	g123					xGG_GGx	xGG_GGx					1	MiSp_C_final_3690.2	1	Mi	private to gene (Cae)	private to class (Cae)	private to species (Cae)
g123_d43_t305:g123_d43_t327	g123:g123	(xGG_GGx) tandem	Caerostris darwini	2	g123	g123					xGG_GGx	xGG_GGx					1	MiSp_C_final_3690.2	1	Mi	private to gene (Cae)	private to class (Cae)	private to species (Cae)
g123_d35_t016:g123_d35_t008	g123:g123	(xGG_GGx) tandem	Caerostris darwini	2	g123	g123					xGG_GGx	xGG_GGx					1	MiSp_C_final_3690.2	1	Mi	private to gene (Cae)	private to class (Cae)	private to species (Cae)
g123_d13_t018:g123_d43_t291	g123:g123	(xGG_GGx) tandem	Caerostris darwini	2	g123	g123					xGG_GGx	xGG_GGx					1	MiSp_C_final_3690.2	1	Mi	private to gene (Cae)	private to class (Cae)	private to species (Cae)
g123_d13_t004:g123_d35_t005	g123:g123	(xGG_GGx) tandem	Caerostris darwini	2	g123	g123					xGG_GGx	xGG_GGx					1	MiSp_C_final_3690.2	1	Mi	private to gene (Cae)	private to class (Cae)	private to species (Cae)
g123_d27_t019:g123_d43_t297	g123:g123	(xGG_GGx) tandem	Caerostris darwini	2	g123	g123					xGG_GGx	xGG_GGx					1	MiSp_C_final_3690.2	1	Mi	private to gene (Cae)	private to class (Cae)	private to species (Cae)
g123_d35_t007:g123_d43_t293	g123:g123	(xGG_GGx) tandem	Caerostris darwini	2	g123	g123					xGG_GGx	xGG_GGx					1	MiSp_C_final_3690.2	1	Mi	private to gene (Cae)	private to class (Cae)	private to species (Cae)
g123_d36_t001:g122_d04_t003	g123:g122	xGG_GGx + xGAGx	Caerostris darwini	2	g123	g122					xGG_GGx	xGAGx					1	MiSp_C_final_3690.2	1	Mi	private to gene (Cae)	private to class (Cae)	private to species (Cae)
g123_d13_t032:g122_d03_t001	g123:g122	xGG_GGx + xGAGx	Caerostris darwini	2	g123	g122					xGG_GGx	xGAGx					1	MiSp_C_final_3690.2	1	Mi	private to gene (Cae)	private to class (Cae)	private to species (Cae)
g123_d35_t013:g086_d02_t041	g123:g086	xGG_GGx + polyAla	Caerostris darwini	2	g123	g086					xGG_GGx	polyAla					1	MiSp_C_final_3690.2	1	Mi	private to gene (Cae)	private to class (Cae)	private to species (Cae)
g123_d43_t202:g086_d02_t041	g123:g086	xGG_GGx + polyAla	Caerostris darwini	2	g123	g086					xGG_GGx	polyAla					1	MiSp_C_final_3690.2	1	Mi	private to gene (Cae)	private to class (Cae)	private to species (Cae)
g123_d35_t010:g086_d02_t041	g123:g086	xGG_GGx + polyAla	Caerostris darwini	2	g123	g086					xGG_GGx	polyAla					1	MiSp_C_final_3690.2	1	Mi	private to gene (Cae)	private to class (Cae)	private to species (Cae)
g123_d35_t013:g086_d02_t109	g123:g086	xGG_GGx + polyAla	Caerostris darwini	2	g123	g086					xGG_GGx	polyAla					1	MiSp_C_final_3690.2	1	Mi	private to gene (Cae)	private to class (Cae)	private to species (Cae)
g123_d35_t028:g086_d02_t041	g123:g086	xGG_GGx + polyAla	Caerostris darwini	2	g123	g086					xGG_GGx	polyAla					1	MiSp_C_final_3690.2	1	Mi	private to gene (Cae)	private to class (Cae)	private to species (Cae)
g123_d35_t012:g086_d02_t042	g123:g086	xGG_GGx + polyAla	Caerostris darwini	2	g123	g086					xGG_GGx	polyAla					1	MiSp_C_final_3690.2	1	Mi	private to gene (Cae)	private to class (Cae)	private to species (Cae)
g123_d13_t026:g086_d02_t075	g123:g086	xGG_GGx + polyAla	Caerostris darwini	2	g123	g086					xGG_GGx	polyAla					1	MiSp_C_final_3690.2	1	Mi	private to gene (Cae)	private to class (Cae)	private to species (Cae)
g123_d43_t058:g086_d02_t041	g123:g086	xGG_GGx + polyAla	Caerostris darwini	2	g123	g086					xGG_GGx	polyAla					1	MiSp_C_final_3690.2	1	Mi	private to gene (Cae)	private to class (Cae)	private to species (Cae)
g123_d35_t012:g086_d02_t041	g123:g086	xGG_GGx + polyAla	Caerostris darwini	2	g123	g086					xGG_GGx	polyAla					1	MiSp_C_final_3690.2	1	Mi	private to gene (Cae)	private to class (Cae)	private to species (Cae)
g123_d13_t022:g086_d02_t036	g123:g086	xGG_GGx + polyAla	Caerostris darwini	2	g123	g086					xGG_GGx	polyAla					1	MiSp_C_final_3690.2	1	Mi	private to gene (Cae)	private to class (Cae)	private to species (Cae)
g123_d35_t012:g086_d02_t045	g123:g086	xGG_GGx + polyAla	Caerostris darwini	2	g123	g086					xGG_GGx	polyAla					1	MiSp_C_final_3690.2	1	Mi	private to gene (Cae)	private to class (Cae)	private to species (Cae)
g123_d43_t030:g086_d02_t102	g123:g086	xGG_GGx + polyAla	Caerostris darwini	2	g123	g086					xGG_GGx	polyAla					1	MiSp_C_final_3690.2	1	Mi	private to gene (Cae)	private to class (Cae)	private to species (Cae)
g123_d35_t010:g001_d01_t032	g123:g001	xGG_GGx + A|G|P|Q|R|S|V|Y_rich	Caerostris darwini	2	g123	g001					xGG_GGx	A|G|P|Q|R|S|V|Y_rich					1	MiSp_C_final_3690.2	1	Mi	private to gene (Cae)	private to class (Cae)	private to species (Cae)
g123_d43_t303:g001_d01_t032	g123:g001	xGG_GGx + A|G|P|Q|R|S|V|Y_rich	Caerostris darwini	2	g123	g001					xGG_GGx	A|G|P|Q|R|S|V|Y_rich					1	MiSp_C_final_3690.2	1	Mi	private to gene (Cae)	private to class (Cae)	private to species (Cae)
g123_d43_t290:g001_d01_t032	g123:g001	xGG_GGx + A|G|P|Q|R|S|V|Y_rich	Caerostris darwini	2	g123	g001					xGG_GGx	A|G|P|Q|R|S|V|Y_rich					1	MiSp_C_final_3690.2	1	Mi	private to gene (Cae)	private to class (Cae)	private to species (Cae)
g086_d02_t118:g048_d01_t014:g059_d07_t012	g086:g048:g059	polyAla + GSG	Caerostris darwini	3	g086	g048	g059				polyAla	GSG	GxGGx				1	MiSp_C_final_3690.2	1	Mi	private to gene (Cae)	private to class (Cae)	private to species (Cae)
g123_d13_t012:g029_d01_t002	g123:g029	xGG_GGx + GAYGx	Caerostris darwini	2	g123	g029					xGG_GGx	GAYGx					1	MiSp_C_final_3690.2	1	Mi	private to gene (Cae)	private to class (Cae)	private to species (Cae)
g123_d13_t013:g029_d01_t002	g123:g029	xGG_GGx + GAYGx	Caerostris darwini	2	g123	g029					xGG_GGx	GAYGx					1	MiSp_C_final_3690.2	1	Mi	private to gene (Cae)	private to class (Cae)	private to species (Cae)
g123_d13_t014:g029_d01_t002	g123:g029	xGG_GGx + GAYGx	Caerostris darwini	2	g123	g029					xGG_GGx	GAYGx					1	MiSp_C_final_3690.2	1	Mi	private to gene (Cae)	private to class (Cae)	private to species (Cae)
g123_d13_t014:g058_d01_t012	g123:g058	xGG_GGx + GVx	Caerostris darwini	2	g123	g058					xGG_GGx	GVx					1	MiSp_C_final_3690.2	1	Mi	private to gene (Cae)	private to class (Cae)	private to species (Cae)
g123_d43_t288:g058_d01_t011	g123:g058	xGG_GGx + GVx	Caerostris darwini	2	g123	g058					xGG_GGx	GVx					1	MiSp_C_final_3690.2	1	Mi	private to gene (Cae)	private to class (Cae)	private to species (Cae)
g123_d30_t006:g123_d43_t313	g123:g123	(xGG_GGx) tandem	Caerostris darwini	2	g123	g123					xGG_GGx	xGG_GGx					1	MiSp_D_unlinked_NTD_3690.1	1	Mi	private to gene (Cae)	private to class (Cae)	private to species (Cae)
g123_d35_t013:g123_d43_t068	g123:g123	(xGG_GGx) tandem	Caerostris darwini	2	g123	g123					xGG_GGx	xGG_GGx					1	MiSp_D_unlinked_NTD_3690.1	1	Mi	private to gene (Cae)	private to class (Cae)	private to species (Cae)
g123_d13_t032:g123_d35_t013	g123:g123	(xGG_GGx) tandem	Caerostris darwini	2	g123	g123					xGG_GGx	xGG_GGx					1	MiSp_D_unlinked_NTD_3690.1	1	Mi	private to gene (Cae)	private to class (Cae)	private to species (Cae)
g123_d04_t001:g123_d14_t002	g123:g123	(xGG_GGx) tandem	Caerostris darwini	2	g123	g123					xGG_GGx	xGG_GGx					1	MiSp_D_unlinked_NTD_3690.1	1	Mi	private to gene (Cae)	private to class (Cae)	private to species (Cae)
g123_d13_t014:g123_d35_t013	g123:g123	(xGG_GGx) tandem	Caerostris darwini	2	g123	g123					xGG_GGx	xGG_GGx					1	MiSp_D_unlinked_NTD_3690.1	1	Mi	private to gene (Cae)	private to class (Cae)	private to species (Cae)
g123_d13_t012:g123_d35_t012	g123:g123	(xGG_GGx) tandem	Caerostris darwini	2	g123	g123					xGG_GGx	xGG_GGx					1	MiSp_D_unlinked_NTD_3690.1	1	Mi	private to gene (Cae)	private to class (Cae)	private to species (Cae)
g123_d13_t026:g123_d35_t010	g123:g123	(xGG_GGx) tandem	Caerostris darwini	2	g123	g123					xGG_GGx	xGG_GGx					1	MiSp_D_unlinked_NTD_3690.1	1	Mi	private to gene (Cae)	private to class (Cae)	private to species (Cae)
g123_d14_t002:g123_d35_t010	g123:g123	(xGG_GGx) tandem	Caerostris darwini	2	g123	g123					xGG_GGx	xGG_GGx					1	MiSp_D_unlinked_NTD_3690.1	1	Mi	private to gene (Cae)	private to class (Cae)	private to species (Cae)
g123_d43_t292:g123_d13_t032	g123:g123	(xGG_GGx) tandem	Caerostris darwini	2	g123	g123					xGG_GGx	xGG_GGx					1	MiSp_D_unlinked_NTD_3690.1	1	Mi	private to gene (Cae)	private to class (Cae)	private to species (Cae)
g123_d43_t300:g123_d13_t024	g123:g123	(xGG_GGx) tandem	Caerostris darwini	2	g123	g123					xGG_GGx	xGG_GGx					1	MiSp_D_unlinked_NTD_3690.1	1	Mi	private to gene (Cae)	private to class (Cae)	private to species (Cae)
g123_d43_t292:g123_d14_t003	g123:g123	(xGG_GGx) tandem	Caerostris darwini	2	g123	g123					xGG_GGx	xGG_GGx					1	MiSp_D_unlinked_NTD_3690.1	1	Mi	private to gene (Cae)	private to class (Cae)	private to species (Cae)
g123_d35_t008:g123_d30_t015	g123:g123	(xGG_GGx) tandem	Caerostris darwini	2	g123	g123					xGG_GGx	xGG_GGx					1	MiSp_D_unlinked_NTD_3690.1	1	Mi	private to gene (Cae)	private to class (Cae)	private to species (Cae)
g123_d43_t300:g123_d13_t003	g123:g123	(xGG_GGx) tandem	Caerostris darwini	2	g123	g123					xGG_GGx	xGG_GGx					1	MiSp_D_unlinked_NTD_3690.1	1	Mi	private to gene (Cae)	private to class (Cae)	private to species (Cae)
g123_d43_t105:g123_d13_t030	g123:g123	(xGG_GGx) tandem	Caerostris darwini	2	g123	g123					xGG_GGx	xGG_GGx					1	MiSp_D_unlinked_NTD_3690.1	1	Mi	private to gene (Cae)	private to class (Cae)	private to species (Cae)
g123_d35_t013:g123_d13_t015	g123:g123	(xGG_GGx) tandem	Caerostris darwini	2	g123	g123					xGG_GGx	xGG_GGx					1	MiSp_D_unlinked_NTD_3690.1	1	Mi	private to gene (Cae)	private to class (Cae)	private to species (Cae)
g026_d07_t001:g048_d01_t038	g026:g048	GA + GSG	Caerostris darwini	2	g026	g048					GA	GSG					1	MiSp_D_unlinked_NTD_3690.1	1	Mi	private to gene (Cae)	private to class (Cae)	private to species (Cae)
g026_d05_t003:g048_d01_t038	g026:g048	GA + GSG	Caerostris darwini	2	g026	g048					GA	GSG					1	MiSp_D_unlinked_NTD_3690.1	1	Mi	private to gene (Cae)	private to class (Cae)	private to species (Cae)
g026_d01_t010:g048_d01_t038	g026:g048	GA + GSG	Caerostris darwini	2	g026	g048					GA	GSG					1	MiSp_D_unlinked_NTD_3690.1	1	Mi	private to gene (Cae)	private to class (Cae)	private to species (Cae)
g123_d35_t004:g086_d01_t003	g123:g086	xGG_GGx + polyAla	Caerostris darwini	2	g123	g086					xGG_GGx	polyAla					1	MiSp_D_unlinked_NTD_3690.1	1	Mi	private to gene (Cae)	private to class (Cae)	private to species (Cae)
g123_d13_t022:g086_d02_t089	g123:g086	xGG_GGx + polyAla	Caerostris darwini	2	g123	g086					xGG_GGx	polyAla					1	MiSp_D_unlinked_NTD_3690.1	1	Mi	private to gene (Cae)	private to class (Cae)	private to species (Cae)
g123_d43_t291:g060_d01_t002	g123:g060	xGG_GGx + GxGxGAGV	Caerostris darwini	2	g123	g060					xGG_GGx	GxGxGAGV					1	MiSp_D_unlinked_NTD_3690.1	1	Mi	private to gene (Cae)	private to class (Cae)	private to species (Cae)
g123_d35_t018:g060_d01_t004	g123:g060	xGG_GGx + GxGxGAGV	Caerostris darwini	2	g123	g060					xGG_GGx	GxGxGAGV					1	MiSp_D_unlinked_NTD_3690.1	1	Mi	private to gene (Cae)	private to class (Cae)	private to species (Cae)
g086_d02_t092:g123_d23_t016	g086:g123	polyAla + xGG_GGx	Caerostris darwini	2	g086	g123					polyAla	xGG_GGx					1	PySp1_final_955_7062	1	Py	private to gene (Cae)	private to class (Cae)	private to species (Cae)
g086_d02_t104:g123_d43_t241	g086:g123	polyAla + xGG_GGx	Caerostris darwini	2	g086	g123					polyAla	xGG_GGx					1	PySp1_final_955_7062	1	Py	private to gene (Cae)	private to class (Cae)	private to species (Cae)
g086_d02_t102:g123_d30_t039	g086:g123	polyAla + xGG_GGx	Caerostris darwini	2	g086	g123					polyAla	xGG_GGx					1	PySp1_final_955_7062	1	Py	private to gene (Cae)	private to class (Cae)	private to species (Cae)
g101_d04_t005:g099_d01_t003	g101:g099	QSrich + QQ	Caerostris darwini	2	g101	g099					QSrich	QQ					1	PySp1_final_955_7062	1	Py	private to gene (Cae)	private to class (Cae)	private to species (Cae)
g101_d03_t006:g099_d01_t009	g101:g099	QSrich + QQ	Caerostris darwini	2	g101	g099					QSrich	QQ					1	PySp1_final_955_7062	1	Py	private to gene (Cae)	private to class (Cae)	private to species (Cae)
g101_d04_t012:g101_d04_t004	g101:g101	(QSrich) tandem	Caerostris darwini	2	g101	g101					QSrich	QSrich					1	PySp1_final_955_7062	1	Py	private to gene (Cae)	private to class (Cae)	private to species (Cae)
g101_d04_t011:g101_d04_t014	g101:g101	(QSrich) tandem	Caerostris darwini	2	g101	g101					QSrich	QSrich					1	PySp1_final_955_7062	1	Py	private to gene (Cae)	private to class (Cae)	private to species (Cae)
g101_d03_t005:g101_d04_t001	g101:g101	(QSrich) tandem	Caerostris darwini	2	g101	g101					QSrich	QSrich					1	PySp1_final_955_7062	1	Py	private to gene (Cae)	private to class (Cae)	private to species (Cae)
g101_d04_t009:g101_d04_t013	g101:g101	(QSrich) tandem	Caerostris darwini	2	g101	g101					QSrich	QSrich					1	PySp1_final_955_7062	1	Py	private to gene (Cae)	private to class (Cae)	private to species (Cae)
g101_d04_t003:g138_d01_t002	g101:g138	QSrich + YxxSQQx	Caerostris darwini	2	g101	g138					QSrich	YxxSQQx					1	PySp1_final_955_7062	1	Py	private to gene (Cae)	private to class (Cae)	private to species (Cae)
g101_d04_t003:g138_d01_t001	g101:g138	QSrich + YxxSQQx	Caerostris darwini	2	g101	g138					QSrich	YxxSQQx					1	PySp1_final_955_7062	1	Py	private to gene (Cae)	private to class (Cae)	private to species (Cae)
g101_d01_t002:g138_d01_t004	g101:g138	QSrich + YxxSQQx	Caerostris darwini	2	g101	g138					QSrich	YxxSQQx					1	PySp1_final_955_7062	1	Py	private to gene (Cae)	private to class (Cae)	private to species (Cae)
g001_d01_t008:g138_d01_t003:g087_d01_t004	g001:g138:g087	A|G|P|Q|R|S|V|Y_rich + YxxSQQx	Caerostris darwini	3	g001	g138	g087				A|G|P|Q|R|S|V|Y_rich	YxxSQQx	polyAla_MaSp4				1	PySp1_final_955_7062	1	Py	private to gene (Cae)	private to class (Cae)	private to species (Cae)
g001_d01_t108:g138_d01_t005:g087_d01_t003	g001:g138:g087	A|G|P|Q|R|S|V|Y_rich + YxxSQQx	Caerostris darwini	3	g001	g138	g087				A|G|P|Q|R|S|V|Y_rich	YxxSQQx	polyAla_MaSp4				1	PySp1_final_955_7062	1	Py	private to gene (Cae)	private to class (Cae)	private to species (Cae)
g102_d02_t015:g102_d02_t011	g102:g102	(QSVrich) tandem	Caerostris darwini	2	g102	g102					QSVrich	QSVrich					1	PySp1_final_955_7062	1	Py	private to gene (Cae)	private to class (Cae)	private to species (Cae)
g102_d02_t016:g102_d02_t010	g102:g102	(QSVrich) tandem	Caerostris darwini	2	g102	g102					QSVrich	QSVrich					1	PySp1_final_955_7062	1	Py	private to gene (Cae)	private to class (Cae)	private to species (Cae)
g102_d02_t001:g102_d01_t003	g102:g102	(QSVrich) tandem	Caerostris darwini	2	g102	g102					QSVrich	QSVrich					1	PySp1_final_955_7062	1	Py	private to gene (Cae)	private to class (Cae)	private to species (Cae)
g102_d02_t001:g102_d01_t001	g102:g102	(QSVrich) tandem	Caerostris darwini	2	g102	g102					QSVrich	QSVrich					1	PySp1_final_955_7062	1	Py	private to gene (Cae)	private to class (Cae)	private to species (Cae)
g102_d02_t003:g079_d02_t002	g102:g079	QSVrich + NQSrich	Caerostris darwini	2	g102	g079					QSVrich	NQSrich					1	PySp1_final_955_7062	1	Py	private to gene (Cae)	private to class (Cae)	private to species (Cae)
g089_d02_t002:g101_d04_t006	g089:g101	Prich + QSrich	Caerostris darwini	2	g089	g101					Prich	QSrich					1	PySp1_final_955_7062	1	Py	private to gene (Cae)	private to class (Cae)	private to species (Cae)
g089_d03_t001:g101_d04_t007	g089:g101	Prich + QSrich	Caerostris darwini	2	g089	g101					Prich	QSrich					1	PySp1_final_955_7062	1	Py	private to gene (Cae)	private to class (Cae)	private to species (Cae)
g100_d01_t007:g100_d01_t008	g100:g100	(QQ_SS) tandem	Caerostris darwini	2	g100	g100					QQ_SS	QQ_SS					1	PySp1_final_955_7062	1	Py	private to gene (Cae)	private to class (Cae)	private to species (Cae)
g134_d01_t002:g132_d01_t001:g102_d02_t004:g005_d07_t002	g134:g132:g102:g005	YFNxxxxxxxLxSxLQSS + xxxNxxxxGQxxxSxxD	Caerostris darwini	4	g134	g132	g102	g005			YFNxxxxxxxLxSxLQSS	xxxNxxxxGQxxxSxxD	QSVrich	AQSrich			1	PySp1_final_955_7062	1	Py	private to gene (Cae)	private to class (Cae)	private to species (Cae)
g134_d01_t003:g132_d01_t002:g102_d02_t009:g005_d07_t003	g134:g132:g102:g005	YFNxxxxxxxLxSxLQSS + xxxNxxxxGQxxxSxxD	Caerostris darwini	4	g134	g132	g102	g005			YFNxxxxxxxLxSxLQSS	xxxNxxxxGQxxxSxxD	QSVrich	AQSrich			1	PySp1_final_955_7062	1	Py	private to gene (Cae)	private to class (Cae)	private to species (Cae)
g134_d01_t001:g132_d01_t003:g102_d02_t002:g005_d07_t001	g134:g132:g102:g005	YFNxxxxxxxLxSxLQSS + xxxNxxxxGQxxxSxxD	Caerostris darwini	4	g134	g132	g102	g005			YFNxxxxxxxLxSxLQSS	xxxNxxxxGQxxxSxxD	QSVrich	AQSrich			1	PySp1_final_955_7062	1	Py	private to gene (Cae)	private to class (Cae)	private to species (Cae)
g130_d01_t002:g101_d05_t002	g130:g101	xxxAGxExxxSxxIxSxI + QSrich	Caerostris darwini	2	g130	g101					xxxAGxExxxSxxIxSxI	QSrich					1	PySp1_final_955_7062	1	Py	private to gene (Cae)	private to class (Cae)	private to species (Cae)
g130_d01_t003:g101_d05_t003	g130:g101	xxxAGxExxxSxxIxSxI + QSrich	Caerostris darwini	2	g130	g101					xxxAGxExxxSxxIxSxI	QSrich					1	PySp1_final_955_7062	1	Py	private to gene (Cae)	private to class (Cae)	private to species (Cae)
g130_d01_t001:g101_d05_t001	g130:g101	xxxAGxExxxSxxIxSxI + QSrich	Caerostris darwini	2	g130	g101					xxxAGxExxxSxxIxSxI	QSrich					1	PySp1_final_955_7062	1	Py	private to gene (Cae)	private to class (Cae)	private to species (Cae)
g005_d01_t003:g005_d08_t008	g005:g005	(AQSrich) tandem	Caerostris darwini	2	g005	g005					AQSrich	AQSrich					1	PySp1_final_955_7062	1	Py	private to gene (Cae)	private to class (Cae)	private to species (Cae)
g005_d08_t006:g005_d08_t016	g005:g005	(AQSrich) tandem	Caerostris darwini	2	g005	g005					AQSrich	AQSrich					1	PySp1_final_955_7062	1	Py	private to gene (Cae)	private to class (Cae)	private to species (Cae)
g005_d08_t016:g005_d08_t002	g005:g005	(AQSrich) tandem	Caerostris darwini	2	g005	g005					AQSrich	AQSrich					1	PySp1_final_955_7062	1	Py	private to gene (Cae)	private to class (Cae)	private to species (Cae)
g005_d08_t018:g005_d08_t017	g005:g005	(AQSrich) tandem	Caerostris darwini	2	g005	g005					AQSrich	AQSrich					1	PySp1_final_955_7062	1	Py	private to gene (Cae)	private to class (Cae)	private to species (Cae)
g005_d09_t002:g005_d08_t001	g005:g005	(AQSrich) tandem	Caerostris darwini	2	g005	g005					AQSrich	AQSrich					1	PySp1_final_955_7062	1	Py	private to gene (Cae)	private to class (Cae)	private to species (Cae)
g005_d08_t009:g005_d08_t011	g005:g005	(AQSrich) tandem	Caerostris darwini	2	g005	g005					AQSrich	AQSrich					1	PySp1_final_955_7062	1	Py	private to gene (Cae)	private to class (Cae)	private to species (Cae)
g005_d08_t011:g005_d08_t013	g005:g005	(AQSrich) tandem	Caerostris darwini	2	g005	g005					AQSrich	AQSrich					1	PySp1_final_955_7062	1	Py	private to gene (Cae)	private to class (Cae)	private to species (Cae)
g005_d08_t019:g005_d08_t002	g005:g005	(AQSrich) tandem	Caerostris darwini	2	g005	g005					AQSrich	AQSrich					1	PySp1_final_955_7062	1	Py	private to gene (Cae)	private to class (Cae)	private to species (Cae)
g005_d08_t003:g005_d08_t012	g005:g005	(AQSrich) tandem	Caerostris darwini	2	g005	g005					AQSrich	AQSrich					1	PySp1_final_955_7062	1	Py	private to gene (Cae)	private to class (Cae)	private to species (Cae)
g005_d08_t015:g005_d08_t002	g005:g005	(AQSrich) tandem	Caerostris darwini	2	g005	g005					AQSrich	AQSrich					1	PySp1_final_955_7062	1	Py	private to gene (Cae)	private to class (Cae)	private to species (Cae)
g005_d08_t010:g005_d08_t020	g005:g005	(AQSrich) tandem	Caerostris darwini	2	g005	g005					AQSrich	AQSrich					1	PySp1_final_955_7062	1	Py	private to gene (Cae)	private to class (Cae)	private to species (Cae)
g005_d08_t004:g005_d08_t014	g005:g005	(AQSrich) tandem	Caerostris darwini	2	g005	g005					AQSrich	AQSrich					1	PySp1_final_955_7062	1	Py	private to gene (Cae)	private to class (Cae)	private to species (Cae)
g005_d08_t021:g005_d08_t005	g005:g005	(AQSrich) tandem	Caerostris darwini	2	g005	g005					AQSrich	AQSrich					1	PySp1_final_955_7062	1	Py	private to gene (Cae)	private to class (Cae)	private to species (Cae)
g033_d01_t077:g033_d01_t067	g033:g033	(GL) tandem	Caerostris darwini	2	g033	g033					GL	GL					1	SpL_133.2_final_1339-like	1	SpL	private to gene (Cae)	private to class (Cae)	private to species (Cae)
g033_d01_t076:g033_d01_t072	g033:g033	(GL) tandem	Caerostris darwini	2	g033	g033					GL	GL					1	SpL_133.2_final_1339-like	1	SpL	private to gene (Cae)	private to class (Cae)	private to species (Cae)
g033_d01_t072:g033_d01_t074	g033:g033	(GL) tandem	Caerostris darwini	2	g033	g033					GL	GL					1	SpL_133.2_final_1339-like	1	SpL	private to gene (Cae)	private to class (Cae)	private to species (Cae)
g033_d01_t015:g033_d01_t015	g033:g033	(GL) tandem	Caerostris darwini	2	g033	g033					GL	GL					1	SpL_133.2_final_1339-like	1	SpL	private to gene (Cae)	private to class (Cae)	private to species (Cae)
g033_d01_t015:g033_d01_t016	g033:g033	(GL) tandem	Caerostris darwini	2	g033	g033					GL	GL					1	SpL_133.2_final_1339-like	1	SpL	private to gene (Cae)	private to class (Cae)	private to species (Cae)
g033_d01_t009:g033_d01_t075	g033:g033	(GL) tandem	Caerostris darwini	2	g033	g033					GL	GL					1	SpL_133.2_final_1339-like	1	SpL	private to gene (Cae)	private to class (Cae)	private to species (Cae)
g033_d01_t065:g033_d01_t072	g033:g033	(GL) tandem	Caerostris darwini	2	g033	g033					GL	GL					1	SpL_133.2_final_1339-like	1	SpL	private to gene (Cae)	private to class (Cae)	private to species (Cae)
g033_d01_t040:g033_d01_t011	g033:g033	(GL) tandem	Caerostris darwini	2	g033	g033					GL	GL					1	SpL_133.2_final_1339-like	1	SpL	private to gene (Cae)	private to class (Cae)	private to species (Cae)
g033_d01_t081:g033_d01_t082	g033:g033	(GL) tandem	Caerostris darwini	2	g033	g033					GL	GL					1	SpL_133.2_final_1339-like	1	SpL	private to gene (Cae)	private to class (Cae)	private to species (Cae)
g114_d04_t043:g093_d01_t001:g101_d02_t003	g114:g093:g101	SS_Srich + PSSSNNGN	Caerostris darwini	3	g114	g093	g101				SS_Srich	PSSSNNGN	QSrich				1	SpL_4399.2_final_8175-like	1	SpL	private to gene (Cae)	private to class (Cae)	private to species (Cae)
g114_d04_t033:g093_d01_t002:g101_d02_t001	g114:g093:g101	SS_Srich + PSSSNNGN	Caerostris darwini	3	g114	g093	g101				SS_Srich	PSSSNNGN	QSrich				1	SpL_4399.2_final_8175-like	1	SpL	private to gene (Cae)	private to class (Cae)	private to species (Cae)
g114_d04_t033:g093_d01_t002:g101_d02_t003	g114:g093:g101	SS_Srich + PSSSNNGN	Caerostris darwini	3	g114	g093	g101				SS_Srich	PSSSNNGN	QSrich				1	SpL_4399.2_final_8175-like	1	SpL	private to gene (Cae)	private to class (Cae)	private to species (Cae)
g114_d04_t033:g093_d01_t002:g101_d02_t004	g114:g093:g101	SS_Srich + PSSSNNGN	Caerostris darwini	3	g114	g093	g101				SS_Srich	PSSSNNGN	QSrich				1	SpL_4399.2_final_8175-like	1	SpL	private to gene (Cae)	private to class (Cae)	private to species (Cae)
g098_d01_t003:g080_d04_t001	g098:g080	QNYPxxx + Nrich	Caerostris darwini	2	g098	g080					QNYPxxx	Nrich					1	SpL_4399.2_final_8175-like	1	SpL	private to gene (Cae)	private to class (Cae)	private to species (Cae)
g098_d01_t002:g080_d04_t002	g098:g080	QNYPxxx + Nrich	Caerostris darwini	2	g098	g080					QNYPxxx	Nrich					1	SpL_4399.2_final_8175-like	1	SpL	private to gene (Cae)	private to class (Cae)	private to species (Cae)
g083_d01_t001:g083_d01_t003	g083:g083	(PGGQxxPQQQ) tandem	Caerostris darwini	2	g083	g083					PGGQxxPQQQ	PGGQxxPQQQ					1	SpL_4399.2_final_8175-like	1	SpL	private to gene (Cae)	private to class (Cae)	private to species (Cae)
g065_d01_t003:g139_d01_t002	g065:g139	HxxRxKxKHxRPGEPE + YYILxxxxTTP	Caerostris darwini	2	g065	g139					HxxRxKxKHxRPGEPE	YYILxxxxTTP					1	SpL_4399.2_final_8175-like	1	SpL	private to gene (Cae)	private to class (Cae)	private to species (Cae)
g065_d01_t001:g139_d01_t003	g065:g139	HxxRxKxKHxRPGEPE + YYILxxxxTTP	Caerostris darwini	2	g065	g139					HxxRxKxKHxRPGEPE	YYILxxxxTTP					1	SpL_4399.2_final_8175-like	1	SpL	private to gene (Cae)	private to class (Cae)	private to species (Cae)
g065_d01_t002:g139_d01_t003	g065:g139	HxxRxKxKHxRPGEPE + YYILxxxxTTP	Caerostris darwini	2	g065	g139					HxxRxKxKHxRPGEPE	YYILxxxxTTP					1	SpL_4399.2_final_8175-like	1	SpL	private to gene (Cae)	private to class (Cae)	private to species (Cae)
g094_d05_t002:g094_d05_t001	g094:g094	(PTrich) tandem	Caerostris darwini	2	g094	g094					PTrich	PTrich					1	SpL_4399.2_final_8175-like	1	SpL	private to gene (Cae)	private to class (Cae)	private to species (Cae)
g094_d05_t002:g094_d06_t001	g094:g094	(PTrich) tandem	Caerostris darwini	2	g094	g094					PTrich	PTrich					1	SpL_4399.2_final_8175-like	1	SpL	private to gene (Cae)	private to class (Cae)	private to species (Cae)
g094_d05_t004:g094_d05_t004	g094:g094	(PTrich) tandem	Caerostris darwini	2	g094	g094					PTrich	PTrich					1	SpL_4399.2_final_8175-like	1	SpL	private to gene (Cae)	private to class (Cae)	private to species (Cae)
g094_d05_t005:g001_d01_t045	g094:g001	PTrich + A|G|P|Q|R|S|V|Y_rich	Caerostris darwini	2	g094	g001					PTrich	A|G|P|Q|R|S|V|Y_rich					1	SpL_4399.2_final_8175-like	1	SpL	private to gene (Cae)	private to class (Cae)	private to species (Cae)
g094_d05_t003:g001_d01_t045	g094:g001	PTrich + A|G|P|Q|R|S|V|Y_rich	Caerostris darwini	2	g094	g001					PTrich	A|G|P|Q|R|S|V|Y_rich					1	SpL_4399.2_final_8175-like	1	SpL	private to gene (Cae)	private to class (Cae)	private to species (Cae)
g001_d01_t092:g001_d01_t001	g001:g001	(A|G|P|Q|R|S|V|Y_rich) tandem	Caerostris darwini	2	g001	g001					A|G|P|Q|R|S|V|Y_rich	A|G|P|Q|R|S|V|Y_rich					1	Sp_81.2_final_5803-like	1	SpL	private to gene (Cae)	private to class (Cae)	private to species (Cae)
g001_d01_t093:g001_d01_t123	g001:g001	(A|G|P|Q|R|S|V|Y_rich) tandem	Caerostris darwini	2	g001	g001					A|G|P|Q|R|S|V|Y_rich	A|G|P|Q|R|S|V|Y_rich					1	Sp_81.2_final_5803-like	1	SpL	private to gene (Cae)	private to class (Cae)	private to species (Cae)
g001_d01_t075:g001_d01_t100	g001:g001	(A|G|P|Q|R|S|V|Y_rich) tandem	Caerostris darwini	2	g001	g001					A|G|P|Q|R|S|V|Y_rich	A|G|P|Q|R|S|V|Y_rich					1	Sp_81.2_final_5803-like	1	SpL	private to gene (Cae)	private to class (Cae)	private to species (Cae)
g001_d01_t024:g001_d01_t034	g001:g001	(A|G|P|Q|R|S|V|Y_rich) tandem	Caerostris darwini	2	g001	g001					A|G|P|Q|R|S|V|Y_rich	A|G|P|Q|R|S|V|Y_rich					1	Sp_81.2_final_5803-like	1	SpL	private to gene (Cae)	private to class (Cae)	private to species (Cae)
g001_d01_t010:g001_d01_t069	g001:g001	(A|G|P|Q|R|S|V|Y_rich) tandem	Caerostris darwini	2	g001	g001					A|G|P|Q|R|S|V|Y_rich	A|G|P|Q|R|S|V|Y_rich					1	Sp_81.2_final_5803-like	1	SpL	private to gene (Cae)	private to class (Cae)	private to species (Cae)
g001_d01_t123:g001_d01_t122	g001:g001	(A|G|P|Q|R|S|V|Y_rich) tandem	Caerostris darwini	2	g001	g001					A|G|P|Q|R|S|V|Y_rich	A|G|P|Q|R|S|V|Y_rich					1	Sp_81.2_final_5803-like	1	SpL	private to gene (Cae)	private to class (Cae)	private to species (Cae)
g114_d04_t005:g114_d04_t013	g114:g114	(SS_Srich) tandem	Caerostris darwini	2	g114	g114					SS_Srich	SS_Srich					1	Sp_81.2_final_5803-like	1	SpL	private to gene (Cae)	private to class (Cae)	private to species (Cae)
g114_d06_t001:g114_d04_t077	g114:g114	(SS_Srich) tandem	Caerostris darwini	2	g114	g114					SS_Srich	SS_Srich					1	Sp_81.2_final_5803-like	1	SpL	private to gene (Cae)	private to class (Cae)	private to species (Cae)
g001_d01_t068:g123_d04_t017	g001:g123	A|G|P|Q|R|S|V|Y_rich + xGG_GGx	Caerostris darwini	2	g001	g123					A|G|P|Q|R|S|V|Y_rich	xGG_GGx					1	Sp_81.2_final_5803-like	1	SpL	private to gene (Cae)	private to class (Cae)	private to species (Cae)
g001_d01_t006:g123_d35_t017	g001:g123	A|G|P|Q|R|S|V|Y_rich + xGG_GGx	Caerostris darwini	2	g001	g123					A|G|P|Q|R|S|V|Y_rich	xGG_GGx					1	Sp_81.2_final_5803-like	1	SpL	private to gene (Cae)	private to class (Cae)	private to species (Cae)
g033_d01_t078:g015_d02_t001:g140_d01_t041	g033:g015:g140	GL + DxxxLLxxPAP	Caerostris darwini	3	g033	g015	g140				GL	DxxxLLxxPAP	unassigned				1	Sp_81.2_final_5803-like	1	SpL	private to gene (Cae)	private to class (Cae)	private to species (Cae)
g033_d01_t038:g015_d02_t002:g140_d01_t008	g033:g015:g140	GL + DxxxLLxxPAP	Caerostris darwini	3	g033	g015	g140				GL	DxxxLLxxPAP	unassigned				1	Sp_81.2_final_5803-like	1	SpL	private to gene (Cae)	private to class (Cae)	private to species (Cae)
g054_d04_t014:g140_d01_t021	g054:g140	Cassettes with unassigned motif types	Caerostris darwini	2	g054	g140					GTrich	unassigned					1	Sp_81.2_final_5803-like	1	SpL	private to gene (Cae)	private to class (Cae)	private to species (Cae)
g054_d02_t008:g140_d01_t036	g054:g140	Cassettes with unassigned motif types	Caerostris darwini	2	g054	g140					GTrich	unassigned					1	Sp_81.2_final_5803-like	1	SpL	private to gene (Cae)	private to class (Cae)	private to species (Cae)
g075_d01_t001:g114_d04_t052	g075:g114	MTTS + SS_Srich	Caerostris darwini	2	g075	g114					MTTS	SS_Srich					1	Sp_81.2_final_5803-like	1	SpL	private to gene (Cae)	private to class (Cae)	private to species (Cae)
g075_d01_t002:g114_d01_t001	g075:g114	MTTS + SS_Srich	Caerostris darwini	2	g075	g114					MTTS	SS_Srich					1	Sp_81.2_final_5803-like	1	SpL	private to gene (Cae)	private to class (Cae)	private to species (Cae)
g075_d02_t003:g114_d01_t002	g075:g114	MTTS + SS_Srich	Caerostris darwini	2	g075	g114					MTTS	SS_Srich					1	Sp_81.2_final_5803-like	1	SpL	private to gene (Cae)	private to class (Cae)	private to species (Cae)
g075_d02_t004:g114_d04_t053	g075:g114	MTTS + SS_Srich	Caerostris darwini	2	g075	g114					MTTS	SS_Srich					1	Sp_81.2_final_5803-like	1	SpL	private to gene (Cae)	private to class (Cae)	private to species (Cae)
g114_d04_t029:g052_d01_t003	g114:g052	SS_Srich + GTPxxTSSGGSx	Caerostris darwini	2	g114	g052					SS_Srich	GTPxxTSSGGSx					1	Sp_81.2_final_5803-like	1	SpL	private to gene (Cae)	private to class (Cae)	private to species (Cae)
g114_d04_t016:g052_d01_t015	g114:g052	SS_Srich + GTPxxTSSGGSx	Caerostris darwini	2	g114	g052					SS_Srich	GTPxxTSSGGSx					1	Sp_81.2_final_5803-like	1	SpL	private to gene (Cae)	private to class (Cae)	private to species (Cae)
g114_d04_t025:g052_d01_t005	g114:g052	SS_Srich + GTPxxTSSGGSx	Caerostris darwini	2	g114	g052					SS_Srich	GTPxxTSSGGSx					1	Sp_81.2_final_5803-like	1	SpL	private to gene (Cae)	private to class (Cae)	private to species (Cae)
g114_d04_t027:g052_d01_t009	g114:g052	SS_Srich + GTPxxTSSGGSx	Caerostris darwini	2	g114	g052					SS_Srich	GTPxxTSSGGSx					1	Sp_81.2_final_5803-like	1	SpL	private to gene (Cae)	private to class (Cae)	private to species (Cae)
g114_d04_t006:g052_d01_t016	g114:g052	SS_Srich + GTPxxTSSGGSx	Caerostris darwini	2	g114	g052					SS_Srich	GTPxxTSSGGSx					1	Sp_81.2_final_5803-like	1	SpL	private to gene (Cae)	private to class (Cae)	private to species (Cae)
g114_d04_t025:g052_d01_t004	g114:g052	SS_Srich + GTPxxTSSGGSx	Caerostris darwini	2	g114	g052					SS_Srich	GTPxxTSSGGSx					1	Sp_81.2_final_5803-like	1	SpL	private to gene (Cae)	private to class (Cae)	private to species (Cae)
g114_d04_t059:g052_d02_t001	g114:g052	SS_Srich + GTPxxTSSGGSx	Caerostris darwini	2	g114	g052					SS_Srich	GTPxxTSSGGSx					1	Sp_81.2_final_5803-like	1	SpL	private to gene (Cae)	private to class (Cae)	private to species (Cae)
g114_d04_t027:g052_d01_t006	g114:g052	SS_Srich + GTPxxTSSGGSx	Caerostris darwini	2	g114	g052					SS_Srich	GTPxxTSSGGSx					1	Sp_81.2_final_5803-like	1	SpL	private to gene (Cae)	private to class (Cae)	private to species (Cae)
g114_d04_t028:g052_d01_t011	g114:g052	SS_Srich + GTPxxTSSGGSx	Caerostris darwini	2	g114	g052					SS_Srich	GTPxxTSSGGSx					1	Sp_81.2_final_5803-like	1	SpL	private to gene (Cae)	private to class (Cae)	private to species (Cae)
g114_d04_t026:g052_d01_t011	g114:g052	SS_Srich + GTPxxTSSGGSx	Caerostris darwini	2	g114	g052					SS_Srich	GTPxxTSSGGSx					1	Sp_81.2_final_5803-like	1	SpL	private to gene (Cae)	private to class (Cae)	private to species (Cae)
g114_d04_t027:g052_d01_t007	g114:g052	SS_Srich + GTPxxTSSGGSx	Caerostris darwini	2	g114	g052					SS_Srich	GTPxxTSSGGSx					1	Sp_81.2_final_5803-like	1	SpL	private to gene (Cae)	private to class (Cae)	private to species (Cae)
g114_d04_t025:g052_d01_t008	g114:g052	SS_Srich + GTPxxTSSGGSx	Caerostris darwini	2	g114	g052					SS_Srich	GTPxxTSSGGSx					1	Sp_81.2_final_5803-like	1	SpL	private to gene (Cae)	private to class (Cae)	private to species (Cae)
g114_d04_t023:g052_d02_t001	g114:g052	SS_Srich + GTPxxTSSGGSx	Caerostris darwini	2	g114	g052					SS_Srich	GTPxxTSSGGSx					1	Sp_81.2_final_5803-like	1	SpL	private to gene (Cae)	private to class (Cae)	private to species (Cae)
g052_d01_t014:g052_d02_t004	g052:g052	GTPxxTSSGGSx + GTPxxTSSGGSx	Caerostris darwini	2	g052	g052					GTPxxTSSGGSx	GTPxxTSSGGSx					1	Sp_81.2_final_5803-like	1	SpL	private to gene (Cae)	private to class (Cae)	private to species (Cae)
g052_d02_t001:g052_d01_t010	g052:g052	GTPxxTSSGGSx + GTPxxTSSGGSx	Caerostris darwini	2	g052	g052					GTPxxTSSGGSx	GTPxxTSSGGSx					1	Sp_81.2_final_5803-like	1	SpL	private to gene (Cae)	private to class (Cae)	private to species (Cae)
g052_d02_t001:g052_d01_t001	g052:g052	GTPxxTSSGGSx + GTPxxTSSGGSx	Caerostris darwini	2	g052	g052					GTPxxTSSGGSx	GTPxxTSSGGSx					1	Sp_81.2_final_5803-like	1	SpL	private to gene (Cae)	private to class (Cae)	private to species (Cae)
g052_d01_t016:g052_d01_t015	g052:g052	GTPxxTSSGGSx + GTPxxTSSGGSx	Caerostris darwini	2	g052	g052					GTPxxTSSGGSx	GTPxxTSSGGSx					1	Sp_81.2_final_5803-like	1	SpL	private to gene (Cae)	private to class (Cae)	private to species (Cae)
g052_d02_t002:g068_d02_t001	g052:g068	GTPxxTSSGGSx + Krich	Caerostris darwini	2	g052	g068					GTPxxTSSGGSx	Krich					1	Sp_81.2_final_5803-like	1	SpL	private to gene (Cae)	private to class (Cae)	private to species (Cae)
g052_d01_t013:g068_d02_t001	g052:g068	GTPxxTSSGGSx + Krich	Caerostris darwini	2	g052	g068					GTPxxTSSGGSx	Krich					1	Sp_81.2_final_5803-like	1	SpL	private to gene (Cae)	private to class (Cae)	private to species (Cae)
g052_d01_t015:g068_d02_t002	g052:g068	GTPxxTSSGGSx + Krich	Caerostris darwini	2	g052	g068					GTPxxTSSGGSx	Krich					1	Sp_81.2_final_5803-like	1	SpL	private to gene (Cae)	private to class (Cae)	private to species (Cae)
g052_d01_t017:g068_d02_t001	g052:g068	GTPxxTSSGGSx + Krich	Caerostris darwini	2	g052	g068					GTPxxTSSGGSx	Krich					1	Sp_81.2_final_5803-like	1	SpL	private to gene (Cae)	private to class (Cae)	private to species (Cae)
g001_d01_t099:g140_d01_t036	g001:g140	Cassettes with unassigned motif types	Caerostris darwini	2	g001	g140					A|G|P|Q|R|S|V|Y_rich	unassigned					1	Sp_81.2_final_5803-like	1	SpL	private to gene (Cae)	private to class (Cae)	private to species (Cae)
g001_d01_t027:g140_d01_t013	g001:g140	Cassettes with unassigned motif types	Caerostris darwini	2	g001	g140					A|G|P|Q|R|S|V|Y_rich	unassigned					1	Sp_81.2_final_5803-like	1	SpL	private to gene (Cae)	private to class (Cae)	private to species (Cae)
g013_d01_t006:g015_d01_t001	g013:g015	Drich + DxxxLLxxPAP	Caerostris darwini	2	g013	g015					Drich	DxxxLLxxPAP					1	Sp_81.2_final_5803-like	1	SpL	private to gene (Cae)	private to class (Cae)	private to species (Cae)
g013_d03_t011:g015_d01_t004	g013:g015	Drich + DxxxLLxxPAP	Caerostris darwini	2	g013	g015					Drich	DxxxLLxxPAP					1	Sp_81.2_final_5803-like	1	SpL	private to gene (Cae)	private to class (Cae)	private to species (Cae)
g054_d02_t040:g015_d01_t001	g054:g015	GTrich + DxxxLLxxPAP	Caerostris darwini	2	g054	g015					GTrich	DxxxLLxxPAP					1	Sp_81.2_final_5803-like	1	SpL	private to gene (Cae)	private to class (Cae)	private to species (Cae)
g054_d02_t032:g015_d01_t003	g054:g015	GTrich + DxxxLLxxPAP	Caerostris darwini	2	g054	g015					GTrich	DxxxLLxxPAP					1	Sp_81.2_final_5803-like	1	SpL	private to gene (Cae)	private to class (Cae)	private to species (Cae)
g019_d01_t006:g019_d01_t005	g019:g019	EYPxxxQYQEx + EYPxxxQYQEx	Caerostris darwini	2	g019	g019					EYPxxxQYQEx	EYPxxxQYQEx					1	Sp_81.2_final_5803-like	1	SpL	private to gene (Cae)	private to class (Cae)	private to species (Cae)
g019_d01_t007:g019_d01_t004	g019:g019	EYPxxxQYQEx + EYPxxxQYQEx	Caerostris darwini	2	g019	g019					EYPxxxQYQEx	EYPxxxQYQEx					1	Sp_81.2_final_5803-like	1	SpL	private to gene (Cae)	private to class (Cae)	private to species (Cae)
g019_d01_t007:g019_d01_t003	g019:g019	EYPxxxQYQEx + EYPxxxQYQEx	Caerostris darwini	2	g019	g019					EYPxxxQYQEx	EYPxxxQYQEx					1	Sp_81.2_final_5803-like	1	SpL	private to gene (Cae)	private to class (Cae)	private to species (Cae)
g106_d02_t001:g095_d01_t001	g106:g095	QYxxxDxxxDLAAAA + PxDxxSSTENx	Caerostris darwini	2	g106	g095					QYxxxDxxxDLAAAA	PxDxxSSTENx					1	Sp_81.2_final_5803-like	1	SpL	private to gene (Cae)	private to class (Cae)	private to species (Cae)
g106_d01_t002:g095_d01_t004	g106:g095	QYxxxDxxxDLAAAA + PxDxxSSTENx	Caerostris darwini	2	g106	g095					QYxxxDxxxDLAAAA	PxDxxSSTENx					1	Sp_81.2_final_5803-like	1	SpL	private to gene (Cae)	private to class (Cae)	private to species (Cae)
g106_d01_t004:g095_d01_t002	g106:g095	QYxxxDxxxDLAAAA + PxDxxSSTENx	Caerostris darwini	2	g106	g095					QYxxxDxxxDLAAAA	PxDxxSSTENx					1	Sp_81.2_final_5803-like	1	SpL	private to gene (Cae)	private to class (Cae)	private to species (Cae)
g106_d01_t007:g095_d01_t005	g106:g095	QYxxxDxxxDLAAAA + PxDxxSSTENx	Caerostris darwini	2	g106	g095					QYxxxDxxxDLAAAA	PxDxxSSTENx					1	Sp_81.2_final_5803-like	1	SpL	private to gene (Cae)	private to class (Cae)	private to species (Cae)
g106_d01_t003:g095_d01_t002	g106:g095	QYxxxDxxxDLAAAA + PxDxxSSTENx	Caerostris darwini	2	g106	g095					QYxxxDxxxDLAAAA	PxDxxSSTENx					1	Sp_81.2_final_5803-like	1	SpL	private to gene (Cae)	private to class (Cae)	private to species (Cae)
g106_d01_t006:g095_d01_t002	g106:g095	QYxxxDxxxDLAAAA + PxDxxSSTENx	Caerostris darwini	2	g106	g095					QYxxxDxxxDLAAAA	PxDxxSSTENx					1	Sp_81.2_final_5803-like	1	SpL	private to gene (Cae)	private to class (Cae)	private to species (Cae)
g106_d01_t005:g095_d01_t003	g106:g095	QYxxxDxxxDLAAAA + PxDxxSSTENx	Caerostris darwini	2	g106	g095					QYxxxDxxxDLAAAA	PxDxxSSTENx					1	Sp_81.2_final_5803-like	1	SpL	private to gene (Cae)	private to class (Cae)	private to species (Cae)
g125_d01_t007:g125_d01_t004	g125:g125	(xPSTSxxxx) tandem	Caerostris darwini	2	g125	g125					xPSTSxxxx	xPSTSxxxx					1	SpL_1872.1_final	1	SpL	private to gene (Cae)	private to class (Cae)	private to species (Cae)
g125_d01_t005:g125_d01_t004	g125:g125	xPSTSxxxx + xPSTSxxxx	Caerostris darwini	2	g125	g125					xPSTSxxxx	xPSTSxxxx					1	SpL_1872.1_final	1	SpL	private to gene (Cae)	private to class (Cae)	private to species (Cae)
g125_d01_t005:g125_d01_t005	g125:g125	xPSTSxxxx + xPSTSxxxx	Caerostris darwini	2	g125	g125					xPSTSxxxx	xPSTSxxxx					1	SpL_1872.1_final	1	SpL	private to gene (Cae)	private to class (Cae)	private to species (Cae)
g125_d01_t001:g125_d01_t001	g125:g125	xPSTSxxxx + xPSTSxxxx	Caerostris darwini	2	g125	g125					xPSTSxxxx	xPSTSxxxx					1	SpL_1872.1_final	1	SpL	private to gene (Cae)	private to class (Cae)	private to species (Cae)
g078_d01_t036:g078_d01_t037	g078:g078	(nonAla_run) tandem	Caerostris darwini	2	g078	g078					nonAla_run	nonAla_run					1	SpL_2234.1_initial	1	SpL	private to gene (Cae)	private to class (Cae)	private to species (Cae)
g078_d01_t038:g078_d01_t035	g078:g078	(nonAla_run) tandem	Caerostris darwini	2	g078	g078					nonAla_run	nonAla_run					1	SpL_2234.1_initial	1	SpL	private to gene (Cae)	private to class (Cae)	private to species (Cae)
g054_d04_t020:g054_d04_t014	g054:g054	(GTrich) tandem	Caerostris darwini	2	g054	g054					GTrich	GTrich					1	SpL_2234.1_initial	1	SpL	private to gene (Cae)	private to class (Cae)	private to species (Cae)
g054_d04_t004:g054_d04_t007	g054:g054	(GTrich) tandem	Caerostris darwini	2	g054	g054					GTrich	GTrich					1	SpL_2234.1_initial	1	SpL	private to gene (Cae)	private to class (Cae)	private to species (Cae)
g054_d04_t010:g054_d04_t017	g054:g054	(GTrich) tandem	Caerostris darwini	2	g054	g054					GTrich	GTrich					1	SpL_2234.1_initial	1	SpL	private to gene (Cae)	private to class (Cae)	private to species (Cae)
g054_d03_t019:g054_d03_t012	g054:g054	(GTrich) tandem	Caerostris darwini	2	g054	g054					GTrich	GTrich					1	SpL_2234.1_initial	1	SpL	private to gene (Cae)	private to class (Cae)	private to species (Cae)
g054_d03_t017:g054_d03_t014	g054:g054	(GTrich) tandem	Caerostris darwini	2	g054	g054					GTrich	GTrich					1	SpL_2234.1_initial	1	SpL	private to gene (Cae)	private to class (Cae)	private to species (Cae)
g054_d03_t004:g054_d03_t017	g054:g054	(GTrich) tandem	Caerostris darwini	2	g054	g054					GTrich	GTrich					1	SpL_2234.1_initial	1	SpL	private to gene (Cae)	private to class (Cae)	private to species (Cae)
g054_d03_t003:g054_d03_t013	g054:g054	(GTrich) tandem	Caerostris darwini	2	g054	g054					GTrich	GTrich					1	SpL_2234.1_initial	1	SpL	private to gene (Cae)	private to class (Cae)	private to species (Cae)
g054_d03_t023:g054_d03_t016	g054:g054	(GTrich) tandem	Caerostris darwini	2	g054	g054					GTrich	GTrich					1	SpL_2234.1_initial	1	SpL	private to gene (Cae)	private to class (Cae)	private to species (Cae)
g054_d04_t001:g054_d03_t006	g054:g054	(GTrich) tandem	Caerostris darwini	2	g054	g054					GTrich	GTrich					1	SpL_2234.1_initial	1	SpL	private to gene (Cae)	private to class (Cae)	private to species (Cae)
g054_d04_t006:g054_d03_t011	g054:g054	(GTrich) tandem	Caerostris darwini	2	g054	g054					GTrich	GTrich					1	SpL_2234.1_initial	1	SpL	private to gene (Cae)	private to class (Cae)	private to species (Cae)
g054_d03_t009:g054_d03_t015	g054:g054	(GTrich) tandem	Caerostris darwini	2	g054	g054					GTrich	GTrich					1	SpL_2234.1_initial	1	SpL	private to gene (Cae)	private to class (Cae)	private to species (Cae)
g054_d03_t024:g054_d03_t018	g054:g054	(GTrich) tandem	Caerostris darwini	2	g054	g054					GTrich	GTrich					1	SpL_2234.1_initial	1	SpL	private to gene (Cae)	private to class (Cae)	private to species (Cae)
g054_d03_t015:g054_d03_t020	g054:g054	(GTrich) tandem	Caerostris darwini	2	g054	g054					GTrich	GTrich					1	SpL_2234.1_initial	1	SpL	private to gene (Cae)	private to class (Cae)	private to species (Cae)
g054_d03_t005:g054_d03_t002	g054:g054	(GTrich) tandem	Caerostris darwini	2	g054	g054					GTrich	GTrich					1	SpL_2234.1_initial	1	SpL	private to gene (Cae)	private to class (Cae)	private to species (Cae)
g054_d03_t016:g054_d04_t001	g054:g054	(GTrich) tandem	Caerostris darwini	2	g054	g054					GTrich	GTrich					1	SpL_2234.1_initial	1	SpL	private to gene (Cae)	private to class (Cae)	private to species (Cae)
g054_d03_t025:g054_d04_t003	g054:g054	(GTrich) tandem	Caerostris darwini	2	g054	g054					GTrich	GTrich					1	SpL_2234.1_initial	1	SpL	private to gene (Cae)	private to class (Cae)	private to species (Cae)
g054_d03_t008:g054_d04_t008	g054:g054	(GTrich) tandem	Caerostris darwini	2	g054	g054					GTrich	GTrich					1	SpL_2234.1_initial	1	SpL	private to gene (Cae)	private to class (Cae)	private to species (Cae)
g054_d04_t009:g054_d04_t013	g054:g054	(GTrich) tandem	Caerostris darwini	2	g054	g054					GTrich	GTrich					1	SpL_2234.1_initial	1	SpL	private to gene (Cae)	private to class (Cae)	private to species (Cae)
g054_d04_t018:g140_d01_t033:g054_d04_t019	g054:g140:g054	Cassettes with unassigned motif types	Caerostris darwini	3	g054	g140	g054				GTrich	unassigned	GTrich				1	SpL_2234.1_initial	1	SpL	private to gene (Cae)	private to class (Cae)	private to species (Cae)
g123_d43_t002:g123_d04_t021	g123:g123	(xGG_GGx) tandem	Caerostris darwini	2	g123	g123					xGG_GGx	xGG_GGx					1	SpL_2234.2_initial	1	SpL	private to gene (Cae)	private to class (Cae)	private to species (Cae)
g123_d43_t017:g123_d44_t002	g123:g123	(xGG_GGx) tandem	Caerostris darwini	2	g123	g123					xGG_GGx	xGG_GGx					1	SpL_2234.2_initial	1	SpL	private to gene (Cae)	private to class (Cae)	private to species (Cae)
g123_d08_t006:g123_d15_t002	g123:g123	(xGG_GGx) tandem	Caerostris darwini	2	g123	g123					xGG_GGx	xGG_GGx					1	SpL_2234.2_initial	1	SpL	private to gene (Cae)	private to class (Cae)	private to species (Cae)
g123_d35_t026:g123_d43_t238	g123:g123	(xGG_GGx) tandem	Caerostris darwini	2	g123	g123					xGG_GGx	xGG_GGx					1	SpL_2234.2_initial	1	SpL	private to gene (Cae)	private to class (Cae)	private to species (Cae)
g123_d43_t062:g123_d43_t017	g123:g123	(xGG_GGx) tandem	Caerostris darwini	2	g123	g123					xGG_GGx	xGG_GGx					1	SpL_2234.2_initial	1	SpL	private to gene (Cae)	private to class (Cae)	private to species (Cae)
g123_d43_t164:g123_d43_t163	g123:g123	(xGG_GGx) tandem	Caerostris darwini	2	g123	g123					xGG_GGx	xGG_GGx					1	SpL_2234.2_initial	1	SpL	private to gene (Cae)	private to class (Cae)	private to species (Cae)
g123_d43_t156:g123_d43_t072	g123:g123	(xGG_GGx) tandem	Caerostris darwini	2	g123	g123					xGG_GGx	xGG_GGx					1	SpL_2234.2_initial	1	SpL	private to gene (Cae)	private to class (Cae)	private to species (Cae)
g123_d53_t008:g123_d53_t005	g123:g123	(xGG_GGx) tandem	Caerostris darwini	2	g123	g123					xGG_GGx	xGG_GGx					1	SpL_2234.2_initial	1	SpL	private to gene (Cae)	private to class (Cae)	private to species (Cae)
g115_d03_t004:g115_d03_t010	g115:g115	(ST) tandem	Caerostris darwini	2	g115	g115					ST	ST					1	SpL_2234.2_initial	1	SpL	private to gene (Cae)	private to class (Cae)	private to species (Cae)
g115_d03_t009:g115_d03_t013	g115:g115	(ST) tandem	Caerostris darwini	2	g115	g115					ST	ST					1	SpL_2234.2_initial	1	SpL	private to gene (Cae)	private to class (Cae)	private to species (Cae)
g115_d03_t006:g115_d03_t016	g115:g115	(ST) tandem	Caerostris darwini	2	g115	g115					ST	ST					1	SpL_2234.2_initial	1	SpL	private to gene (Cae)	private to class (Cae)	private to species (Cae)
g115_d03_t015:g115_d03_t003	g115:g115	(ST) tandem	Caerostris darwini	2	g115	g115					ST	ST					1	SpL_2234.2_initial	1	SpL	private to gene (Cae)	private to class (Cae)	private to species (Cae)
g115_d03_t012:g115_d03_t014	g115:g115	(ST) tandem	Caerostris darwini	2	g115	g115					ST	ST					1	SpL_2234.2_initial	1	SpL	private to gene (Cae)	private to class (Cae)	private to species (Cae)
g115_d04_t002:g115_d03_t012	g115:g115	(ST) tandem	Caerostris darwini	2	g115	g115					ST	ST					1	SpL_2234.2_initial	1	SpL	private to gene (Cae)	private to class (Cae)	private to species (Cae)
g115_d03_t013:g115_d03_t011	g115:g115	(ST) tandem	Caerostris darwini	2	g115	g115					ST	ST					1	SpL_2234.2_initial	1	SpL	private to gene (Cae)	private to class (Cae)	private to species (Cae)
g115_d03_t006:g115_d03_t004	g115:g115	(ST) tandem	Caerostris darwini	2	g115	g115					ST	ST					1	SpL_2234.2_initial	1	SpL	private to gene (Cae)	private to class (Cae)	private to species (Cae)
g115_d03_t005:g115_d03_t004	g115:g115	(ST) tandem	Caerostris darwini	2	g115	g115					ST	ST					1	SpL_2234.2_initial	1	SpL	private to gene (Cae)	private to class (Cae)	private to species (Cae)
g115_d04_t002:g115_d03_t002	g115:g115	(ST) tandem	Caerostris darwini	2	g115	g115					ST	ST					1	SpL_2234.2_initial	1	SpL	private to gene (Cae)	private to class (Cae)	private to species (Cae)
g115_d03_t004:g115_d03_t007	g115:g115	(ST) tandem	Caerostris darwini	2	g115	g115					ST	ST					1	SpL_2234.2_initial	1	SpL	private to gene (Cae)	private to class (Cae)	private to species (Cae)
g115_d03_t017:g115_d03_t008	g115:g115	(ST) tandem	Caerostris darwini	2	g115	g115					ST	ST					1	SpL_2234.2_initial	1	SpL	private to gene (Cae)	private to class (Cae)	private to species (Cae)
g123_d43_t017:g123_d43_t047	g123:g123	(xGG_GGx) tandem	Caerostris darwini	2	g123	g123					xGG_GGx	xGG_GGx					1	SpL_2234.3_initial	1	SpL	private to gene (Cae)	private to class (Cae)	private to species (Cae)
g123_d43_t093:g123_d08_t001	g123:g123	(xGG_GGx) tandem	Caerostris darwini	2	g123	g123					xGG_GGx	xGG_GGx					1	SpL_2234.3_initial	1	SpL	private to gene (Cae)	private to class (Cae)	private to species (Cae)
g018_d01_t001:g048_d01_t017	g018:g048	EVIGGxxxGS + GSG	Caerostris darwini	2	g018	g048					EVIGGxxxGS	GSG					1	SpL_2234.3_initial	1	SpL	private to gene (Cae)	private to class (Cae)	private to species (Cae)
g018_d01_t002:g048_d01_t015	g018:g048	EVIGGxxxGS + GSG	Caerostris darwini	2	g018	g048					EVIGGxxxGS	GSG					1	SpL_2234.3_initial	1	SpL	private to gene (Cae)	private to class (Cae)	private to species (Cae)
g107_d01_t002:g078_d01_t025	g107:g078	QYYVxDGKGGY + nonAla_run	Caerostris darwini	2	g107	g078					QYYVxDGKGGY	nonAla_run					1	SpL_2234.3_initial	1	SpL	private to gene (Cae)	private to class (Cae)	private to species (Cae)
g114_d01_t004:g114_d04_t077	g114:g114	(SS_Srich) tandem	Caerostris darwini	2	g114	g114					SS_Srich	SS_Srich					1	TuSp1_final_509_1165	1	Tu	private to gene (Cae)	private to class (Cae)	private to species (Cae)
g114_d04_t049:g114_d01_t003	g114:g114	(SS_Srich) tandem	Caerostris darwini	2	g114	g114					SS_Srich	SS_Srich					1	TuSp1_final_509_1165	1	Tu	private to gene (Cae)	private to class (Cae)	private to species (Cae)
g114_d02_t002:g114_d02_t001	g114:g114	(SS_Srich) tandem	Caerostris darwini	2	g114	g114					SS_Srich	SS_Srich					1	TuSp1_final_509_1165	1	Tu	private to gene (Cae)	private to class (Cae)	private to species (Cae)
g123_d06_t004:g026_d01_t004	g123:g026	xGG_GGx + GA	Caerostris darwini	2	g123	g026					xGG_GGx	GA					1	TuSp1_final_509_1165	1	Tu	private to gene (Cae)	private to class (Cae)	private to species (Cae)
g123_d06_t004:g026_d01_t007	g123:g026	xGG_GGx + GA	Caerostris darwini	2	g123	g026					xGG_GGx	GA					1	TuSp1_final_509_1165	1	Tu	private to gene (Cae)	private to class (Cae)	private to species (Cae)
g123_d06_t005:g026_d01_t005	g123:g026	xGG_GGx + GA	Caerostris darwini	2	g123	g026					xGG_GGx	GA					1	TuSp1_final_509_1165	1	Tu	private to gene (Cae)	private to class (Cae)	private to species (Cae)
g123_d06_t004:g026_d05_t009	g123:g026	xGG_GGx + GA	Caerostris darwini	2	g123	g026					xGG_GGx	GA					1	TuSp1_final_509_1165	1	Tu	private to gene (Cae)	private to class (Cae)	private to species (Cae)
g123_d26_t007:g026_d01_t002	g123:g026	xGG_GGx + GA	Caerostris darwini	2	g123	g026					xGG_GGx	GA					1	TuSp1_final_509_1165	1	Tu	private to gene (Cae)	private to class (Cae)	private to species (Cae)
g123_d06_t002:g026_d01_t005	g123:g026	xGG_GGx + GA	Caerostris darwini	2	g123	g026					xGG_GGx	GA					1	TuSp1_final_509_1165	1	Tu	private to gene (Cae)	private to class (Cae)	private to species (Cae)
g123_d06_t003:g026_d06_t064	g123:g026	xGG_GGx + GA	Caerostris darwini	2	g123	g026					xGG_GGx	GA					1	TuSp1_final_509_1165	1	Tu	private to gene (Cae)	private to class (Cae)	private to species (Cae)
g123_d06_t004:g026_d01_t001	g123:g026	xGG_GGx + GA	Caerostris darwini	2	g123	g026					xGG_GGx	GA					1	TuSp1_final_509_1165	1	Tu	private to gene (Cae)	private to class (Cae)	private to species (Cae)
g123_d06_t006:g026_d01_t005	g123:g026	xGG_GGx + GA	Caerostris darwini	2	g123	g026					xGG_GGx	GA					1	TuSp1_final_509_1165	1	Tu	private to gene (Cae)	private to class (Cae)	private to species (Cae)
g123_d06_t004:g026_d01_t008	g123:g026	xGG_GGx + GA	Caerostris darwini	2	g123	g026					xGG_GGx	GA					1	TuSp1_final_509_1165	1	Tu	private to gene (Cae)	private to class (Cae)	private to species (Cae)
g123_d04_t020:g123_d43_t002	g123:g123	(xGG_GGx) tandem	Caerostris darwini	2	g123	g123					xGG_GGx	xGG_GGx					1	TuSp1_final_509_1165	1	Tu	private to gene (Cae)	private to class (Cae)	private to species (Cae)
g123_d06_t003:g009_d02_t001	g123:g009	xGG_GGx + AVGGxGAxGALA	Caerostris darwini	2	g123	g009					xGG_GGx	AVGGxGAxGALA					1	TuSp1_final_509_1165	1	Tu	private to gene (Cae)	private to class (Cae)	private to species (Cae)
g123_d06_t003:g009_d02_t002	g123:g009	xGG_GGx + AVGGxGAxGALA	Caerostris darwini	2	g123	g009					xGG_GGx	AVGGxGAxGALA					1	TuSp1_final_509_1165	1	Tu	private to gene (Cae)	private to class (Cae)	private to species (Cae)
g086_d02_t061:g005_d05_t001	g086:g005	polyAla + AQSrich	Caerostris darwini	2	g086	g005					polyAla	AQSrich					1	TuSp1_final_509_1165	1	Tu	private to gene (Cae)	private to class (Cae)	private to species (Cae)
g001_d01_t002:g140_d01_t027:g005_d02_t003:g050_d01_t002	g001:g140:g005:g050	Cassettes with unassigned motif types	Caerostris darwini	4	g001	g140	g005	g050			A|G|P|Q|R|S|V|Y_rich	unassigned	AQSrich	GTLNAGNxGSLASA			1	TuSp1_final_509_1165	1	Tu	private to gene (Cae)	private to class (Cae)	private to species (Cae)
g005_d01_t001:g001_d01_t004	g005:g001	AQSrich + A|G|P|Q|R|S|V|Y_rich	Trichonephila clavipes	2	g005	g001					AQSrich	A|G|P|Q|R|S|V|Y_rich					1	AcSp	1	Ac	private to gene (Tri)	private to class (Tri)	private to species (Tri)
g078_d01_t045:g001_d01_t026	g078:g001	nonAla_run + A|G|P|Q|R|S|V|Y_rich	Trichonephila clavipes	2	g078	g001					nonAla_run	A|G|P|Q|R|S|V|Y_rich					1	AcSp	1	Ac	private to gene (Tri)	private to class (Tri)	private to species (Tri)
g115_d01_t003:g123_d09_t001	g115:g123	ST + xGG_GGx	Trichonephila clavipes	2	g115	g123					ST	xGG_GGx					1	AcSp	1	Ac	private to gene (Tri)	private to class (Tri)	private to species (Tri)
g123_d09_t001:g026_d04_t002	g123:g026	xGG_GGx + GA	Trichonephila clavipes	2	g123	g026					xGG_GGx	GA					1	AcSp	1	Ac	private to gene (Tri)	private to class (Tri)	private to species (Tri)
g123_d43_t353:g123_d09_t002	g123:g123	(xGG_GGx) tandem	Trichonephila clavipes	2	g123	g123					xGG_GGx	xGG_GGx					1	AcSp	1	Ac	private to gene (Tri)	private to class (Tri)	private to species (Tri)
g123_d49_t002:g123_d09_t003	g123:g123	(xGG_GGx) tandem	Trichonephila clavipes	2	g123	g123					xGG_GGx	xGG_GGx					1	AcSp	1	Ac	private to gene (Tri)	private to class (Tri)	private to species (Tri)
g105_d01_t001:g105_d01_t003	g105:g105	QYPxG + QYPxG	Trichonephila clavipes	2	g105	g105					QYPxG	QYPxG					1	AgSp-a	1	Ag	private to gene (Tri)	private to class (Tri)	private to species (Tri)
g001_d01_t037:g123_d43_t196	g001:g123	A|G|P|Q|R|S|V|Y_rich + xGG_GGx	Trichonephila clavipes	2	g001	g123					A|G|P|Q|R|S|V|Y_rich	xGG_GGx					1	AgSp-c	1	Ag	private to gene (Tri)	private to class (Tri)	private to species (Tri)
g001_d01_t063:g042_d01_t001	g001:g042	A|G|P|Q|R|S|V|Y_rich + GPxGxPIxxxPA	Trichonephila clavipes	2	g001	g042					A|G|P|Q|R|S|V|Y_rich	GPxGxPIxxxPA					1	AgSp-c	1	Ag	private to gene (Tri)	private to class (Tri)	private to species (Tri)
g001_d01_t066:g123_d30_t034	g001:g123	A|G|P|Q|R|S|V|Y_rich + xGG_GGx	Trichonephila clavipes	2	g001	g123					A|G|P|Q|R|S|V|Y_rich	xGG_GGx					1	AgSp-c	1	Ag	private to gene (Tri)	private to class (Tri)	private to species (Tri)
g001_d01_t066:g123_d43_t158	g001:g123	A|G|P|Q|R|S|V|Y_rich + xGG_GGx	Trichonephila clavipes	2	g001	g123					A|G|P|Q|R|S|V|Y_rich	xGG_GGx					1	AgSp-c	1	Ag	private to gene (Tri)	private to class (Tri)	private to species (Tri)
g001_d01_t071:g042_d01_t029	g001:g042	A|G|P|Q|R|S|V|Y_rich + GPxGxPIxxxPA	Trichonephila clavipes	2	g001	g042					A|G|P|Q|R|S|V|Y_rich	GPxGxPIxxxPA					1	AgSp-c	1	Ag	private to gene (Tri)	private to class (Tri)	private to species (Tri)
g001_d01_t071:g123_d43_t175	g001:g123	A|G|P|Q|R|S|V|Y_rich + xGG_GGx	Trichonephila clavipes	2	g001	g123					A|G|P|Q|R|S|V|Y_rich	xGG_GGx					1	AgSp-c	1	Ag	private to gene (Tri)	private to class (Tri)	private to species (Tri)
g014_d01_t004:g014_d01_t016	g014:g014	(DTxSYzTGEY) tandem	Trichonephila clavipes	2	g014	g014					DTxSYzTGEY	DTxSYzTGEY					1	AgSp-c	1	Ag	private to gene (Tri)	private to class (Tri)	private to species (Tri)
g014_d01_t006:g014_d01_t001	g014:g014	(DTxSYzTGEY) tandem	Trichonephila clavipes	2	g014	g014					DTxSYzTGEY	DTxSYzTGEY					1	AgSp-c	1	Ag	private to gene (Tri)	private to class (Tri)	private to species (Tri)
g014_d01_t006:g014_d01_t006	g014:g014	(DTxSYzTGEY) tandem	Trichonephila clavipes	2	g014	g014					DTxSYzTGEY	DTxSYzTGEY					1	AgSp-c	1	Ag	private to gene (Tri)	private to class (Tri)	private to species (Tri)
g014_d01_t006:g014_d01_t012	g014:g014	(DTxSYzTGEY) tandem	Trichonephila clavipes	2	g014	g014					DTxSYzTGEY	DTxSYzTGEY					1	AgSp-c	1	Ag	private to gene (Tri)	private to class (Tri)	private to species (Tri)
g014_d01_t009:g014_d01_t005	g014:g014	(DTxSYzTGEY) tandem	Trichonephila clavipes	2	g014	g014					DTxSYzTGEY	DTxSYzTGEY					1	AgSp-c	1	Ag	private to gene (Tri)	private to class (Tri)	private to species (Tri)
g014_d01_t009:g014_d01_t009	g014:g014	(DTxSYzTGEY) tandem	Trichonephila clavipes	2	g014	g014					DTxSYzTGEY	DTxSYzTGEY					1	AgSp-c	1	Ag	private to gene (Tri)	private to class (Tri)	private to species (Tri)
g014_d01_t015:g014_d02_t006	g014:g014	(DTxSYzTGEY) tandem	Trichonephila clavipes	2	g014	g014					DTxSYzTGEY	DTxSYzTGEY					1	AgSp-c	1	Ag	private to gene (Tri)	private to class (Tri)	private to species (Tri)
g014_d02_t006:g014_d02_t009	g014:g014	(DTxSYzTGEY) tandem	Trichonephila clavipes	2	g014	g014					DTxSYzTGEY	DTxSYzTGEY					1	AgSp-c	1	Ag	private to gene (Tri)	private to class (Tri)	private to species (Tri)
g028_d01_t002:g035_d01_t014	g028:g035	GAxxTPGxIP + GPDGxP	Trichonephila clavipes	2	g028	g035					GAxxTPGxIP	GPDGxP					1	AgSp-c	1	Ag	private to gene (Tri)	private to class (Tri)	private to species (Tri)
g028_d01_t003:g035_d01_t014	g028:g035	GAxxTPGxIP + GPDGxP	Trichonephila clavipes	2	g028	g035					GAxxTPGxIP	GPDGxP					1	AgSp-c	1	Ag	private to gene (Tri)	private to class (Tri)	private to species (Tri)
g028_d01_t003:g042_d01_t018	g028:g042	GAxxTPGxIP + GPxGxPIxxxPA	Trichonephila clavipes	2	g028	g042					GAxxTPGxIP	GPxGxPIxxxPA					1	AgSp-c	1	Ag	private to gene (Tri)	private to class (Tri)	private to species (Tri)
g028_d02_t001:g042_d01_t007	g028:g042	GAxxTPGxIP + GPxGxPIxxxPA	Trichonephila clavipes	2	g028	g042					GAxxTPGxIP	GPxGxPIxxxPA					1	AgSp-c	1	Ag	private to gene (Tri)	private to class (Tri)	private to species (Tri)
g028_d02_t001:g042_d01_t029	g028:g042	GAxxTPGxIP + GPxGxPIxxxPA	Trichonephila clavipes	2	g028	g042					GAxxTPGxIP	GPxGxPIxxxPA					1	AgSp-c	1	Ag	private to gene (Tri)	private to class (Tri)	private to species (Tri)
g032_d01_t003:g035_d01_t004	g032:g035	GFTG + GPDGxP	Trichonephila clavipes	2	g032	g035					GFTG	GPDGxP					1	AgSp-c	1	Ag	private to gene (Tri)	private to class (Tri)	private to species (Tri)
g032_d01_t003:g035_d02_t007	g032:g035	GFTG + GPDGxP	Trichonephila clavipes	2	g032	g035					GFTG	GPDGxP					1	AgSp-c	1	Ag	private to gene (Tri)	private to class (Tri)	private to species (Tri)
g037_d01_t009:g123_d43_t175	g037:g123	GPG + xGG_GGx	Trichonephila clavipes	2	g037	g123					GPG	xGG_GGx					1	AgSp-c	1	Ag	private to gene (Tri)	private to class (Tri)	private to species (Tri)
g037_d01_t013:g123_d53_t001	g037:g123	GPG + xGG_GGx	Trichonephila clavipes	2	g037	g123					GPG	xGG_GGx					1	AgSp-c	1	Ag	private to gene (Tri)	private to class (Tri)	private to species (Tri)
g054_d01_t002:g013_d01_t005	g054:g013	GTrich + Drich	Trichonephila clavipes	2	g054	g013					GTrich	Drich					1	AgSp-c	1	Ag	private to gene (Tri)	private to class (Tri)	private to species (Tri)
g054_d01_t003:g035_d01_t016	g054:g035	GTrich + GPDGxP	Trichonephila clavipes	2	g054	g035					GTrich	GPDGxP					1	AgSp-c	1	Ag	private to gene (Tri)	private to class (Tri)	private to species (Tri)
g054_d01_t004:g035_d01_t011	g054:g035	GTrich + GPDGxP	Trichonephila clavipes	2	g054	g035					GTrich	GPDGxP					1	AgSp-c	1	Ag	private to gene (Tri)	private to class (Tri)	private to species (Tri)
g054_d01_t004:g035_d02_t004	g054:g035	GTrich + GPDGxP	Trichonephila clavipes	2	g054	g035					GTrich	GPDGxP					1	AgSp-c	1	Ag	private to gene (Tri)	private to class (Tri)	private to species (Tri)
g054_d01_t006:g042_d02_t001	g054:g042	GTrich + GPxGxPIxxxPA	Trichonephila clavipes	2	g054	g042					GTrich	GPxGxPIxxxPA					1	AgSp-c	1	Ag	private to gene (Tri)	private to class (Tri)	private to species (Tri)
g054_d01_t007:g013_d02_t004	g054:g013	GTrich + Drich	Trichonephila clavipes	2	g054	g013					GTrich	Drich					1	AgSp-c	1	Ag	private to gene (Tri)	private to class (Tri)	private to species (Tri)
g054_d01_t007:g035_d01_t006	g054:g035	GTrich + GPDGxP	Trichonephila clavipes	2	g054	g035					GTrich	GPDGxP					1	AgSp-c	1	Ag	private to gene (Tri)	private to class (Tri)	private to species (Tri)
g054_d01_t008:g035_d02_t017	g054:g035	GTrich + GPDGxP	Trichonephila clavipes	2	g054	g035					GTrich	GPDGxP					1	AgSp-c	1	Ag	private to gene (Tri)	private to class (Tri)	private to species (Tri)
g054_d01_t011:g042_d01_t001	g054:g042	GTrich + GPxGxPIxxxPA	Trichonephila clavipes	2	g054	g042					GTrich	GPxGxPIxxxPA					1	AgSp-c	1	Ag	private to gene (Tri)	private to class (Tri)	private to species (Tri)
g054_d01_t014:g013_d01_t001	g054:g013	GTrich + Drich	Trichonephila clavipes	2	g054	g013					GTrich	Drich					1	AgSp-c	1	Ag	private to gene (Tri)	private to class (Tri)	private to species (Tri)
g054_d01_t014:g035_d02_t018	g054:g035	GTrich + GPDGxP	Trichonephila clavipes	2	g054	g035					GTrich	GPDGxP					1	AgSp-c	1	Ag	private to gene (Tri)	private to class (Tri)	private to species (Tri)
g054_d01_t016:g013_d02_t004	g054:g013	GTrich + Drich	Trichonephila clavipes	2	g054	g013					GTrich	Drich					1	AgSp-c	1	Ag	private to gene (Tri)	private to class (Tri)	private to species (Tri)
g054_d01_t017:g035_d01_t007	g054:g035	GTrich + GPDGxP	Trichonephila clavipes	2	g054	g035					GTrich	GPDGxP					1	AgSp-c	1	Ag	private to gene (Tri)	private to class (Tri)	private to species (Tri)
g054_d01_t017:g035_d02_t004	g054:g035	GTrich + GPDGxP	Trichonephila clavipes	2	g054	g035					GTrich	GPDGxP					1	AgSp-c	1	Ag	private to gene (Tri)	private to class (Tri)	private to species (Tri)
g054_d01_t017:g035_d02_t018	g054:g035	GTrich + GPDGxP	Trichonephila clavipes	2	g054	g035					GTrich	GPDGxP					1	AgSp-c	1	Ag	private to gene (Tri)	private to class (Tri)	private to species (Tri)
g054_d01_t018:g035_d01_t019	g054:g035	GTrich + GPDGxP	Trichonephila clavipes	2	g054	g035					GTrich	GPDGxP					1	AgSp-c	1	Ag	private to gene (Tri)	private to class (Tri)	private to species (Tri)
g054_d02_t002:g013_d01_t001	g054:g013	GTrich + Drich	Trichonephila clavipes	2	g054	g013					GTrich	Drich					1	AgSp-c	1	Ag	private to gene (Tri)	private to class (Tri)	private to species (Tri)
g054_d02_t007:g035_d01_t015	g054:g035	GTrich + GPDGxP	Trichonephila clavipes	2	g054	g035					GTrich	GPDGxP					1	AgSp-c	1	Ag	private to gene (Tri)	private to class (Tri)	private to species (Tri)
g054_d02_t007:g035_d01_t025	g054:g035	GTrich + GPDGxP	Trichonephila clavipes	2	g054	g035					GTrich	GPDGxP					1	AgSp-c	1	Ag	private to gene (Tri)	private to class (Tri)	private to species (Tri)
g054_d02_t010:g042_d01_t006	g054:g042	GTrich + GPxGxPIxxxPA	Trichonephila clavipes	2	g054	g042					GTrich	GPxGxPIxxxPA					1	AgSp-c	1	Ag	private to gene (Tri)	private to class (Tri)	private to species (Tri)
g054_d02_t023:g035_d02_t007	g054:g035	GTrich + GPDGxP	Trichonephila clavipes	2	g054	g035					GTrich	GPDGxP					1	AgSp-c	1	Ag	private to gene (Tri)	private to class (Tri)	private to species (Tri)
g054_d02_t023:g035_d02_t018	g054:g035	GTrich + GPDGxP	Trichonephila clavipes	2	g054	g035					GTrich	GPDGxP					1	AgSp-c	1	Ag	private to gene (Tri)	private to class (Tri)	private to species (Tri)
g054_d02_t029:g042_d01_t025	g054:g042	GTrich + GPxGxPIxxxPA	Trichonephila clavipes	2	g054	g042					GTrich	GPxGxPIxxxPA					1	AgSp-c	1	Ag	private to gene (Tri)	private to class (Tri)	private to species (Tri)
g054_d02_t030:g035_d01_t019	g054:g035	GTrich + GPDGxP	Trichonephila clavipes	2	g054	g035					GTrich	GPDGxP					1	AgSp-c	1	Ag	private to gene (Tri)	private to class (Tri)	private to species (Tri)
g054_d02_t039:g035_d02_t018	g054:g035	GTrich + GPDGxP	Trichonephila clavipes	2	g054	g035					GTrich	GPDGxP					1	AgSp-c	1	Ag	private to gene (Tri)	private to class (Tri)	private to species (Tri)
g054_d02_t039:g042_d01_t021	g054:g042	GTrich + GPxGxPIxxxPA	Trichonephila clavipes	2	g054	g042					GTrich	GPxGxPIxxxPA					1	AgSp-c	1	Ag	private to gene (Tri)	private to class (Tri)	private to species (Tri)
g054_d02_t040:g035_d02_t010	g054:g035	GTrich + GPDGxP	Trichonephila clavipes	2	g054	g035					GTrich	GPDGxP					1	AgSp-c	1	Ag	private to gene (Tri)	private to class (Tri)	private to species (Tri)
g094_d04_t002:g042_d01_t001	g094:g042	PTrich + GPxGxPIxxxPA	Trichonephila clavipes	2	g094	g042					PTrich	GPxGxPIxxxPA					1	AgSp-c	1	Ag	private to gene (Tri)	private to class (Tri)	private to species (Tri)
g094_d04_t002:g042_d01_t005	g094:g042	PTrich + GPxGxPIxxxPA	Trichonephila clavipes	2	g094	g042					PTrich	GPxGxPIxxxPA					1	AgSp-c	1	Ag	private to gene (Tri)	private to class (Tri)	private to species (Tri)
g116_d02_t007:g042_d01_t027	g116:g042	TPx + GPxGxPIxxxPA	Trichonephila clavipes	2	g116	g042					TPx	GPxGxPIxxxPA					1	AgSp-c	1	Ag	private to gene (Tri)	private to class (Tri)	private to species (Tri)
g116_d04_t003:g042_d01_t005	g116:g042	TPx + GPxGxPIxxxPA	Trichonephila clavipes	2	g116	g042					TPx	GPxGxPIxxxPA					1	AgSp-c	1	Ag	private to gene (Tri)	private to class (Tri)	private to species (Tri)
g116_d04_t008:g042_d01_t005	g116:g042	TPx + GPxGxPIxxxPA	Trichonephila clavipes	2	g116	g042					TPx	GPxGxPIxxxPA					1	AgSp-c	1	Ag	private to gene (Tri)	private to class (Tri)	private to species (Tri)
g123_d12_t006:g042_d01_t009	g123:g042	xGG_GGx + GPxGxPIxxxPA	Trichonephila clavipes	2	g123	g042					xGG_GGx	GPxGxPIxxxPA					1	AgSp-c	1	Ag	private to gene (Tri)	private to class (Tri)	private to species (Tri)
g123_d34_t012:g042_d01_t013	g123:g042	xGG_GGx + GPxGxPIxxxPA	Trichonephila clavipes	2	g123	g042					xGG_GGx	GPxGxPIxxxPA					1	AgSp-c	1	Ag	private to gene (Tri)	private to class (Tri)	private to species (Tri)
g123_d04_t011:g123_d43_t308	g123:g123	(xGG_GGx) tandem	Trichonephila clavipes	2	g123	g123					xGG_GGx	xGG_GGx					1	FLAG-a	1	FLAG	private to gene (Tri)	private to class (Tri)	private to species (Tri)
g123_d05_t001:g026_d06_t043	g123:g026	xGG_GGx + GA	Trichonephila clavipes	2	g123	g026					xGG_GGx	GA					1	FLAG-a	1	FLAG	private to gene (Tri)	private to class (Tri)	private to species (Tri)
g123_d30_t007:g123_d43_t030	g123:g123	(xGG_GGx) tandem	Trichonephila clavipes	2	g123	g123					xGG_GGx	xGG_GGx					1	FLAG-a	1	FLAG	private to gene (Tri)	private to class (Tri)	private to species (Tri)
g123_d30_t019:g123_d34_t014	g123:g123	(xGG_GGx) tandem	Trichonephila clavipes	2	g123	g123					xGG_GGx	xGG_GGx					1	FLAG-a	1	FLAG	private to gene (Tri)	private to class (Tri)	private to species (Tri)
g123_d34_t014:g123_d43_t016	g123:g123	(xGG_GGx) tandem	Trichonephila clavipes	2	g123	g123					xGG_GGx	xGG_GGx					1	FLAG-a	1	FLAG	private to gene (Tri)	private to class (Tri)	private to species (Tri)
g123_d43_t030:g123_d43_t030	g123:g123	(xGG_GGx) tandem	Trichonephila clavipes	2	g123	g123					xGG_GGx	xGG_GGx					1	FLAG-a	1	FLAG	private to gene (Tri)	private to class (Tri)	private to species (Tri)
g123_d43_t156:g123_d43_t180	g123:g123	(xGG_GGx) tandem	Trichonephila clavipes	2	g123	g123					xGG_GGx	xGG_GGx					1	FLAG-a	1	FLAG	private to gene (Tri)	private to class (Tri)	private to species (Tri)
g123_d43_t156:g123_d43_t333	g123:g123	(xGG_GGx) tandem	Trichonephila clavipes	2	g123	g123					xGG_GGx	xGG_GGx					1	FLAG-a	1	FLAG	private to gene (Tri)	private to class (Tri)	private to species (Tri)
g123_d43_t180:g123_d30_t019	g123:g123	(xGG_GGx) tandem	Trichonephila clavipes	2	g123	g123					xGG_GGx	xGG_GGx					1	FLAG-a	1	FLAG	private to gene (Tri)	private to class (Tri)	private to species (Tri)
g123_d43_t187:g123_d43_t017	g123:g123	(xGG_GGx) tandem	Trichonephila clavipes	2	g123	g123					xGG_GGx	xGG_GGx					1	FLAG-a	1	FLAG	private to gene (Tri)	private to class (Tri)	private to species (Tri)
g123_d43_t237:g026_d06_t043	g123:g026	xGG_GGx + GA	Trichonephila clavipes	2	g123	g026					xGG_GGx	GA					1	FLAG-a	1	FLAG	private to gene (Tri)	private to class (Tri)	private to species (Tri)
g123_d43_t254:g040_d01_t005:g123_d43_t335	g123:g040:g123	xGG_GGx + GPSGxxSQ	Trichonephila clavipes	3	g123	g040	g123				xGG_GGx	GPSGxxSQ	xGG_GGx				1	FLAG-a	1	FLAG	private to gene (Tri)	private to class (Tri)	private to species (Tri)
g123_d43_t308:g044_d01_t005:g123_d04_t015	g123:g044:g123	xGG_GGx + GPYGPxx	Trichonephila clavipes	3	g123	g044	g123				xGG_GGx	GPYGPxx	xGG_GGx				1	FLAG-a	1	FLAG	private to gene (Tri)	private to class (Tri)	private to species (Tri)
g123_d43_t310:g026_d06_t040	g123:g026	xGG_GGx + GA	Trichonephila clavipes	2	g123	g026					xGG_GGx	GA					1	FLAG-a	1	FLAG	private to gene (Tri)	private to class (Tri)	private to species (Tri)
g123_d43_t310:g123_d34_t010	g123:g123	(xGG_GGx) tandem	Trichonephila clavipes	2	g123	g123					xGG_GGx	xGG_GGx					1	FLAG-a	1	FLAG	private to gene (Tri)	private to class (Tri)	private to species (Tri)
g123_d43_t310:g123_d48_t002	g123:g123	(xGG_GGx) tandem	Trichonephila clavipes	2	g123	g123					xGG_GGx	xGG_GGx					1	FLAG-a	1	FLAG	private to gene (Tri)	private to class (Tri)	private to species (Tri)
[truncated: 425 more rows]
