# Supplementary material for: Characterization of the genome and silk-gland transcriptomes of Darwin’s bark spider (Caerostris darwini)
Source: PLoS One. 2022 Jun 6;17(6):e0268660. doi: 10.1371/journal.pone.0268660 (PMC9170102; doi:10.1371/journal.pone.0268660)
Supplement: S19 Table — A summary of the frequency of sharing of cassette groups across C. darwini and T. clavipes. (XLSX) [file pone.0268660.s028.xlsx]

## Sheet: ST19
S19 Table. Spidroin repeat cassette type sharing across genes, classes, and species.
Gene-level Sharing	Class-level Sharing	Species-level Sharing	Occurrences	Fraction
private to gene (Cae)	private to class (Cae)	private to species (Cae)	2337	0.633
private to gene (Cae), shared across genes (Tri)	private to class (Cae), shared across classes (Tri)	shared across species (Cae+Tri)	0	0
private to gene (Cae), shared across genes (Tri)	private to class (Cae+Tri)	shared across species (Cae+Tri)	0	0
private to gene (Cae+Tri)	private to class (Cae+Tri)	shared across species (Cae+Tri)	67	0.018
private to gene (Tri)	private to class (Tri)	private to species (Tri)	1137	0.308
shared across genes (Cae)	private to class (Cae)	private to species (Cae)	134	0.036
shared across genes (Cae)	shared across classes (Cae)	private to species (Cae)	0	0
shared across genes (Cae), private to gene (Tri)	private to class (Cae+Tri)	shared across species (Cae+Tri)	0	0
shared across genes (Cae), private to gene (Tri)	shared across classes (Cae), private to class (Tri)	shared across species (Cae+Tri)	0	0
shared across genes (Cae+Tri)	private to class (Cae), shared across classes (Tri)	shared across species (Cae+Tri)	0	0
shared across genes (Cae+Tri)	private to class (Cae+Tri)	shared across species (Cae+Tri)	0	0
shared across genes (Cae+Tri)	shared across classes (Cae), private to class (Tri)	shared across species (Cae+Tri)	0	0
shared across genes (Cae+Tri)	shared across classes (Cae+Tri)	shared across species (Cae+Tri)	0	0
shared across genes (Tri)	private to class (Tri)	private to species (Tri)	18	0.005
shared across genes (Tri)	shared across classes (Tri)	private to species (Tri)	0	0
