# Supplementary material for: Characterization of the genome and silk-gland transcriptomes of Darwin’s bark spider (Caerostris darwini)
Source: PLoS One. 2022 Jun 6;17(6):e0268660. doi: 10.1371/journal.pone.0268660 (PMC9170102; doi:10.1371/journal.pone.0268660)
Supplement: S20 Table — Primer sequences used for the qPCR validation experiments performed for identified spidroins. (XLSX) [file pone.0268660.s029.xlsx]

## Sheet: ST20
S20 Table. List of qPCR primers used for silk-gland expression profiling
Target Type	Gene Target	Forward Primer	Forward Primer Sequence (5′-3′)	Reverse Primer	Reverse Primer Sequence (5′-3′)	Target Notes (distances listed are approximate)
spidroin	AcSp1 (330_3732)	cd_3732-qF1	AGTTCGTCTCATGTCTCACGCA	cd_3732-qR1	CATTGCTTGAAGTGTGGCTCCA	in NTD, 109 bp downstream of ATG
control	AcSp1 (330_3732) - intergenic scaffold control	cd_3732-qF1-out	ACATCTCCAAGTGTGCTACCGA	cd_3732-qR1-out	ATGATAGGGGAAGGTCAGGAGAAC	6.8 kb upstream of 3732
spidroin	AgSp1_A (2675_705)	cd_2675-qF1	ACACAGGTCACGAAAGCCTACC	cd_2675-qR1	ATCTCCTTGTACTCCTGGGCCT	in NTD, 45 bp downstream of ATG
control	AgSp1_A (2675_705) - intergenic scaffold control	cd_2675-qF1-out	CTCCCAGAAAATCAGTGCTGTGT	cd_2675-qR1-out	CCGAAGCGAGTTGTGTGATTCT	10.4 kb upstream of 2675
spidroin	AgSp1_B (549.2)	cd_549.2-qF1	GGACTTTGATGAAACAGAGCAGACA	cd_549.2-qR1	TGACTTGCATCAGTTTGGGACC	in NTD, 101 bp downstream of ATG
control	AgSp1_B (549.2), AgSp1_C (549.3) - intergenic scaffold control	cd_549.1,2,3-qF1-out	GTCATTGACGTGGGGAAGGAATT	cd_549.1,2,3-qR1-out	GGTCGTATTAGTAAGGACGGGACC	7.5 kb upstream of 549.2 (~900 bp gap)
spidroin	AgSp1_C (549.3)	cd_549.3-qF1	AGGACCACGATCCTTTTGAATTCA	cd_549.3-qR1	AAGAGAGCTTCCGTCACTTCTG	in NTD, 82 bp downstream of ATG
spidroin	FLAG_A (1377)	cd_1377-qF1	ACCCCTTTCTCGAATCCCAACA	cd_1377-qR1	CGTGCCGTCCTTTGTGCATATT	in NTD, 70 bp downstream of ATG
control	FLAG_A (1377) - intergenic scaffold control	cd_1377-qF1-out	AATGCCCTACAAGAACCTGCAAC	cd_1377-qR1-out	TCCCTCCTCAATCTACCTCGAGT	20 kb downstream of 1377
spidroin	FLAG_B (2654.1)	cd_2654.1-qF1	GCAGTGATATTTCTCTTCGTAGCGC	cd_2654.1-qR1	CTCCACTGTCCACGATGTTGAC	unique vs 2654.2, in NTD, 18 bp downstream of ATG
control	FLAG_B (2654.1), FLAG_C (2654.2) - intergenic scaffold control	cd_2654.1,2-qF1-out	GGCAGATGTTTTCAAAGTTCAGTTGC	cd_2654.1,2-qR1-out	TGGTGTTTATTCGCGCTCTGGA	10 kb upstream of 2654.2
spidroin	FLAG_C (2654.2)	cd_2654.2-qF1	CAGCGGTGATATTTCTTTTCCTAGCT	cd_2654.2-qR1	CCACTGTTCACAATGTTGATCACGA	unique vs 2654.1, in NTD, 16 bp downstream of ATG
spidroin	FLAG_D (2357_4664)	cd_2357-qF1	TGAGAAGTACAACGGGAAGCGT	cd_2357-qR1	CCTGACCACCTGAAGACACACT	in NTD, 364 bp downstream of ATG
control	FLAG_D (2357_4664) - intergenic scaffold control	cd_2357-qF1-out	TCGCCGATTTTGGAAGTCTTCATC	cd_2357-qR1-out	TGGGTGAGGATTTTGTAAAGTGTGC	13.1 kb upstream of 2357
spidroin	FLAG_E (4141.1)	cd_4141.1-qF1	GCCAACATCGTGAACAGTGGAG	cd_4141.1-qR1	CTCGGCTATGGAGGAAGCGAAT	unique vs 2654.1, .2, in NTD, 126 bp downstream of ATG
control	FLAG_E (4141.1) - intergenic scaffold control	cd_4141.1,2-qF1-out	GAGCACACCTCGCCGAATTATA	cd_4141.1,2-qR1-out	GGATGACAGGAGTTTTGGCTAGG	8.2 kb upstream of 4141.1
spidroin	FLAG_F (24)	cd_24-qF3	ACCTTTCTCGGATCCTGACACG	cd_24-qR3	TCCATGTTCTGAGCCTGCATGA	in NTD 77 bp downstream of ATG
spidroin	MaSp1_A (2064)	cd_2064-qF1	GACACCATCAAAGCCACGACAG	cd_2064-qR1	GAACTCAGAGCATCCGTGATAGC	in NTD, 195 bp downstream of ATG
control	MaSp1_A (2064) - intergenic scaffold control	cd_2064-qF1-out	TCCGGCTGAAACTATGCTACTGA	cd_2064-qR1-out	TTAAAAGGGAAAGCGTGGCAGG	8.2 kb upstream of 2064
spidroin	MaSp1_B (3210.1)	cd_3210.1-qF1	ACAGGCACGGCAGAGTCTTTTA	cd_3210.1-qR1	TTCGAGCCATTTTGTCCATCGC	unique vs all MaSps, in NTD, 96 bp downstream of ATG
control	MaSp1_B (3210.1), MaSp4_A (3210.2), MaSp4_B (3210.3) - intergenic scaffold control	cd_3210.1,2,3-qF1-out	ACGCATGATTCAACAGAGGGAA	cd_3210.1,2,3-qR1-out	AGCCGTACATAGGAGGATGGAT	18 kb downstream of 3210.1, 21 kb upstream of 3210.2
spidroin	MaSp1_C (211724)	cd_211724-qF1	CGCCCGCAGAGAGATTCATAAC	cd_211724-qR1	TCTTGCCCTTGTGTCCATTGCA	unique vs all MaSps, in NTD, 100 bp downstream of ATG
control	MaSp1_C (211724) - intergenic scaffold control	cd_211724-qF1-out	ACGTCATATCTCTATTTTAAACGCCA	cd_211724-qR1-out	TTCCAGATCATCAGTTGTAGCTTAAC	500 bp upstream of 211724
spidroin	MaSp1_D (3988)	cd_3988-qF1	CTCGACTTGCACTGTTGGTAGC	cd_3988-qR1	CCGGTGTTTTGAGCTCCTCCTA	unique vs all MaSps, in NTD, 13 bp downstream of ATG
control	MaSp1_D (3988) - intergenic scaffold control	cd_3988-qF1-out	TTGCCAAGGACAAGAGCCATAG	cd_3988-qR1-out	TTGTTCATTTCGTCAGCTGCAA	16.7 kb upstream of 3988
spidroin	MaSp2_A (1262)	cd_1262-qF2	ACAGATGAACAGTTGGATGACATGT	cd_1262-qR2	TCCTCCTTGATCAACGACAGCT	in NTD 159 bp downstream of ATG
control	MaSp2_A (1262) - intergenic scaffold control	cd_1262-qF1-out	GTCGGTCAGTTTGAGGTTTACGG	cd_1262-qR1-out	GGGACAGAACTTGGTTACTTACTGC	30 kb upstream of 1262, intergenic
spidroin	MaSp3_A (533.1)	cd_533.1-qF1	GGGACCCGGAATGATGAGAGAT	cd_533.1-qR1	TTATTTGTGACATGGCAGCCGT	unique vs MaSp3_B, in NTD, 77 bp downstream of ATG
spidroin	MaSp3_B (533.2)	cd_533.2-qF1	ATTGATTCGATGGGAGGCTTGC	cd_533.2-qR1	AGTTCCTCTTTCGTCAGCCACT	in NTD, 147 bp downstream of ATG
control	MaSp3_A (533.1), MaSp3_B (533.2) - intergenic scaffold control	cd_533.2-qF1-out	GAAAGGACAGCTCACCGACAGA	cd_533.2-qR1-out	CGGGGTAGGAATTTGAGGGGTT	9 kb upstream of 533.2
spidroin	MaSp4_A (3210.2)	cd_3210.2-qF1	TGGCCAGAATCCTTGGTCCAAT	cd_3210.2-qR1	TGCCATTTTGTCCATTGCTGACAT	unique vs all MaSps, in NTD, 68 bp downstream of ATG
spidroin	MaSp4_B (3210.3)	cd_3210.3-qF1	AAATGGCCAGATCACTCCTTGGT	cd_3210.3-qR1	GCTTGCCATTTTGTCCATTGCA	unique vs all MaSps, in NTD, 65 bp downstream of ATG
spidroin	MiSp_A (589)	cd_589-qF1	CGTTGTGAGTGCCATCGACAAG	cd_589-qR1	CTCTTGACATCTCCCGGTGCA	unique vs all MiSps, in NTD, 191 bp downstream of ATG
control	MiSp_A (589) - intergenic scaffold control	cd_589-qF1-out	GCGCTTGTAGACTATCACTTTGC	cd_589-qR1-out	AGACCACTTACAGCGCCATCTA	49 kb downstream of 589
spidroin	MiSp_B (1006)	cd_1006-qF1	CTCGCTGGGCAAAACATACTCG	cd_1006-qR1	AAAGCCATGTTCAGTGCTTGCA	unique vs all MiSps, in NTD, 129 bp downstream of ATG
control	MiSp_B (1006) - intergenic scaffold control	cd_1006-qF1-out	TGAATCAGCATCAGGTTCAGGGA	cd_1006-qR1-out	TGTACCAAAGTCCATACGCGAAGT	10.2 kb downstream of 1006
spidroin	MiSp_D (3690.1)	cd_3690.1-qF1	TTTGATTTCCGCCGATCCTCCA	cd_3690.1-qR1	GCCGACACCATCAAGAGTTCCA	unique vs all MiSps (MiSp_C [3690.2] not assayed), in NTD, 183 bp downstream of ATG
control	MiSp_D (3690.1) - intergenic scaffold control	cd_3690.2-qF1-out	ACTCACCCCAATATACCCCACAA	cd_3690.2-qR1-out	TTGACGCCATTTCATCACGCAT	35 kb upstream of 3690.1, 9.5kb upstream of 3690.2
spidroin	MiSp_E (4296)	cd_4296-qF1	GCAAGGGAGGTAGGAATGGCA	cd_4296-qR1	CAACTCCACCACCTGCTCCA	in NTD, spans exons 1-2
spidroin	PySp1 (955_7062)	cd_955-qF1	GACCAAGAAAGTGATGCCGTGA	cd_955-qR1	TGCAGTCTCATTCGATCCTTCCA	in NTD, 159 bp downstream of ATG
control	PySp1 (955_7062) - intergenic scaffold control	cd_955-qF1-out	ACCCTCTCTCGAAACACACTCA	cd_955-qR1-out	CCCCTCTCTCTCTCTCTGTTTTCA	5.1 kb upstream of 955-7062
spidroin	TuSp1 (509_1165)	cd_509-qF1	TGGTGTATGAGCTTAGCGTTCCT	cd_509-qR1	GGGTTGTCTCCGATGCCGTA	in NTD, 6 bp downstream of ATG
control	TuSp1 (509_1165) - intergenic scaffold control	cd_509-qF1-out	CCGACCCCTTTCAGCACATTG	cd_509-qR1-out	GCCACCCTTATCTCTGCCTCAT	11.2 kb upstream of 509_1165, intergenic
spidroin-like	SpL_170	cd_170-qF1	CAGCAAGTGAATTCCCTACAAGAGAC	cd_170-qR1	GCCAGAAAAGCAAAATTCGCACT	in NTD, 78 bp downstream of ATG
control	SpL_170 - intergenic scaffold control	cd_170-qF1-out	GTAAGAATTGGGAAATGCTAGACAGA	cd_170-qR1-out	TCATTATGCTTTCTTTCTTCCTCCTC	19.6 kb upstream of 170
spidroin-like	Sp_81.2 (5803-like)	cd_81.2-qF1	TTTACGCGGTCATTTGTCCACC	cd_81.2-qR1	TCGAGATTCTGTTTGGCCGAGT	in NTD, 126 bp downstream of ATG
control	Sp_81.2 (5803-like) - intergenic scaffold control	cd_81.1,2-qF1-out	GGTTTAGCCTCAATGCCCTACA	cd_81.1,2-qR1-out	CCTTGCGTCATACTAACAATGCAG	8.4 kb upstream of 81.2
spidroin-like	SpL_133.2 (1339-like)	cd_133.2-qF1	ATGTGTGTGTGGTCTTTGGTGC	cd_133.2-qR1	TCGTAACTCAAGTCTGCTCCTGA	in NTD, 28 bp downstream of ATG
control	SpL_133.2 (1339-like) - intergenic scaffold control	cd_133.2-qF1-out	GGTACTTGTCACCGTCTTCACC	cd_133.2-qR1-out	CGCGAGTTTTAGTCTGTCGGAA	9.2 kb upstream of 133.2
spidroin-like	SpL_4399.2 (8175-like)	cd_4399.2-qF1-out	GGAGTATCACGTTTCCTTGGCC	cd_4399.2-qR1-out	TTATGTGTAAAGCAGCTCGTGGA	8.6 kb upstream of 4399.2
control	SpL_4399.2 (8175-like) - intergenic scaffold control	cd_4399.2-qF1	CTCGGTGGGATATGCACTGTACT	cd_4399.2-qR1	GGGTTGTTCATCGAGTTTTGTCCA	in NTD, 36 bp downstream of ATG
spidroin-like	SpL_2234.1	cd_2234.1-qF2	TGAGTGAAGCAGAATCATTTGCCA	cd_2234.1-qR2	CCACCACCTCCTCCAAAGCTAT	in NTD, F spans exons 1-2, pair spans exons 1-4
spidroin-like	SpL_2234.2	cd_2234.2-qF1	CAGGAGGAGGAGGAGGGTACAA	cd_2234.2-qR1	TGGCCCAGTTACAATATGTCCGT	F spans exons 10-11, pair spans exons 10-13
venom control	PR-1	cd_434-qF1	GGAGTGACAAACGCAGACAAG	cd_434-qR1	CAATAGCAGCTAGTTCATTATCCCAA	spans exons 1-2, unique vs all PR-1 paralogs, 141 downstream of ATG
housekeeping	RPL13a	cd_1106-qF1	AAAGAGGGGTGATGCTGCTTTG	cd_1106-qR1	TCCATCCTACTTCATGTGCTAATCG	spans exon2 1-2 (short model)
Intergenic scaffold controls are used to identify and control for background amplification (from residual gDNA) for single exon genes where qPCR primers cannot be designed to span exon boundaries of cDNA transcripts.
